# Supplementary material for: Environmentally driven extinction and opportunistic origination explain fern diversification patterns
Source: Sci Rep. 2017 Jul 6;7:4831. doi: 10.1038/s41598-017-05263-7 (PMC5500532; doi:10.1038/s41598-017-05263-7)
Supplement: Supplementary file 2 — Dataset 1 [file 41598_2017_5263_MOESM2_ESM.csv]

Supplementary Data 1: Fossil fern occurrences used in this study.
Raw fossil occurrence data.
collection_no	collection.authorizer	license	class_name	order_name	family_name	parent_rank	parent_name	occurrence.genus_reso	occurrence.genus_name	occurrence.species_reso	occurrence.species_name	original.genus_reso	original.genus_name	original.species_reso	original.species_name	plant_organ	plant_organ2	plant_organ	collection.reference_no	country	state	county	latdec	lngdec	interval_base	interval_top	interval_midpoint
					Dicksoniaceae				Acanthopteris		gothanii									China			43.95	119.66	145.5	99.6	122.55
					Dicksoniaceae				Acanthopteris											Mongolia			47.3	109.5	145.5	99.6	122.55
					Dicksoniaceae				Acanthopteris											China					161.2	145.5	153.35
					Dicksoniaceae				Acanthopteris											China					161.2	145.5	153.35
					Dicksoniaceae				Acanthopteris											China					161.2	145.5	153.35
					Dicksoniaceae				Acanthopteris											China					161.2	145.5	153.35
					Dicksoniaceae				Acanthopteris											China					161.2	145.5	153.35
					Dicksoniaceae				Acanthopteris											China					161.2	145.5	153.35
					Dicksoniaceae				Acanthopteris											China					161.2	145.5	153.35
					Dicksoniaceae				Acanthopteris											China					161.2	145.5	153.35
					Dicksoniaceae				Acanthopteris											China					161.2	145.5	153.35
					Dicksoniaceae				Acanthopteris											China					161.2	145.5	153.35
					Dicksoniaceae				Acanthopteris											China					161.2	145.5	153.35
					Dicksoniaceae				Acanthopteris											China					145.5	99.7	122.6
					Marattiaceae				Acitheca		cupressoides									China			26.83	106.83	260	251	255.5
					Marattiaceae				Acitheca		polymorpha									Spain			38.1	-5.8	312	299	305.5
					Marattiaceae				Acitheca		polymorpha									Turkey			41.45	31.816667	312	306	309
					Marattiaceae				Acitheca		polymorpha									Bulgaria			42.67	25	312	306	309
					Marattiaceae				Acitheca		polymorpha									Canada			45	-63	312	306	309
					Marattiaceae				Acitheca		polymorpha									France			45.43	4.39	306	295	300.5
					Marattiaceae				Acitheca		ambigua									Czech Republic			49.73	15.52	312	306	309
					Marattiaceae				Acitheca		polymorpha									Czech Republic			49.73	15.52	312	299	305.5
					Marattiaceae				Acitheca		polymorpha									Poland			50.1	19.6	312	306	309
					Marattiaceae				Acitheca		polymorpha									Great Britain			51.5	-2.5	312	306	309
					Marattiaceae				Acitheca		polymorpha												51.5	-2.5	312	297	304.5
					Marattiaceae				Acitheca		polymorpha												51.5	-2.5	306	295	300.5
					Marattiaceae				Acitheca		polymorpha												51.5	-2.5	306	304	305
					Marattiaceae				Acitheca		polymorpha												51.5	-2.5	318.1	298.9	308.5
					Marattiaceae				Acitheca		polymorpha									England			53.333333	-2	314.6	306	310.3
					Marattiaceae				Acitheca		polymorpha									Ukraine			53.333333	-2	312	299	305.5
					Marattiaceae				Acitheca		polymorpha									United States					312	304	308
					Marattiaceae				Acitheca		polymorpha									United States					312	306	309
					Marattiaceae				Acitheca		alii														306	304	305
					Marattiaceae				Acitheca																265	259	262
					Marattiaceae				Acitheca		polymorpha														326.4	311.45	318.925
29603	A. Rees		Polypodiopsida	Filicales		order	Filicales		Acrostichopteris	informal	sp. 1					leaf			8287	China	Fujian		27.8	118	163.5	145	154.25
30208	A. Rees		Polypodiopsida	Filicales		order	Filicales		Acrostichopteris	informal	sp. 1					leaf			8243	Japan	Yamaguchi		34.2	131.3	174.1	163.5	168.8
30208	A. Rees		Polypodiopsida	Filicales		order	Filicales		Acrostichopteris	informal	sp. 2					leaf			8243	Japan	Yamaguchi		34.2	131.3	174.1	163.5	168.8
30208	A. Rees		Polypodiopsida	Filicales		order	Filicales		Acrostichopteris	informal	sp. 3					leaf			8243	Japan	Yamaguchi		34.2	131.3	174.1	163.5	168.8
30206	A. Rees		Polypodiopsida	Filicales		order	Filicales		Acrostichopteris	informal	sp. 1					leaf			8243	Japan	Fukushima		37.7	140.9	163.5	145	154.25
									Acrostichopteris		foliosa									Spain			38.1	-5.8	130	125	127.5
30198	A. Rees		Polypodiopsida	Filicales		order	Filicales		Acrostichopteris	informal	sp. 1					leaf			8072	Japan	Miyagi		38.4	141.5	163.5	145	154.25
30198	A. Rees		Polypodiopsida	Filicales		order	Filicales		Acrostichopteris	informal	sp. 2					leaf			8072	Japan	Miyagi		38.4	141.5	163.5	145	154.25
73584	L. Villier		Polypodiopsida	Filicales		order	Filicales		Acrostichopteris		nervosa								18719	Portugal			39.233333	-9	125	113	119
73574	L. Villier		Polypodiopsida	Filicales		order	Filicales		Acrostichopteris		nervosa								18719	Portugal			39.783333	-9.233333	125	113	119
30511	A. Rees		Polypodiopsida	Filicales		order	Filicales		Acrostichopteris	informal	sp. 1					leaf			8169	Russian Federation			43.5	132	237	208.5	222.75
29729	A. Rees		Polypodiopsida	Filicales		order	Filicales		Acrostichopteris	informal	sp. 1					leaf			8291	China	Jilin		45	121	163.5	145	154.25
21126	H. Sims	CC BY	Polypodiopsida	Filicales		genus	Acrostichopteris		Acrostichopteris		longipennis					leaf			6475	United States	Montana	Cascade	47.483333	-111.366667	122.46	112.03	117.245
21136	H. Sims	CC BY	Polypodiopsida	Filicales		genus	Acrostichopteris		Acrostichopteris		longipennis					leaf			6475	United States	Montana	Cascade	47.483333	-111.366667	122.46	112.03	117.245
21138	H. Sims	CC BY	Polypodiopsida	Filicales		genus	Acrostichopteris		Acrostichopteris		longipennis					leaf			6475	United States	Montana	Cascade	47.483333	-111.366667	122.46	112.03	117.245
21139	H. Sims	CC BY	Polypodiopsida	Filicales		genus	Acrostichopteris		Acrostichopteris		longipennis					leaf			6475	United States	Montana	Cascade	47.483333	-111.366667	122.46	112.03	117.245
21140	H. Sims	CC BY	Polypodiopsida	Filicales		genus	Acrostichopteris		Acrostichopteris		longipennis					leaf			6475	United States	Montana	Cascade	47.483333	-111.366667	122.46	112.03	117.245
21151	H. Sims	CC BY	Polypodiopsida	Filicales		genus	Acrostichopteris		Acrostichopteris		longipennis					leaf			6475	United States	Montana	Cascade	47.483333	-111.366667	122.46	112.03	117.245
1039360577									Acrostichopteris																125	93.5	109.25
					Pteridaceae				Acrostichum											Bolivia			-16.71	-64.66	5.3	2.8	4.05
					Pteridaceae				Acrostichum											Panama			8.41	-81.31	33.9	23	28.45
					Pteridaceae				Acrostichum											Mexico	Oaxaca		16.9	-96.41	23	5.3	14.15
					Pteridaceae				Acrostichum											USA	Texas		30.87	-98.83	55.8	33.9	44.85
					Pteridaceae				Acrostichum											USA	Lousiana		31.2	-92.46	55.8	33.9	44.85
					Pteridaceae				Acrostichum											USA	Mississippi		32.42	-89.72	55.8	33.9	44.85
					Pteridaceae				Acrostichum											USA	Mississippi		32.42	-89.72	23	5.3	14.15
					Pteridaceae				Acrostichum											USA	Alabama		32.73	-86.85	55.8	33.9	44.85
					Pteridaceae				Acrostichum											USA	Gerogia		32.84	-83.69	55.8	33.9	44.85
					Pteridaceae				Acrostichum											Spain			38.1	-5.8	33.9	23	28.45
					Pteridaceae				Acrostichum		lanzeanum									Bulgaria			42.67	25	37.2	33.9	35.55
					Pteridaceae				Acrostichum		lanzeanum									Bulgaria			42.67	25	38	33.9	35.95
					Pteridaceae				Acrostichum		lanzeanum									Bulgaria			42.67	25	38	28.4	33.2
					Pteridaceae				Acrostichum		lanzeanum									Bulgaria			42.67	25	37.2	28.4	32.8
					Pteridaceae				Acrostichum		lanzeanum									Bulgaria			42.67	25	33.9	28.4	31.15
					Pteridaceae				Acrostichum											USA	Wyoming		42.87	-107.72	55.8	33.9	44.85
					Pteridaceae				Acrostichum											USA	Oregon		43.72	-121.15	33.9	23	28.45
					Pteridaceae				Acrostichum											Italy			46	12	55.8	33.9	44.85
					Pteridaceae				Acrostichum											Czech Republic			49.73	15.52	37.2	33.9	35.55
					Pteridaceae				Acrostichum											England			53.333333	-2	40.4	33.9	37.15
					Pteridaceae				Acrostichum		anglicum									England			53.333333	-2	37.2	28.4	32.8
					Pteridaceae				Acrostichum											UK			53.333333	-2	55.8	33.9	44.85
					Pteridaceae				Acrostichum											France					65.5	55.8	60.65
					Pteridaceae				Acrostichum											Germany					55.8	33.9	44.85
					Pteridaceae				Acrostichum											India					70.6	65.5	68.05
					Pteridaceae				Acrostichum																51	50	50.5
					Pteridaceae				Acrostichum																48.6	40.4	44.5
					Pteridaceae				Acrostichum		preaureum														40.4	33.9	37.15
					Pteridaceae				Acrostichum																55.8	23	39.4
					Pteridaceae				Acrostichum																0	0	0
1039377383					Pteridaceae				Acrostichum																70.6	65.5	68.05
1039349030					Pteridaceae				Acrostichum																70.6	65.5	68.05
1039291942					Pteridaceae				Acrostichum																70.6	65.5	68.05
1061085842					Pteridaceae				Acrostichum																48.6	37.2	42.9
1061093054					Pteridaceae				Acrostichum																48.6	37.2	42.9
1061093032					Pteridaceae				Acrostichum																48.6	37.2	42.9
1061085968					Pteridaceae				Acrostichum																55.8	33.9	44.85
932873287					Pteridaceae				Acrostichum																33.9	23	28.45
1039334590					Pteridaceae				Acrostichum																48.6	37.2	42.9
1039373412					Pteridaceae				Acrostichum																48.6	37.2	42.9
									Adiantitophyllum											Antarctica			-62.64	-60.97	112	99.6	105.8
					Pteridaceae				Adiantopteris											Japan			37.7	140.9	161.2	145.5	153.35
					Pteridaceae				Adiantopteris											Japan			37.7	140.9	155.7	145.5	150.6
					Pteridaceae				Adiantopteris											Japan			37.7	140.9	175.6	161.2	168.4
					Pteridaceae				Adiantopteris		yuasensis									Russia			43.26	132.13	130	99.6	114.8
					Pteridaceae				Adiantopteris		elegans									China					145.5	99.6	122.55
					Pteridaceae				Adiantopteris											Russia					235	221.5	228.25
					Pteridaceae				Adiantopteris											Russia					235	221.5	228.25
					Pteridaceae				Adiantum											New Zealand			-41.28	174.45	85	65.5	75.25
					Pteridaceae				Adiantum											New Zealand			-41.28	174.45	65.5	61.7	63.6
					Pteridaceae				Adiantum											New Zealand			-41.28	174.45	58.7	55.8	57.25
					Pteridaceae				Adiantum											New Zealand			-41.28	174.45	55.8	48.6	52.2
					Pteridaceae				Adiantum											New Zealand			-41.28	174.45	48.6	37.2	42.9
					Pteridaceae				Adiantum											New Zealand			-41.28	174.45	37.2	33.9	35.55
					Pteridaceae				Adiantum											New Zealand			-41.28	174.45	33.9	28.4	31.15
					Pteridaceae				Adiantum											New Zealand			-41.28	174.45	28.4	23	25.7
					Pteridaceae				Adiantum											New Zealand			-41.28	174.45	23	16	19.5
					Pteridaceae				Adiantum											New Zealand			-41.28	174.45	16	11.6	13.8
					Pteridaceae				Adiantum											New Zealand			-41.28	174.45	11.6	5.3	8.45
					Pteridaceae				Adiantum											New Zealand			-41.28	174.45	5.3	3.6	4.45
					Pteridaceae				Adiantum											New Zealand			-41.28	174.45	3.6	2.6	3.1
					Pteridaceae				Adiantum											New Zealand			-41.28	174.45	2.6	1.8	2.2
					Pteridaceae				Adiantum											New Zealand			-41.28	174.45	1.8	0.01	0.905
					Pteridaceae				Adiantum											New Zealand			-41.28	174.45	0.01	0	0.005
					Pteridaceae				Adiantum		anceps									Bulgaria			42.67	25	16	11.6	13.8
					Pteridaceae				Adiantum																0	0	0
S107848-01									Adiantum		formosum									Greenland		Arkrusak	70	-52	125	89.3	107.15
S107848-02									Adiantum		formosum									Greenland		Arkrusak	70	-52	125	89.3	107.15
S107849-01									Adiantum		formosum									Greenland		Arkrusak	70	-52	125	89.3	107.15
S107850									Adiantum		formosum									Greenland		Arkrusak	70	-52	125	89.3	107.15
S107851									Adiantum		formosum									Greenland		Arkrusak	70	-52	125	89.3	107.15
S107875-02									Adiantum		formosum									Greenland		Arkrusak	70	-52	125	89.3	107.15
S107879-01									Adiantum		formosum									Greenland		Arkrusak	70	-52	125	89.3	107.15
S107914-01									Adiantum		formosum									Greenland		Arkrusak	70	-52	125	89.3	107.15
S107879-02									Adiantum		formosum									Greenland		Arkrusak	70	-52	125	89.3	107.15
S107880									Adiantum		formosum									Greenland		Arkrusak	70	-52	125	89.3	107.15
					Cyatheaceae				Alienopteris		livingstonensis									Antarctica			-62.64	-60.97	125	112	118.5
					Dryopteridaceae				Allantodiopsis		erosa												39.76	-104.88	51	50	50.5
					Dryopteridaceae				Allantodiopsis		sp.														65.5	55.8	60.65
					Dryopteridaceae				Allantodiopsis																55	52	53.5
					Dryopteridaceae				Allantodiopsis																37.2	33.9	35.55
					Dryopteridaceae				Allantodiopsis																55.8	33.9	44.85
					Dryopteridaceae				Allantodiopsis																58.7	55.8	57.25
					Dryopteridaceae				Allantodiopsis																37.2	33.9	35.55
					Dryopteridaceae				Allantodiopsis																37.2	33.9	35.55
					Dryopteridaceae				Allantodiopsis																37.2	33.9	35.55
					Dryopteridaceae				Allantodiopsis																55.8	33.9	44.85
					Dryopteridaceae				Allantodiopsis																37.2	33.9	35.55
					Dryopteridaceae				Allantodiopsis																37.2	33.9	35.55
					Dryopteridaceae				Allantodiopsis																56.8	55.8	56.3
					Dryopteridaceae				Allantodiopsis																56.8	55.8	56.3
					Dryopteridaceae				Allantodiopsis																56.8	55.8	56.3
					Dryopteridaceae				Allantodiopsis																58.7	55.8	57.25
					Dryopteridaceae				Allantodiopsis																56.8	55.8	56.3
					Dryopteridaceae				Allantodiopsis																56.8	55.8	56.3
					Dryopteridaceae				Allantodiopsis																56.8	55.8	56.3
					Dryopteridaceae				Allantodiopsis																56.8	55.8	56.3
					Dryopteridaceae				Allantodiopsis																56.8	55.8	56.3
					Dryopteridaceae				Allantodiopsis																55.8	48.6	52.2
					Dryopteridaceae				Allantodiopsis																55.8	48.6	52.2
					Dryopteridaceae				Allantodiopsis																55.8	50.3	53.05
					Dryopteridaceae				Allantodiopsis																55.8	50.3	53.05
					Dryopteridaceae				Allantodiopsis																55.8	50.3	53.05
					Dryopteridaceae				Allantodiopsis																55.8	50.3	53.05
					Dryopteridaceae				Allantodiopsis																55.8	50.3	53.05
					Dryopteridaceae				Allantodiopsis																55.8	50.3	53.05
					Dryopteridaceae				Allantodiopsis																55.8	50.3	53.05
					Dryopteridaceae				Allantodiopsis																55.8	50.3	53.05
					Dryopteridaceae				Allantodiopsis																55.8	50.3	53.05
					Dryopteridaceae				Allantodiopsis																50.3	46.2	48.25
					Dryopteridaceae				Allantodiopsis																50.3	46.2	48.25
					Dryopteridaceae				Allantodiopsis																70.6	66	68.3
					Dryopteridaceae				Allantodiopsis																89.3	70.6	79.95
					Dryopteridaceae				Allantodiopsis																89.3	70.6	79.95
					Dryopteridaceae				Allantodiopsis																89.3	70.6	79.95
					Dryopteridaceae				Allantodiopsis																66	55.8	60.9
					Dryopteridaceae				Allantodiopsis																66	55.8	60.9
					Dryopteridaceae				Allantodiopsis																66	55.8	60.9
					Dryopteridaceae				Allantodiopsis																99.7	66	82.85
					Dryopteridaceae				Allantodiopsis																66	55.8	60.9
					Dryopteridaceae				Allantodiopsis																66	55.8	60.9
					Dryopteridaceae				Allantodiopsis																66	55.8	60.9
					Dryopteridaceae				Allantodiopsis																66	55.8	60.9
					Dryopteridaceae				Allantodiopsis																66	55.8	60.9
					Dryopteridaceae				Allantodiopsis																66	55.8	60.9
					Dryopteridaceae				Allantodiopsis																66	55.8	60.9
					Dryopteridaceae				Allantodiopsis																66	55.8	60.9
					Dryopteridaceae				Allantodiopsis																66	55.8	60.9
					Cyatheaceae				Alsophila																5.3	2.6	3.95
					Cyatheaceae				Alsophila																2.6	0	1.3
									Alsophila																0	0	0
									Alsophilites											Poland			50.1	19.6	201.6	145.5	173.55
									Alsophilites		nipponensis									Russia					145.5	140	142.75
									Alsophilites		nipponensis									Russia					140	136	138
					Cyatheaceae				Alsophilocaulis		calveloi												-38.95	-68.06	33.9	23	28.45
					Anachoropteridaceae				Anachoropteris											China			26.83	106.83	260	251	255.5
					Anachoropteridaceae				Anachoropteris		cadyi												40	-89	313.8	305.9	309.85
					Anachoropteridaceae				Anachoropteris		involuta												42	-93	318	299	308.5
					Anachoropteridaceae				Anachoropteris		involuta												42	-93	299	251	275
					Anachoropteridaceae				Anachoropteris		gillotii												50.83	4	318	312	315
					Anachoropteridaceae				Anachoropteris		gillotii														306	299	302.5
					Anachoropteridaceae				Anachoropteris		radnicens														312	306	309
					Anachoropteridaceae				Anachoropteris		robusta														312	306	309
					Anachoropteridaceae				Anachoropteris		robusta														306	299	302.5
					Anachoropteridaceae				Anachoropteris		circularis														299	271	285
					Anachoropteridaceae				Anachoropteris		pulchra														299	251	275
					Anachoropteridaceae				Anachoropteris		gillotii														313.8	305.9	309.85
					Anachoropteridaceae				Anachoropteris		involuta														313.8	305.9	309.85
					Anachoropteridaceae				Anachoropteris																313.8	305.9	309.85
					Anachoropteridaceae				Anachoropteris																313.8	305.9	309.85
					Anachoropteridaceae				Anachoropteris																360.7	298.9	329.8
					Anachoropteridaceae				Anachoropteris																360.7	298.9	329.8
					Anachoropteridaceae				Anachoropteris																326.4	314.6	320.5
					Anachoropteridaceae				Anachoropteris																326.4	314.6	320.5
					Anachoropteridaceae				Anachoropteris																318.1	314.6	316.35
					Anachoropteridaceae				Anachoropteris																318.1	314.6	316.35
					Anachoropteridaceae				Anachoropteris																318.1	314.6	316.35
					Anachoropteridaceae				Anachoropteris																318.1	314.6	316.35
					Anachoropteridaceae				Anachoropteris																318.1	314.6	316.35
					Anachoropteridaceae				Anachoropteris																318.1	314.6	316.35
					Anachoropteridaceae				Anachoropteris																318.1	314.6	316.35
					Anachoropteridaceae				Anachoropteris																314.6	311.4	313
53077	P. Wilf		Polypodiopsida	Schizaeales	Anemiaceae	family	Schizaeaceae		Anemia		elongata					leaf			10820	United States	Colorado		37.033333	-107.2	66	56	61
52821	P. Wilf		Polypodiopsida	Schizaeales	Anemiaceae	family	Schizaeaceae		Anemia		elongata					leaf			10820	United States	Colorado		37.184722	-104.565	66	56	61
					Anemiaceae				Anemia		sphenopteroides					leaf				United States	Virginia		37.44	-78.89	130	112	121
52953	P. Wilf		Polypodiopsida	Schizaeales	Anemiaceae	family	Schizaeaceae		Anemia		elongata					leaf			10820	United States	Colorado	Falcon (town)	38.933333	-104.6	66	56	61
103148	S. Wing		Polypodiopsida	Schizaeales	Anemiaceae	family	Schizaeaceae		Anemia		dicksoniana		Asplenium		dicksonianum				34861	United States	Utah		39	-109	100.5	93.9	97.2
103148	S. Wing		Polypodiopsida	Schizaeales	Anemiaceae	family	Schizaeaceae		Anemia		dakotensis		Asplenium		dakotensis				34861	United States	Utah		39	-109	100.5	93.9	97.2
53086	P. Wilf		Polypodiopsida	Schizaeales	Anemiaceae	family	Schizaeaceae		Anemia		elongata					leaf			10820	United States	Colorado		39.063333	-104.173611	66	56	61
121687	S. Wing		Polypodiopsida	Schizaeales	Anemiaceae	family	Schizaeaceae		Anemia		fremontii					leaf			38783	United States	Utah		39.15	-110.914	112.03	99.6	105.815
52870	P. Wilf		Polypodiopsida	Schizaeales	Anemiaceae	family	Schizaeaceae		Anemia		elongata					leaf			10820	United States	Colorado	Ramah	39.221944	-104.224167	66	56	61
53071	P. Wilf		Polypodiopsida	Schizaeales	Anemiaceae	family	Schizaeaceae		Anemia		elongata					leaf			10820	United States	Colorado		39.334444	-108.214444	66	56	61
					Anemiaceae				Anemia		dicksoniana									USA			40	-74.5	99.6	93.5	96.55
40059	P. Wilf		Polypodiopsida	Schizaeales	Anemiaceae	family	Schizaeaceae		Anemia		elongata					leaf			10820	United States	Colorado	Grand	40.066667	-106.1	66	56	61
40061	P. Wilf		Polypodiopsida	Schizaeales	Anemiaceae	family	Schizaeaceae		Anemia		elongata					leaf			10820	United States	Colorado	Grand	40.066667	-106.1	66	56	61
53076	P. Wilf		Polypodiopsida	Schizaeales	Anemiaceae	family	Schizaeaceae		Anemia		elongata					leaf			10820	United States	Colorado		40.5875	-107.686667	66	56	61
40090	P. Wilf		Polypodiopsida	Schizaeales	Anemiaceae	family	Schizaeaceae		Anemia		elongata					leaf			10820	United States	Wyoming		41.55	-108.7	66	56	61
31966	K. Johnson		Polypodiopsida	Schizaeales	Anemiaceae	family	Schizaeaceae		Anemia		fremonti					leaf			8535	United States	Wyoming	Uinta	41.560278	-110.57	99.6	93.5	96.55
40535	P. Wilf		Polypodiopsida	Schizaeales	Anemiaceae	family	Schizaeaceae		Anemia		elongata						leaf		10820	United States	Wyoming		41.633333	-107.55	66	56	61
31382	B. Tiffney		Polypodiopsida	Schizaeales	Anemiaceae	family	Schizaeaceae		Anemia		fremonti					leaf			8477	United States	Wyoming	Lincoln	41.7925	-110.536944	100.5	66	83.25
34972	B. Tiffney	CC BY	Polypodiopsida	Schizaeales	Anemiaceae	family	Schizaeaceae		Anemia		fremonti					leaf			9405	United States	Wyoming		42.090556	-110.51	100.5	93.9	97.2
					Anemiaceae				Anemia		subcretacea									Bulgaria			42.67	25	33.9	28.4	31.15
102757	S. Wing		Polypodiopsida	Schizaeales	Anemiaceae	family	Schizaeaceae		Anemia		fremonti					leaf			34806	United States	Wyoming		42.8	-110.16	113	100.5	106.75
102758	S. Wing		Polypodiopsida	Schizaeales	Anemiaceae	family	Schizaeaceae		Anemia		fremonti					leaf			34806	United States	Wyoming		42.8	-110.16	113	100.5	106.75
102759	S. Wing		Polypodiopsida	Schizaeales	Anemiaceae	family	Schizaeaceae		Anemia		fremonti					leaf			34806	United States	Wyoming		42.8	-110.16	113	100.5	106.75
121647	S. Wing		Polypodiopsida	Schizaeales	Anemiaceae	family	Schizaeaceae		Anemia		sp.					leaf			38774	United States	Idaho		43.160278	-111.291389	99.6	93.5	96.55
57936	P. Wilf		Polypodiopsida	Schizaeales	Anemiaceae	family	Schizaeaceae		Anemia		elongata					leaf			10820	United States	Wyoming		43.643333	-104.890278	66	56	61
57990	P. Wilf		Polypodiopsida	Schizaeales	Anemiaceae	family	Schizaeaceae		Anemia		elongata					leaf			10820	United States	Wyoming		43.7	-104.7	66	56	61
27316	B. Tiffney		Polypodiopsida	Schizaeales	Anemiaceae	family	Schizaeaceae		Anemia		fremonti					leaf			7503	United States	Wyoming	Park	44.963889	-108.873611	83.5	70.6	77.05
27370	B. Tiffney		Polypodiopsida	Schizaeales	Anemiaceae	family	Schizaeaceae		Anemia		fremonti					leaf			7503	United States	Wyoming	Park	44.978056	-108.852778	83.5	70.6	77.05
27136	B. Tiffney		Polypodiopsida	Schizaeales	Anemiaceae	family	Schizaeaceae		Anemia		fremonti					leaf			7503	United States	Wyoming	Park	44.978333	-108.873333	83.5	70.6	77.05
27360	B. Tiffney		Polypodiopsida	Schizaeales	Anemiaceae	family	Schizaeaceae		Anemia		fremonti					leaf			7503	United States	Wyoming	Park	44.992222	-108.873056	83.5	70.6	77.05
27365	B. Tiffney		Polypodiopsida	Schizaeales	Anemiaceae	family	Schizaeaceae		Anemia		fremonti					leaf			7503	United States	Wyoming	Park	44.992222	-108.893611	83.5	70.6	77.05
27366	B. Tiffney		Polypodiopsida	Schizaeales	Anemiaceae	family	Schizaeaceae		Anemia		fremonti								7503	United States	Wyoming	Park	44.992222	-108.893611	83.5	70.6	77.05
27368	B. Tiffney		Polypodiopsida	Schizaeales	Anemiaceae	family	Schizaeaceae		Anemia		fremonti					leaf			7503	United States	Wyoming	Park	44.992222	-108.893611	83.5	70.6	77.05
53956	P. Wilf		Polypodiopsida	Schizaeales	Anemiaceae	family	Schizaeaceae		Anemia		elongata					leaf			10820	United States	Montana		45.833333	-109.95	66	56	61
40094	P. Wilf		Polypodiopsida	Schizaeales	Anemiaceae	family	Schizaeaceae		Anemia		elongata					leaf			10820	United States	Montana		47.1	-104.716667	66	56	61
40100	P. Wilf		Polypodiopsida	Schizaeales	Anemiaceae	family	Schizaeaceae		Anemia		elongata					leaf			10820	United States	Montana		47.1	-104.716667	66	56	61
53527	P. Wilf		Polypodiopsida	Schizaeales	Anemiaceae	family	Schizaeaceae		Anemia		elongata					leaf			10820	United States	Montana		47.134444	-107.518889	66	56	61
40277	P. Wilf		Polypodiopsida	Schizaeales	Anemiaceae	family	Schizaeaceae		Anemia		elongata					leaf			10820	United States	Montana	Dawson	47.316667	-106.916667	66	56	61
99179	S. Wing		Polypodiopsida	Schizaeales	Anemiaceae	family	Schizaeaceae		Anemia		quatsinoensis					non-seed repro	sterile axis		34111	Canada	British Columbia		50.605833	-127.656944	140.2	130	135.1
23397	B. Tiffney		Polypodiopsida	Schizaeales	Anemiaceae	family	Schizaeaceae		Anemia		poolensis					leaf			6706	United Kingdom	Dorset		50.7	-2.033333	56	47.8	51.9
24106	B. Tiffney		Polypodiopsida	Schizaeales	Anemiaceae	family	Schizaeaceae		Anemia		poolensis					leaf			6818	United Kingdom	Dorset		50.7	-2	47.8	41.3	44.55
23398	B. Tiffney		Polypodiopsida	Schizaeales	Anemiaceae	family	Schizaeaceae		Anemia		poolensis					leaf			6706	United Kingdom	Dorset		50.716667	-2	56	47.8	51.9
22810	B. Tiffney		Polypodiopsida	Schizaeales	Anemiaceae	family	Schizaeaceae		Anemia		poolensis					leaf			6528	United Kingdom	England	Hantshire	50.933333	-1.483333	56	47.8	51.9
34894	B. Tiffney		Polypodiopsida	Schizaeales	Anemiaceae	family	Schizaeaceae		Anemia		sp.								9304	Canada	Alberta		51.466667	-112.766667	72.1	66	69.05
					Anemiaceae				Anemia		colwellensis									England			53.333333	-2	55.8	33.9	44.85
					Anemiaceae				Anemia		poolensis									England			53.333333	-2	55.8	33.9	44.85
					Anemiaceae				Anemia		fremontii									Canada					83.5	70.6	77.05
					Anemiaceae				Anemia											Russian					55.8	33.9	44.85
					Anemiaceae				Anemia		dakotensis									USA					99.6	93.5	96.55
					Anemiaceae				Anemia		fremontii									USA					99.6	93.5	96.55
					Anemiaceae				Anemia		dicksoniana														83.5	70.6	77.05
					Anemiaceae				Anemia		sp														65.5	61.7	63.6
					Anemiaceae				Anemia		sp.														70.6	65.5	68.05
					Anemiaceae				Anemia																0	0	0
1039300822					Anemiaceae				Anemia																112	99.6	105.8
1039322416					Anemiaceae				Anemia																112	99.6	105.8
1039312832					Anemiaceae				Anemia																112	99.6	105.8
1039316260					Anemiaceae				Anemia																112	99.6	105.8
1039319915					Anemiaceae				Anemia																112	99.6	105.8
1039331583					Anemiaceae				Anemia																112	99.6	105.8
1039339595					Anemiaceae				Anemia																112	99.6	105.8
1039327116					Anemiaceae				Anemia																112	99.6	105.8
1039346290					Anemiaceae				Anemia																112	99.6	105.8
1039347849					Anemiaceae				Anemia																112	99.6	105.8
1039353741					Anemiaceae				Anemia																112	99.6	105.8
1039347601					Anemiaceae				Anemia																112	99.6	105.8
1039333195					Anemiaceae				Anemia																112	99.6	105.8
1039363623					Anemiaceae				Anemia																112	99.6	105.8
1039376571					Anemiaceae				Anemia																112	99.6	105.8
1039377331					Anemiaceae				Anemia																112	99.6	105.8
1039313538					Anemiaceae				Anemia																99.6	93.5	96.55
1039348049					Anemiaceae				Anemia																99.6	93.5	96.55
1039311770					Anemiaceae				Anemia																83.5	70.6	77.05
1039312444					Anemiaceae				Anemia																83.5	70.6	77.05
1039295721					Anemiaceae				Anemia																83.5	70.6	77.05
1039301467					Anemiaceae				Anemia																83.5	70.6	77.05
1039353184					Anemiaceae				Anemia																83.5	70.6	77.05
1039342085					Anemiaceae				Anemia																83.5	70.6	77.05
1039342502					Anemiaceae				Anemia																83.5	70.6	77.05
1039335530					Anemiaceae				Anemia																83.5	70.6	77.05
1039377167					Anemiaceae				Anemia																83.5	70.6	77.05
1039297811					Anemiaceae				Anemia																83.5	70.6	77.05
1039299582					Anemiaceae				Anemia																83.5	70.6	77.05
1039309717					Anemiaceae				Anemia																83.5	70.6	77.05
1039355901					Anemiaceae				Anemia																83.5	70.6	77.05
1039330073					Anemiaceae				Anemia																83.5	70.6	77.05
1039293871					Anemiaceae				Anemia																83.5	70.6	77.05
1039371211					Anemiaceae				Anemia																83.5	70.6	77.05
1039374423					Anemiaceae				Anemia																83.5	70.6	77.05
1039295569					Anemiaceae				Anemia																83.5	70.6	77.05
1039326315					Anemiaceae				Anemia																83.5	70.6	77.05
1039328831					Anemiaceae				Anemia																83.5	70.6	77.05
1039336704					Anemiaceae				Anemia																83.5	70.6	77.05
1039349059					Anemiaceae				Anemia																83.5	70.6	77.05
1039349983					Anemiaceae				Anemia																83.5	70.6	77.05
1039307604					Anemiaceae				Anemia																70.6	65.5	68.05
1039325951					Anemiaceae				Anemia																70.6	65.5	68.05
1039324294					Anemiaceae				Anemia																55.8	33.9	44.85
1039340270					Anemiaceae				Anemia																55.8	33.9	44.85
1039378177					Anemiaceae				Anemia																55.8	33.9	44.85
1039372332					Anemiaceae				Anemia																55.8	33.9	44.85
1039311865					Anemiaceae				Anemia																83.5	70.6	77.05
1039313640					Anemiaceae				Anemia																83.5	70.6	77.05
1039296215					Anemiaceae				Anemia																83.5	70.6	77.05
1039300848					Anemiaceae				Anemia																83.5	70.6	77.05
1039349100					Anemiaceae				Anemia																83.5	70.6	77.05
1039365148					Anemiaceae				Anemia																83.5	70.6	77.05
1039347337					Anemiaceae				Anemia																83.5	70.6	77.05
1039337168					Anemiaceae				Anemia																83.5	70.6	77.05
1039341627					Anemiaceae				Anemia																83.5	70.6	77.05
1039343920					Anemiaceae				Anemia																83.5	70.6	77.05
1039377009					Anemiaceae				Anemia																83.5	70.6	77.05
1039378212					Anemiaceae				Anemia																83.5	70.6	77.05
1039297995					Anemiaceae				Anemia																83.5	70.6	77.05
1039299238					Anemiaceae				Anemia																83.5	70.6	77.05
1039306516					Anemiaceae				Anemia																83.5	70.6	77.05
1039329008					Anemiaceae				Anemia																83.5	70.6	77.05
1039316531					Anemiaceae				Anemia																83.5	70.6	77.05
1039303869					Anemiaceae				Anemia																83.5	70.6	77.05
1039296345					Anemiaceae				Anemia																83.5	70.6	77.05
1039296621					Anemiaceae				Anemia																83.5	70.6	77.05
1039349536					Anemiaceae				Anemia																83.5	70.6	77.05
1039350620					Anemiaceae				Anemia																83.5	70.6	77.05
1039376510					Anemiaceae				Anemia																83.5	70.6	77.05
1039378372					Anemiaceae				Anemia																83.5	70.6	77.05
1039299199					Anemiaceae				Anemia																83.5	70.6	77.05
1039322957					Anemiaceae				Anemia																83.5	70.6	77.05
1039289684					Anemiaceae				Anemia																83.5	70.6	77.05
1039292969					Anemiaceae				Anemia																83.5	70.6	77.05
1039299013					Anemiaceae				Anemia																145.5	65.5	105.5
1039305437					Anemiaceae				Anemia																145.5	65.5	105.5
1039314420					Anemiaceae				Anemia																145.5	65.5	105.5
1039323271					Anemiaceae				Anemia																145.5	65.5	105.5
1039338838					Anemiaceae				Anemia																145.5	65.5	105.5
1039346907					Anemiaceae				Anemia																145.5	65.5	105.5
1039358184					Anemiaceae				Anemia																145.5	65.5	105.5
1039374647					Anemiaceae				Anemia																145.5	65.5	105.5
1061072954					Anemiaceae				Anemia																145.5	65.5	105.5
					Marattiaceae				Angiopteris		blackii									England			53.333333	-2	201.6	145.5	173.55
					Marattiaceae				Angiopteris		neglecta									United Kingdom	England	Yorkshire	54.3	-0.4	175.6	171.6	173.6
					Marattiaceae				Angiopteris		boweri									Scotland			57.5	-6.133333	157.3	152.1	154.7
					Marattiaceae				Angiopteris																0	0	0
					Marattiaceae				Angiopteris																171.6	167.7	169.65
					Marattiaceae				Angiopteris																171.6	167.7	169.65
					Marattiaceae				Angiopteris																221.5	205.6	213.55
					Marattiaceae				Angiopteris																221.5	201.6	211.55
					Marattiaceae				Angiopteris																155.7	150.8	153.25
					Marattiaceae				Angiopteris																155.7	150.8	153.25
					Marattiaceae				Angiopteris																175.6	171.6	173.6
					Matoniaceae				Aninopteris		formosa									Romania			45.083333	21.85	201.6	190	195.8
					Matoniaceae				Aninopteris																201.6	189.6	195.6
					Matoniaceae				Aninopteris																201.6	175.6	188.6
					Matoniaceae				Aninopteris																201.6	175.6	188.6
					Matoniaceae				Aninopteris																201.6	175.6	188.6
					Tedeleaceae				Ankyropteris		brongniartii												37.5	-85	326	271	298.5
					Tedeleaceae				Ankyropteris		scandens									Bohemia			50	15	299	271	285
					Tedeleaceae				Ankyropteris		bertrandii									Poland			50.1	19.6	326	313	319.5
					Tedeleaceae				Ankyropteris											Belgium			50.533333	5.566667	318	312	315
					Tedeleaceae				Ankyropteris		grayi									Britain					318.1	314.6	316.35
					Tedeleaceae				Ankyropteris		williamsonii									Britain					318.1	314.6	316.35
					Tedeleaceae				Ankyropteris		brongniartii									France					304.8	303.4	304.1
					Tedeleaceae				Ankyropteris		bibractensis									France					304.8	303.4	304.1
					Tedeleaceae				Ankyropteris		glabra									USA					312	306	309
					Tedeleaceae				Ankyropteris											USA					318	312	315
					Tedeleaceae				Ankyropteris		glabra														312	299	305.5
					Tedeleaceae				Ankyropteris		glabra														299	271	285
					Tedeleaceae				Ankyropteris		hendricksii														359	312	335.5
					Tedeleaceae				Ankyropteris		westphaliensis														359	318	338.5
					Tedeleaceae				Ankyropteris		corrugata														318	312	315
					Tedeleaceae				Ankyropteris		glabra														312	306	309
1061178474					Tedeleaceae				Ankyropteris																359	299	329
1039365785					Tedeleaceae				Ankyropteris																318	299	308.5
					Tedeleaceae				Ankyropteris		brongniartii														313.8	305.9	309.85
					Calamitaceae				Annularia		gondwanensis												24.08	86.81	284	276	280
									Annularia		mucronata									Spain			38.1	-5.8	306	304	305
									Annularia		sphenophylloides									Spain			38.1	-5.8	306	304	305
									Annularia		stellata									Spain			38.1	-5.8	306	304	305
					Calamitaceae				Annularia														51.5	-2.5	318.1	306.9	312.5
					Calamitaceae				Annularia		sphenophylloides												51.66	-3.73	311.45	306.95	309.2
					Calamitaceae				Annularia		stellata												51.66	-3.73	311.45	306.95	309.2
					Calamitaceae				Annularia		sphenophylloides									England			53.333333	-2	314.6	306	310.3
					Calamitaceae				Annularia		spinulosa									England			53.333333	-2	314.6	306	310.3
					Calamitaceae				Annularia											India					345	318	331.5
					Calamitaceae				Annularia		occidentalis														299	294	296.5
					Calamitaceae				Annularia		readi														299	294	296.5
					Calamitaceae				Annularia		sp														284	276	280
					Calamitaceae				Annularia		kurtzii														284	276	280
					Calamitaceae				Annularia		radiata														314.6	311.45	313.025
					Calamitaceae				Annularia		stellata														314.6	311.45	313.025
					Calamitaceae				Annularia		sphenophylloides														306	304	305
					Calamitaceae				Annularia		stellata														306	304	305
					Calamitaceae				Annularia		stellata														306	304	305
					Calamitaceae				Annularia		sphenophylloides														306	304	305
					Calamitaceae				Annularia		stellata														360.7	298.9	329.8
					Calamitaceae				Annularia		radiata														360.7	298.9	329.8
					Calamitaceae				Annularia		acicularis														318	312	315
					Calamitaceae				Annularia		asteris														318	312	315
					Calamitaceae				Annularia		latifolia														318	312	315
					Calamitaceae				Annularia		mucronata														318.1	298.9	308.5
					Calamitaceae				Annularia		sphenophylloides														311.45	306.95	309.2
					Calamitaceae				Annularia		stellata														306.9	298.9	302.9
					Calamitaceae				Annularia		sphenophylloides														303.4	301.2	302.3
					Calamitaceae				Annularia		mucronata														303.4	301.2	302.3
					Calamitaceae				Annularia		jongmansi														360.7	298.9	329.8
					Calamitaceae				Annularia		radiata														318.1	314.6	316.35
					Calamitaceae				Annularia		rallii														326.4	311.45	318.925
					Calamitaceae				Annularia		radiata														326.4	311.45	318.925
					Calamitaceae				Annularia		radiata														326.4	311.45	318.925
					Calamitaceae				Annularia		sphenophylloides														326.4	311.45	318.925
					Calamitaceae				Annularia		spinulosa														326.4	311.45	318.925
					Calamitaceae				Annularia																252.3	247.2	249.75
					Calamitaceae				Annularia		stellata														318.1	298.9	308.5
					Calamitaceae				Annularia		sphenophylloides														318.1	298.9	308.5
					Calamitaceae				Annularia		radiata														318.1	298.9	308.5
					Pteridaceae				Anogramma											New Zealand			-41.28	174.45	3.6	2.6	3.1
					Pteridaceae				Anogramma											New Zealand			-41.28	174.45	2.6	1.8	2.2
					Pteridaceae				Anogramma											New Zealand			-41.28	174.45	0	0	0
					Osmundaceae				Anomopteris		mougeotii									Italy			46	12	245	241	243
					Osmundaceae				Anomopteris		mougeotii									France					245	235	240
					Osmundaceae				Anomopteris		mougeotii														251	245	240
					Osmundaceae				Anomopteris		mougeotii														251	201.6	226.3
					Osmundaceae				Anomopteris																241	235	238
					Osmundaceae				Anomopteris																247.2	242	244.6
					Osmundaceae				Anomopteris																247.2	242	244.6
					Osmundaceae				Anomopteris																247.2	242	244.6
					Osmundaceae				Anomopteris																235	221.5	228.25
					Osmundaceae				Anomopteris																252.3	251.3	251.8
					Osmundaceae				Anomopteris																252.3	247.2	249.75
					Osmundaceae				Anomopteris																252.3	247.2	249.75
					Osmundaceae				Anomopteris																252.3	247.2	249.75
					Osmundaceae				Anomopteris																252.3	247.2	249.75
					Osmundaceae				Anomopteris																252.3	251.3	251.8
					Osmundaceae				Anomopteris																252.3	251.3	251.8
					Osmundaceae				Anomopteris																252.3	242	247.15
									Antarctipteris		sclericaulis									Antarctica			-62.64	-60.97	245	241	243
					Pteridaceae				Antrophyum											New Zealand			-41.28	174.45	16	11.6	13.8
					Pteridaceae				Antrophyum											New Zealand			-41.28	174.45	11.6	5.3	8.45
					Pteridaceae				Antrophyum											New Zealand			-41.28	174.45	0	0	0
					Pteridaceae				Antrophyum																23	16	19.5
					Pteridaceae				Antrophyum																23	16	19.5
					Pteridaceae				Antrophyum																23	16	19.5
					Pteridaceae				Antrophyum																23	16	19.5
					Pteridaceae				Antrophyum																23	16	19.5
					Pteridaceae				Antrophyum																23	16	19.5
					Psalixochlaenaceae				Apotropteris		minuta														306	299	302.5
					Calamitaceae				Archaeocalamites		lazarii									USA	Texas		30.87	-98.83	290	279	284.5
									Archaeocalamites											India			33.84	75.52	345	318	331.5
									Archaeocalamites											Scotland			57.5	-6.133333	359	345	352
									Archaeocalamites		goeppertii									Scotland			57.5	-6.133333	345	326	335.5
					Calamitaceae				Archaeocalamites		radiatus									India					345	318	331.5
					Calamitaceae				Archaeocalamites											USA					359	318	338.5
					Calamitaceae				Archaeocalamites											USA					318	299	308.5
					Calamitaceae				Archaeocalamites		esnostensis									USA					326	313	319.5
					Calamitaceae				Archaeocalamites		radiatus									USA					359	347	353
					Calamitaceae				Archaeocalamites																360.7	336	348.35
					Calamitaceae				Archaeocalamites																339.4	336	337.7
					Calamitaceae				Archaeocalamites																360.7	318.1	339.4
					Calamitaceae				Archaeocalamites																360.7	318.1	339.4
					Calamitaceae				Archaeocalamites																326.4	318.1	322.25
					Calamitaceae				Archaeocalamites																339.4	336	337.7
					Calamitaceae				Archaeocalamites																360.7	298.9	329.8
					Calamitaceae				Archaeocalamites																345.3	326.4	335.85
					Calamitaceae				Archaeocalamites																345.3	326.4	335.85
					Calamitaceae				Archaeocalamites																345.3	326.4	335.85
					Calamitaceae				Archaeocalamites																345.3	326.4	335.85
					Calamitaceae				Archaeocalamites																360.7	326.4	343.55
					Calamitaceae				Archaeocalamites																345.3	326.4	335.85
					Calamitaceae				Archaeocalamites																345.3	326.4	335.85
					Calamitaceae				Archaeocalamites																345.3	326.4	335.85
					Calamitaceae				Archaeocalamites																339.4	336	337.7
					Calamitaceae				Archaeocalamites																339.4	336	337.7
					Calamitaceae				Archaeocalamites																339.4	336	337.7
					Calamitacaea				Arthropitys		isoramis									Brazil			-2.9	-41.77	299	251	275
					Calamitacaea				Arthropitys		iannuzzii									Brazil			-2.9	-41.77	299	251	275
					Calamitaceae				Arthropitys		junlianensis									China			30.13	102.93	266	251	258.5
					Calamitaceae				Arthropitys		ezonata									Germany			50.83	12.91	260	251	255.5
					Calamitaceae				Arthropitys		lineata														299	271	285
					Calamitaceae				Arthropitys		communis														318	299	308.5
					Calamitaceae				Arthropitys		hirmeri														318	299	308.5
					Calamitaceae				Arthropitys		bistriata														299	271	285
					Calamitaceae				Arthropitys																313.8	305.9	309.85
					Calamitaceae				Arthropitys																313.8	305.9	309.85
					Calamitaceae				Arthropitys																313.8	305.9	309.85
					Calamitaceae				Arthropitys																313.8	305.9	309.85
					Calamitaceae				Arthropitys																313.8	305.9	309.85
					Calamitaceae				Arthropitys																313.8	305.9	309.85
					Calamitaceae				Arthropitys																313.8	305.9	309.85
					Calamitaceae				Arthropitys																313.8	305.9	309.85
					Calamitaceae				Arthropitys																313.8	305.9	309.85
					Calamitaceae				Arthropitys																313.8	305.9	309.85
					Calamitaceae				Arthropitys																313.8	305.9	309.85
					Calamitaceae				Arthropitys																359	299	329
					Calamitaceae				Arthropitys																318	299	308.5
					Calamitaceae				Arthropitys																318	299	308.5
					Calamitaceae				Arthropitys																318	299	308.5
					Calamitaceae				Arthropitys																318	299	308.5
					Calamitaceae				Arthropitys																299	271	285
					Calamitaceae				Arthropitys																251	245	248
					Calamitaceae				Arthropitys																326.4	314.6	320.5
					Calamitaceae				Arthropitys																318.1	314.6	316.35
					Calamitaceae				Arthropitys																318.1	314.6	316.35
					Calamitaceae				Arthropitys																318.1	314.6	316.35
					Calamitaceae				Arthropitys																318.1	314.6	316.35
					Calamitaceae				Arthropitys																318.1	314.6	316.35
					Calamitaceae				Arthropitys																318.1	314.6	316.35
					Calamitaceae				Arthropitys																318.1	314.6	316.35
					Calamitaceae				Arthropitys																318.1	314.6	316.35
					Tectariaceae				Arthropteris											New Zealand			-41.28	174.45	2.6	1.8	2.2
					Tectariaceae				Arthropteris											New Zealand			-41.28	174.45	0	0	0
					Osmundaceae				Ashicaulis		livingstonensis									Antarctica			-62.64	-60.97	99.6	66.5	83.05
					Osmundaceae				Ashicaulis		woolfei									Antarctica			-62.64	-60.97	245	241	243
					Osmundaceae				Ashicaulis		australis									Antarctica			-62.64	-60.97	125	112	118.5
					Osmundaceae				Ashicaulis		claytoniites									China			40.45	122.7	176	161	168.5
					Osmundaceae				Ashicaulis		beipiaoensis									China			41.1	122.3	176	161	168.5
					Osmundaceae				Ashicaulis		plumites									China			41.1	122.3	176	161	168.5
					Osmundaceae				Ashicaulis		liaoningensis									China			43.9	121.03	176	158	167
					Osmundaceae				Ashicaulis		wangii									China			41.1	122.3	176	161	168.5
									Aspidistes		beckeri									Israel			31.97	34.99	201.6	145.5	173.55
									Aspidistes		sewardii									England			53.333333	-2	140	125	132.5
									Aspidistes											United Kingdom	England	Yorkshire	54.3	-0.4	175.6	171.6	173.6
									Aspidistes		thomasii									Scotland			57.5	-6.133333	157.3	152.1	154.7
									Aspidistes																171.6	167.7	169.65
									Aspidistes																155.7	150.8	153.25
									Aspidistes																155.7	150.8	153.25
									Aspidistes																175.6	161.2	168.4
									Aspidistes																155.7	150.8	153.25
									Aspidistes																175.6	171.6	173.6
1061086689					Aspleniaceae				Asplenites																145.5	65.5	105.5
1061086676					Aspleniaceae				Asplenites																145.5	65.5	105.5
1061086697					Aspleniaceae				Asplenites																145.5	65.5	105.5
					Aspleniaceae				Asplenites																89.3	70.6	79.95
					Aspleniaceae				Asplenites																201.6	145.5	173.55
					Aspleniaceae				Asplenites																99.7	66	82.85
S148665									Asplenites		cf.					leaf				Austria	Lunz		47.86	15.02	235	228	231.5
153400	C. Jaramillo	CC BY	Polypodiopsida	Polypodiales	Aspleniaceae	family	Aspleniaceae		Asplenium		dicksonianum								49421	Argentina	Santa Cruz		-47.944167	-66.867778	100.5	66	83.25
					Aspleniaceae				Asplenium											New Zealand			-41.28	174.45	16	11.6	13.8
					Aspleniaceae				Asplenium											New Zealand			-41.28	174.45	11.6	5.3	8.45
					Aspleniaceae				Asplenium											New Zealand			-41.28	174.45	5.3	3.6	4.45
					Aspleniaceae				Asplenium											New Zealand			-41.28	174.45	3.6	1.8	2.7
					Aspleniaceae				Asplenium											New Zealand			-41.28	174.45	1.8	0.01	0.905
					Aspleniaceae				Asplenium											New Zealand			-41.28	174.45	0.01	0	0.005
					Aspleniaceae				Asplenium											New Zealand			-41.28	174.45	2.6	1.8	2.2
32201	E. Kowalski		Polypodiopsida	Polypodiales	Aspleniaceae	family	Aspleniaceae		Asplenium	n. sp.	incertum					leaf			8673	Argentina			-41	-71	55.8	5.333	30.5665
					Aspleniaceae				Asplenium		primero									USA	Texas		30.87	-98.83	55.8	48.6	52.2
34975	B. Tiffney		Polypodiopsida	Polypodiales	Aspleniaceae	family	Aspleniaceae		Asplenium		sp.								9406	United States	New Mexico		36.271111	-108.244722	100.5	66	83.25
22796	H. Sims		Polypodiopsida	Polypodiales	Aspleniaceae	family	Aspleniaceae		Asplenium		sp.					unassigned			6513	Japan	Nagano		36.416667	138.083333	23.03	2.588	12.809
102716	S. Wing		Polypodiopsida	Polypodiales	Aspleniaceae	family	Aspleniaceae		Asplenium		dicksonianum					leaf			34804	United States	Kansas	Kiowa	37.45	-99.066667	113	100.5	106.75
102722	S. Wing		Polypodiopsida	Polypodiales	Aspleniaceae	family	Aspleniaceae		Asplenium		dicksonianum					leaf			34804	United States	Kansas	Kiowa	37.45	-99.066667	113	100.5	106.75
102989	S. Wing		Polypodiopsida	Polypodiales	Aspleniaceae	family	Aspleniaceae		Asplenium		dicksonianum					leaf			34804	United States	Kansas	Kiowa	37.45	-99.066667	113	100.5	106.75
29018	B. Tiffney		Polypodiopsida	Polypodiales	Aspleniaceae	family	Aspleniaceae		Asplenium		dicksonianum					leaf			8358	United States	Kansas	Kiowa	37.450278	-99.079722	113	100.5	106.75
24411	S. Wing		Polypodiopsida	Polypodiales	Aspleniaceae	family	Aspleniaceae		Asplenium	cf.	delicatula					unassigned			4749	United States	Colorado		39	-110.1	56	33.9	44.95
21389	S. Wing		Polypodiopsida	Polypodiales	Aspleniaceae	family	Aspleniaceae		Asplenium		eolignitum								4749	United States	Wyoming		39.779	-107.867	46.2	40.4	43.3
21389	S. Wing		Polypodiopsida	Polypodiales	Aspleniaceae	family	Aspleniaceae		Asplenium		delicatula								4749	United States	Wyoming		39.779	-107.867	46.2	40.4	43.3
30902	A. Rees		Polypodiopsida	Polypodiales	Aspleniaceae	family	Aspleniaceae		Asplenium	informal	sp. 1					leaf			8169	Tajikistan			40.2	70.5	242	228	235
31964	K. Johnson		Polypodiopsida	Polypodiales	Aspleniaceae	family	Aspleniaceae		Asplenium		occidentale					leaf			8535	United States	Wyoming	Lincoln	41.303611	-110.548611	99.6	93.5	96.55
31965	K. Johnson		Polypodiopsida	Polypodiales	Aspleniaceae	family	Aspleniaceae		Asplenium		occidentale					leaf			8535	United States	Wyoming	Lincoln	41.303889	-110.548333	99.6	93.5	96.55
31966	K. Johnson		Polypodiopsida	Polypodiales	Aspleniaceae	family	Aspleniaceae		Asplenium		occidentale					leaf			8535	United States	Wyoming	Uinta	41.560278	-110.57	99.6	93.5	96.55
31382	B. Tiffney		Polypodiopsida	Polypodiales	Aspleniaceae	family	Aspleniaceae		Asplenium		occidentale					leaf			8477	United States	Wyoming	Lincoln	41.7925	-110.536944	100.5	66	83.25
34972	B. Tiffney	CC BY	Polypodiopsida	Polypodiales	Aspleniaceae	family	Aspleniaceae		Asplenium		occidentale					leaf			9405	United States	Wyoming		42.090556	-110.51	100.5	93.9	97.2
102759	S. Wing		Polypodiopsida	Polypodiales	Aspleniaceae	family	Aspleniaceae		Asplenium		occidentale					leaf			34806	United States	Wyoming		42.8	-110.16	113	100.5	106.75
34867	B. Tiffney		Polypodiopsida	Polypodiales	Aspleniaceae	family	Aspleniaceae		Asplenium		Dicksonianum					leaf			8563	United States	South Dakota		43.416667	-103.466667	145	100.5	122.75
32034	B. Tiffney		Polypodiopsida	Polypodiales	Aspleniaceae	family	Aspleniaceae		Asplenium		Dicksonianum					leaf			8563	United States	South Dakota		43.433333	-103.666667	145	66	105.5
1039291485					Aspleniaceae				Asplenium														43.95	119.66	145.5	65.5	105.5
11461	S. Wing		Polypodiopsida	Polypodiales	Aspleniaceae	family	Aspleniaceae		Asplenium		eoligniticum					leaf			4163	United States	Wyoming		44	-109	55.8	50.3	53.05
35577	H. Sims		Polypodiopsida	Polypodiales	Aspleniaceae	genus	Asplenium		Asplenium		haguei					leaf	sterile axis		6815	United States	Wyoming		44	-110	72.1	66	69.05
27358	B. Tiffney		Polypodiopsida	Polypodiales	Aspleniaceae	family	Aspleniaceae		Asplenium		sp.					leaf			7503	United States	Wyoming	Park	44.963889	-108.852778	83.5	70.6	77.05
27135	B. Tiffney		Polypodiopsida	Polypodiales	Aspleniaceae	family	Aspleniaceae		Asplenium		neomexicanum					leaf			7503	United States	Wyoming	Park	44.978333	-108.873333	83.5	70.6	77.05
27360	B. Tiffney		Polypodiopsida	Polypodiales	Aspleniaceae	family	Aspleniaceae		Asplenium		neomexicanum					leaf			7503	United States	Wyoming	Park	44.992222	-108.873056	83.5	70.6	77.05
27363	B. Tiffney		Polypodiopsida	Polypodiales	Aspleniaceae	family	Aspleniaceae		Asplenium		sp.					leaf			7503	United States	Montana	Carbon	45.008889	-108.893333	83.5	70.6	77.05
29991	A. Rees		Polypodiopsida	Polypodiales	Aspleniaceae	family	Aspleniaceae		Asplenium	informal	sp. 1					leaf			8290	China	Heilongjiang		45.9	133	163.5	145	154.25
29747	A. Rees		Polypodiopsida	Polypodiales	Aspleniaceae	family	Aspleniaceae		Asplenium	informal	sp. 1					leaf			8290	China	Heilongjiang		46	128	163.5	145	154.25
29541	A. Rees		Polypodiopsida	Polypodiales	Aspleniaceae	family	Aspleniaceae		Asplenium	informal	sp. 1					leaf			8290	China	Heilongjiang		46.2	132	163.5	145	154.25
29692	A. Rees		Polypodiopsida	Polypodiales	Aspleniaceae	family	Aspleniaceae		Asplenium	informal	sp. 1					leaf			8290	China	Heilongjiang		46.6	131	163.5	145	154.25
10744	H. Sims		Polypodiopsida	Polypodiales	Aspleniaceae	family	Aspleniaceae		Asplenium	cf.	delicata					unassigned			6584	United States	Washington	King	48.366667	-120.6	38	33.9	35.95
					Aspleniaceae				Asplenium		rigidum									Scotland			57.5	-6.133333	157.3	152.1	154.7
24393	A. Rees		Polypodiopsida	Polypodiales	Aspleniaceae	family	Aspleniaceae		Asplenium		rigidum					unassigned			6886	United Kingdom	Scotland	Sutherland	58	-3.9	157.3	152.1	154.7
31209	C. Looy		Polypodiopsida	Polypodiales	Aspleniaceae	family	Aspleniaceae		Asplenium		rigidum					unassigned			8401	United Kingdom	Scotland	Sutherland	58.083333	-3.733333	157.3	152.1	154.7
34627	D. Royer		Polypodiopsida	Polypodiales	Aspleniaceae	family	Aspleniaceae		Asplenium		dicksonianum					leaf			9150	Russian Federation			64.483333	168.916667	113	93.9	103.45
34771	D. Royer		Polypodiopsida	Polypodiales	Aspleniaceae	family	Aspleniaceae		Asplenium		dicksonianum					leaf			9150	Russian Federation			64.483333	168.916667	113	93.9	103.45
34772	D. Royer		Polypodiopsida	Polypodiales	Aspleniaceae	family	Aspleniaceae		Asplenium		dicksonianum					leaf			9150	Russian Federation			64.483333	168.916667	113	93.9	103.45
34773	D. Royer		Polypodiopsida	Polypodiales	Aspleniaceae	family	Aspleniaceae		Asplenium		dicksonianum					leaf			9150	Russian Federation			64.483333	168.916667	113	93.9	103.45
34774	D. Royer		Polypodiopsida	Polypodiales	Aspleniaceae	family	Aspleniaceae		Asplenium		dicksonianum					leaf			9150	Russian Federation			64.483333	168.916667	113	93.9	103.45
34778	D. Royer		Polypodiopsida	Polypodiales	Aspleniaceae	family	Aspleniaceae		Asplenium		dicksonianum					leaf			9150	Russian Federation			64.483333	168.916667	113	93.9	103.45
34787	D. Royer		Polypodiopsida	Polypodiales	Aspleniaceae	family	Aspleniaceae		Asplenium		dicksonianum					leaf			9150	Russian Federation			64.483333	168.916667	113	93.9	103.45
34788	D. Royer		Polypodiopsida	Polypodiales	Aspleniaceae	family	Aspleniaceae		Asplenium		dicksonianum					leaf			9150	Russian Federation			64.483333	168.916667	113	93.9	103.45
34790	D. Royer		Polypodiopsida	Polypodiales	Aspleniaceae	family	Aspleniaceae		Asplenium		dicksonianum					leaf			9150	Russian Federation			64.483333	168.916667	113	93.9	103.45
34796	D. Royer		Polypodiopsida	Polypodiales	Aspleniaceae	family	Aspleniaceae		Asplenium		dicksonianum					leaf			9150	Russian Federation			64.483333	168.916667	113	93.9	103.45
34800	D. Royer		Polypodiopsida	Polypodiales	Aspleniaceae	family	Aspleniaceae		Asplenium		dicksonianum					leaf			9150	Russian Federation			64.483333	168.916667	113	93.9	103.45
34802	D. Royer		Polypodiopsida	Polypodiales	Aspleniaceae	family	Aspleniaceae		Asplenium		dicksonianum					leaf			9150	Russian Federation			64.483333	168.916667	113	93.9	103.45
					Aspleniaceae				Asplenium		dicksonianum									China					145.5	99.6	122.55
					Aspleniaceae				Asplenium		tiefanum									China					145.5	99.6	122.55
					Aspleniaceae				Asplenium		popovii									China					145.5	99.6	122.55
					Aspleniaceae				Asplenium		parvum									China					145.5	99.6	122.55
					Aspleniaceae				Asplenium		samylinae									Russia					130	99.6	114.8
					Aspleniaceae				Asplenium																37.2	33.9	35.55
					Aspleniaceae				Asplenium																5.3	4	4.65
					Aspleniaceae				Asplenium		eolignitum														55.8	33.9	44.85
					Aspleniaceae				Asplenium																0	0	0
1039331849					Aspleniaceae				Asplenium																112	99.6	105.8
1039331231					Aspleniaceae				Asplenium																112	99.6	105.8
1039361078					Aspleniaceae				Asplenium																112	99.6	105.8
1039332559					Aspleniaceae				Asplenium																99.6	93.5	96.55
1039379072					Aspleniaceae				Asplenium																99.6	93.5	96.55
1039302971					Aspleniaceae				Asplenium																99.6	93.5	96.55
1039289798					Aspleniaceae				Asplenium																99.6	93.5	96.55
1039289995					Aspleniaceae				Asplenium																99.6	93.5	96.55
1039290544					Aspleniaceae				Asplenium																99.6	93.5	96.55
1039290618					Aspleniaceae				Asplenium																99.6	93.5	96.55
1039291285					Aspleniaceae				Asplenium																99.6	93.5	96.55
1039294811					Aspleniaceae				Asplenium																99.6	93.5	96.55
1039297663					Aspleniaceae				Asplenium																99.6	93.5	96.55
1039301421					Aspleniaceae				Asplenium																99.6	93.5	96.55
1039301548					Aspleniaceae				Asplenium																99.6	93.5	96.55
1039301632					Aspleniaceae				Asplenium																99.6	93.5	96.55
1039300788					Aspleniaceae				Asplenium																99.6	93.5	96.55
1039303642					Aspleniaceae				Asplenium																99.6	93.5	96.55
1039305220					Aspleniaceae				Asplenium																99.6	93.5	96.55
1039308114					Aspleniaceae				Asplenium																99.6	93.5	96.55
1039308085					Aspleniaceae				Asplenium																99.6	93.5	96.55
1039308902					Aspleniaceae				Asplenium																99.6	93.5	96.55
1039311439					Aspleniaceae				Asplenium																99.6	93.5	96.55
1039314019					Aspleniaceae				Asplenium																99.6	93.5	96.55
1039314122					Aspleniaceae				Asplenium																99.6	93.5	96.55
1039314301					Aspleniaceae				Asplenium																99.6	93.5	96.55
1039316100					Aspleniaceae				Asplenium																99.6	93.5	96.55
1039319857					Aspleniaceae				Asplenium																99.6	93.5	96.55
1039324319					Aspleniaceae				Asplenium																99.6	93.5	96.55
1039324519					Aspleniaceae				Asplenium																99.6	93.5	96.55
1039327609					Aspleniaceae				Asplenium																99.6	93.5	96.55
1039330494					Aspleniaceae				Asplenium																99.6	93.5	96.55
1039331590					Aspleniaceae				Asplenium																99.6	93.5	96.55
1039333177					Aspleniaceae				Asplenium																99.6	93.5	96.55
1039333447					Aspleniaceae				Asplenium																99.6	93.5	96.55
1039333498					Aspleniaceae				Asplenium																99.6	93.5	96.55
1039334494					Aspleniaceae				Asplenium																99.6	93.5	96.55
1039335300					Aspleniaceae				Asplenium																99.6	93.5	96.55
1039341236					Aspleniaceae				Asplenium																99.6	93.5	96.55
1039344141					Aspleniaceae				Asplenium																99.6	93.5	96.55
1039345159					Aspleniaceae				Asplenium																99.6	93.5	96.55
1039346291					Aspleniaceae				Asplenium																99.6	93.5	96.55
1039354370					Aspleniaceae				Asplenium																99.6	93.5	96.55
1039354674					Aspleniaceae				Asplenium																99.6	93.5	96.55
1039355115					Aspleniaceae				Asplenium																99.6	93.5	96.55
1039356134					Aspleniaceae				Asplenium																99.6	93.5	96.55
1039356814					Aspleniaceae				Asplenium																99.6	93.5	96.55
1039357928					Aspleniaceae				Asplenium																99.6	93.5	96.55
1039360422					Aspleniaceae				Asplenium																99.6	93.5	96.55
1039362077					Aspleniaceae				Asplenium																99.6	93.5	96.55
1039362232					Aspleniaceae				Asplenium																99.6	93.5	96.55
1039365564					Aspleniaceae				Asplenium																99.6	93.5	96.55
1039365850					Aspleniaceae				Asplenium																99.6	93.5	96.55
1039370813					Aspleniaceae				Asplenium																99.6	93.5	96.55
1039371114					Aspleniaceae				Asplenium																99.6	93.5	96.55
1039370319					Aspleniaceae				Asplenium																99.6	93.5	96.55
1039372147					Aspleniaceae				Asplenium																99.6	93.5	96.55
1039372331					Aspleniaceae				Asplenium																99.6	93.5	96.55
1039374776					Aspleniaceae				Asplenium																99.6	93.5	96.55
1039345392					Aspleniaceae				Asplenium																83.5	70.6	77.05
1039346432					Aspleniaceae				Asplenium																83.5	70.6	77.05
1039348190					Aspleniaceae				Asplenium																83.5	70.6	77.05
1039377304					Aspleniaceae				Asplenium																83.5	70.6	77.05
1039360572					Aspleniaceae				Asplenium																83.5	70.6	77.05
1039311694					Aspleniaceae				Asplenium																70.6	55.8	63.2
1039370497					Aspleniaceae				Asplenium																70.6	55.8	63.2
1061085828					Aspleniaceae				Asplenium																48.6	37.2	42.9
1061085846					Aspleniaceae				Asplenium																48.6	37.2	42.9
1061085872					Aspleniaceae				Asplenium																48.6	37.2	42.9
1061085953					Aspleniaceae				Asplenium																48.6	37.2	42.9
1061085956					Aspleniaceae				Asplenium																48.6	37.2	42.9
1061085957					Aspleniaceae				Asplenium																48.6	37.2	42.9
1061092983					Aspleniaceae				Asplenium																48.6	37.2	42.9
1061094582					Aspleniaceae				Asplenium																37.2	33.9	35.55
1061094596					Aspleniaceae				Asplenium																37.2	33.9	35.55
1039376508					Aspleniaceae				Asplenium																66.5	61.7	64.1
1039330816					Aspleniaceae				Asplenium																55.8	33.9	44.85
1039369250					Aspleniaceae				Asplenium																55.8	33.9	44.85
1039338870					Aspleniaceae				Asplenium																55.8	33.9	44.85
1039340628					Aspleniaceae				Asplenium																55.8	33.9	44.85
1039376295					Aspleniaceae				Asplenium																55.8	33.9	44.85
1039359387					Aspleniaceae				Asplenium																55.8	33.9	44.85
1039320921					Aspleniaceae				Asplenium																55.8	33.9	44.85
1039315753					Aspleniaceae				Asplenium																55.8	33.9	44.85
1039304542					Aspleniaceae				Asplenium																55.8	33.9	44.85
1039374878					Aspleniaceae				Asplenium																55.8	33.9	44.85
1061080526					Aspleniaceae				Asplenium																55.8	33.9	44.85
1061080589					Aspleniaceae				Asplenium																55.8	33.9	44.85
1039313605					Aspleniaceae				Asplenium																83.5	70.6	77.05
1039356655					Aspleniaceae				Asplenium																83.5	70.6	77.05
1039357210					Aspleniaceae				Asplenium																83.5	70.6	77.05
1039319222					Aspleniaceae				Asplenium																83.5	70.6	77.05
1039294577					Aspleniaceae				Asplenium																145.5	65.5	105.5
1039294657					Aspleniaceae				Asplenium																145.5	65.5	105.5
1039297631					Aspleniaceae				Asplenium																145.5	65.5	105.5
1039297858					Aspleniaceae				Asplenium																145.5	65.5	105.5
1039298221					Aspleniaceae				Asplenium																145.5	65.5	105.5
1039298282					Aspleniaceae				Asplenium																145.5	65.5	105.5
1039299692					Aspleniaceae				Asplenium																145.5	65.5	105.5
1039306068					Aspleniaceae				Asplenium																145.5	65.5	105.5
1039306492					Aspleniaceae				Asplenium																145.5	65.5	105.5
1039307451					Aspleniaceae				Asplenium																145.5	65.5	105.5
1039315674					Aspleniaceae				Asplenium																145.5	65.5	105.5
1039316620					Aspleniaceae				Asplenium																145.5	65.5	105.5
1039317124					Aspleniaceae				Asplenium																145.5	65.5	105.5
1039318693					Aspleniaceae				Asplenium																145.5	65.5	105.5
1039318861					Aspleniaceae				Asplenium																145.5	65.5	105.5
1039319334					Aspleniaceae				Asplenium																145.5	65.5	105.5
1039319574					Aspleniaceae				Asplenium																145.5	65.5	105.5
1039319036					Aspleniaceae				Asplenium																145.5	65.5	105.5
1039319701					Aspleniaceae				Asplenium																145.5	65.5	105.5
1039320025					Aspleniaceae				Asplenium																145.5	65.5	105.5
1039320649					Aspleniaceae				Asplenium																145.5	65.5	105.5
1039321104					Aspleniaceae				Asplenium																145.5	65.5	105.5
1039323796					Aspleniaceae				Asplenium																145.5	65.5	105.5
1039324373					Aspleniaceae				Asplenium																145.5	65.5	105.5
1039327834					Aspleniaceae				Asplenium																145.5	65.5	105.5
1039332429					Aspleniaceae				Asplenium																145.5	65.5	105.5
1039335036					Aspleniaceae				Asplenium																145.5	65.5	105.5
1039336988					Aspleniaceae				Asplenium																145.5	65.5	105.5
1039337335					Aspleniaceae				Asplenium																145.5	65.5	105.5
1039342266					Aspleniaceae				Asplenium																145.5	65.5	105.5
1039342568					Aspleniaceae				Asplenium																145.5	65.5	105.5
1039343212					Aspleniaceae				Asplenium																145.5	65.5	105.5
1039343225					Aspleniaceae				Asplenium																145.5	65.5	105.5
1039344015					Aspleniaceae				Asplenium																145.5	65.5	105.5
1039345772					Aspleniaceae				Asplenium																145.5	65.5	105.5
1039346198					Aspleniaceae				Asplenium																145.5	65.5	105.5
1039348459					Aspleniaceae				Asplenium																145.5	65.5	105.5
1039349113					Aspleniaceae				Asplenium																145.5	65.5	105.5
1039352280					Aspleniaceae				Asplenium																145.5	65.5	105.5
1039354807					Aspleniaceae				Asplenium																145.5	65.5	105.5
1039355393					Aspleniaceae				Asplenium																145.5	65.5	105.5
1039355631					Aspleniaceae				Asplenium																145.5	65.5	105.5
1039359028					Aspleniaceae				Asplenium																145.5	65.5	105.5
1039359277					Aspleniaceae				Asplenium																145.5	65.5	105.5
1039360711					Aspleniaceae				Asplenium																145.5	65.5	105.5
1039361749					Aspleniaceae				Asplenium																145.5	65.5	105.5
1039363903					Aspleniaceae				Asplenium																145.5	65.5	105.5
1039364119					Aspleniaceae				Asplenium																145.5	65.5	105.5
1039364414					Aspleniaceae				Asplenium																145.5	65.5	105.5
1039366521					Aspleniaceae				Asplenium																145.5	65.5	105.5
1039367506					Aspleniaceae				Asplenium																145.5	65.5	105.5
1039370165					Aspleniaceae				Asplenium																145.5	65.5	105.5
1039371000					Aspleniaceae				Asplenium																145.5	65.5	105.5
1039374377					Aspleniaceae				Asplenium																145.5	65.5	105.5
1039373898					Aspleniaceae				Asplenium																145.5	65.5	105.5
1039374764					Aspleniaceae				Asplenium																145.5	65.5	105.5
1039374324					Aspleniaceae				Asplenium																145.5	65.5	105.5
1039377825					Aspleniaceae				Asplenium																145.5	65.5	105.5
1039377795					Aspleniaceae				Asplenium																145.5	65.5	105.5
1039378466					Aspleniaceae				Asplenium																145.5	65.5	105.5
1039378391					Aspleniaceae				Asplenium																145.5	65.5	105.5
1039301139					Aspleniaceae				Asplenium																145.5	65.5	105.5
1039352375					Aspleniaceae				Asplenium																145.5	65.5	105.5
1061072975					Aspleniaceae				Asplenium																145.5	65.5	105.5
1061073089					Aspleniaceae				Asplenium																145.5	65.5	105.5
S107819-01									Asplenium		dicksonianum									Greenland		Angiarsuit	70	-52	112	99.6	105.8
S107820									Asplenium		dicksonianum									Greenland		Angiarsuit	70	-52	112	99.6	105.8
S107821-01									Asplenium		dicksonianum									Greenland		Angiarsuit	70	-52	112	99.6	105.8
S107831									Asplenium		dicksonianum									Greenland		Angiarsuit	70	-52	112	99.6	105.8
S107822									Asplenium		johnstrupii									Greenland		Angiarsuit	70	-52	112	99.6	105.8
S107823-01									Asplenium		johnstrupii									Greenland		Angiarsuit	70	-52	112	99.6	105.8
S107867-01									Asplenium		boyeanum									Greenland		Arkrusak	70	-52	125	89.3	107.15
S107874-02									Asplenium		boyeanum									Greenland		Arkrusak	70	-52	125	89.3	107.15
S107913-01									Asplenium		boyeanum									Greenland		Arkrusak	70	-52	125	89.3	107.15
S107863-02									Asplenium		johnstrupii									Greenland		Arkrusak	70	-52	125	89.3	107.15
S108161									Asplenium		foersteri									Greenland		Atanekerdluk	70	-52	61.6	59.2	60.4
S108229-01									Asplenium		foersteri									Greenland		Atanekerdluk	70	-52	61.6	59.2	60.4
S108165-01									Asplenium		nordstroemii									Greenland		Atanekerdluk	70	-52	61.6	59.2	60.4
S111023-01									Asplenium		dicksonianum									Greenland		Karsok	70	-52	145.5	96.6	121.05
S111024-01									Asplenium		dicksonianum									Greenland		Karsok	70	-52	145.5	96.6	121.05
S111025									Asplenium		dicksonianum									Greenland		Karsok	70	-52	145.5	96.6	121.05
S111026									Asplenium		dicksonianum									Greenland		Karsok	70	-52	145.5	96.6	121.05
S111027									Asplenium		johnstrupii									Greenland		Karsok	70	-52	145.5	96.6	121.05
S111028									Asplenium		johnstrupii									Greenland		Karsok	70	-52	145.5	96.6	121.05
S111269-02									Asplenium		hoffianum									Greenland		Kook	70	-52	145.5	96.6	121.05
S112135									Asplenium		nauckhoffianum									Greenland		Patorfik	70	-52	145.5	99.6	122.55
S112136-01									Asplenium		nauckhoffianum									Greenland		Patorfik	70	-52	145.5	99.6	122.55
S112321-01									Asplenium		nauckhoffianum									Greenland		Patorfik	70	-52	145.5	99.6	122.55
S112460-02									Asplenium		nauckhoffianum									Greenland		Patorfik	70	-52	145.5	99.6	122.55
S112466									Asplenium		nauckhoffianum									Greenland		Patorfik	70	-52	145.5	99.6	122.55
S112147-01									Asplenium		nordenskioeldii									Greenland		Patorfik	70	-52	145.5	99.6	122.55
S112322-01									Asplenium		nordenskioeldii									Greenland		Patorfik	70	-52	145.5	99.6	122.55
30980	A. Rees				Calamitaceae	family	Calamitaceae		Asterophyllites	informal	sp. 1					leaf			8056	Venezuela			9.7	-70.2	298.9	290.1	294.5
30088	A. Rees				Calamitaceae	family	Calamitaceae		Asterophyllites	informal	sp. 1					leaf			8314	China	Fujian		25.2	117.1	268.8	259.9	264.35
30344	A. Rees				Calamitaceae	family	Calamitaceae		Asterophyllites	informal	sp. 1					leaf			7962	Morocco			31.9	-7.3	303.7	295.5	299.6
28984	R. Gastaldo				Calamitaceae	family	Calamitaceae		Asterophyllites		grandis					leaf			8334	United States	Alabama		33	-87	358.9	298.9	328.9
28985	R. Gastaldo				Calamitaceae	family	Calamitaceae		Asterophyllites		grandis					leaf			8334	United States	Alabama		33	-87	358.9	298.9	328.9
28985	R. Gastaldo				Calamitaceae	family	Calamitaceae		Asterophyllites		longifolius					leaf			8334	United States	Alabama		33	-87	358.9	298.9	328.9
28987	R. Gastaldo				Calamitaceae	family	Calamitaceae		Asterophyllites		grandis					leaf			8334	United States	Alabama		33	-87	358.9	298.9	328.9
28988	R. Gastaldo				Calamitaceae	family	Calamitaceae		Asterophyllites		grandis					leaf			8334	United States	Alabama		33	-87	358.9	298.9	328.9
28990	R. Gastaldo				Calamitaceae	family	Calamitaceae		Asterophyllites		grandis					leaf			8334	United States	Alabama		33	-87	358.9	298.9	328.9
28990	R. Gastaldo				Calamitaceae	family	Calamitaceae		Asterophyllites		longifolius					leaf			8334	United States	Alabama		33	-87	358.9	298.9	328.9
28991	R. Gastaldo				Calamitaceae	family	Calamitaceae		Asterophyllites		grandis					leaf			8334	United States	Alabama		33	-87	358.9	298.9	328.9
28991	R. Gastaldo				Calamitaceae	family	Calamitaceae		Asterophyllites		longifolius					leaf			8334	United States	Alabama		33	-87	358.9	298.9	328.9
28992	R. Gastaldo				Calamitaceae	family	Calamitaceae		Asterophyllites		grandis					leaf			8334	United States	Alabama		33	-87	358.9	298.9	328.9
28992	R. Gastaldo				Calamitaceae	family	Calamitaceae		Asterophyllites		longifolius					leaf			8334	United States	Alabama		33	-87	358.9	298.9	328.9
31028	R. Gastaldo				Calamitaceae	family	Calamitaceae		Asterophyllites		grandis					leaf			8339	United States	Alabama		33	-87	358.9	298.9	328.9
31028	R. Gastaldo				Calamitaceae	family	Calamitaceae		Asterophyllites		longifolius					leaf			8339	United States	Alabama		33	-87	358.9	298.9	328.9
31029	R. Gastaldo				Calamitaceae	family	Calamitaceae		Asterophyllites		grandis					leaf			8339	United States	Alabama		33	-87	358.9	298.9	328.9
31029	R. Gastaldo				Calamitaceae	family	Calamitaceae		Asterophyllites		longifolius					leaf			8339	United States	Alabama		33	-87	358.9	298.9	328.9
31030	R. Gastaldo				Calamitaceae	family	Calamitaceae		Asterophyllites		grandis					leaf			8339	United States	Alabama		33	-87	358.9	298.9	328.9
31030	R. Gastaldo				Calamitaceae	family	Calamitaceae		Asterophyllites		longifolius					leaf			8339	United States	Alabama		33	-87	358.9	298.9	328.9
31031	R. Gastaldo				Calamitaceae	family	Calamitaceae		Asterophyllites		grandis					leaf			8339	United States	Alabama		33	-87	358.9	298.9	328.9
31031	R. Gastaldo				Calamitaceae	family	Calamitaceae		Asterophyllites		longifolius					leaf			8339	United States	Alabama		33	-87	358.9	298.9	328.9
31032	R. Gastaldo				Calamitaceae	family	Calamitaceae		Asterophyllites		grandis					leaf			8339	United States	Alabama		33	-87	358.9	298.9	328.9
31032	R. Gastaldo				Calamitaceae	family	Calamitaceae		Asterophyllites		longifolius					leaf			8339	United States	Alabama		33	-87	358.9	298.9	328.9
31033	R. Gastaldo				Calamitaceae	family	Calamitaceae		Asterophyllites		grandis					leaf			8339	United States	Alabama		33	-87	358.9	298.9	328.9
31033	R. Gastaldo				Calamitaceae	family	Calamitaceae		Asterophyllites		longifolius					leaf			8339	United States	Alabama		33	-87	358.9	298.9	328.9
31034	R. Gastaldo				Calamitaceae	family	Calamitaceae		Asterophyllites		grandis					leaf			8339	United States	Alabama		33	-87	358.9	298.9	328.9
31034	R. Gastaldo				Calamitaceae	family	Calamitaceae		Asterophyllites		longifolius					leaf			8339	United States	Alabama		33	-87	358.9	298.9	328.9
31035	R. Gastaldo				Calamitaceae	family	Calamitaceae		Asterophyllites		grandis					leaf			8339	United States	Alabama		33	-87	358.9	298.9	328.9
31035	R. Gastaldo				Calamitaceae	family	Calamitaceae		Asterophyllites		longifolius					leaf			8339	United States	Alabama		33	-87	358.9	298.9	328.9
81525	M. Uhen				Calamitaceae	genus	Asterophyllites		Asterophyllites		charaeformis								27502	United States	Alabama	Walker	33.813611	-87.166666	318.1	306.95	312.525
28982	R. Gastaldo				Calamitaceae	family	Calamitaceae		Asterophyllites		grandis					leaf			8334	United States	Alabama	Walker	33.816667	-87.416667	358.9	298.9	328.9
12700	R. Gastaldo				Calamitaceae	genus	Asterophyllites		Asterophyllites		charaeformis					unassigned			4260	United States	Georgia		34	-85	358.9	298.9	328.9
10750	R. Gastaldo				Calamitaceae	family	Calamitaceae		Asterophyllites		grandis					unassigned			3995	United States	Arizona		34	-111	358.9	252.17	305.535
10750	R. Gastaldo				Calamitaceae	family	Calamitaceae		Asterophyllites		equisetiformis					unassigned			3995	United States	Arizona		34	-111	358.9	252.17	305.535
12700	R. Gastaldo				Calamitaceae	family	Calamitaceae		Asterophyllites		grandis					unassigned			4260	United States	Georgia		34	-85	358.9	298.9	328.9
12700	R. Gastaldo				Calamitaceae	family	Calamitaceae		Asterophyllites		equisetiformis					unassigned			4260	United States	Georgia		34	-85	358.9	298.9	328.9
23165	A. Rees				Calamitaceae	family	Calamitaceae		Asterophyllites		grandis					leaf			6659	United States	Arizona	Gila	34.2	-111	298.9	290.1	294.5
23165	A. Rees				Calamitaceae	family	Calamitaceae		Asterophyllites		equisetiformis					leaf			6659	United States	Arizona	Gila	34.2	-111	298.9	290.1	294.5
11323	H. Sims				Calamitaceae	family	Calamitaceae	?	Asterophyllites		sp.					axis			4164	United States	New Mexico	Bernalillo	34.75	-106.25	303.4	298.9	301.15
11323	H. Sims				Calamitaceae	family	Calamitaceae		Asterophyllites		equisetiformis					unassigned			4164	United States	New Mexico	Bernalillo	34.75	-106.25	303.4	298.9	301.15
12697	R. Gastaldo				Calamitaceae	genus	Asterophyllites		Asterophyllites		charaeformis					unassigned			4259	United States	Georgia		34.977778	-85.357778	358.9	298.9	328.9
12697	R. Gastaldo				Calamitaceae	family	Calamitaceae		Asterophyllites		grandis					unassigned			4259	United States	Georgia		34.977778	-85.357778	358.9	298.9	328.9
12697	R. Gastaldo				Calamitaceae	family	Calamitaceae		Asterophyllites		equisetiformis					unassigned			4259	United States	Georgia		34.977778	-85.357778	358.9	298.9	328.9
11166	H. Sims				Calamitaceae	family	Calamitaceae		Asterophyllites		sp.					unassigned			4109	United States	New Mexico		35	-105	298.9	254	276.45
11194	H. Sims				Calamitaceae	family	Calamitaceae		Asterophyllites		sp.					unassigned			4109	United States	New Mexico		35	-106	323.2	298.9	311.05
21275	H. Sims				Calamitaceae	family	Calamitaceae		Asterophyllites		sp.					unassigned			4263	United States	Oklahoma	Mcintosh	35.503	-95.493	311.45	307	309.225
29840	A. Rees				Calamitaceae	family	Calamitaceae		Asterophyllites	informal	sp. 1					leaf			8306	China	Hebei		36.5	114.2	272.3	265.1	268.7
12694	R. Gastaldo				Calamitaceae	genus	Asterophyllites		Asterophyllites		charaeformis					unassigned			4257	United States	West Virginia		37	-80	358.9	323.2	341.05
11175	H. Sims				Calamitaceae	family	Calamitaceae		Asterophyllites		equisetiformis					unassigned			4117	United States	Kansas		37	-96	323.2	298.9	311.05
11175	H. Sims				Calamitaceae	family	Calamitaceae		Asterophyllites		longifolius					unassigned			4117	United States	Kansas		37	-96	323.2	298.9	311.05
12694	R. Gastaldo				Calamitaceae	family	Calamitaceae		Asterophyllites		longifolius					unassigned			4257	United States	West Virginia		37	-80	358.9	323.2	341.05
12694	R. Gastaldo				Calamitaceae	family	Calamitaceae		Asterophyllites		equisetiformis					unassigned			4257	United States	West Virginia		37	-80	358.9	323.2	341.05
13963	R. Gastaldo				Calamitaceae	family	Calamitaceae		Asterophyllites		multifolia					unassigned			5998	United States	Illinois	Williamson	37	-88	323.2	298.9	311.05
11203	H. Sims				Calamitaceae	genus	Asterophyllites		Asterophyllites		charaeformis					leaf	axis		4132	United States	Kentucky	Clay	37.083333	-83.7	358.9	298.9	328.9
11203	H. Sims				Calamitaceae	family	Calamitaceae		Asterophyllites		longifolius					axis	leaf		4132	United States	Kentucky	Clay	37.083333	-83.7	358.9	298.9	328.9
33316	H. Sims				Calamitaceae	family	Calamitaceae		Asterophyllites		longifolius					axis	leaf		4132	United States	Kentucky	Clay	37.083333	-83.7	323.2	298.9	311.05
33318	H. Sims				Calamitaceae	family	Calamitaceae		Asterophyllites		longifolius					axis	leaf		4132	United States	Kentucky	Clay	37.083333	-83.7	323.2	298.9	311.05
33320	H. Sims				Calamitaceae	family	Calamitaceae		Asterophyllites		longifolius					axis	leaf		4132	United States	Kentucky	Clay	37.083333	-83.7	323.2	298.9	311.05
11196	H. Sims				Calamitaceae	family	Calamitaceae		Asterophyllites		equisetiformis					leaf	axis		4128	United States	Missouri		38	-93	313.8	298.9	306.35
25892	A. Rees				Calamitaceae	family	Calamitaceae		Asterophyllites		equisetiformis					unassigned			7193	Spain			38.1	-5.8	298.9	272.3	285.6
25892	A. Rees				Calamitaceae	family	Calamitaceae		Asterophyllites		longifolius					unassigned			7193	Spain			38.1	-5.8	298.9	272.3	285.6
									Asterophyllites		equisetiformis									Spain			38.1	-5.8	306	304	305
10730	H. Sims				Calamitaceae	family	Calamitaceae		Asterophyllites		equisetiformis					unassigned			3946	United States	Indiana	Warrick	38.1	-87.183333	311.45	306.95	309.2
11206	H. Sims				Calamitaceae	family	Calamitaceae		Asterophyllites	?	longifolius					leaf			4134	United States	Colorado		38.25	-106.3	323.2	298.9	311.05
11207	H. Sims				Calamitaceae	genus	Asterophyllites		Asterophyllites		charaeformis					unassigned			4135	United States	Colorado	Fremont	38.483333	-105.916667	323.2	298.9	311.05
24649	H. Sims				Calamitaceae	family	Calamitaceae		Asterophyllites		longifolius					unassigned			4122	United States	Kansas	Baldwin	38.766667	-95.183333	323.2	298.9	311.05
29965	A. Rees				Calamitaceae	family	Calamitaceae		Asterophyllites	informal	sp. 1					leaf			8296	China	Ningxia		38.8	105.6	298.9	295.5	297.2
24638	H. Sims				Calamitaceae	family	Calamitaceae		Asterophyllites		equisetiformis					unassigned			4122	United States	Kansas	Douglas	38.833333	-95.383333	323.2	298.9	311.05
24638	H. Sims				Calamitaceae	family	Calamitaceae		Asterophyllites		longifolius					unassigned			4122	United States	Kansas	Douglas	38.833333	-95.383333	323.2	298.9	311.05
28419	R. Gastaldo				Calamitaceae	family	Calamitaceae		Asterophyllites		sp.					unassigned			7831	Portugal	Douro		39	-8	323.2	298.9	311.05
28419	R. Gastaldo				Calamitaceae	family	Calamitaceae		Asterophyllites		equisetiformis					unassigned			7831	Portugal	Douro		39	-8	323.2	298.9	311.05
11198	H. Sims				Calamitaceae	family	Calamitaceae		Asterophyllites		grandis					unassigned			4127	United States	Indiana		39	-87	318.1	311.45	314.775
24643	H. Sims				Calamitaceae	family	Calamitaceae		Asterophyllites		equisetiformis					unassigned			4122	United States	Kansas	Leavenworth	39	-95	323.2	298.9	311.05
11197	H. Sims				Calamitaceae	family	Calamitaceae		Asterophyllites		equisetiformis					axis	leaf		4129	United States	Indiana	Greene	39.133333	-87.016667	358.9	298.9	328.9
13272	R. Gastaldo				Calamitaceae	family	Calamitaceae		Asterophyllites		equisetiformis					unassigned			4401	United States			39.162778	-84.456944	323.2	298.9	311.05
30252	A. Rees				Calamitaceae	family	Calamitaceae		Asterophyllites	informal	sp. 1					leaf			8134	North Korea			39.4	126.9	279.3	252.17	265.735
12672	R. Gastaldo				Calamitaceae	family	Calamitaceae		Asterophyllites		equisetiformis					unassigned			4256	United States	West Virginia	Monogalia	39.516667	-79.916667	358.9	298.9	328.9
13191	R. Gastaldo				Calamitaceae	family	Calamitaceae		Asterophyllites		longifolius					unassigned			4296	United States	West Virginia		39.665833	-80.063889	298.9	298.9	298.9
13191	R. Gastaldo				Calamitaceae	family	Calamitaceae		Asterophyllites		equisetiformis					unassigned			4296	United States	West Virginia		39.665833	-80.063889	298.9	298.9	298.9
30248	A. Rees				Calamitaceae	family	Calamitaceae		Asterophyllites	informal	sp. 1					leaf			8134	North Korea			39.7	126	279.3	252.17	265.735
11190	H. Sims				Calamitaceae	family	Calamitaceae		Asterophyllites		sp.					unassigned			4126	United States	Illinois	Knox	40	-90	323.2	298.9	311.05
13357	R. Gastaldo				Calamitaceae	family	Calamitaceae		Asterophyllites		sp.					unassigned			5995	United States	Illinois	Brown	40	-88	323.2	298.9	311.05
13511	R. Gastaldo				Calamitaceae	family	Calamitaceae		Asterophyllites		longifolius					unassigned			5996	United States	Illinois	Brown	40	-90	358.9	323.2	341.05
13511	R. Gastaldo				Calamitaceae	family	Calamitaceae		Asterophyllites	cf.	equisetiformis					unassigned			5996	United States	Illinois	Brown	40	-90	358.9	323.2	341.05
11209	H. Sims				Calamitaceae	genus	Asterophyllites		Asterophyllites		charaeformis					leaf	sterile axis		4137	United States	Utah		40.28	-112.148056	358.9	323.2	341.05
11209	H. Sims				Calamitaceae	family	Calamitaceae		Asterophyllites		equisetiformis					leaf	sterile axis		4137	United States	Utah		40.28	-112.148056	358.9	323.2	341.05
11209	H. Sims				Calamitaceae	family	Calamitaceae		Asterophyllites		longifolius					leaf	sterile axis		4137	United States	Utah		40.28	-112.148056	358.9	323.2	341.05
25207	A. Rees				Calamitaceae	family	Calamitaceae		Asterophyllites		equisetiformis					unassigned			7039	Portugal			40.4	-8.4	298.9	295	296.95
25373	A. Rees				Calamitaceae	family	Calamitaceae		Asterophyllites		equisetiformis					unassigned			4116	Portugal			40.4	-8.4	303.4	301.2	302.3
28300	R. Gastaldo				Calamitaceae	family	Calamitaceae		Asterophyllites		sp.					unassigned			7641	Turkey			41	31	358.9	298.9	328.9
11189	H. Sims				Calamitaceae	family	Calamitaceae		Asterophyllites		sp.					unassigned			4126	United States	Illinois	Grundy	41	-88	318.1	306.95	312.525
27720	R. Gastaldo				Calamitaceae	family	Calamitaceae		Asterophyllites		sp.								7621	Portugal	Santo Tirso		41.35	-8.466667	323.2	298.9	311.05
13999	R. Gastaldo				Calamitaceae	family	Calamitaceae		Asterophyllites		multifolia					unassigned			5998	United States	Iowa	Keokuk	41.4	-92.35	323.2	298.9	311.05
27825	R. Gastaldo				Calamitaceae	family	Calamitaceae		Asterophyllites		palaeaceus					seed/fruit			7641	Turkey			41.45	31.816667	358.9	298.9	328.9
27825	R. Gastaldo				Calamitaceae	family	Calamitaceae		Asterophyllites	cf.	palaeaceus					unassigned			7641	Turkey			41.45	31.816667	358.9	298.9	328.9
13358	R. Gastaldo				Calamitaceae	family	Calamitaceae		Asterophyllites		sp.					unassigned			5995	United States	Illinois	Rock Island	41.45	-90.566667	323.2	298.9	311.05
10885	R. Gastaldo				Calamitaceae	family	Calamitaceae		Asterophyllites	cf.	longifolius					unassigned			4003	United States	Michigan		42	-85	323.2	298.9	311.05
10885	R. Gastaldo				Calamitaceae	family	Calamitaceae		Asterophyllites		equisetiformis					unassigned			4003	United States	Michigan		42	-85	323.2	298.9	311.05
29791	A. Rees				Calamitaceae	family	Calamitaceae		Asterophyllites	informal	sp. 1					leaf			8124	China	Nei Mongol		42.2	113.8	268.8	259.9	264.35
25389	A. Rees				Calamitaceae	family	Calamitaceae		Asterophyllites		equisetiformis					unassigned			7113	Spain	Pirineo Catalan		42.3	1.3	304.8	298.9	301.85
10889	R. Gastaldo				Calamitaceae	family	Calamitaceae		Asterophyllites		equisetiformis					unassigned			4003	United States	Michigan		42.75	-85.416667	323.2	298.9	311.05
10889	R. Gastaldo				Calamitaceae	family	Calamitaceae		Asterophyllites		sp.					unassigned			4003	United States	Michigan		42.75	-85.416667	323.2	298.9	311.05
10889	R. Gastaldo				Calamitaceae	family	Calamitaceae		Asterophyllites		vernensis					unassigned			4003	United States	Michigan		42.75	-85.416667	323.2	298.9	311.05
10889	R. Gastaldo				Calamitaceae	family	Calamitaceae		Asterophyllites		equisetiformis					unassigned			4003	United States	Michigan		42.75	-85.416667	323.2	298.9	311.05
25205	A. Rees				Calamitaceae	family	Calamitaceae		Asterophyllites		equisetiformis					unassigned			7039	Italy	Tuscany		43.8	10.5	298.9	295	296.95
12421	R. Gastaldo				Calamitaceae	family	Calamitaceae		Asterophyllites		acicularis					unassigned			4240	Canada	New Brunswick		45	-66	358.9	323.2	341.05
12421	R. Gastaldo				Calamitaceae	family	Calamitaceae		Asterophyllites		parvulus					unassigned			4240	Canada	New Brunswick		45	-66	358.9	323.2	341.05
12421	R. Gastaldo				Calamitaceae	family	Calamitaceae		Asterophyllites		sp.					unassigned			4240	Canada	New Brunswick		45	-66	358.9	323.2	341.05
12723	R. Gastaldo				Calamitaceae	family	Calamitaceae		Asterophyllites		grandis					unassigned			4242	Canada	New Brunswick	Kent	45	-64	358.9	298.9	328.9
13145	R. Gastaldo				Calamitaceae	family	Calamitaceae		Asterophyllites		foliosa					unassigned			4360	Canada	Nova Scotia		45	-64	358.9	298.9	328.9
13145	R. Gastaldo				Calamitaceae	family	Calamitaceae		Asterophyllites	?	grandis					unassigned			4360	Canada	Nova Scotia		45	-64	358.9	298.9	328.9
13145	R. Gastaldo				Calamitaceae	family	Calamitaceae		Asterophyllites		trinervis					unassigned			4360	Canada	Nova Scotia		45	-64	358.9	298.9	328.9
13146	R. Gastaldo				Calamitaceae	family	Calamitaceae		Asterophyllites		equisetiformis					unassigned			4360	Canada	Nova Scotia		45	-64	358.9	298.9	328.9
25089	A. Rees				Calamitaceae	family	Calamitaceae		Asterophyllites		dumasi					unassigned			7039	France			45.1	1.5	298.9	295	296.95
122728	M. Clapham	CC BY			Calamitaceae	family	Calamitaceae		Asterophyllites		acicularis								49388	Canada	New Brunswick		45.245	-66.81	318.1	314.6	316.35
122728	M. Clapham	CC BY			Calamitaceae	family	Calamitaceae		Asterophyllites		latifolia								49388	Canada	New Brunswick		45.245	-66.81	318.1	314.6	316.35
122728	M. Clapham	CC BY			Calamitaceae	family	Calamitaceae		Asterophyllites		longifolia								49388	Canada	New Brunswick		45.245	-66.81	318.1	314.6	316.35
122728	M. Clapham	CC BY			Calamitaceae	family	Calamitaceae		Asterophyllites		parvula								49388	Canada	New Brunswick		45.245	-66.81	318.1	314.6	316.35
12033	R. Gastaldo				Calamitaceae	genus	Asterophyllites		Asterophyllites		charaeformis					unassigned			4049	Canada	Nova Scotia		45.666667	-62.7	318.1	298.9	308.5
12031	R. Gastaldo				Calamitaceae	family	Calamitaceae		Asterophyllites		longifolius					unassigned			4049	Canada	Nova Scotia		45.666667	-62.7	318.1	298.9	308.5
12426	R. Gastaldo				Calamitaceae	family	Calamitaceae		Asterophyllites		grandis					unassigned			4242	Canada	New Brunswick		46	-66	358.9	298.9	328.9
12426	R. Gastaldo				Calamitaceae	family	Calamitaceae		Asterophyllites		longifolius					unassigned			4242	Canada	New Brunswick		46	-66	358.9	298.9	328.9
12696	R. Gastaldo				Calamitaceae	family	Calamitaceae		Asterophyllites		longifolius					unassigned			4242	Canada	New Brunswick	Sunbury	46.083333	-66.083333	358.9	298.9	328.9
25181	A. Rees				Calamitaceae	family	Calamitaceae		Asterophyllites		equisetiformis					unassigned			7039	France			46.9	4.3	298.9	295	296.95
25186	A. Rees				Calamitaceae	family	Calamitaceae		Asterophyllites		equisetiformis					unassigned			7039	France			46.9	4.3	298.9	295	296.95
12721	R. Gastaldo				Calamitaceae	family	Calamitaceae		Asterophyllites		grandis					unassigned			4242	Canada	New Brunswick		48	-66	358.9	298.9	328.9
25189	A. Rees				Calamitaceae	family	Calamitaceae		Asterophyllites		equisetiformis					unassigned			7039	France			48.4	7.3	298.9	295	296.95
32504	H. Sims				Calamitaceae	family	Calamitaceae		Asterophyllites		equisetiformis					unassigned			8765	Germany	Saarland		49.283333	6.8	311.45	304.8	308.125
51265	A. Hendy	CC BY			Calamitaceae	family	Calamitaceae		Asterophyllites		sp.								13653	Czech Republic			49.493056	16.656111	298.9	290.1	294.5
25206	A. Rees				Calamitaceae	family	Calamitaceae		Asterophyllites		equisetiformis					unassigned			7039	Czech Republic	Bohemia		49.7	14.8	298.9	295	296.95
25208	A. Rees				Calamitaceae	family	Calamitaceae		Asterophyllites		dumasii					unassigned			7067	Germany	Thuringia		50.8	10.6	298.9	295	296.95
25208	A. Rees				Calamitaceae	family	Calamitaceae		Asterophyllites		equisetiformis					unassigned			7067	Germany	Thuringia		50.8	10.6	298.9	295	296.95
25208	A. Rees				Calamitaceae	family	Calamitaceae		Asterophyllites		longifolius					unassigned			7067	Germany	Thuringia		50.8	10.6	298.9	295	296.95
25209	A. Rees				Calamitaceae	family	Calamitaceae		Asterophyllites		dumasii					unassigned			7067	Germany	Thuringia		50.8	10.6	298.9	295	296.95
25209	A. Rees				Calamitaceae	family	Calamitaceae		Asterophyllites		equisetiformis					unassigned			7067	Germany	Thuringia		50.8	10.6	298.9	295	296.95
25209	A. Rees				Calamitaceae	family	Calamitaceae		Asterophyllites		longifolius					unassigned			7067	Germany	Thuringia		50.8	10.6	298.9	295	296.95
25227	A. Rees				Calamitaceae	family	Calamitaceae		Asterophyllites		equisetiformis					unassigned			7067	Germany	Thuringia		50.8	10.6	298.9	295	296.95
25228	A. Rees				Calamitaceae	family	Calamitaceae		Asterophyllites		dumasii					unassigned			7067	Germany	Thuringia		50.8	10.6	298.9	295	296.95
25228	A. Rees				Calamitaceae	family	Calamitaceae		Asterophyllites		equisetiformis					unassigned			7067	Germany	Thuringia		50.8	10.6	298.9	295	296.95
25229	A. Rees				Calamitaceae	family	Calamitaceae		Asterophyllites		dumasii					unassigned			7067	Germany	Thuringia		50.8	10.6	298.9	295	296.95
25230	A. Rees				Calamitaceae	family	Calamitaceae		Asterophyllites		dumasii					unassigned			7067	Germany	Thuringia		50.8	10.6	298.9	295	296.95
25230	A. Rees				Calamitaceae	family	Calamitaceae		Asterophyllites		equisetiformis					unassigned			7067	Germany	Thuringia		50.8	10.6	298.9	295	296.95
25231	A. Rees				Calamitaceae	family	Calamitaceae		Asterophyllites		dumasii					unassigned			7067	Germany	Thuringia		50.8	10.6	298.9	295	296.95
25231	A. Rees				Calamitaceae	family	Calamitaceae		Asterophyllites		equisetiformis					unassigned			7067	Germany	Thuringia		50.8	10.6	298.9	295	296.95
25231	A. Rees				Calamitaceae	family	Calamitaceae		Asterophyllites		longifolius					unassigned			7067	Germany	Thuringia		50.8	10.6	298.9	295	296.95
25232	A. Rees				Calamitaceae	family	Calamitaceae		Asterophyllites		dumasii					unassigned			7067	Germany	Thuringia		50.8	10.6	298.9	295	296.95
25232	A. Rees				Calamitaceae	family	Calamitaceae		Asterophyllites		equisetiformis					unassigned			7067	Germany	Thuringia		50.8	10.6	298.9	295	296.95
25233	A. Rees				Calamitaceae	family	Calamitaceae		Asterophyllites		equisetiformis					unassigned			7067	Germany	Thuringia		50.8	10.6	298.9	295	296.95
25234	A. Rees				Calamitaceae	family	Calamitaceae		Asterophyllites		dumasii					unassigned			7067	Germany	Thuringia		50.8	10.6	298.9	295	296.95
25234	A. Rees				Calamitaceae	family	Calamitaceae		Asterophyllites		equisetiformis					unassigned			7067	Germany	Thuringia		50.8	10.6	298.9	295	296.95
25235	A. Rees				Calamitaceae	family	Calamitaceae		Asterophyllites		dumasii					unassigned			7067	Germany	Thuringia		50.8	10.6	298.9	295	296.95
25235	A. Rees				Calamitaceae	family	Calamitaceae		Asterophyllites		equisetiformis					unassigned			7067	Germany	Thuringia		50.8	10.6	298.9	295	296.95
25235	A. Rees				Calamitaceae	family	Calamitaceae		Asterophyllites		longifolius					unassigned			7067	Germany	Thuringia		50.8	10.6	298.9	295	296.95
25236	A. Rees				Calamitaceae	family	Calamitaceae		Asterophyllites		dumasii					unassigned			7067	Germany	Thuringia		50.8	10.6	298.9	295	296.95
25236	A. Rees				Calamitaceae	family	Calamitaceae		Asterophyllites		longifolius					unassigned			7067	Germany	Thuringia		50.8	10.6	298.9	295	296.95
25237	A. Rees				Calamitaceae	family	Calamitaceae		Asterophyllites		dumasii					unassigned			7067	Germany	Thuringia		50.8	10.6	298.9	295	296.95
25238	A. Rees				Calamitaceae	family	Calamitaceae		Asterophyllites		dumasii					unassigned			7067	Germany	Thuringia		50.8	10.6	298.9	295	296.95
25238	A. Rees				Calamitaceae	family	Calamitaceae		Asterophyllites		longifolius					unassigned			7067	Germany	Thuringia		50.8	10.6	298.9	295	296.95
122514	M. Clapham	CC BY			Calamitaceae	family	Calamitaceae		Asterophyllites		equisetiformis								42752	Germany	Lower Saxony		52.319	8.13	314.6	306.95	310.775
122514	M. Clapham	CC BY			Calamitaceae	family	Calamitaceae		Asterophyllites		longifolius								42752	Germany	Lower Saxony		52.319	8.13	314.6	306.95	310.775
25381	A. Rees				Calamitaceae	family	Calamitaceae		Asterophyllites		equisetiformis					unassigned			7110	United Kingdom	Scotland		55.5	-4.4	298.9	295	296.95
					Calamitaceae				Asterophyllites		equisetiformis														318	312	315
					Calamitaceae				Asterophyllites		equisetiformes														318.1	314.6	316.35
					Calamitaceae				Asterophyllites		equisetiformis														326.4	311.45	318.925
					Calamitaceae				Asterophyllites		longifolius														326.4	311.45	318.925
					Calamitaceae				Asterophyllites		equisetiformis														326.4	311.45	318.925
					Calamitaceae				Asterophyllites																318.1	298.9	308.5
									Asterotheca											Argentina			-43.87	-68.79	245	241	243
									Asterotheca											Argentina			-43.87	-68.79	241	235	238
									Asterotheca											Argentina			-43.87	-68.79	235	228	231.5
									Asterotheca											Chile			-32.3	-71.5	228	204	216
									Asterotheca											Chile			-32.26	-70.97	228	204	216
					Marattiaceae				Asterotheca		guizhouensis									China			-32.26	-70.97	260	251	255.5
									Asterotheca		chevronervia									South Africa			-31.39	26.36	235	228	231.5
									Asterotheca		dewinteri									South Africa			-31.39	26.36	235	228	231.5
									Asterotheca		killickkii									South Africa			-31.39	26.36	235	228	231.5
									Asterotheca											South Africa			-31.39	26.36	245	241	243
									Asterotheca											Australia			-30.93	149.84	241	235	238
									Asterotheca											Australia			-28.41	152.66	241	235	238
									Asterotheca											Australia			-28.41	152.66	235	228	231.5
									Asterotheca											Australia			-27.99	147.7	245	241	243
									Asterotheca		rigbyana									Chile			-27.12	-69.93	235	201.8	218.4
									Asterotheca		fucshi									Chile			-27.12	-69.93	235	201.8	218.4
154355	E. Kustatscher	CC BY			Marattiaceae	genus	Asterotheca		Asterotheca		thalensis								50199	Germany			51.748611	11.033056	242	237	239.5
					Marattiaceae				Asterotheca		derby														299	294	296.5
					Marattiaceae				Asterotheca		sp														299	294	296.5
					Marattiaceae				Asterotheca		sp														288	284	286
					Marattiaceae				Asterotheca		merianii														235	228	231.5
					Marattiaceae				Asterotheca		oreopteridia														360.7	298.9	329.8
					Marattiaceae				Asterotheca		hemitelliodes														360.7	298.9	329.8
					Marattiaceae				Asterotheca																235	228	231.5
					Marattiaceae				Asterotheca																241	235	238
S148647									Asterotheca		merianii					axis				Austria	Lunz		47.86	15.02	235	228	231.5
S148224									Asterotheca		merianii					leaf				Austria	Lunz		47.86	15.02	235	228	231.5
S148272									Asterotheca		merianii					leaf				Austria	Lunz		47.86	15.02	235	228	231.5
S148291									Asterotheca		merianii					leaf				Austria	Lunz		47.86	15.02	235	228	231.5
S148296									Asterotheca		merianii					leaf				Austria	Lunz		47.86	15.02	235	228	231.5
S148297									Asterotheca		merianii					leaf				Austria	Lunz		47.86	15.02	235	228	231.5
S148298									Asterotheca		merianii					leaf				Austria	Lunz		47.86	15.02	235	228	231.5
S148300									Asterotheca		merianii					leaf				Austria	Lunz		47.86	15.02	235	228	231.5
S148302-02									Asterotheca		merianii					leaf				Austria	Lunz		47.86	15.02	235	228	231.5
S148303									Asterotheca		merianii					leaf				Austria	Lunz		47.86	15.02	235	228	231.5
S148304									Asterotheca		merianii					leaf				Austria	Lunz		47.86	15.02	235	228	231.5
S148307-01									Asterotheca		merianii					leaf				Austria	Lunz		47.86	15.02	235	228	231.5
S148310-02									Asterotheca		merianii					leaf				Austria	Lunz		47.86	15.02	235	228	231.5
S148349-02									Asterotheca		merianii					leaf				Austria	Lunz		47.86	15.02	235	228	231.5
S148417									Asterotheca		merianii					leaf				Austria	Lunz		47.86	15.02	235	228	231.5
S148418									Asterotheca		merianii					leaf				Austria	Lunz		47.86	15.02	235	228	231.5
S148419									Asterotheca		merianii					leaf				Austria	Lunz		47.86	15.02	235	228	231.5
S148436									Asterotheca		merianii					leaf				Austria	Lunz		47.86	15.02	235	228	231.5
S148445									Asterotheca		merianii					leaf				Austria	Lunz		47.86	15.02	235	228	231.5
S148459									Asterotheca		merianii					leaf				Austria	Lunz		47.86	15.02	235	228	231.5
S148541									Asterotheca		merianii					leaf				Austria	Lunz		47.86	15.02	235	228	231.5
S148321									Asterotheca		merianii					leaf				Austria	Lunz		47.86	15.02	235	228	231.5
S148331-11									Asterotheca		merianii					leaf				Austria	Lunz		47.86	15.02	235	228	231.5
S148425									Asterotheca		merianii					leaf				Austria	Lunz		47.86	15.02	235	228	231.5
S148250-01									Asterotheca		merianii					leaf				Austria	Lunz		47.86	15.02	235	228	231.5
S148263									Asterotheca		merianii					leaf				Austria	Lunz		47.86	15.02	235	228	231.5
S148282-01									Asterotheca		merianii					leaf				Austria	Lunz		47.86	15.02	235	228	231.5
S148283									Asterotheca		merianii					leaf				Austria	Lunz		47.86	15.02	235	228	231.5
S148284									Asterotheca		merianii					leaf				Austria	Lunz		47.86	15.02	235	228	231.5
S148312-37									Asterotheca		merianii					leaf				Austria	Lunz		47.86	15.02	235	228	231.5
S148552-01									Asterotheca		merianii					leaf				Austria	Lunz		47.86	15.02	235	228	231.5
S148569									Asterotheca		merianii					leaf				Austria	Lunz		47.86	15.02	235	228	231.5
S148600-01									Asterotheca		merianii					leaf				Austria	Lunz		47.86	15.02	235	228	231.5
S148614-01									Asterotheca		merianii					leaf				Austria	Lunz		47.86	15.02	235	228	231.5
S148635-02									Asterotheca		merianii					leaf				Austria	Lunz		47.86	15.02	235	228	231.5
S148636-02									Asterotheca		merianii					leaf				Austria	Lunz		47.86	15.02	235	228	231.5
S148439									Asterotheca		merianii					leaf				Austria	Lunz		47.86	15.02	235	228	231.5
S148461-01									Asterotheca		merianii					leaf				Austria	Lunz		47.86	15.02	235	228	231.5
S148478									Asterotheca		merianii					leaf				Austria	Lunz		47.86	15.02	235	228	231.5
S148486									Asterotheca		merianii					leaf				Austria	Lunz		47.86	15.02	235	228	231.5
S148506									Asterotheca		merianii					leaf				Austria	Lunz		47.86	15.02	235	228	231.5
S148530									Asterotheca		merianii					leaf				Austria	Lunz		47.86	15.02	235	228	231.5
S148531									Asterotheca		merianii					leaf				Austria	Lunz		47.86	15.02	235	228	231.5
S148532									Asterotheca		merianii					leaf				Austria	Lunz		47.86	15.02	235	228	231.5
S148326									Asterotheca		merianii					leaf				Austria	Lunz		47.86	15.02	235	228	231.5
S148327									Asterotheca		merianii					leaf				Austria	Lunz		47.86	15.02	235	228	231.5
S148648									Asterotheca		merianii					leaf				Austria	Lunz		47.86	15.02	235	228	231.5
S148649									Asterotheca		merianii					leaf				Austria	Lunz		47.86	15.02	235	228	231.5
S148653-01									Asterotheca		merianii					leaf				Austria	Lunz		47.86	15.02	235	228	231.5
S148661									Asterotheca		merianii					leaf				Austria	Lunz		47.86	15.02	235	228	231.5
S148672-01									Asterotheca		merianii					leaf				Austria	Lunz		47.86	15.02	235	228	231.5
S148673									Asterotheca		merianii					leaf				Austria	Lunz		47.86	15.02	235	228	231.5
S148674									Asterotheca		merianii					leaf				Austria	Lunz		47.86	15.02	235	228	231.5
S148675									Asterotheca		merianii					leaf				Austria	Lunz		47.86	15.02	235	228	231.5
S148677-01									Asterotheca		merianii					leaf				Austria	Lunz		47.86	15.02	235	228	231.5
S155457									Asterotheca		merianii					leaf				Austria	Lunz		47.86	15.02	235	228	231.5
S114041									Asterotheca		merianii									Germany			51.75	11.05	241	235	238
S114050-02									Asterotheca		merianii									Germany			51.75	11.05	241	235	238
S114086-02									Asterotheca		merianii									Germany			51.75	11.05	241	235	238
S114123-02									Asterotheca		merianii									Germany			51.75	11.05	241	235	238
S114126-02									Asterotheca		merianii									Germany			51.75	11.05	241	235	238
S114143-02									Asterotheca		merianii									Germany			51.75	11.05	241	235	238
S114167									Asterotheca		merianii									Germany			51.75	11.05	241	235	238
S114169									Asterotheca		merianii									Germany			51.75	11.05	241	235	238
S114219-01									Asterotheca		merianii									Germany			51.75	11.05	241	235	238
S114256									Asterotheca		merianii									Germany			51.75	11.05	241	235	238
S114267-01									Asterotheca		merianii									Germany			51.75	11.05	241	235	238
S114306-02									Asterotheca		merianii									Germany			51.75	11.05	241	235	238
S114318-04									Asterotheca		merianii									Germany			51.75	11.05	241	235	238
S114337-02									Asterotheca		merianii									Germany			51.75	11.05	241	235	238
S114340									Asterotheca		merianii									Germany			51.75	11.05	241	235	238
S114344-01									Asterotheca		merianii									Germany			51.75	11.05	241	235	238
S114345									Asterotheca		merianii									Germany			51.75	11.05	241	235	238
S114346									Asterotheca		merianii									Germany			51.75	11.05	241	235	238
S114349-02									Asterotheca		merianii									Germany			51.75	11.05	241	235	238
S114354-02									Asterotheca		merianii									Germany			51.75	11.05	241	235	238
S114356-02									Asterotheca		merianii									Germany			51.75	11.05	241	235	238
S114406-05									Asterotheca		merianii									Germany			51.75	11.05	241	235	238
S114429-02									Asterotheca		merianii									Germany			51.75	11.05	241	235	238
S114431-02									Asterotheca		merianii									Germany			51.75	11.05	241	235	238
S114437-03									Asterotheca		merianii									Germany			51.75	11.05	241	235	238
S114459									Asterotheca		merianii									Germany			51.75	11.05	241	235	238
S114520									Asterotheca		merianii									Germany			51.75	11.05	241	235	238
S114540-02									Asterotheca		merianii									Germany			51.75	11.05	241	235	238
S114542									Asterotheca		merianii									Germany			51.75	11.05	241	235	238
S114725									Asterotheca		merianii									Germany			51.75	11.05	241	235	238
S114727									Asterotheca		merianii									Germany			51.75	11.05	241	235	238
S114729									Asterotheca		merianii									Germany			51.75	11.05	241	235	238
S114731									Asterotheca		merianii									Germany			51.75	11.05	241	235	238
S114732									Asterotheca		merianii									Germany			51.75	11.05	241	235	238
S114735-01									Asterotheca		merianii									Germany			51.75	11.05	241	235	238
S114736									Asterotheca		merianii									Germany			51.75	11.05	241	235	238
S114741									Asterotheca		merianii									Germany			51.75	11.05	241	235	238
S114742									Asterotheca		merianii									Germany			51.75	11.05	241	235	238
S114748									Asterotheca		merianii									Germany			51.75	11.05	241	235	238
S114749									Asterotheca		merianii									Germany			51.75	11.05	241	235	238
S114750									Asterotheca		merianii									Germany			51.75	11.05	241	235	238
S114751									Asterotheca		merianii									Germany			51.75	11.05	241	235	238
S114752									Asterotheca		merianii									Germany			51.75	11.05	241	235	238
S114753									Asterotheca		merianii									Germany			51.75	11.05	241	235	238
S114754-01									Asterotheca		merianii									Germany			51.75	11.05	241	235	238
S114755									Asterotheca		merianii									Germany			51.75	11.05	241	235	238
S114756									Asterotheca		merianii									Germany			51.75	11.05	241	235	238
S114757-01									Asterotheca		merianii									Germany			51.75	11.05	241	235	238
S114757-02									Asterotheca		merianii									Germany			51.75	11.05	241	235	238
S114758									Asterotheca		merianii									Germany			51.75	11.05	241	235	238
S114759									Asterotheca		merianii									Germany			51.75	11.05	241	235	238
S114760									Asterotheca		merianii									Germany			51.75	11.05	241	235	238
S114764									Asterotheca		merianii									Germany			51.75	11.05	241	235	238
S114765									Asterotheca		merianii									Germany			51.75	11.05	241	235	238
S114773									Asterotheca		merianii									Germany			51.75	11.05	241	235	238
S114777									Asterotheca		merianii									Germany			51.75	11.05	241	235	238
S114781									Asterotheca		merianii									Germany			51.75	11.05	241	235	238
S114784									Asterotheca		merianii									Germany			51.75	11.05	241	235	238
S114785									Asterotheca		merianii									Germany			51.75	11.05	241	235	238
S114787-01									Asterotheca		merianii									Germany			51.75	11.05	241	235	238
S114788									Asterotheca		merianii									Germany			51.75	11.05	241	235	238
S114789									Asterotheca		merianii									Germany			51.75	11.05	241	235	238
S114792									Asterotheca		merianii									Germany			51.75	11.05	241	235	238
S114793									Asterotheca		merianii									Germany			51.75	11.05	241	235	238
S114803-01									Asterotheca		merianii									Germany			51.75	11.05	241	235	238
S114805									Asterotheca		merianii									Germany			51.75	11.05	241	235	238
S114808									Asterotheca		merianii									Germany			51.75	11.05	241	235	238
S114809									Asterotheca		merianii									Germany			51.75	11.05	241	235	238
S114810									Asterotheca		merianii									Germany			51.75	11.05	241	235	238
S114815									Asterotheca		merianii									Germany			51.75	11.05	241	235	238
S114817									Asterotheca		merianii									Germany			51.75	11.05	241	235	238
S114818									Asterotheca		merianii									Germany			51.75	11.05	241	235	238
S114819									Asterotheca		merianii									Germany			51.75	11.05	241	235	238
S114821									Asterotheca		merianii									Germany			51.75	11.05	241	235	238
S114822-01									Asterotheca		merianii									Germany			51.75	11.05	241	235	238
S114823									Asterotheca		merianii									Germany			51.75	11.05	241	235	238
S114825									Asterotheca		merianii									Germany			51.75	11.05	241	235	238
S114828									Asterotheca		merianii									Germany			51.75	11.05	241	235	238
S114831-03									Asterotheca		merianii									Germany			51.75	11.05	241	235	238
S114833									Asterotheca		merianii									Germany			51.75	11.05	241	235	238
S114838									Asterotheca		merianii									Germany			51.75	11.05	241	235	238
S114846-02									Asterotheca		merianii									Germany			51.75	11.05	241	235	238
S114850-02									Asterotheca		merianii									Germany			51.75	11.05	241	235	238
S114856									Asterotheca		merianii									Germany			51.75	11.05	241	235	238
S114857									Asterotheca		merianii									Germany			51.75	11.05	241	235	238
S114858									Asterotheca		merianii									Germany			51.75	11.05	241	235	238
S115862-03									Asterotheca		merianii									Germany			51.75	11.05	241	235	238
S115871-02									Asterotheca		merianii									Germany			51.75	11.05	241	235	238
S115908-02									Asterotheca		merianii									Germany			51.75	11.05	241	235	238
S115918-02									Asterotheca		merianii									Germany			51.75	11.05	241	235	238
S115928-03									Asterotheca		merianii									Germany			51.75	11.05	241	235	238
S114031-02									Asterotheca		merianii									Germany			51.75	11.05	241	235	238
S114331-02									Asterotheca		merianii									Germany			51.75	11.05	241	235	238
S114344-02									Asterotheca		merianii									Germany			51.75	11.05	241	235	238
S114431-01									Asterotheca		merianii									Germany			51.75	11.05	241	235	238
S114480									Asterotheca		merianii									Germany			51.75	11.05	241	235	238
S114540-01									Asterotheca		merianii									Germany			51.75	11.05	241	235	238
S114628-02									Asterotheca		merianii									Germany			51.75	11.05	241	235	238
S114717									Asterotheca		merianii									Germany			51.75	11.05	241	235	238
S114718									Asterotheca		merianii									Germany			51.75	11.05	241	235	238
S114720-01									Asterotheca		merianii									Germany			51.75	11.05	241	235	238
S114721									Asterotheca		merianii									Germany			51.75	11.05	241	235	238
S114723									Asterotheca		merianii									Germany			51.75	11.05	241	235	238
S114724									Asterotheca		merianii									Germany			51.75	11.05	241	235	238
S114728									Asterotheca		merianii									Germany			51.75	11.05	241	235	238
S114730									Asterotheca		merianii									Germany			51.75	11.05	241	235	238
S114733-01									Asterotheca		merianii									Germany			51.75	11.05	241	235	238
S114734									Asterotheca		merianii									Germany			51.75	11.05	241	235	238
S114737									Asterotheca		merianii									Germany			51.75	11.05	241	235	238
S114739									Asterotheca		merianii									Germany			51.75	11.05	241	235	238
S114740									Asterotheca		merianii									Germany			51.75	11.05	241	235	238
S114744									Asterotheca		merianii									Germany			51.75	11.05	241	235	238
S114746									Asterotheca		merianii									Germany			51.75	11.05	241	235	238
S114762									Asterotheca		merianii									Germany			51.75	11.05	241	235	238
S114767									Asterotheca		merianii									Germany			51.75	11.05	241	235	238
S114768									Asterotheca		merianii									Germany			51.75	11.05	241	235	238
S114769									Asterotheca		merianii									Germany			51.75	11.05	241	235	238
S114771									Asterotheca		merianii									Germany			51.75	11.05	241	235	238
S114772									Asterotheca		merianii									Germany			51.75	11.05	241	235	238
S114774									Asterotheca		merianii									Germany			51.75	11.05	241	235	238
S114775									Asterotheca		merianii									Germany			51.75	11.05	241	235	238
S114776									Asterotheca		merianii									Germany			51.75	11.05	241	235	238
S114778									Asterotheca		merianii									Germany			51.75	11.05	241	235	238
S114779									Asterotheca		merianii									Germany			51.75	11.05	241	235	238
S114780									Asterotheca		merianii									Germany			51.75	11.05	241	235	238
S114782									Asterotheca		merianii									Germany			51.75	11.05	241	235	238
S114783									Asterotheca		merianii									Germany			51.75	11.05	241	235	238
S114786									Asterotheca		merianii									Germany			51.75	11.05	241	235	238
S114794									Asterotheca		merianii									Germany			51.75	11.05	241	235	238
S114795									Asterotheca		merianii									Germany			51.75	11.05	241	235	238
S114796									Asterotheca		merianii									Germany			51.75	11.05	241	235	238
S114797									Asterotheca		merianii									Germany			51.75	11.05	241	235	238
S114798									Asterotheca		merianii									Germany			51.75	11.05	241	235	238
S114801									Asterotheca		merianii									Germany			51.75	11.05	241	235	238
S114802-01									Asterotheca		merianii									Germany			51.75	11.05	241	235	238
S114811									Asterotheca		merianii									Germany			51.75	11.05	241	235	238
S114824									Asterotheca		merianii									Germany			51.75	11.05	241	235	238
S114826									Asterotheca		merianii									Germany			51.75	11.05	241	235	238
S114827									Asterotheca		merianii									Germany			51.75	11.05	241	235	238
S114832									Asterotheca		merianii									Germany			51.75	11.05	241	235	238
S114853-01									Asterotheca		merianii									Germany			51.75	11.05	241	235	238
S114047-01									Asterotheca		thalensis									Germany			51.75	11.05	241	235	238
S114147-02									Asterotheca		thalensis									Germany			51.75	11.05	241	235	238
S114239									Asterotheca		thalensis									Germany			51.75	11.05	241	235	238
S114252									Asterotheca		thalensis									Germany			51.75	11.05	241	235	238
S114524-02									Asterotheca		thalensis									Germany			51.75	11.05	241	235	238
S114536-02									Asterotheca		thalensis									Germany			51.75	11.05	241	235	238
S114598-02									Asterotheca		thalensis									Germany			51.75	11.05	241	235	238
S114606-01									Asterotheca		thalensis									Germany			51.75	11.05	241	235	238
S114716									Asterotheca		thalensis									Germany			51.75	11.05	241	235	238
S114719									Asterotheca		thalensis									Germany			51.75	11.05	241	235	238
S114722									Asterotheca		thalensis									Germany			51.75	11.05	241	235	238
S114726									Asterotheca		thalensis									Germany			51.75	11.05	241	235	238
S114747									Asterotheca		thalensis									Germany			51.75	11.05	241	235	238
S114766									Asterotheca		thalensis									Germany			51.75	11.05	241	235	238
S114790									Asterotheca		thalensis									Germany			51.75	11.05	241	235	238
S114791-01									Asterotheca		thalensis									Germany			51.75	11.05	241	235	238
S114813									Asterotheca		thalensis									Germany			51.75	11.05	241	235	238
S114814									Asterotheca		thalensis									Germany			51.75	11.05	241	235	238
S114820									Asterotheca		thalensis									Germany			51.75	11.05	241	235	238
S114522-02									Asterotheca		thalensis									Germany			51.75	11.05	241	235	238
S114745									Asterotheca		thalensis									Germany			51.75	11.05	241	235	238
S114770									Asterotheca		thalensis									Germany			51.75	11.05	241	235	238
S114799									Asterotheca		thalensis									Germany			51.75	11.05	241	235	238
S114804									Asterotheca		thalensis									Germany			51.75	11.05	241	235	238
S114807-01									Asterotheca		thalensis									Germany			51.75	11.05	241	235	238
									Astralopteris		coloradica									USA			39	-105.5	99.6	93.5	96.55
									Astralopteris																99.7	94.3	97
									Astralopteris																99.7	94.3	97
									Astralopteris																145.5	99.6	122.55
					Athyriaceae				Athyrium											New Zealand			-41.28	174.45	3.6	2.6	3.1
					Athyriaceae				Athyrium		cretaceum									China			43.95	119.66	145.5	99.6	122.55
					Athyriaceae				Athyrium		fuxinense									China			43.95	119.66	145.5	99.6	122.55
					Athyriaceae				Athyrium		hailaerinum									China			43.95	119.66	145.5	99.6	122.55
					Athyriaceae				Athyrium		hulunianum									China			43.95	119.66	145.5	99.6	122.55
					Athyriaceae				Athyrium		neimongianum									China			43.95	119.66	145.5	99.6	122.55
					Athyriaceae				Athyrium		asymmetricum									China			43.95	119.66	145.5	99.6	122.55
					Athyriaceae				Athyrium																0	0	0
1061072191					Athyriaceae				Athyrium																55.8	33.9	44.85
					Osmundaceae				Aurealcaulis		moorei									United States			36.32	-107.55	40.4	33.9	37.15
					Osmundaceae				Aurealcaulis		bransonii									United States			36.32	-107.55	40.4	33.9	37.15
					Osmundaceae				Aurealcaulis		crossii									United States			44.298219	-108.52133	66.5	55.8	61.15
					Osmundaceae				Aurealcaulis																65.5	55.8	60.65
					Osmundaceae				Aurealcaulis																55.8	48.6	52.2
					Calamitaceae				Austroannularia		qubuensis									China			28.56	86.63	260	251	255.5
					Calamitaceae				Austroannularia																268	265	266.5
					Calamitaceae				Austroannularia																279.5	272.5	276
					Aziniaceae				Azinia		paradoxa									Russia					99.6	65.5	82.55
31363	J. Alroy	CC BY	Polypodiopsida	Salviniales	Azollaceae	family	Azollaceae		Azolla		sp.					unassigned			8473	Antarctica	Seymour Island		-64.25	-56.716667	72.1	56	64.05
133019	P. Wilf		Polypodiopsida	Salviniales	Azollaceae	family	Azollaceae		Azolla	informal	TY004					leaf			42725	Argentina	Chubut		-42.5	-70	56	47.8	51.9
133054	P. Wilf		Polypodiopsida	Salviniales	Azollaceae	family	Azollaceae		Azolla	informal	TY004					leaf			42725	Argentina	Chubut		-42.5	-70	56	47.8	51.9
					Azollaceae				Azolla											New Zealand			-41.28	174.45	2.6	1.8	2.2
					Azollaceae				Azolla											New Zealand			-41.28	174.45	1.8	0.01	0.905
					Azollaceae				Azolla											New Zealand			-41.28	174.45	0.01	0	0.005
32217	R. Lupia		Polypodiopsida	Salviniales	Azollaceae	family	Azollaceae		Azolla	n. sp.	capricornica								8680	Australia	Queensland		-23.65	150.983056	48.6	33.9	41.25
32218	R. Lupia		Polypodiopsida	Salviniales	Azollaceae	family	Azollaceae		Azolla		capricornica								8680	Australia	Queensland		-23.65	150.983056	48.6	33.9	41.25
34024	R. Lupia		Polypodiopsida	Salviniales	Azollaceae	family	Azollaceae		Azolla		pinnata					megaspore			8955	China	Zhejiang	Fenghua	29.657778	121.412778	0.0117	0	0.00585
34025	R. Lupia		Polypodiopsida	Salviniales	Azollaceae	family	Azollaceae		Azolla		pinnata					megaspore			8955	China	Zhejiang	Fenghua	29.657778	121.412778	0.0117	0	0.00585
34023	R. Lupia		Polypodiopsida	Salviniales	Azollaceae	family	Azollaceae		Azolla		pinnata					megaspore			8955	China	Zhejiang	Yuyao	30.05	121.148889	0.0117	0	0.00585
51756	A. Turner		Polypodiopsida	Salviniales	Azollaceae	family	Azollaceae		Azolla	cf.	filiculoides					megaspore			13759	Italy	Umbria		42.653333	12.489444	5.333	0.0117	2.67235
51757	A. Turner		Polypodiopsida	Salviniales	Azollaceae	family	Azollaceae		Azolla	cf.	filiculoides					megaspore			13759	Italy	Umbria		42.653333	12.489444	5.333	0.0117	2.67235
31296	S. Wing		Polypodiopsida	Salviniales	Azollaceae	family	Azollaceae		Azolla		cretacea								8372	United States	Wyoming	Niobrara	43.5	-104.9	66	56	61
11393	S. Wing		Polypodiopsida	Salviniales	Azollaceae	family	Azollaceae		Azolla	informal	sp.1					leaf			4163	United States	Wyoming		44	-109	55.8	48.6	52.2
31943	R. Lupia		Polypodiopsida	Salviniales	Azollaceae	family	Azollaceae	cf.	Azolla		sp.					megaspore			8564	United States	Minnesota	Brown	44.238889	-94.976111	100.5	93.9	97.2
31945	R. Lupia		Polypodiopsida	Salviniales	Azollaceae	family	Azollaceae	cf.	Azolla		sp.					megaspore			8564	United States	Minnesota	Brown	44.238889	-94.976111	100.5	93.9	97.2
11360	S. Wing		Polypodiopsida	Salviniales	Azollaceae	family	Azollaceae		Azolla	informal	sp.1					leaf			4163	United States	Wyoming		44.298219	-108.52133	55.8	50.3	53.05
31289	S. Wing		Polypodiopsida	Salviniales	Azollaceae	family	Azollaceae		Azolla		cretacea								8372	United States	Wyoming	Sheridan	44.8	-106	66	56	61
34038	R. Lupia		Polypodiopsida	Salviniales	Azollaceae	family	Azollaceae		Azolla	n. sp.	schopfi					megaspore			8938	United States	South Dakota	Harding	45.583889	-103.546111	66	56	61
34094	R. Lupia		Polypodiopsida	Salviniales	Azollaceae	family	Azollaceae		Azolla		barbata					megaspore	microspore		8971	United States	Montana	Carter	45.888889	-104.551944	145	66	105.5
34094	R. Lupia		Polypodiopsida	Salviniales	Azollaceae	family	Azollaceae		Azolla		distincta					megaspore			8971	United States	Montana	Carter	45.888889	-104.551944	145	66	105.5
34094	R. Lupia		Polypodiopsida	Salviniales	Azollaceae	family	Azollaceae		Azolla	n. sp.	spinata					megaspore			8971	United States	Montana	Carter	45.888889	-104.551944	145	66	105.5
33437	R. Lupia		Polypodiopsida	Salviniales	Azollaceae	family	Azollaceae		Azolla	n. sp.	gigantea								8876	United States	North Dakota	Morton	46.609167	-100.636667	100.5	66	83.25
34108	R. Lupia		Polypodiopsida	Salviniales	Azollaceae	family	Azollaceae		Azolla		montana					megaspore	microspore		8983	United States	North Dakota	Stark	46.865	-102.991111	55.8	48.6	52.2
34107	R. Lupia		Polypodiopsida	Salviniales	Azollaceae	family	Azollaceae		Azolla	n. sp.	stanleyi					megaspore	microspore		8983	United States	North Dakota	Billings	46.913889	-103.523889	58.7	55.8	57.25
15000	J. Alroy	CC BY	Polypodiopsida	Salviniales	Azollaceae	family	Azollaceae		Azolla		sp.								1459	United States	North Dakota	Billings	47.033333	-103.65	61.7	56.8	59.25
34106	R. Lupia		Polypodiopsida	Salviniales	Azollaceae	family	Azollaceae		Azolla		velus					megaspore			8983	United States	Montana	Dawson	47.105	-104.711944	66	61.7	63.85
34106	R. Lupia		Polypodiopsida	Salviniales	Azollaceae	family	Azollaceae		Azolla	n. sp.	fragilis					megaspore			8983	United States	Montana	Dawson	47.105	-104.711944	66	61.7	63.85
34106	R. Lupia		Polypodiopsida	Salviniales	Azollaceae	family	Azollaceae		Azolla	n. sp.	elegans					megaspore			8983	United States	Montana	Dawson	47.105	-104.711944	66	61.7	63.85
34016	R. Lupia		Polypodiopsida	Salviniales	Azollaceae	family	Azollaceae		Azolla	n. sp.	simplex					megaspore			8956	United States	Montana	Fergus	47.581111	-108.365833	83.6	72.1	77.85
32403	R. Lupia		Polypodiopsida	Salviniales	Azollaceae	family	Azollaceae		Azolla	n. sp.	circinata					microspore			8742	United States	Montana	McCone	47.920278	-106.176944	72.1	66	69.05
31673	R. Lupia		Polypodiopsida	Salviniales	Azollaceae	family	Azollaceae		Azolla		primaeva					megaspore			8528	Canada	British Columbia		49	-120	33.9	23.03	28.465
32897	R. Lupia		Polypodiopsida	Salviniales	Azollaceae	family	Azollaceae		Azolla		primaeva					multi organs			8748	Canada	British Columbia		49.47	-120.52	56	33.9	44.95
32897	R. Lupia		Polypodiopsida	Salviniales	Azollaceae	family	Azollaceae		Azolla		primaeva					multi organs			8748	Canada	British Columbia		49.47	-120.52	56	33.9	44.95
					Azollaceae				Azolla											Czech Republic			49.73	15.52	23	16	19.5
34035	R. Lupia		Polypodiopsida	Salviniales	Azollaceae	family	Azollaceae		Azolla		teschiana					megaspore			8938	Belgium			50.45	4.933056	66	56	61
32407	R. Lupia		Polypodiopsida	Salviniales	Azollaceae	family	Azollaceae		Azolla		prisca					megaspore	microspore		8744	United Kingdom	England	Isle of Wight	50.666667	-1.333333	38	28.1	33.05
22780	B. Tiffney		Polypodiopsida	Salviniales	Azollaceae	family	Azollaceae		Azolla		tegeliensis					megaspore			6556	Germany	Thuringia		50.85	11.2	3.6	2.588	3.094
33989	R. Lupia		Polypodiopsida	Salviniales	Azollaceae	family	Azollaceae		Azolla		teschiana					megaspore			8937	Netherlands			50.9	5.982778	66	56	61
33998	R. Lupia		Polypodiopsida	Salviniales	Azollaceae	family	Azollaceae		Azolla		teschiana					megaspore			8938	Netherlands			50.9	5.983056	66	56	61
33999	R. Lupia		Polypodiopsida	Salviniales	Azollaceae	family	Azollaceae		Azolla		teschiana					megaspore			8938	Netherlands			50.9	5.983056	66	56	61
34000	R. Lupia		Polypodiopsida	Salviniales	Azollaceae	family	Azollaceae		Azolla		teschiana					megaspore			8938	Netherlands			50.9	5.983056	66	56	61
34001	R. Lupia		Polypodiopsida	Salviniales	Azollaceae	family	Azollaceae		Azolla		teschiana					megaspore			8938	Netherlands			50.9	5.983056	66	56	61
34002	R. Lupia		Polypodiopsida	Salviniales	Azollaceae	family	Azollaceae		Azolla		teschiana					megaspore			8938	Netherlands			50.9	5.983056	66	56	61
34004	R. Lupia		Polypodiopsida	Salviniales	Azollaceae	family	Azollaceae		Azolla		teschiana					megaspore			8938	Netherlands			50.9	5.983056	66	56	61
34005	R. Lupia		Polypodiopsida	Salviniales	Azollaceae	family	Azollaceae		Azolla		teschiana					megaspore			8938	Netherlands			50.9	5.983056	66	56	61
34041	R. Lupia		Polypodiopsida	Salviniales	Azollaceae	family	Azollaceae		Azolla		teschiana					megaspore			8938	Netherlands			50.9	5.983056	66	56	61
34042	R. Lupia		Polypodiopsida	Salviniales	Azollaceae	family	Azollaceae		Azolla		teschiana					megaspore			8938	Netherlands			50.9	5.983056	66	56	61
23677	B. Tiffney		Polypodiopsida	Salviniales	Azollaceae	family	Azollaceae		Azolla		aspera					megaspore			6592	Germany	Brandenburg		51	13.833333	13.82	11.62	12.72
23677	B. Tiffney		Polypodiopsida	Salviniales	Azollaceae	family	Azollaceae		Azolla		tomentosa					megaspore			6592	Germany	Brandenburg		51	13.833333	13.82	11.62	12.72
34450	R. Lupia		Polypodiopsida	Salviniales	Azollaceae	family	Azollaceae		Azolla		teschiana					megaspore			8993	Netherlands	Limburg	Limbricht	51.016944	5.832778	66	2.588	34.294
24922	B. Tiffney		Polypodiopsida	Salviniales	Azollaceae	family	Azollaceae		Azolla		prisca					megaspore			6993	Germany	Saxony		51.066667	12.433333	33.9	23.03	28.465
24983	B. Tiffney		Polypodiopsida	Salviniales	Azollaceae	family	Azollaceae		Azolla		prisca					megaspore			6993	Germany	Saxony		51.116667	12.5	33.9	23.03	28.465
34405	R. Lupia		Polypodiopsida	Salviniales	Azollaceae	family	Azollaceae		Azolla		teschiana					megaspore			8993	Netherlands	Maasniel		51.2	6.016944	59.2	33.9	46.55
22897	B. Tiffney		Polypodiopsida	Salviniales	Azollaceae	family	Azollaceae		Azolla		tomentosa					megaspore			6592	Germany	Saxen		51.433333	14.183333	13.82	11.62	12.72
27064	B. Tiffney		Polypodiopsida	Salviniales	Azollaceae	family	Azollaceae		Azolla		nikitinii					megaspore			6592	Germany	Brandenburg		51.433333	14.6	13.82	7.246	10.533
27064	B. Tiffney		Polypodiopsida	Salviniales	Azollaceae	family	Azollaceae		Azolla		sp.					megaspore			6592	Germany	Brandenburg		51.433333	14.6	13.82	7.246	10.533
27064	B. Tiffney		Polypodiopsida	Salviniales	Azollaceae	family	Azollaceae		Azolla		tegeliensis					megaspore			6592	Germany	Brandenburg		51.433333	14.6	13.82	7.246	10.533
27064	B. Tiffney		Polypodiopsida	Salviniales	Azollaceae	family	Azollaceae		Azolla		tomentosa					megaspore			6592	Germany	Brandenburg		51.433333	14.6	13.82	7.246	10.533
34894	B. Tiffney		Polypodiopsida	Salviniales	Azollaceae	family	Azollaceae		Azolla		sp.					multi organs			9304	Canada	Alberta		51.466667	-112.766667	72.1	66	69.05
69621	M. Carrano		Polypodiopsida	Salviniales	Azollaceae	family	Azollaceae		Azolla		sp.								23357	Canada	Alberta		51.476111	-112.761944	83.5	70.6	77.05
22781	B. Tiffney		Polypodiopsida	Salviniales	Azollaceae	family	Azollaceae		Azolla		filiculoides					megaspore			6556	Germany	Thuringia		51.516667	10.8	3.6	2.588	3.094
23044	B. Tiffney		Polypodiopsida	Salviniales	Azollaceae	family	Azollaceae		Azolla		tomentosa					megaspore			6592	Germany	Brandenburg		51.516667	13.95	13.82	11.62	12.72
23049	B. Tiffney		Polypodiopsida	Salviniales	Azollaceae	family	Azollaceae		Azolla		filiculoides					megaspore			6592	Germany	Brandenburg		51.55	13.75	15.97	13.82	14.895
23054	B. Tiffney		Polypodiopsida	Salviniales	Azollaceae	family	Azollaceae		Azolla		aspera					megaspore			6592	Germany	Brandenburg		51.55	13.75	13.82	11.62	12.72
23056	B. Tiffney		Polypodiopsida	Salviniales	Azollaceae	family	Azollaceae		Azolla		nikitinii					megaspore			6592	Germany	Brandenburg		51.55	13.9	13.82	11.62	12.72
23610	B. Tiffney		Polypodiopsida	Salviniales	Azollaceae	family	Azollaceae		Azolla		nana					megaspore			6592	Germany	Brandenburg		51.55	13.9	13.82	11.62	12.72
23611	B. Tiffney		Polypodiopsida	Salviniales	Azollaceae	family	Azollaceae		Azolla		aspera					megaspore			6592	Germany	Brandenburg		51.55	13.9	13.82	11.62	12.72
23611	B. Tiffney		Polypodiopsida	Salviniales	Azollaceae	family	Azollaceae		Azolla		tomentosa					megaspore			6592	Germany	Brandenburg		51.55	13.9	13.82	11.62	12.72
23618	B. Tiffney		Polypodiopsida	Salviniales	Azollaceae	family	Azollaceae		Azolla		tomentosa					megaspore			6592	Germany	Brandenburg		51.55	13.9	13.82	11.62	12.72
23665	B. Tiffney		Polypodiopsida	Salviniales	Azollaceae	family	Azollaceae		Azolla		aspera					megaspore			6592	Germany	Brandenburg		51.55	13.9	13.82	11.62	12.72
27379	B. Tiffney		Polypodiopsida	Salviniales	Azollaceae	family	Azollaceae		Azolla		tomentosa					megaspore			6592	Germany	Brandenburg		51.55	14	13.82	11.62	12.72
22899	B. Tiffney		Polypodiopsida	Salviniales	Azollaceae	family	Azollaceae		Azolla		aspera					megaspore			6592	Germany	Brandenburg		51.733333	13.766667	13.82	11.62	12.72
34171	R. Lupia		Polypodiopsida	Salviniales	Azollaceae	family	Azollaceae		Azolla		filiculoides					megaspore			8996	United Kingdom	England	Essex	51.896944	0.245833	2.588	0.0117	1.29985
32522	R. Lupia		Polypodiopsida	Salviniales	Azollaceae	family	Azollaceae		Azolla		cretacea					microspore			8785	Canada	Alberta		51.933333	-112.833333	72.1	66	69.05
23906	B. Tiffney		Polypodiopsida	Salviniales	Azollaceae	family	Azollaceae		Azolla		tomentosa					megaspore			6571	Russian Federation	Tomsk		52	83	23.03	15.97	19.5
28522	H. Wang		Polypodiopsida	Salviniales	Azollaceae	family	Azollaceae		Azolla		stanleyi					multi organs			7800	Canada	Alberta		52.266667	-113.8	61.7	56.8	59.25
69541	M. Uhen		Polypodiopsida	Salviniales	Azollaceae	family	Azollaceae		Azolla		sp.								23350	United Kingdom			52.311944	1.399444	2.588	1.806	2.197
34978	A. Hendy	CC BY	Polypodiopsida	Salviniales	Azollaceae	family	Azollaceae		Azolla		telegiensis								9407	United Kingdom		Norwich	52.633333	1.3	2.588	0.0117	1.29985
33008	R. Lupia		Polypodiopsida	Salviniales	Azollaceae	family	Azollaceae		Azolla		conspicua					megaspore			8836	Canada	Alberta		52.716667	-116	83.6	72.1	77.85
33034	R. Lupia		Polypodiopsida	Salviniales	Azollaceae	family	Azollaceae		Azolla		conspicua					megaspore			8836	Canada	Alberta		52.716667	-116	83.6	72.1	77.85
33040	R. Lupia		Polypodiopsida	Salviniales	Azollaceae	family	Azollaceae		Azolla		fistulosa					megaspore			8836	Canada	Alberta		52.716667	-116	83.6	66	74.8
33044	R. Lupia		Polypodiopsida	Salviniales	Azollaceae	family	Azollaceae		Azolla	informal	sp.					megaspore			8836	Canada	Alberta		52.716667	-116	72.1	66	69.05
33087	R. Lupia		Polypodiopsida	Salviniales	Azollaceae	family	Azollaceae		Azolla		lauta					megaspore			8836	Canada	Alberta		52.716667	-116	72.1	56	64.05
33087	R. Lupia		Polypodiopsida	Salviniales	Azollaceae	family	Azollaceae		Azolla		filosa					megaspore			8836	Canada	Alberta		52.716667	-116	72.1	56	64.05
33087	R. Lupia		Polypodiopsida	Salviniales	Azollaceae	family	Azollaceae		Azolla		distincta					megaspore			8836	Canada	Alberta		52.716667	-116	72.1	56	64.05
33088	R. Lupia		Polypodiopsida	Salviniales	Azollaceae	family	Azollaceae		Azolla		filosa					megaspore			8836	Canada	Alberta		52.716667	-116	72.1	56	64.05
33089	R. Lupia		Polypodiopsida	Salviniales	Azollaceae	family	Azollaceae		Azolla		lauta					megaspore			8836	Canada	Alberta		52.716667	-116	72.1	56	64.05
33091	R. Lupia		Polypodiopsida	Salviniales	Azollaceae	family	Azollaceae		Azolla		schopfi					megaspore			8836	Canada	Alberta		52.716667	-116	66	56	61
					Azollaceae				Azolla		prisca									England			53.333333	-2	37.2	28.4	32.8
					Azollaceae				Azolla		anglica									England			53.333333	-2	55.8	48.6	52.2
34099	R. Lupia		Polypodiopsida	Salviniales	Azollaceae	family	Azollaceae		Azolla	n. sp.	geneseana					megaspore	microspore		8972	Canada	Alberta		53.55	-113.5	72.1	66	69.05
22834	H. Sims		Polypodiopsida	Salviniales	Azollaceae	family	Azollaceae		Azolla		sp.					axis	leaf		1198	Canada	Alberta		54.333333	-118.75	66	61.7	63.85
32896	R. Lupia		Polypodiopsida	Salviniales	Azollaceae	family	Azollaceae		Azolla		primaeva					multi organs			8748	Canada	British Columbia		54.82	-127.08	56	33.9	44.95
24093	B. Tiffney		Polypodiopsida	Salviniales	Azollaceae	family	Azollaceae		Azolla		tomentosa					megaspore			6571	Russian Federation	Omsk		55.216667	73.016667	11.608	11.608	11.608
24093	B. Tiffney		Polypodiopsida	Salviniales	Azollaceae	family	Azollaceae		Azolla		aspera					megaspore			6571	Russian Federation	Omsk		55.216667	73.016667	11.608	11.608	11.608
24094	B. Tiffney		Polypodiopsida	Salviniales	Azollaceae	family	Azollaceae		Azolla		tomentosa					megaspore			6571	Russian Federation	Omsk		55.216667	73.016667	11.608	5.333	8.4705
24094	B. Tiffney		Polypodiopsida	Salviniales	Azollaceae	family	Azollaceae		Azolla		aspera					megaspore			6571	Russian Federation	Omsk		55.216667	73.016667	11.608	5.333	8.4705
24096	B. Tiffney		Polypodiopsida	Salviniales	Azollaceae	family	Azollaceae		Azolla		interglacialica					megaspore			6571	Russian Federation	Omsk		55.216667	73.016667	3.6	2.588	3.094
24098	B. Tiffney		Polypodiopsida	Salviniales	Azollaceae	family	Azollaceae		Azolla		tomentosa					megaspore			6571	Russian Federation	Omsk		55.466667	73.45	11.608	5.333	8.4705
24098	B. Tiffney		Polypodiopsida	Salviniales	Azollaceae	family	Azollaceae		Azolla		aspera					megaspore			6571	Russian Federation	Omsk		55.466667	73.45	11.608	5.333	8.4705
24099	B. Tiffney		Polypodiopsida	Salviniales	Azollaceae	family	Azollaceae		Azolla		aspera					megaspore			6571	Russian Federation	Omsk		55.466667	73.45	11.608	5.333	8.4705
24100	B. Tiffney		Polypodiopsida	Salviniales	Azollaceae	family	Azollaceae		Azolla		tomentosa					megaspore			6571	Russian Federation	Omsk		55.466667	73.45	11.608	5.333	8.4705
24100	B. Tiffney		Polypodiopsida	Salviniales	Azollaceae	family	Azollaceae		Azolla		aspera					megaspore			6571	Russian Federation	Omsk		55.466667	73.45	11.608	5.333	8.4705
24100	B. Tiffney		Polypodiopsida	Salviniales	Azollaceae	family	Azollaceae		Azolla		pseudopinnata					megaspore			6571	Russian Federation	Omsk		55.466667	73.45	11.608	5.333	8.4705
24286	B. Tiffney		Polypodiopsida	Salviniales	Azollaceae	family	Azollaceae		Azolla		tomentosa					megaspore			6571	Russian Federation	Omsk		55.75	74.4	11.608	5.333	8.4705
24286	B. Tiffney		Polypodiopsida	Salviniales	Azollaceae	family	Azollaceae		Azolla		aspera					megaspore			6571	Russian Federation	Omsk		55.75	74.4	11.608	5.333	8.4705
24286	B. Tiffney		Polypodiopsida	Salviniales	Azollaceae	family	Azollaceae		Azolla		pseudopinnata					megaspore			6571	Russian Federation	Omsk		55.75	74.4	11.608	5.333	8.4705
23907	B. Tiffney		Polypodiopsida	Salviniales	Azollaceae	family	Azollaceae		Azolla		tomentosa					megaspore			6571	Russian Federation	Tomsk		56	83	23.03	15.97	19.5
23907	B. Tiffney		Polypodiopsida	Salviniales	Azollaceae	family	Azollaceae		Azolla		sp.					megaspore			6571	Russian Federation	Tomsk		56	83	23.03	15.97	19.5
24287	B. Tiffney		Polypodiopsida	Salviniales	Azollaceae	family	Azollaceae		Azolla		aspera					megaspore			6571	Russian Federation	Omsk		56.116667	74.733333	11.608	5.333	8.4705
24317	B. Tiffney		Polypodiopsida	Salviniales	Azollaceae	family	Azollaceae		Azolla		tomentosa					megaspore			6571	Russian Federation	Omsk		56.116667	74.733333	11.608	5.333	8.4705
24317	B. Tiffney		Polypodiopsida	Salviniales	Azollaceae	family	Azollaceae		Azolla		pseudopinnata					megaspore			6571	Russian Federation	Omsk		56.116667	74.733333	11.608	5.333	8.4705
24320	B. Tiffney		Polypodiopsida	Salviniales	Azollaceae	family	Azollaceae		Azolla		tomentosa					megaspore			6571	Russian Federation	Omsk		56.116667	74.733333	11.608	5.333	8.4705
24320	B. Tiffney		Polypodiopsida	Salviniales	Azollaceae	family	Azollaceae		Azolla		pseudopinnata					megaspore			6571	Russian Federation	Omsk		56.116667	74.733333	11.608	5.333	8.4705
24321	B. Tiffney		Polypodiopsida	Salviniales	Azollaceae	family	Azollaceae		Azolla		tomentosa					megaspore			6571	Russian Federation	Omsk		56.116667	74.733333	11.608	5.333	8.4705
24321	B. Tiffney		Polypodiopsida	Salviniales	Azollaceae	family	Azollaceae		Azolla		pseudopinnata					megaspore			6571	Russian Federation	Omsk		56.116667	74.733333	11.608	5.333	8.4705
24321	B. Tiffney		Polypodiopsida	Salviniales	Azollaceae	family	Azollaceae		Azolla		aspera					megaspore			6571	Russian Federation	Omsk		56.116667	74.733333	11.608	5.333	8.4705
23891	B. Tiffney		Polypodiopsida	Salviniales	Azollaceae	family	Azollaceae		Azolla		ventricosa					megaspore			6571	Russian Federation	Tomsk		56.5	82.5	28.1	23.03	25.565
23894	B. Tiffney		Polypodiopsida	Salviniales	Azollaceae	family	Azollaceae		Azolla		ventricosa					megaspore			6571	Russian Federation	Omsk		56.5	74.5	23.03	15.97	19.5
23894	B. Tiffney		Polypodiopsida	Salviniales	Azollaceae	family	Azollaceae		Azolla		tomentosa					megaspore			6571	Russian Federation	Omsk		56.5	74.5	23.03	15.97	19.5
22888	B. Tiffney		Polypodiopsida	Salviniales	Azollaceae	family	Azollaceae		Azolla		ventricosa					megaspore			6571	Russian Federation	Tomsk		57	83	28.1	23.03	25.565
22889	B. Tiffney		Polypodiopsida	Salviniales	Azollaceae	family	Azollaceae		Azolla		ventricosa					megaspore			6571	Russian Federation	Tomsk		57	83	28.1	23.03	25.565
22910	B. Tiffney		Polypodiopsida	Salviniales	Azollaceae	family	Azollaceae		Azolla		ventricosa					megaspore			6571	Russian Federation	Tomsk		57	83	28.1	23.03	25.565
22911	B. Tiffney		Polypodiopsida	Salviniales	Azollaceae	family	Azollaceae		Azolla		tomentosa					megaspore			6571	Russian Federation	Tomsk		57	83	28.1	23.03	25.565
22911	B. Tiffney		Polypodiopsida	Salviniales	Azollaceae	family	Azollaceae		Azolla		ventricosa					megaspore			6571	Russian Federation	Tomsk		57	83	28.1	23.03	25.565
22911	B. Tiffney		Polypodiopsida	Salviniales	Azollaceae	family	Azollaceae		Azolla		parapinnata					megaspore			6571	Russian Federation	Tomsk		57	83	28.1	23.03	25.565
23901	B. Tiffney		Polypodiopsida	Salviniales	Azollaceae	family	Azollaceae		Azolla		tuganensis					megaspore			6571	Russian Federation	Tomsk		57	83.5	33.9	23.03	28.465
23901	B. Tiffney		Polypodiopsida	Salviniales	Azollaceae	family	Azollaceae		Azolla		ventricosa					megaspore			6571	Russian Federation	Tomsk		57	83.5	33.9	23.03	28.465
23905	B. Tiffney		Polypodiopsida	Salviniales	Azollaceae	family	Azollaceae		Azolla		ventricosa					megaspore			6571	Russian Federation	Tomsk		57	83.5	33.9	23.03	28.465
24322	B. Tiffney		Polypodiopsida	Salviniales	Azollaceae	family	Azollaceae		Azolla		pseudopinnata					megaspore			6571	Russian Federation	Omsk		57.016667	75.116667	66	5.333	35.6665
24322	B. Tiffney		Polypodiopsida	Salviniales	Azollaceae	family	Azollaceae		Azolla		tomentosa					megaspore			6571	Russian Federation	Omsk		57.016667	75.116667	66	5.333	35.6665
24324	B. Tiffney		Polypodiopsida	Salviniales	Azollaceae	family	Azollaceae		Azolla		sp.					megaspore			6571	Russian Federation	Omsk		57.016667	75.116667	11.608	5.333	8.4705
24078	B. Tiffney		Polypodiopsida	Salviniales	Azollaceae	family	Azollaceae		Azolla		sp.					megaspore			6571	Russian Federation	Omsk		57.483333	71.1	15.97	11.608	13.789
22849	B. Tiffney		Polypodiopsida	Salviniales	Azollaceae	family	Azollaceae		Azolla	cf.	sibirica					megaspore			6571	Russian Federation	Tiumensky		57.5	66.5	33.9	28.1	31
24081	B. Tiffney		Polypodiopsida	Salviniales	Azollaceae	family	Azollaceae		Azolla		tomentosa					megaspore			6571	Russian Federation	Tomsk		57.5	84	15.97	11.608	13.789
24081	B. Tiffney		Polypodiopsida	Salviniales	Azollaceae	family	Azollaceae		Azolla		aspera					megaspore			6571	Russian Federation	Tomsk		57.5	84	15.97	11.608	13.789
24081	B. Tiffney		Polypodiopsida	Salviniales	Azollaceae	family	Azollaceae		Azolla		pseudopinnata					megaspore			6571	Russian Federation	Tomsk		57.5	84	15.97	11.608	13.789
24079	B. Tiffney		Polypodiopsida	Salviniales	Azollaceae	family	Azollaceae		Azolla		tomentosa					megaspore			6571	Russian Federation	Omsk		57.7	71.366667	15.97	11.608	13.789
24079	B. Tiffney		Polypodiopsida	Salviniales	Azollaceae	family	Azollaceae		Azolla		aspera					megaspore			6571	Russian Federation	Omsk		57.7	71.366667	15.97	11.608	13.789
22886	B. Tiffney		Polypodiopsida	Salviniales	Azollaceae	family	Azollaceae		Azolla		sp.					megaspore			6571	Russian Federation	Tiumensky		57.816667	65.816667	33.9	28.1	31
23114	B. Tiffney		Polypodiopsida	Salviniales	Azollaceae	family	Azollaceae		Azolla		ventricosa					megaspore			6571	Russian Federation	Tomsk		59.05	81	28.1	23.03	25.565
23663	B. Tiffney		Polypodiopsida	Salviniales	Azollaceae	family	Azollaceae		Azolla		ventricosa					megaspore			6571	Russian Federation	Tomsk		59.05	81	28.1	23.03	25.565
23669	B. Tiffney		Polypodiopsida	Salviniales	Azollaceae	family	Azollaceae		Azolla		ventricosa					megaspore			6571	Russian Federation	Tomsk		59.05	81	28.1	23.03	25.565
23673	B. Tiffney		Polypodiopsida	Salviniales	Azollaceae	family	Azollaceae		Azolla		tuganensis					megaspore			6571	Russian Federation	Tomsk		59.05	81	28.1	23.03	25.565
23673	B. Tiffney		Polypodiopsida	Salviniales	Azollaceae	family	Azollaceae		Azolla		ventricosa					megaspore			6571	Russian Federation	Tomsk		59.05	81	28.1	23.03	25.565
23781	B. Tiffney		Polypodiopsida	Salviniales	Azollaceae	family	Azollaceae		Azolla		tuganensis					megaspore			6571	Russian Federation	Tomsk		59.05	81	28.1	23.03	25.565
23781	B. Tiffney		Polypodiopsida	Salviniales	Azollaceae	family	Azollaceae		Azolla		ventricosa					megaspore			6571	Russian Federation	Tomsk		59.05	81	28.1	23.03	25.565
23781	B. Tiffney		Polypodiopsida	Salviniales	Azollaceae	family	Azollaceae		Azolla	cf.	nikitinii					megaspore			6571	Russian Federation	Tomsk		59.05	81	28.1	23.03	25.565
23782	B. Tiffney		Polypodiopsida	Salviniales	Azollaceae	family	Azollaceae		Azolla		ventricosa					megaspore			6571	Russian Federation	Tomsk		59.05	81	28.1	23.03	25.565
23782	B. Tiffney		Polypodiopsida	Salviniales	Azollaceae	family	Azollaceae		Azolla		tuganensis					megaspore			6571	Russian Federation	Tomsk		59.05	81	28.1	23.03	25.565
23782	B. Tiffney		Polypodiopsida	Salviniales	Azollaceae	family	Azollaceae		Azolla	cf.	nikitinii					megaspore			6571	Russian Federation	Tomsk		59.05	81	28.1	23.03	25.565
22887	B. Tiffney		Polypodiopsida	Salviniales	Azollaceae	family	Azollaceae		Azolla		sibirica					megaspore			6571	Russian Federation	Khanta-Fansiysky		62	66	28.1	28.1	28.1
					Azollaceae				Azolla		schopfii									Canada					66.5	55.8	61.15
					Azollaceae				Azolla		velus									Canada					66.5	55.8	61.15
					Azollaceae				Azolla		stanleyi									Canada					66.5	55.8	61.15
					Azollaceae				Azolla											Russian					55.8	33.9	44.85
					Azollaceae				Azolla																53.6	52.8	53.2
					Azollaceae				Azolla		standleyi														58	60	59
					Azollaceae				Azolla																52.2	52	52.1
					Azollaceae				Azolla																55.8	48.6	52.2
					Azollaceae				Azolla																0	0	0
1061087290					Azollaceae				Azolla																16.3	13.6	14.95
1061087300					Azollaceae				Azolla																16.3	13.6	14.95
1061088533					Azollaceae				Azolla																16.3	13.6	14.95
1061088563					Azollaceae				Azolla																16.3	13.6	14.95
1039308233					Azollaceae				Azolla																70.6	65.5	68.05
1061160163					Azollaceae				Azolla																55.8	48.6	52.2
1061160184					Azollaceae				Azolla																55.8	48.6	52.2
1061160173					Azollaceae				Azolla																55.8	33.9	44.85
1061160172					Azollaceae				Azolla																55.8	33.9	44.85
1061160176					Azollaceae				Azolla																55.8	33.9	44.85
1061160186					Azollaceae				Azolla																55.8	33.9	44.85
1061160196					Azollaceae				Azolla																55.8	33.9	44.85
1061160223					Azollaceae				Azolla																55.8	33.9	44.85
1061160198					Azollaceae				Azolla																55.8	33.9	44.85
1061160201					Azollaceae				Azolla																55.8	33.9	44.85
1061160218					Azollaceae				Azolla																55.8	33.9	44.85
1061075989					Azollaceae				Azolla																65.5	55.8	60.65
1061075996					Azollaceae				Azolla																65.5	55.8	60.65
1061075999					Azollaceae				Azolla																65.5	55.8	60.65
1061076003					Azollaceae				Azolla																65.5	55.8	60.65
1061076005					Azollaceae				Azolla																65.5	55.8	60.65
1061076012					Azollaceae				Azolla																65.5	55.8	60.65
1061076013					Azollaceae				Azolla																65.5	55.8	60.65
1061076020					Azollaceae				Azolla																65.5	55.8	60.65
1061076016					Azollaceae				Azolla																65.5	55.8	60.65
1061076021					Azollaceae				Azolla																65.5	55.8	60.65
1061076025					Azollaceae				Azolla																65.5	55.8	60.65
1061076022					Azollaceae				Azolla																65.5	55.8	60.65
1061076033					Azollaceae				Azolla																65.5	55.8	60.65
1061076036					Azollaceae				Azolla																65.5	55.8	60.65
1061076039					Azollaceae				Azolla																65.5	55.8	60.65
1061076042					Azollaceae				Azolla																65.5	55.8	60.65
1061076146					Azollaceae				Azolla																55.8	33.9	44.85
1061076157					Azollaceae				Azolla																55.8	33.9	44.85
1061076169					Azollaceae				Azolla																55.8	33.9	44.85
1039362451					Azollaceae				Azolla																48.6	37.2	42.9
1039295919					Azollaceae				Azolla																48.6	37.2	42.9
1039296798					Azollaceae				Azolla																48.6	37.2	42.9
1039302153					Azollaceae				Azolla																48.6	37.2	42.9
1039331390					Azollaceae				Azolla																48.6	37.2	42.9
1039366028					Azollaceae				Azolla																48.6	37.2	42.9
1039367096					Azollaceae				Azolla																48.6	37.2	42.9
1039367888					Azollaceae				Azolla																48.6	37.2	42.9
1039347148					Azollaceae				Azolla																48.6	37.2	42.9
1039347369					Azollaceae				Azolla																48.6	37.2	42.9
1039347872					Azollaceae				Azolla																48.6	37.2	42.9
1039336350					Azollaceae				Azolla																48.6	37.2	42.9
1039342686					Azollaceae				Azolla																48.6	37.2	42.9
1039376171					Azollaceae				Azolla																48.6	37.2	42.9
1039376933					Azollaceae				Azolla																48.6	37.2	42.9
1039377789					Azollaceae				Azolla																48.6	37.2	42.9
1039379667					Azollaceae				Azolla																48.6	37.2	42.9
1039298896					Azollaceae				Azolla																48.6	37.2	42.9
1039355505					Azollaceae				Azolla																48.6	37.2	42.9
1039356271					Azollaceae				Azolla																48.6	37.2	42.9
1039357486					Azollaceae				Azolla																48.6	37.2	42.9
1039360937					Azollaceae				Azolla																48.6	37.2	42.9
1039307435					Azollaceae				Azolla																48.6	37.2	42.9
1039321855					Azollaceae				Azolla																48.6	37.2	42.9
1039323943					Azollaceae				Azolla																48.6	37.2	42.9
1039330514					Azollaceae				Azolla																48.6	37.2	42.9
1039289907					Azollaceae				Azolla																48.6	37.2	42.9
1039303405					Azollaceae				Azolla																48.6	37.2	42.9
1039305305					Azollaceae				Azolla																48.6	37.2	42.9
1039294855					Azollaceae				Azolla																48.6	37.2	42.9
1039319647					Azollaceae				Azolla																48.6	37.2	42.9
1039371515					Azollaceae				Azolla																48.6	37.2	42.9
1039373689					Azollaceae				Azolla																48.6	37.2	42.9
1039375361					Azollaceae				Azolla																48.6	37.2	42.9
102757	S. Wing		Polypodiopsida	Schizaeales	Schizaeaceae	family	Schizaeaceae		Baieropsis		sp.					leaf			34806	United States	Wyoming		42.8	-110.16	113	100.5	106.75
102758	S. Wing		Polypodiopsida	Schizaeales	Schizaeaceae	family	Schizaeaceae		Baieropsis		sp.					leaf			34806	United States	Wyoming		42.8	-110.16	113	100.5	106.75
102759	S. Wing		Polypodiopsida	Schizaeales	Schizaeaceae	family	Schizaeaceae		Baieropsis		sp.					leaf			34806	United States	Wyoming		42.8	-110.16	113	100.5	106.75
32045	B. Tiffney		Polypodiopsida	Schizaeales	Schizaeaceae	family	Schizaeaceae		Baieropsis		adiantifolia					leaf			8563	United States	Wyoming		44.65	-104.216667	145	66	105.5
32045	B. Tiffney		Polypodiopsida	Schizaeales	Schizaeaceae	family	Schizaeaceae		Baieropsis		pluripartita					leaf			8563	United States	Wyoming		44.65	-104.216667	145	66	105.5
32047	B. Tiffney		Polypodiopsida	Schizaeales	Schizaeaceae	family	Schizaeaceae		Baieropsis		adiantifolia					leaf			8563	United States	Wyoming	Crook	44.65	-104.216667	145	66	105.5
34837	B. Tiffney		Polypodiopsida	Schizaeales	Schizaeaceae	family	Schizaeaceae		Baieropsis		pluripartita					leaf			8563	United States	Wyoming	Crook	44.65	-104.216667	145	100.5	122.75
					Osmundaceae				Bathypteris														50.83	4	260	251	255.5
					Equisetales				Bengaliaraniganjensis											India			21.08	84.88	299	271	285
					Sphenophyllales				Benlightfootia											South Africa			-29.17	30	260	254	257
					Sphenophyllales				Benlightfootia											South Africa			-29	29.83	260	254	257
					Sphenophyllales				Benlightfootia											Zimbabwe			-18.07	27.46	276	271	273.5
					Sphenophyllales				Benlightfootia		indica									India			21.85	83.93	299	271	285
					Osmundales				Birmoltia		intervenatus									South Africa			-31.39	26.36	235	228	231.5
					Osmundales				Birmoltia		intervenatus									South Africa			-31.39	26.36	235	228	231.5
					Osmundaceae				Birtodites		holmesii									South Africa			-31.39	26.36	235	228	231.5
					Blechnaceae				Blechnum											New Zealand			-41.28	174.45	85	65.5	75.25
					Blechnaceae				Blechnum											New Zealand			-41.28	174.45	65.5	61.7	63.6
					Blechnaceae				Blechnum											New Zealand			-41.28	174.45	58.7	55.8	57.25
					Blechnaceae				Blechnum											New Zealand			-41.28	174.45	55.8	48.6	52.2
					Blechnaceae				Blechnum											New Zealand			-41.28	174.45	48.6	37.2	42.9
					Blechnaceae				Blechnum											New Zealand			-41.28	174.45	37.2	33.9	35.55
					Blechnaceae				Blechnum											New Zealand			-41.28	174.45	33.9	28.4	31.15
					Blechnaceae				Blechnum											New Zealand			-41.28	174.45	28.4	23	25.7
					Blechnaceae				Blechnum											New Zealand			-41.28	174.45	23	16	19.5
					Blechnaceae				Blechnum											New Zealand			-41.28	174.45	16	11.6	13.8
					Blechnaceae				Blechnum											New Zealand			-41.28	174.45	11.6	5.3	8.45
					Blechnaceae				Blechnum											New Zealand			-41.28	174.45	5.3	3.6	4.45
					Blechnaceae				Blechnum											New Zealand			-41.28	174.45	3.6	2.6	3.1
					Blechnaceae				Blechnum											New Zealand			-41.28	174.45	2.6	1.8	2.2
					Blechnaceae				Blechnum											New Zealand			-41.28	174.45	1.8	0.01	0.905
					Blechnaceae				Blechnum											New Zealand			-41.28	174.45	0.01	0	0.005
					Blechnaceae				Blechnum											Colombia			5.2	-75.6	89.3	85.8	87.55
31280	E. Kowalski		Polypodiopsida	Polypodiales	Blechnaceae	family	Blechnaceae		Blechnum		betijoquensis					leaf			8424	Venezuela	Trujillo	Betijoque	9	-70	23.03	5.333	14.1815
32005	E. Kowalski		Polypodiopsida	Polypodiales	Blechnaceae	family	Blechnaceae		Blechnum	n. sp.	betijoquensis					leaf			8579	Venezuela	Trujillo		9	-70	66	5.333	35.6665
41182	P. Wilf		Polypodiopsida	Polypodiales	Blechnaceae	family	Blechnaceae		Blechnum		anceps					leaf			10820	United States	Colorado		37.166667	-104.5	66	56	61
53063	P. Wilf		Polypodiopsida	Polypodiales	Blechnaceae	family	Blechnaceae		Blechnum		anceps					unassigned			10820	United States	Colorado		39.1	-104.866667	66	56	61
39894	P. Wilf		Polypodiopsida	Polypodiales	Blechnaceae	family	Blechnaceae		Blechnum		anceps					leaf			10820	United States	Colorado	Jefferson	39.75	-105.216667	145	56	100.5
53076	P. Wilf		Polypodiopsida	Polypodiales	Blechnaceae	family	Blechnaceae		Blechnum		anceps					unassigned			10820	United States	Colorado		40.5875	-107.686667	66	56	61
					Blechnaceae				Blechnum		dentatum									Bulgaria			42.67	25	37.2	33.9	35.55
					Blechnaceae				Blechnum		dentatum									Bulgaria			42.67	25	37.2	28.4	32.8
					Blechnaceae				Blechnum		sp									Bulgaria			42.67	25	37.2	28.4	32.8
57990	P. Wilf		Polypodiopsida	Polypodiales	Blechnaceae	family	Blechnaceae		Blechnum		anceps					leaf			10820	United States	Wyoming		43.7	-104.7	66	56	61
30677	A. Rees		Polypodiopsida	Polypodiales	Blechnaceae	family	Blechnaceae		Blechnum	informal	sp. 1					unassigned			8248	Russian Federation			51.1	132.8	152.1	139.8	145.95
34894	B. Tiffney		Polypodiopsida	Polypodiales	Blechnaceae	family	Blechnaceae		Blechnum		sp.								9304	Canada	Alberta		51.466667	-112.766667	72.1	66	69.05
					Blechnaceae				Blechnum		sp.														65.5	55.8	60.65
					Blechnaceae				Blechnum		dentatum														23	5.3	14.15
					Blechnaceae				Blechnum																55.8	33.9	44.85
					Blechnaceae				Blechnum																0	0	0
28320	H. Wang		Polypodiopsida	Gleicheniales	Gleicheniaceae	family	Gleicheniaceae	cf.	Boodlepteris		sp.					leaf			7770	United States	Georgia	Crawford	32.629722	-83.986111	85.8	83.5	84.65
28323	H. Wang		Polypodiopsida	Gleicheniales	Gleicheniaceae	genus	Boodlepteris		Boodlepteris		turoniana					multi organs			7780	United States	New Jersey	Middlesex	40.466667	-74.366667	93.5	89.3	91.4
					Marattiaceae				Boreopteris																252.3	247.2	249.75
					Marattiaceae				Boreopteris																252.3	247.2	249.75
					Marattiaceae				Boreopteris																252.3	247.2	249.75
					Ophioglossaceae				Botrychium		underwoodianum									Bulgaria			42.67	25	37.2	28.4	32.8
					Ophioglossaceae				Botrychium																65.5	55.8	60.65
					Ophioglossaceae				Botrychium		wightonii														60.2	56.8	58.5
					Ophioglossaceae				Botrychium																0	0	0
1061208112					Ophioglossaceae				Botrychium																0.01	0	0.005
1061208221					Ophioglossaceae				Botrychium																0.01	0	0.005
1061208556					Ophioglossaceae				Botrychium																0.01	0	0.005
1061208581					Ophioglossaceae				Botrychium																0.01	0	0.005
1061208635					Ophioglossaceae				Botrychium																0.01	0	0.005
1061208716					Ophioglossaceae				Botrychium																0.01	0	0.005
1061208761					Ophioglossaceae				Botrychium																0.01	0	0.005
1061206742					Ophioglossaceae				Botrychium																0.01	0	0.005
1061227046					Ophioglossaceae				Botrychium																0.01	0	0.005
1061227083					Ophioglossaceae				Botrychium																0.01	0	0.005
1061227338					Ophioglossaceae				Botrychium																0.01	0	0.005
1061227501					Ophioglossaceae				Botrychium																0.01	0	0.005
1061227569					Ophioglossaceae				Botrychium																0.01	0	0.005
1061227578					Ophioglossaceae				Botrychium																0.01	0	0.005
1061227609					Ophioglossaceae				Botrychium																0.01	0	0.005
1061227671					Ophioglossaceae				Botrychium																0.01	0	0.005
1061227683					Ophioglossaceae				Botrychium																0.01	0	0.005
1061227134					Ophioglossaceae				Botrychium																0.01	0	0.005
1061227707					Ophioglossaceae				Botrychium																0.01	0	0.005
					Botryopteridaceae				Botryopteris		forensis									United States			40.35	-80.61	318	299	308.5
					Botryopteridaceae				Botryopteris		forensis									United States			40.35	-80.61	306	299	302.5
					Botryopteridaceae				Botryopteris		dichotoma									Belgium			50.533333	5.566667	313	304	308.5
					Botryopteridaceae				Botryopteris											Belgium			50.533333	5.566667	318	312	315
					Botryopteridaceae				Botryopteris		antiqua									Scotland			57.5	-6.133333	359	345	352
					Botryopteridaceae				Botryopteris		nollii									Brazil					299	251	275
					Botryopteridaceae				Botryopteris		tridentata														313	304	308.5
					Botryopteridaceae				Botryopteris		antiqua														345	326	335.5
					Botryopteridaceae				Botryopteris		hirsuta														313	304	308.5
					Botryopteridaceae				Botryopteris		renaultii														304	299	301.5
					Botryopteridaceae				Botryopteris		ramosa														313	304	308.5
					Botryopteridaceae				Botryopteris		mucilaginosa														313	304	308.5
					Botryopteridaceae				Botryopteris		globosa														318	299	308.5
1061178415					Botryopteridaceae				Botryopteris																359	299	329
					Botryopteridaceae				Botryopteris		forensis														313.8	305.9	309.85
					Botryopteridaceae				Botryopteris		cratis														313.8	305.9	309.85
									Boweria																359	318	338.5
									Boweria																359	318	338.5
30267					Sphenophyllales				Bowmanites											South Korea			37.3	128	290.1	279.5	284.8
37495					Sphenophyllales				Bowmanites											Belgium			50.533333	5.566667	318.1	314.6	316.35
37497					Sphenophyllales				Bowmanites											The Netherlands			52.07	5.2	318.1	314.6	316.35
37600					Sphenophyllales				Bowmanites											The Netherlands			52.07	5.2	318.1	314.6	316.35
34478					Sphenophyllales				Bowmanites											UK			53.333333	-2	345.3	326.4	335.85
37359					Sphenophyllales				Bowmanites											UK			53.333333	-2	318.1	314.6	316.35
37369					Sphenophyllales				Bowmanites											UK			53.333333	-2	318.1	314.6	316.35
37376					Sphenophyllales				Bowmanites											UK			53.333333	-2	318.1	314.6	316.35
37382					Sphenophyllales				Bowmanites											UK			53.333333	-2	318.1	314.6	316.35
37501					Sphenophyllales				Bowmanites											Germany					318.1	314.6	316.35
30434					Sphenophyllales				Bowmanites											Russia					279.5	272.5	276
11164					Sphenophyllales				Bowmanites											USA					298.9	272.5	285.7
33316					Sphenophyllales				Bowmanites											USA					318.1	298.9	308.5
10889					Sphenophyllales				Bowmanites											USA					318.1	298.9	308.5
10756					Sphenophyllales				Bowmanites											USA					318.1	298.9	308.5
11203					Sphenophyllales				Bowmanites											USA					360.7	298.9	329.8
13593					Sphenophyllales				Bowmanites											USA					360.7	318.1	339.4
33316					Sphenophyllales				Bowmanites											USA					318.1	298.9	308.5
13593					Sphenophyllales				Bowmanites											USA					360.7	318.1	339.4
					Osmundaceae				Cacumen		expansa									Australia			-29.02	151.81	112	99.6	105.8
					Osmundaceae				Cacumen											India			25	87	145.5	136	140.75
20696	H. Sims				Calamitaceae	family	Calamitaceae		Calamites		aliwalensis					unassigned			6188	South Africa	Eastern Cape		-31.666667	27.333333	251.3	242	246.65
20682	H. Sims				Calamitaceae	family	Calamitaceae		Calamites		aliwalensis					unassigned			6188	South Africa	Eastern Cape		-31	27	251.3	242	246.65
20687	H. Sims				Calamitaceae	family	Calamitaceae		Calamites		aliwalensis					unassigned			6188	South Africa	Eastern Cape		-31	27	251.3	242	246.65
20689	H. Sims				Calamitaceae	family	Calamitaceae		Calamites		aliwalensis					unassigned			6188	South Africa	Eastern Cape		-31	27	251.3	242	246.65
20692	H. Sims				Calamitaceae	family	Calamitaceae		Calamites		aliwalensis					unassigned			6188	South Africa	Eastern Cape		-31	26.333333	251.3	242	246.65
20693	H. Sims				Calamitaceae	family	Calamitaceae		Calamites		aliwalensis					unassigned			6188	South Africa	Eastern Cape		-31	26	251.3	242	246.65
20694	H. Sims				Calamitaceae	family	Calamitaceae		Calamites		aliwalensis					unassigned			6188	South Africa	Eastern Cape		-31	26.333333	251.3	242	246.65
20686	H. Sims				Calamitaceae	family	Calamitaceae		Calamites		aliwalensis					unassigned			6188	South Africa	Eastern Cape		-30.716667	26.65	251.3	242	246.65
20654	H. Sims				Calamitaceae	family	Calamitaceae		Calamites		aliwalensis					unassigned			6188	South Africa	Eastern Cape		-30.7	26.7	251.3	242	246.65
20655	H. Sims				Calamitaceae	family	Calamitaceae		Calamites		aliwalensis					unassigned			6188	South Africa	Eastern Cape		-30.7	26.7	251.3	242	246.65
20660	H. Sims				Calamitaceae	family	Calamitaceae		Calamites		aliwalensis					unassigned			6188	South Africa	Eastern Cape		-30.7	26.716667	251.3	242	246.65
20665	H. Sims				Calamitaceae	family	Calamitaceae		Calamites		aliwalensis					unassigned			6188	South Africa	Eastern Cape		-30.7	26.716667	251.3	242	246.65
14368	H. Sims				Calamitaceae	family	Calamitaceae		Calamites		aliwalensis					unassigned			6188	South Africa	Eastern Cape		-30.683333	26.716667	251.3	242	246.65
14372	H. Sims				Calamitaceae	family	Calamitaceae		Calamites		aliwalensis					unassigned			6188	South Africa	Eastern Cape		-30.683333	26.7	251.3	242	246.65
14373	H. Sims				Calamitaceae	family	Calamitaceae		Calamites		aliwalensis					unassigned			6188	South Africa	Eastern Cape		-30.683333	26.7	251.3	242	246.65
30992	A. Rees				Calamitaceae	family	Calamitaceae		Calamites	informal	sp. 1					axis			8157	Zimbabwe			-18.4	26.4	290.1	279.3	284.7
30182	A. Rees				Calamitaceae	family	Calamitaceae		Calamites	informal	sp. 1					axis			7993	Indonesia			-1.6	103.6	290.1	279.3	284.7
30182	A. Rees				Calamitaceae	family	Calamitaceae		Calamites	informal	sp. 2					axis			7993	Indonesia			-1.6	103.6	290.1	279.3	284.7
30289	A. Rees				Calamitaceae	family	Calamitaceae		Calamites	informal	sp. 1					axis			7993	Malaysia			1.8	103.7	265.1	254.17	259.635
115251	M. Clapham	CC BY			Calamitaceae	family	Calamitaceae		Calamites		sp.								13975	Malaysia	Pahang		3.537	102.618	259.9	254.17	257.035
30287	A. Rees				Calamitaceae	family	Calamitaceae		Calamites	informal	sp. 1					axis			7960	Malaysia			5.8	103	290.1	279.3	284.7
35517	R. Gastaldo				Calamitaceae	family	Calamitaceae		Calamites		gigas					axis			9591	Oman			22	58	268.8	265.1	266.95
					Calamitaceae				Calamites		gigas									Oman			22	58	271	260	265.5
13109	M. Carrano	CC BY			Calamitaceae	family	Calamitaceae		Calamites		sp.								4374	Egypt			23.380833	34.806944	360.7	300.2	330.45
23179	A. Rees				Calamitaceae	family	Calamitaceae		Calamites		sp.					axis			6662	Mexico	Hidalgo		23.8	-99.3	295.5	279.3	287.4
30098	A. Rees				Calamitaceae	family	Calamitaceae		Calamites	informal	sp. 1					axis			8314	China	Fujian		24.7	116.7	259.9	254.17	257.035
30887	A. Rees				Calamitaceae	family	Calamitaceae		Calamites	informal	sp. 1					axis			8055	Saudi Arabia			26.4	43.9	259.9	252.17	256.035
29883	A. Rees				Calamitaceae	family	Calamitaceae		Calamites	informal	sp. 1					axis			8308	China	Hunan		27.7	111.7	259.9	254.17	257.035
30007	A. Rees				Calamitaceae	family	Calamitaceae		Calamites	informal	sp. 1					axis			8312	China	Guizhou		27.7	106.9	208.5	201.3	204.9
29942	A. Rees				Calamitaceae	family	Calamitaceae		Calamites	informal	sp. 1					axis			8309	China	Jiangxi		28.2	114.9	259.9	254.17	257.035
29772	A. Rees				Calamitaceae	family	Calamitaceae		Calamites	informal	sp. 1					axis			8319	China	Zhejiang		29.8	119.7	268.8	259.9	264.35
29775	A. Rees				Calamitaceae	family	Calamitaceae		Calamites	informal	sp. 1					axis			8319	China	Zhejiang		29.8	119.7	259.9	254.17	257.035
11173	H. Sims				Calamitaceae	family	Calamitaceae		Calamites		sp.					unassigned			4118	United States	Texas		30.266944	-97.742778	358.9	298.9	328.9
29817	A. Rees				Calamitaceae	family	Calamitaceae		Calamites	informal	sp. 1					axis			8316	China	Hubei		30.5	111.2	279.3	268.8	274.05
11174	H. Sims				Calamitaceae	family	Calamitaceae		Calamites		sp.					unassigned			4118	United States	Texas		31	-97	298.9	252.17	275.535
30344	A. Rees				Calamitaceae	family	Calamitaceae		Calamites	informal	sp. 1					axis			7962	Morocco			31.9	-7.3	303.7	295.5	299.6
11146	H. Sims				Calamitaceae	family	Calamitaceae		Calamites		sp.					unassigned			4100	United States	Texas	Taylor	32.133333	-99.75	295.5	272.3	283.9
30343	A. Rees				Calamitaceae	family	Calamitaceae		Calamites	informal	sp. 1					axis			8003	Morocco			33	-5.6	298.9	290.1	294.5
28984	R. Gastaldo				Calamitaceae	family	Calamitaceae		Calamites		cisti					axis			8334	United States	Alabama		33	-87	358.9	298.9	328.9
28984	R. Gastaldo				Calamitaceae	family	Calamitaceae		Calamites		suckowi					axis			8334	United States	Alabama		33	-87	358.9	298.9	328.9
28985	R. Gastaldo				Calamitaceae	family	Calamitaceae		Calamites		cisti					axis			8334	United States	Alabama		33	-87	358.9	298.9	328.9
28985	R. Gastaldo				Calamitaceae	family	Calamitaceae		Calamites		suckowi					axis			8334	United States	Alabama		33	-87	358.9	298.9	328.9
28987	R. Gastaldo				Calamitaceae	family	Calamitaceae		Calamites		cisti					axis			8334	United States	Alabama		33	-87	358.9	298.9	328.9
28987	R. Gastaldo				Calamitaceae	family	Calamitaceae		Calamites		suckowi					axis			8334	United States	Alabama		33	-87	358.9	298.9	328.9
28988	R. Gastaldo				Calamitaceae	family	Calamitaceae		Calamites		cisti					axis			8334	United States	Alabama		33	-87	358.9	298.9	328.9
28988	R. Gastaldo				Calamitaceae	family	Calamitaceae		Calamites		suckowi					axis			8334	United States	Alabama		33	-87	358.9	298.9	328.9
28989	R. Gastaldo				Calamitaceae	family	Calamitaceae		Calamites		cisti					axis			8334	United States	Alabama		33	-87	358.9	298.9	328.9
28989	R. Gastaldo				Calamitaceae	family	Calamitaceae		Calamites		suckowi					axis			8334	United States	Alabama		33	-87	358.9	298.9	328.9
28990	R. Gastaldo				Calamitaceae	family	Calamitaceae		Calamites		suckowi					axis			8334	United States	Alabama		33	-87	358.9	298.9	328.9
28991	R. Gastaldo				Calamitaceae	family	Calamitaceae		Calamites		cisti					axis			8334	United States	Alabama		33	-87	358.9	298.9	328.9
28991	R. Gastaldo				Calamitaceae	family	Calamitaceae		Calamites		suckowi					axis			8334	United States	Alabama		33	-87	358.9	298.9	328.9
28992	R. Gastaldo				Calamitaceae	family	Calamitaceae		Calamites		cisti					axis			8334	United States	Alabama		33	-87	358.9	298.9	328.9
28992	R. Gastaldo				Calamitaceae	family	Calamitaceae		Calamites		suckowi					axis			8334	United States	Alabama		33	-87	358.9	298.9	328.9
31028	R. Gastaldo				Calamitaceae	family	Calamitaceae		Calamites		cisti					axis			8339	United States	Alabama		33	-87	358.9	298.9	328.9
31028	R. Gastaldo				Calamitaceae	family	Calamitaceae		Calamites		suckowi					axis			8339	United States	Alabama		33	-87	358.9	298.9	328.9
31029	R. Gastaldo				Calamitaceae	family	Calamitaceae		Calamites		cisti					axis			8339	United States	Alabama		33	-87	358.9	298.9	328.9
31029	R. Gastaldo				Calamitaceae	family	Calamitaceae		Calamites		suckowi					axis			8339	United States	Alabama		33	-87	358.9	298.9	328.9
31030	R. Gastaldo				Calamitaceae	family	Calamitaceae		Calamites		cisti					axis			8339	United States	Alabama		33	-87	358.9	298.9	328.9
31030	R. Gastaldo				Calamitaceae	family	Calamitaceae		Calamites		suckowi					axis			8339	United States	Alabama		33	-87	358.9	298.9	328.9
31031	R. Gastaldo				Calamitaceae	family	Calamitaceae		Calamites		cisti					axis			8339	United States	Alabama		33	-87	358.9	298.9	328.9
31031	R. Gastaldo				Calamitaceae	family	Calamitaceae		Calamites		suckowi					axis			8339	United States	Alabama		33	-87	358.9	298.9	328.9
31032	R. Gastaldo				Calamitaceae	family	Calamitaceae		Calamites		cisti					axis			8339	United States	Alabama		33	-87	358.9	298.9	328.9
31032	R. Gastaldo				Calamitaceae	family	Calamitaceae		Calamites		suckowi					axis			8339	United States	Alabama		33	-87	358.9	298.9	328.9
31033	R. Gastaldo				Calamitaceae	family	Calamitaceae		Calamites		cisti					axis			8339	United States	Alabama		33	-87	358.9	298.9	328.9
31033	R. Gastaldo				Calamitaceae	family	Calamitaceae		Calamites		suckowi					axis			8339	United States	Alabama		33	-87	358.9	298.9	328.9
31034	R. Gastaldo				Calamitaceae	family	Calamitaceae		Calamites		cisti					axis			8339	United States	Alabama		33	-87	358.9	298.9	328.9
31034	R. Gastaldo				Calamitaceae	family	Calamitaceae		Calamites		suckowi					axis			8339	United States	Alabama		33	-87	358.9	298.9	328.9
31035	R. Gastaldo				Calamitaceae	family	Calamitaceae		Calamites		cisti					axis			8339	United States	Alabama		33	-87	358.9	298.9	328.9
31035	R. Gastaldo				Calamitaceae	family	Calamitaceae		Calamites		suckowi					axis			8339	United States	Alabama		33	-87	358.9	298.9	328.9
11165	H. Sims				Calamitaceae	family	Calamitaceae		Calamites		sp.					unassigned			4113	United States	Texas	Archer	33.683333	-98.7	298.9	290.1	294.5
11165	H. Sims				Calamitaceae	genus	Calamites		Calamites		undulatus					axis			4113	United States	Texas	Archer	33.683333	-98.7	298.9	290.1	294.5
81525	M. Uhen				Calamitaceae	genus	Calamites		Calamites		suckowii								27502	United States	Alabama	Walker	33.813611	-87.166666	318.1	306.95	312.525
81525	M. Uhen				Calamitaceae	genus	Calamites		Calamites		undulatus								27502	United States	Alabama	Walker	33.813611	-87.166666	318.1	306.95	312.525
81525	M. Uhen				Calamitaceae	genus	Calamites		Calamites		goepperti								27502	United States	Alabama	Walker	33.813611	-87.166666	318.1	306.95	312.525
28982	R. Gastaldo				Calamitaceae	family	Calamitaceae		Calamites		cisti					axis			8334	United States	Alabama	Walker	33.816667	-87.416667	358.9	298.9	328.9
29949	A. Rees				Calamitaceae	family	Calamitaceae		Calamites	informal	sp. 1					axis			8320	China	Jiangsu		34	119.8	265.1	259.9	262.5
10750	R. Gastaldo				Calamitaceae	family	Calamitaceae		Calamites		cisti					unassigned			3995	United States	Arizona		34	-111	358.9	252.17	305.535
10750	R. Gastaldo				Calamitaceae	family	Calamitaceae		Calamites		sp. 1					unassigned			3995	United States	Arizona		34	-111	358.9	252.17	305.535
12698	R. Gastaldo				Calamitaceae	family	Calamitaceae		Calamites		sp.					unassigned			4260	United States	Georgia	Dade County	34	-85	358.9	323.2	341.05
12700	R. Gastaldo				Calamitaceae	family	Calamitaceae		Calamites		cistiiformis					unassigned			4260	United States	Georgia		34	-85	358.9	298.9	328.9
12700	R. Gastaldo				Calamitaceae	family	Calamitaceae		Calamites		sp.					unassigned			4260	United States	Georgia		34	-85	358.9	298.9	328.9
29896	A. Rees				Calamitaceae	family	Calamitaceae		Calamites	informal	sp. 1					axis			8307	China	Henan		34.2	113.5	298.9	290.1	294.5
29901	A. Rees				Calamitaceae	family	Calamitaceae		Calamites	informal	sp. 1					axis			8307	China	Henan		34.2	113.5	290.1	272.3	281.2
29954	A. Rees				Calamitaceae	family	Calamitaceae		Calamites	informal	sp. 1					axis			8307	China	Henan		34.2	113.5	272.3	265.1	268.7
29954	A. Rees				Calamitaceae	family	Calamitaceae		Calamites	informal	sp. 2					axis			8307	China	Henan		34.2	113.5	272.3	265.1	268.7
29954	A. Rees				Calamitaceae	family	Calamitaceae		Calamites	informal	sp. 3					axis			8307	China	Henan		34.2	113.5	272.3	265.1	268.7
29954	A. Rees				Calamitaceae	family	Calamitaceae		Calamites	informal	sp. 4					axis			8307	China	Henan		34.2	113.5	272.3	265.1	268.7
29961	A. Rees				Calamitaceae	family	Calamitaceae		Calamites	informal	sp. 1					axis			8307	China	Henan		34.2	113.5	265.1	254.17	259.635
29961	A. Rees				Calamitaceae	family	Calamitaceae		Calamites	informal	sp. 2					axis			8307	China	Henan		34.2	113.5	265.1	254.17	259.635
29901	A. Rees				Calamitaceae	genus	Calamites		Calamites	informal	sp.		Mesocalamites	informal	sp. 1	axis			8307	China	Henan		34.2	113.5	290.1	272.3	281.2
23165	A. Rees				Calamitaceae	family	Calamitaceae		Calamites		cisti					axis			6659	United States	Arizona	Gila	34.2	-111	298.9	290.1	294.5
23165	A. Rees				Calamitaceae	family	Calamitaceae		Calamites		sp.					axis			6659	United States	Arizona	Gila	34.2	-111	298.9	290.1	294.5
150407	M. Uhen	CC BY			Calamitaceae	family	Calamitaceae		Calamites		sp.								48098	United States	Georgia	Chatooga	34.545556	-85.503333	323.2	298.9	311.05
29858	A. Rees				Calamitaceae	family	Calamitaceae		Calamites	informal	sp. 1					axis			8320	China	Jiangsu		34.7	116.6	298.9	290.1	294.5
29858	A. Rees				Calamitaceae	family	Calamitaceae		Calamites	informal	sp. 2					axis			8320	China	Jiangsu		34.7	116.6	298.9	290.1	294.5
11323	H. Sims				Calamitaceae	family	Calamitaceae		Calamites		cistii					axis			4164	United States	New Mexico	Bernalillo	34.75	-106.25	303.4	298.9	301.15
11994	R. Gastaldo				Calamitaceae	family	Calamitaceae		Calamites		suckowi					unassigned			4046	United States	Georgia		34.859167	-85.4325	323.2	298.9	311.05
11994	R. Gastaldo				Calamitaceae	family	Calamitaceae		Calamites		sp.					unassigned			4046	United States	Georgia		34.859167	-85.4325	323.2	298.9	311.05
34888	J. Alroy	CC BY			Calamitaceae	family	Calamitaceae		Calamites		sp.					wood			9311	United States	Arizona	Navajo	34.915	-110.260833	247.2	242	244.6
12697	R. Gastaldo				Calamitaceae	family	Calamitaceae		Calamites		sp.					unassigned			4259	United States	Georgia		34.977778	-85.357778	358.9	298.9	328.9
11194	H. Sims				Calamitaceae	family	Calamitaceae		Calamites		sp.					unassigned			4109	United States	New Mexico		35	-106	323.2	298.9	311.05
11195	H. Sims				Calamitaceae	family	Calamitaceae		Calamites		sp.					unassigned			4118	United States	Oklahoma		35	-97	298.9	298.9	298.9
29811	A. Rees				Calamitaceae	family	Calamitaceae		Calamites	informal	sp. 1					axis			8321	China	Shaanxi		35.5	110.4	298.9	290.1	294.5
21275	H. Sims				Calamitaceae	family	Calamitaceae		Calamites		sp.					axis			4263	United States	Oklahoma	Mcintosh	35.503	-95.493	311.45	307	309.225
29975	A. Rees				Calamitaceae	family	Calamitaceae		Calamites	informal	sp. 1					axis			8305	China	Gansu		35.7	106.6	265.1	254.17	259.635
29978	A. Rees				Calamitaceae	family	Calamitaceae		Calamites	informal	sp. 1					axis			8305	China	Gansu		35.7	106.6	272.3	265.1	268.7
92398	J. Alroy	CC BY			Calamitaceae	family	Calamitaceae		Calamites		sp.								31141	United States	Arizona	Mojave	36.080556	-113.9	326.4	314.6	320.5
92398	J. Alroy	CC BY			Calamitaceae	genus	Calamites		Calamites		cistiiformis		Calamites		cistiiformis				31141	United States	Arizona	Mojave	36.080556	-113.9	326.4	314.6	320.5
29840	A. Rees				Calamitaceae	family	Calamitaceae		Calamites	informal	sp. 1					axis			8306	China	Hebei		36.5	114.2	272.3	265.1	268.7
30259	A. Rees				Calamitaceae	family	Calamitaceae		Calamites	informal	sp. 1					axis			8134	South Korea			36.6	128.1	279.3	252.17	265.735
30259	A. Rees				Calamitaceae	family	Calamitaceae		Calamites	informal	sp. 2					axis			8134	South Korea			36.6	128.1	279.3	252.17	265.735
30259	A. Rees				Calamitaceae	family	Calamitaceae		Calamites	informal	sp. 3					axis			8134	South Korea			36.6	128.1	279.3	252.17	265.735
30259	A. Rees				Calamitaceae	family	Calamitaceae		Calamites	informal	sp. 4					axis			8134	South Korea			36.6	128.1	279.3	252.17	265.735
30259	A. Rees				Calamitaceae	family	Calamitaceae		Calamites	informal	sp. 5					axis			8134	South Korea			36.6	128.1	279.3	252.17	265.735
30259	A. Rees				Calamitaceae	family	Calamitaceae		Calamites	informal	sp. 6					axis			8134	South Korea			36.6	128.1	279.3	252.17	265.735
30259	A. Rees				Calamitaceae	family	Calamitaceae		Calamites	informal	sp. 7					axis			8134	South Korea			36.6	128.1	279.3	252.17	265.735
30259	A. Rees				Calamitaceae	family	Calamitaceae		Calamites	informal	sp. 8					axis			8134	South Korea			36.6	128.1	279.3	252.17	265.735
30259	A. Rees				Calamitaceae	family	Calamitaceae		Calamites	informal	sp. 9					axis			8134	South Korea			36.6	128.1	279.3	252.17	265.735
30259	A. Rees				Calamitaceae	family	Calamitaceae		Calamites	informal	sp. 10					axis			8134	South Korea			36.6	128.1	279.3	252.17	265.735
30259	A. Rees				Calamitaceae	family	Calamitaceae		Calamites	informal	sp. 11					axis			8134	South Korea			36.6	128.1	279.3	252.17	265.735
30259	A. Rees				Calamitaceae	family	Calamitaceae		Calamites	informal	sp. 12					axis			8134	South Korea			36.6	128.1	279.3	252.17	265.735
30259	A. Rees				Calamitaceae	family	Calamitaceae		Calamites	informal	sp. 13					axis			8134	South Korea			36.6	128.1	279.3	252.17	265.735
13593	R. Gastaldo				Calamitaceae	family	Calamitaceae		Calamites		sp.					unassigned			6000	United States	Kentucky	Leslie	36.783333	-85.45	358.9	323.2	341.05
30061	A. Rees				Calamitaceae	family	Calamitaceae		Calamites	informal	sp. 1					axis			8299	China	Shandong		36.8	118.1	295.5	279.3	287.4
11175	H. Sims				Calamitaceae	family	Calamitaceae		Calamites		sp.					unassigned			4117	United States	Kansas		37	-96	323.2	298.9	311.05
12694	R. Gastaldo				Calamitaceae	family	Calamitaceae		Calamites		radiatus					unassigned			4257	United States	West Virginia		37	-80	358.9	323.2	341.05
12694	R. Gastaldo				Calamitaceae	genus	Calamites		Calamites		sp.		Mesocalamites		sp.	unassigned			4257	United States	West Virginia		37	-80	358.9	323.2	341.05
12694	R. Gastaldo				Calamitaceae	genus	Calamites		Calamites		cistii		Mesocalamites		cistii	unassigned			4257	United States	West Virginia		37	-80	358.9	323.2	341.05
12694	R. Gastaldo				Calamitaceae	genus	Calamites		Calamites		suckowii		Mesocalamites		suckowii	unassigned			4257	United States	West Virginia		37	-80	358.9	323.2	341.05
11203	H. Sims				Calamitaceae	family	Calamitaceae		Calamites		cistii					axis			4132	United States	Kentucky	Clay	37.083333	-83.7	358.9	298.9	328.9
33316	H. Sims				Calamitaceae	family	Calamitaceae		Calamites		cistii					axis			4132	United States	Kentucky	Clay	37.083333	-83.7	323.2	298.9	311.05
33318	H. Sims				Calamitaceae	family	Calamitaceae		Calamites		cistii					axis			4132	United States	Kentucky	Clay	37.083333	-83.7	323.2	298.9	311.05
33320	H. Sims				Calamitaceae	family	Calamitaceae		Calamites		cistii					axis			4132	United States	Kentucky	Clay	37.083333	-83.7	323.2	298.9	311.05
11203	H. Sims				Calamitaceae	genus	Calamites		Calamites		undulatus					axis			4132	United States	Kentucky	Clay	37.083333	-83.7	358.9	298.9	328.9
33316	H. Sims				Calamitaceae	genus	Calamites		Calamites		undulatus					axis			4132	United States	Kentucky	Clay	37.083333	-83.7	323.2	298.9	311.05
33318	H. Sims				Calamitaceae	genus	Calamites		Calamites		undulatus					axis			4132	United States	Kentucky	Clay	37.083333	-83.7	323.2	298.9	311.05
33320	H. Sims				Calamitaceae	genus	Calamites		Calamites		undulatus					axis			4132	United States	Kentucky	Clay	37.083333	-83.7	323.2	298.9	311.05
12122	R. Gastaldo				Calamitaceae	family	Calamitaceae		Calamites		ramosus artis					unassigned			4213	United States	Missouri		37.116667	-94.583333	358.9	323.2	341.05
30267	A. Rees				Calamitaceae	family	Calamitaceae		Calamites	informal	sp. 1					axis			8134	South Korea			37.2	129	290.1	279.3	284.7
23942	H. Sims				Calamitaceae	family	Calamitaceae		Calamites		cistii					unassigned			4160	United States	Kentucky	Crittenden	37.216667	-88.183333	358.9	298.9	328.9
30255	A. Rees				Calamitaceae	family	Calamitaceae		Calamites	informal	sp. 1					axis			8134	South Korea			37.3	128	290.1	279.3	284.7
13016	R. Gastaldo				Calamitaceae	genus	Calamites		Calamites		sp.		Mesocalamites		sp.	unassigned			4295	United States	West Virginia		37.316667	-81.316667	358.9	323.2	341.05
30257	A. Rees				Calamitaceae	family	Calamitaceae		Calamites	informal	sp. 1					axis			8134	South Korea			37.6	128.5	290.1	279.3	284.7
13595	R. Gastaldo				Calamitaceae	family	Calamitaceae		Calamites		sp.					unassigned			6000	United States	Illinois	Williamson	37.683333	-88.633333	358.9	298.9	328.9
13595	R. Gastaldo				Calamitaceae	family	Calamitaceae		Calamites		rectangularis					unassigned			6000	United States	Illinois	Williamson	37.683333	-88.633333	358.9	298.9	328.9
11193	H. Sims				Calamitaceae	genus	Calamites		Calamites		suckowii					unassigned			4123	United States	Illinois	Jackson	37.766667	-89.333333	311.45	298.9	305.175
11178	H. Sims				Calamitaceae	family	Calamitaceae		Calamites		sp.					unassigned			4119	Spain	Ciudad Real		38	-3	306.95	298.9	302.925
11196	H. Sims				Calamitaceae	family	Calamitaceae		Calamites		carinatus					axis			4128	United States	Missouri		38	-93	313.8	298.9	306.35
11196	H. Sims				Calamitaceae	family	Calamitaceae		Calamites		cistii					axis			4128	United States	Missouri		38	-93	313.8	298.9	306.35
11196	H. Sims				Calamitaceae	family	Calamitaceae		Calamites		cruciatus					axis			4128	United States	Missouri		38	-93	313.8	298.9	306.35
13596	R. Gastaldo				Calamitaceae	family	Calamitaceae		Calamites		rectangularis					unassigned			6000	United States	Illinois	Lawrence	38	-87	323.2	298.9	311.05
11196	H. Sims				Calamitaceae	genus	Calamites		Calamites		suckowii					axis			4128	United States	Missouri		38	-93	313.8	298.9	306.35
25892	A. Rees				Calamitaceae	family	Calamitaceae		Calamites		gigas					unassigned			7193	Spain			38.1	-5.8	298.9	272.3	285.6
25892	A. Rees				Calamitaceae	family	Calamitaceae		Calamites		cisti					unassigned			7193	Spain			38.1	-5.8	298.9	272.3	285.6
25892	A. Rees				Calamitaceae	genus	Calamites		Calamites		undulatus					unassigned			7193	Spain			38.1	-5.8	298.9	272.3	285.6
									Calamites		brongniarii									Spain			38.1	-5.8	306	304	305
13015	R. Gastaldo				Calamitaceae	genus	Calamites		Calamites		sp.		Mesocalamites		sp.	unassigned			4295	United States	West Virginia		38.2	-80.852778	358.9	323.2	341.05
11206	H. Sims				Calamitaceae	family	Calamitaceae		Calamites		sp.					unassigned			4134	United States	Colorado		38.25	-106.3	323.2	298.9	311.05
11212	H. Sims				Calamitaceae	family	Calamitaceae		Calamites		sp.					unassigned			4139	United States	Kansas		38.283333	-95.25	305.9	304.8	305.35
12919	R. Gastaldo				Calamitaceae	genus	Calamites		Calamites	cf.	suckowii					axis			4286	United States	Illinois	Wabash	38.35	-87.866667	358.9	298.9	328.9
11205	H. Sims				Calamitaceae	family	Calamitaceae		Calamites		cistii					axis			4133	United States	Colorado	Fremont	38.4	-105.216667	318.1	311.45	314.775
11205	H. Sims				Calamitaceae	family	Calamitaceae		Calamites		distachyus					axis			4133	United States	Colorado	Fremont	38.4	-105.216667	318.1	311.45	314.775
11205	H. Sims				Calamitaceae	family	Calamitaceae		Calamites		cruciatus					axis			4133	United States	Colorado	Fremont	38.4	-105.216667	318.1	311.45	314.775
29971	A. Rees				Calamitaceae	family	Calamitaceae		Calamites	informal	sp. 1					axis			8305	China	Gansu		38.5	102.2	290.1	272.3	281.2
11169	H. Sims				Calamitaceae	family	Calamitaceae		Calamites		infractus					axis			4114	United States	Utah		38.566667	-109.55	306.95	298.9	302.925
11169	H. Sims				Calamitaceae	family	Calamitaceae		Calamites	cf.	cistii					axis			4114	United States	Utah		38.566667	-109.55	306.95	298.9	302.925
11169	H. Sims				Calamitaceae	family	Calamitaceae		Calamites		gigas					axis			4114	United States	Utah		38.566667	-109.55	306.95	298.9	302.925
11169	H. Sims				Calamitaceae	family	Calamitaceae		Calamites	informal	sp. A					axis			4114	United States	Utah		38.566667	-109.55	306.95	298.9	302.925
11169	H. Sims				Calamitaceae	family	Calamitaceae		Calamites	informal	sp. B					axis			4114	United States	Utah		38.566667	-109.55	306.95	298.9	302.925
11169	H. Sims				Calamitaceae	genus	Calamites		Calamites		suckowii					axis			4114	United States	Utah		38.566667	-109.55	306.95	298.9	302.925
11177	H. Sims				Calamitaceae	family	Calamitaceae		Calamites		sp.					unassigned			4119	Spain			38.683333	-4.116667	306.95	298.9	302.925
24647	H. Sims				Calamitaceae	family	Calamitaceae		Calamites		sp.					unassigned			4122	United States	Kansas	Douglas	38.766667	-95.183333	323.2	298.9	311.05
24649	H. Sims				Calamitaceae	family	Calamitaceae		Calamites		cistii					unassigned			4122	United States	Kansas	Baldwin	38.766667	-95.183333	323.2	298.9	311.05
29884	A. Rees				Calamitaceae	family	Calamitaceae		Calamites	informal	sp. 1					axis			8305	China	Gansu		38.8	99.6	298.9	290.1	294.5
29935	A. Rees				Calamitaceae	family	Calamitaceae		Calamites	informal	sp. 1					axis			8296	China	Ningxia		38.8	105.6	290.1	272.3	281.2
29937	A. Rees				Calamitaceae	family	Calamitaceae		Calamites	informal	sp. 1					axis			8296	China	Ningxia		38.8	105.6	272.3	265.1	268.7
29965	A. Rees				Calamitaceae	family	Calamitaceae		Calamites	informal	sp. 1					axis			8296	China	Ningxia		38.8	105.6	298.9	295.5	297.2
29967	A. Rees				Calamitaceae	family	Calamitaceae		Calamites	informal	sp. 1					axis			8305	China	Gansu		38.8	99.6	272.3	254.17	263.235
29968	A. Rees				Calamitaceae	family	Calamitaceae		Calamites	informal	sp. 1					axis			8305	China	Gansu		38.8	99.6	290.1	272.3	281.2
33043	H. Sims				Calamitaceae	family	Calamitaceae		Calamites		gigas					axis			4135	United States	Colorado		38.91	-105.974444	358.9	252.17	305.535
28419	R. Gastaldo				Calamitaceae	genus	Calamites		Calamites		suckowii					unassigned			7831	Portugal	Douro		39	-8	323.2	298.9	311.05
11184	H. Sims				Calamitaceae	family	Calamitaceae		Calamites		sp.					unassigned			4118	United States	Illinois		39	-87	358.9	252.17	305.535
11192	H. Sims				Calamitaceae	family	Calamitaceae		Calamites		sp.					unassigned			4127	United States	Indiana		39	-87	313.8	306.95	310.375
11197	H. Sims				Calamitaceae	family	Calamitaceae		Calamites		cruciatus					axis			4129	United States	Indiana	Greene	39.133333	-87.016667	358.9	298.9	328.9
11197	H. Sims				Calamitaceae	genus	Calamites		Calamites		suckowii					axis			4129	United States	Indiana	Greene	39.133333	-87.016667	358.9	298.9	328.9
13272	R. Gastaldo				Calamitaceae	family	Calamitaceae		Calamites		carinatus					unassigned			4401	United States			39.162778	-84.456944	323.2	298.9	311.05
13272	R. Gastaldo				Calamitaceae	family	Calamitaceae		Calamites		cistii					unassigned			4401	United States			39.162778	-84.456944	323.2	298.9	311.05
13272	R. Gastaldo				Calamitaceae	family	Calamitaceae		Calamites		schutzeiformis					unassigned			4401	United States			39.162778	-84.456944	323.2	298.9	311.05
13272	R. Gastaldo				Calamitaceae	genus	Calamites		Calamites		suckowii					unassigned			4401	United States			39.162778	-84.456944	323.2	298.9	311.05
13272	R. Gastaldo				Calamitaceae	genus	Calamites		Calamites		undulatus					unassigned			4401	United States			39.162778	-84.456944	323.2	298.9	311.05
11168	H. Sims				Calamitaceae	family	Calamitaceae		Calamites	?	kutorgae					unassigned			4102	United States	Colorado		39.216667	-106	298.9	252.17	275.535
12668	R. Gastaldo				Calamitaceae	genus	Calamites		Calamites		suckowii					axis			4252	United States	Indiana	Vigo	39.283333	-87.533333	358.9	298.9	328.9
10756	R. Gastaldo				Calamitaceae	family	Calamitaceae		Calamites		citiifromis					axis			3999	United States	Ohio	Athens	39.333333	-82.1	323.2	298.9	311.05
10756	R. Gastaldo				Calamitaceae	family	Calamitaceae		Calamites		cisti					axis			3999	United States	Ohio	Athens	39.333333	-82.1	323.2	298.9	311.05
10756	R. Gastaldo				Calamitaceae	family	Calamitaceae		Calamites		carinatus					axis			3999	United States	Ohio	Athens	39.333333	-82.1	323.2	298.9	311.05
10756	R. Gastaldo				Calamitaceae	family	Calamitaceae		Calamites		suckowi					axis			3999	United States	Ohio	Athens	39.333333	-82.1	323.2	298.9	311.05
10756	R. Gastaldo				Calamitaceae	family	Calamitaceae		Calamites		sch�tzeiformis					axis			3999	United States	Ohio	Athens	39.333333	-82.1	323.2	298.9	311.05
10756	R. Gastaldo				Calamitaceae	family	Calamitaceae		Calamites		sachsi					axis			3999	United States	Ohio	Athens	39.333333	-82.1	323.2	298.9	311.05
10756	R. Gastaldo				Calamitaceae	genus	Calamites		Calamites		undulatus					axis			3999	United States	Ohio	Athens	39.333333	-82.1	323.2	298.9	311.05
12672	R. Gastaldo				Calamitaceae	family	Calamitaceae		Calamites	?	sp.					unassigned			4256	United States	West Virginia	Monogalia	39.516667	-79.916667	358.9	298.9	328.9
29831	A. Rees				Calamitaceae	family	Calamitaceae		Calamites	informal	sp. 1					axis			525	China	Nei Mongol		39.6	111	298.9	290.1	294.5
29831	A. Rees				Calamitaceae	family	Calamitaceae		Calamites	informal	sp. 2					axis			525	China	Nei Mongol		39.6	111	298.9	290.1	294.5
29835	A. Rees				Calamitaceae	family	Calamitaceae		Calamites	informal	sp. 1					axis			8306	China	Hebei		39.6	118.3	290.1	272.3	281.2
29835	A. Rees				Calamitaceae	family	Calamitaceae		Calamites	informal	sp. 2					axis			8306	China	Hebei		39.6	118.3	290.1	272.3	281.2
13191	R. Gastaldo				Calamitaceae	family	Calamitaceae		Calamites		suckowi					unassigned			4296	United States	West Virginia		39.665833	-80.063889	298.9	298.9	298.9
30247	A. Rees				Calamitaceae	family	Calamitaceae		Calamites	informal	sp. 1					axis			8134	North Korea			39.7	126	290.1	279.3	284.7
29765	A. Rees				Calamitaceae	family	Calamitaceae		Calamites	informal	sp. 1					axis			525	China	Nei Mongol		39.9	111.8	298.9	290.1	294.5
29842	A. Rees				Calamitaceae	family	Calamitaceae		Calamites	informal	sp. 1					axis			8306	China	Hebei		39.9	119.6	290.1	272.3	281.2
29851	A. Rees				Calamitaceae	family	Calamitaceae		Calamites	informal	sp. 1					axis			8306	China	Hebei		39.9	119.6	272.3	265.1	268.7
29822	A. Rees				Calamitaceae	family	Calamitaceae		Calamites	informal	sp. 1					axis			8306	China	Hebei		40	116.2	298.9	290.1	294.5
29822	A. Rees				Calamitaceae	family	Calamitaceae		Calamites	informal	sp. 2					axis			8306	China	Hebei		40	116.2	298.9	290.1	294.5
11180	H. Sims				Calamitaceae	family	Calamitaceae		Calamites		sp.					unassigned			4120	Spain	Cuenca	Henarejos	40	-2	306.95	298.9	302.925
11186	H. Sims				Calamitaceae	family	Calamitaceae		Calamites		sp.					unassigned			4124	Spain			40	-3	358.9	298.9	328.9
11200	H. Sims				Calamitaceae	family	Calamitaceae		Calamites		sp.					unassigned			4130	United States	Illinois	McDonough	40	-90	323.2	298.9	311.05
13357	R. Gastaldo				Calamitaceae	genus	Calamites		Calamites		sp.		Mesocalamites		sp.	unassigned			5995	United States	Illinois	Brown	40	-88	323.2	298.9	311.05
13511	R. Gastaldo				Calamitaceae	genus	Calamites		Calamites	cf.	cistiiformis		Mesocalamites	cf.	cistiiformis	unassigned			5996	United States	Illinois	Brown	40	-90	358.9	323.2	341.05
11209	H. Sims				Calamitaceae	genus	Calamites		Calamites		cistiiformis		Calamites		cistiiformis	axis			4137	United States	Utah		40.28	-112.148056	358.9	323.2	341.05
11209	H. Sims				Calamitaceae	genus	Calamites		Calamites		hesperius		Calamites		hesperius	axis			4137	United States	Utah		40.28	-112.148056	358.9	323.2	341.05
12780	T. Olszewski				Calamitaceae	family	Calamitaceae		Calamites		sp.								4278	United States	Utah		40.296944	-112.221389	323.2	298.9	311.05
25207	A. Rees				Calamitaceae	family	Calamitaceae		Calamites		suckowi					unassigned			7039	Portugal			40.4	-8.4	298.9	295	296.95
29956	A. Rees				Calamitaceae	family	Calamitaceae		Calamites	informal	sp. 1					axis			8305	China	Gansu		40.5	95.7	259.9	252.17	256.035
30055	A. Rees				Calamitaceae	family	Calamitaceae		Calamites	informal	sp. 1					axis			525	China	Nei Mongol		40.6	110	272.3	265.1	268.7
30056	A. Rees				Calamitaceae	family	Calamitaceae		Calamites	informal	sp. 1					axis			525	China	Nei Mongol		40.6	110	298.9	290.1	294.5
11187	H. Sims				Calamitaceae	genus	Calamites		Calamites		suckowii					unassigned			4125	United States	Ohio	Columbiana	40.616667	-80.583333	311.45	300.2	305.825
11188	H. Sims				Calamitaceae	genus	Calamites		Calamites		suckowii					unassigned			4125	United States	Ohio	Columbiana	40.616667	-80.583333	311.45	300.2	305.825
29951	A. Rees				Calamitaceae	family	Calamitaceae		Calamites	informal	sp. 1					axis			8315	China	Liaoning		40.7	120.8	272.3	265.1	268.7
30019	A. Rees				Calamitaceae	family	Calamitaceae		Calamites	informal	sp. 1					axis			8301	China	Xinjiang		40.7	79	268.8	259.9	264.35
29850	A. Rees				Calamitaceae	family	Calamitaceae		Calamites	informal	sp. 1					axis			8306	China	Hebei		41	118.9	272.3	265.1	268.7
28300	R. Gastaldo				Calamitaceae	family	Calamitaceae		Calamites		sp.					unassigned			7641	Turkey			41	31	358.9	298.9	328.9
11210	H. Sims				Calamitaceae	family	Calamitaceae		Calamites		sp.					unassigned			4138	United States	Illinois	Rock Island	41	-90	358.9	298.9	328.9
13358	R. Gastaldo				Calamitaceae	genus	Calamites		Calamites		sp.		Mesocalamites		sp.	unassigned			5995	United States	Illinois	Rock Island	41.45	-90.566667	323.2	298.9	311.05
29999	A. Rees				Calamitaceae	family	Calamitaceae		Calamites	informal	sp. 1					axis			525	China	Nei Mongol		41.5	111.7	298.9	295.5	297.2
29958	A. Rees				Calamitaceae	family	Calamitaceae		Calamites	informal	sp. 1					axis			8315	China	Liaoning		41.6	120.4	265.1	254.17	259.635
30022	A. Rees				Calamitaceae	family	Calamitaceae		Calamites	informal	sp. 1					axis			525	China	Nei Mongol		41.6	108.3	290.1	279.3	284.7
30001	A. Rees				Calamitaceae	family	Calamitaceae		Calamites	informal	sp. 1					axis			8301	China	Xinjiang		41.7	79.6	268.8	259.9	264.35
29852	A. Rees				Calamitaceae	family	Calamitaceae		Calamites	informal	sp. 1					axis			8292	China	Jilin		41.8	126.5	290.1	272.3	281.2
29908	A. Rees				Calamitaceae	family	Calamitaceae		Calamites	informal	sp. 1					axis			8315	China	Liaoning		41.8	119.6	298.9	290.1	294.5
29962	A. Rees				Calamitaceae	family	Calamitaceae		Calamites	informal	sp. 1					axis			8315	China	Liaoning		41.8	119.6	279.3	268.8	274.05
30017	A. Rees				Calamitaceae	family	Calamitaceae		Calamites	informal	sp. 1					axis			8301	China	Xinjiang		41.8	81.8	254.17	252.17	253.17
10885	R. Gastaldo				Calamitaceae	family	Calamitaceae		Calamites		ramosus					unassigned			4003	United States	Michigan		42	-85	323.2	298.9	311.05
10885	R. Gastaldo				Calamitaceae	family	Calamitaceae		Calamites		sp.					unassigned			4003	United States	Michigan		42	-85	323.2	298.9	311.05
10886	R. Gastaldo				Calamitaceae	family	Calamitaceae		Calamites		ramosus					unassigned			4003	United States	Michigan		42	-84	323.2	298.9	311.05
10885	R. Gastaldo				Calamitaceae	genus	Calamites		Calamites		undulatus					unassigned			4003	United States	Michigan		42	-85	323.2	298.9	311.05
29801	A. Rees				Calamitaceae	family	Calamitaceae		Calamites	informal	sp. 1					axis			8301	China	Xinjiang		42.3	89.4	254.17	252.17	253.17
25389	A. Rees				Calamitaceae	family	Calamitaceae		Calamites		cisti					unassigned			7113	Spain	Pirineo Catalan		42.3	1.3	304.8	298.9	301.85
25389	A. Rees				Calamitaceae	family	Calamitaceae		Calamites		suckowi					unassigned			7113	Spain	Pirineo Catalan		42.3	1.3	304.8	298.9	301.85
25391	A. Rees				Calamitaceae	family	Calamitaceae		Calamites		cisti					unassigned			7113	Spain	Pirineo Catalan		42.3	2.2	303.4	301.2	302.3
29826	A. Rees				Calamitaceae	family	Calamitaceae		Calamites	informal	sp. 1					axis			8292	China	Jilin		42.6	129.8	259.9	252.17	256.035
30253	A. Rees				Calamitaceae	family	Calamitaceae		Calamites	informal	sp. 1					axis			8134	North Korea			42.7	130.2	298.9	252.17	275.535
30254	A. Rees				Calamitaceae	family	Calamitaceae		Calamites	informal	sp. 1					axis			8134	North Korea			42.7	130.2	272.3	259.9	266.1
10889	R. Gastaldo				Calamitaceae	family	Calamitaceae		Calamites		sp.					unassigned			4003	United States	Michigan		42.75	-85.416667	323.2	298.9	311.05
10889	R. Gastaldo				Calamitaceae	family	Calamitaceae		Calamites		schutzeiformis					unassigned			4003	United States	Michigan		42.75	-85.416667	323.2	298.9	311.05
10889	R. Gastaldo				Calamitaceae	family	Calamitaceae		Calamites		carinatus					unassigned			4003	United States	Michigan		42.75	-85.416667	323.2	298.9	311.05
10889	R. Gastaldo				Calamitaceae	family	Calamitaceae		Calamites		cistii					unassigned			4003	United States	Michigan		42.75	-85.416667	323.2	298.9	311.05
10889	R. Gastaldo				Calamitaceae	genus	Calamites		Calamites		suckowii					unassigned			4003	United States	Michigan		42.75	-85.416667	323.2	298.9	311.05
10889	R. Gastaldo				Calamitaceae	genus	Calamites		Calamites		suckowii					unassigned			4003	United States	Michigan		42.75	-85.416667	323.2	298.9	311.05
11185	H. Sims				Calamitaceae	family	Calamitaceae		Calamites		sp.					unassigned			4124	Spain			42.883333	-4.25	358.9	298.9	328.9
29834	A. Rees				Calamitaceae	family	Calamitaceae		Calamites	informal	sp. 1					axis			8301	China	Xinjiang		43.3	89	254.17	252.17	253.17
25378	A. Rees				Calamitaceae	family	Calamitaceae		Calamites		sp.					unassigned			7108	Spain	Asturias		43.3	-5	303.4	295	299.2
29987	A. Rees				Calamitaceae	family	Calamitaceae		Calamites	informal	sp. 1					axis			525	China	Nei Mongol		43.8	113.7	259.9	252.17	256.035
25205	A. Rees				Calamitaceae	family	Calamitaceae		Calamites		leioderma					unassigned			7039	Italy	Tuscany		43.8	10.5	298.9	295	296.95
29759	A. Rees				Calamitaceae	family	Calamitaceae		Calamites	informal	sp. 1					axis			8301	China	Xinjiang		43.9	88	259.9	254.17	257.035
29760	A. Rees				Calamitaceae	family	Calamitaceae		Calamites	informal	sp. 1					axis			8301	China	Xinjiang		43.9	88	268.8	259.9	264.35
30069	A. Rees				Calamitaceae	family	Calamitaceae		Calamites	informal	sp. 1					axis			8301	China	Xinjiang		44.7	90.4	254.17	252.17	253.17
30071	A. Rees				Calamitaceae	family	Calamitaceae		Calamites	informal	sp. 1					axis			8301	China	Xinjiang		44.7	90.4	259.9	254.17	257.035
12421	R. Gastaldo				Calamitaceae	family	Calamitaceae		Calamites		suckowi					unassigned			4240	Canada	New Brunswick		45	-66	358.9	323.2	341.05
12421	R. Gastaldo				Calamitaceae	family	Calamitaceae		Calamites		sp.					unassigned			4240	Canada	New Brunswick		45	-66	358.9	323.2	341.05
12723	R. Gastaldo				Calamitaceae	family	Calamitaceae		Calamites		ramosus					unassigned			4242	Canada	New Brunswick	Kent	45	-64	358.9	298.9	328.9
13089	R. Gastaldo				Calamitaceae	family	Calamitaceae		Calamites		cannaeformis					unassigned			4360	Canada	New Brunswick		45	-64	358.9	323.2	341.05
13089	R. Gastaldo				Calamitaceae	family	Calamitaceae		Calamites		transitionis					unassigned			4360	Canada	New Brunswick		45	-64	358.9	323.2	341.05
13094	R. Gastaldo				Calamitaceae	family	Calamitaceae		Calamites		cistii					unassigned			4360	Canada	Nova Scotia		45	-64	358.9	323.2	341.05
13094	R. Gastaldo				Calamitaceae	family	Calamitaceae		Calamites		cannaeformis					unassigned			4360	Canada	Nova Scotia		45	-64	358.9	323.2	341.05
13145	R. Gastaldo				Calamitaceae	family	Calamitaceae		Calamites		cannaeformis					unassigned			4360	Canada	Nova Scotia		45	-64	358.9	298.9	328.9
13145	R. Gastaldo				Calamitaceae	family	Calamitaceae		Calamites		ramosus					unassigned			4360	Canada	Nova Scotia		45	-64	358.9	298.9	328.9
13145	R. Gastaldo				Calamitaceae	family	Calamitaceae		Calamites		voltzii					unassigned			4360	Canada	Nova Scotia		45	-64	358.9	298.9	328.9
13145	R. Gastaldo				Calamitaceae	family	Calamitaceae		Calamites		novascotica					unassigned			4360	Canada	Nova Scotia		45	-64	358.9	298.9	328.9
13145	R. Gastaldo				Calamitaceae	family	Calamitaceae		Calamites		nodosus					unassigned			4360	Canada	Nova Scotia		45	-64	358.9	298.9	328.9
13146	R. Gastaldo				Calamitaceae	family	Calamitaceae		Calamites		suckovii					unassigned			4360	Canada	Nova Scotia		45	-64	358.9	298.9	328.9
13146	R. Gastaldo				Calamitaceae	family	Calamitaceae		Calamites		cistii					unassigned			4360	Canada	Nova Scotia		45	-64	358.9	298.9	328.9
13146	R. Gastaldo				Calamitaceae	family	Calamitaceae		Calamites		dubius					unassigned			4360	Canada	Nova Scotia		45	-64	358.9	298.9	328.9
13146	R. Gastaldo				Calamitaceae	family	Calamitaceae		Calamites		gigas					unassigned			4360	Canada	Nova Scotia		45	-64	358.9	298.9	328.9
13094	R. Gastaldo				Calamitaceae	genus	Calamites		Calamites		undulatus					unassigned			4360	Canada	Nova Scotia		45	-64	358.9	323.2	341.05
					Calamitaceae				Calamites		carinatus									Romania			45.083333	21.85	318.1	306.95	312.525
25089	A. Rees				Calamitaceae	family	Calamitaceae		Calamites		gigas					unassigned			7039	France			45.1	1.5	298.9	295	296.95
122728	M. Clapham	CC BY			Calamitaceae	family	Calamitaceae		Calamites		transitionis								49388	Canada	New Brunswick		45.245	-66.81	318.1	314.6	316.35
30013	A. Rees				Calamitaceae	family	Calamitaceae		Calamites	informal	sp. 1					axis			525	China	Nei Mongol		45.5	116.9	290.1	272.3	281.2
30009	A. Rees				Calamitaceae	family	Calamitaceae		Calamites	informal	sp. 1					axis			8290	China	Heilongjiang		45.6	131.8	290.1	279.3	284.7
12030	R. Gastaldo				Calamitaceae	family	Calamitaceae		Calamites		cistiiformis					unassigned			4049	Canada	Nova Scotia		45.666667	-62.7	318.1	298.9	308.5
28069	J. Alroy	CC BY			Calamitaceae	family	Calamitaceae		Calamites		sp.								7856	Canada	Nova Scotia	Cumberland	45.698611	-64.451389	318.1	314.6	316.35
12426	R. Gastaldo				Calamitaceae	family	Calamitaceae		Calamites		suckowi					unassigned			4242	Canada	New Brunswick		46	-66	358.9	298.9	328.9
12426	R. Gastaldo				Calamitaceae	family	Calamitaceae		Calamites		ramosus					unassigned			4242	Canada	New Brunswick		46	-66	358.9	298.9	328.9
12696	R. Gastaldo				Calamitaceae	family	Calamitaceae		Calamites		ramosus					unassigned			4242	Canada	New Brunswick	Sunbury	46.083333	-66.083333	358.9	298.9	328.9
12696	R. Gastaldo				Calamitaceae	family	Calamitaceae		Calamites		suckowi					unassigned			4242	Canada	New Brunswick	Sunbury	46.083333	-66.083333	358.9	298.9	328.9
24486	A. Rees				Calamitaceae	family	Calamitaceae		Calamites		gigas					unassigned			6894	Canada	Prince Edward Island		46.3	-63.1	295.5	295.5	295.5
24486	A. Rees				Calamitaceae	family	Calamitaceae		Calamites		suckovii					unassigned			6894	Canada	Prince Edward Island		46.3	-63.1	295.5	295.5	295.5
24486	A. Rees				Calamitaceae	family	Calamitaceae		Calamites		cistii					unassigned			6894	Canada	Prince Edward Island		46.3	-63.1	295.5	295.5	295.5
24486	A. Rees				Calamitaceae	family	Calamitaceae		Calamites	?	arenaceus					unassigned			6894	Canada	Prince Edward Island		46.3	-63.1	295.5	295.5	295.5
25188	A. Rees				Calamitaceae	family	Calamitaceae		Calamites		leioderma					unassigned			7039	France			46.3	3.7	298.9	295	296.95
24491	A. Rees				Calamitaceae	family	Calamitaceae		Calamites		cistii					unassigned			6894	Canada	Prince Edward Island		46.5	-63.7	306.95	298.9	302.925
29768	A. Rees				Calamitaceae	family	Calamitaceae		Calamites	informal	sp. 1					axis			8301	China	Xinjiang		46.6	89.2	259.9	252.17	256.035
25181	A. Rees				Calamitaceae	family	Calamitaceae		Calamites		suckowi					unassigned			7039	France			46.9	4.3	298.9	295	296.95
24493	A. Rees				Calamitaceae	family	Calamitaceae		Calamites		cannoeformis					unassigned			6894	Canada	Prince Edward Island		47	-64.2	306.95	298.9	302.925
24493	A. Rees				Calamitaceae	family	Calamitaceae		Calamites		gigas					unassigned			6894	Canada	Prince Edward Island		47	-64.2	306.95	298.9	302.925
24493	A. Rees				Calamitaceae	family	Calamitaceae		Calamites		suckovii					unassigned			6894	Canada	Prince Edward Island		47	-64.2	306.95	298.9	302.925
24493	A. Rees				Calamitaceae	family	Calamitaceae		Calamites		cistii					unassigned			6894	Canada	Prince Edward Island		47	-64.2	306.95	298.9	302.925
28015	A. Raymond				Calamitaceae	family	Calamitaceae		Calamites		sp.					axis			7112	Canada	Newfoundland and Labrador		47.8	-59.4	358.9	323.2	341.05
28018	A. Raymond				Calamitaceae	family	Calamitaceae		Calamites		sp.					axis			7112	Canada	Newfoundland and Labrador		47.8	-59.4	358.9	323.2	341.05
28020	A. Raymond				Calamitaceae	family	Calamitaceae		Calamites		sp.					axis			7112	Canada	Newfoundland and Labrador		47.8	-59.4	358.9	323.2	341.05
28021	A. Raymond				Calamitaceae	family	Calamitaceae		Calamites		sp.					axis			7112	Canada	Newfoundland and Labrador		47.8	-59.4	358.9	323.2	341.05
30639	A. Rees				Calamitaceae	family	Calamitaceae		Calamites	informal	sp. 1					axis			8194	Russian Federation			47.8	77.5	298.9	290.1	294.5
30639	A. Rees				Calamitaceae	family	Calamitaceae		Calamites	informal	sp. 2					axis			8194	Russian Federation			47.8	77.5	298.9	290.1	294.5
12722	R. Gastaldo				Calamitaceae	family	Calamitaceae		Calamites		suckowi					unassigned			4242	Canada	New Brunswick	York	48	-66	358.9	298.9	328.9
25189	A. Rees				Calamitaceae	family	Calamitaceae		Calamites		suckowi					unassigned			7039	France			48.4	7.3	298.9	295	296.95
25204	A. Rees				Calamitaceae	family	Calamitaceae		Calamites		cruciatus					unassigned			7039	Germany	Black Forest		48.7	8.2	298.9	295	296.95
24731	A. Rees				Calamitaceae	family	Calamitaceae		Calamites		arenaceus					unassigned			6929	Germany		Zweibrucken	48.9	7.3	252.17	247.2	249.685
24732	A. Rees				Calamitaceae	family	Calamitaceae		Calamites		arenaceus					unassigned			6929	Germany		Saarbrucken	49.2	7	252.17	247.2	249.685
32504	H. Sims				Calamitaceae	family	Calamitaceae		Calamites		carinatus					unassigned			8765	Germany	Saarland		49.283333	6.8	311.45	304.8	308.125
32504	H. Sims				Calamitaceae	family	Calamitaceae		Calamites		cistii					unassigned			8765	Germany	Saarland		49.283333	6.8	311.45	304.8	308.125
32504	H. Sims				Calamitaceae	genus	Calamites		Calamites		suckowii					unassigned			8765	Germany	Saarland		49.283333	6.8	311.45	304.8	308.125
32504	H. Sims				Calamitaceae	genus	Calamites		Calamites	cf.	undulatus					unassigned			8765	Germany	Saarland		49.283333	6.8	311.45	304.8	308.125
25206	A. Rees				Calamitaceae	family	Calamitaceae		Calamites		gigas					unassigned			7039	Czech Republic	Bohemia		49.7	14.8	298.9	295	296.95
20941	H. Sims				Calamitaceae	family	Calamitaceae		Calamites		sp.					unassigned			6448	Germany	Bavaria	Saar-Nahe area	49.7	7.9	315.2	254	284.6
20941	H. Sims				Calamitaceae	family	Calamitaceae		Calamites		gigas					unassigned			6448	Germany	Bavaria	Saar-Nahe area	49.7	7.9	315.2	254	284.6
20947	H. Sims				Calamitaceae	family	Calamitaceae		Calamites		sp.					unassigned			6448	Germany	Bavaria	Saar-Nahe area	49.783333	7.766667	315.2	254	284.6
20947	H. Sims				Calamitaceae	genus	Calamites		Calamites		suckowii					unassigned			6448	Germany	Bavaria	Saar-Nahe area	49.783333	7.766667	315.2	254	284.6
24817	A. Rees				Calamitaceae	family	Calamitaceae		Calamites		merianii					unassigned			6929	Germany			50.1	11.9	242	237	239.5
30068	A. Rees				Calamitaceae	family	Calamitaceae		Calamites	informal	sp. 1					axis			8290	China	Heilongjiang		50.2	127.5	279.3	272.3	275.8
24820	A. Rees				Calamitaceae	family	Calamitaceae		Calamites		mesozoicus					unassigned			6929	Germany			51.2	10.4	242	237	239.5
					Calamitaceae				Calamites		suckowii												51.66	-3.73	311.45	306.95	309.2
24837	A. Rees				Calamitaceae	family	Calamitaceae		Calamites		guembelii					unassigned			6929	Germany			52.1	10.7	208.5	201.3	204.9
24837	A. Rees				Calamitaceae	family	Calamitaceae		Calamites		hoerensis					unassigned			6929	Germany			52.1	10.7	208.5	201.3	204.9
25382	A. Rees				Calamitaceae	family	Calamitaceae		Calamites		sp.					unassigned			7110	United Kingdom	England		52.4	-1.5	298.9	295	296.95
					Calamitaceae				Calamites		suckowii									England			53.333333	-2	314.6	306	310.3
					Calamitaceae				Calamites		carinatus									England			53.333333	-2	314.6	306	310.3
41208	J. Alroy	CC BY			Calamitaceae	family	Calamitaceae	cf.	Calamites		sp.								11076	United Kingdom	England	Lancashire	53.583333	-2.433333	326.4	314.6	320.5
41221	J. Alroy	CC BY			Calamitaceae	family	Calamitaceae	cf.	Calamites		sp.								11076	United Kingdom	England	Lancashire	53.583333	-2.433333	326.4	314.6	320.5
41198	J. Alroy	CC BY			Calamitaceae	family	Calamitaceae	cf.	Calamites		sp.								11076	United Kingdom	England	Lancashire	53.65	-2.65	326.4	314.6	320.5
41223	J. Alroy	CC BY			Calamitaceae	family	Calamitaceae	cf.	Calamites		sp.								11076	United Kingdom	England	Lancashire	53.7	-2.3	326.4	314.6	320.5
41224	J. Alroy	CC BY			Calamitaceae	family	Calamitaceae	cf.	Calamites		sp.								11076	United Kingdom	England	Lancashire	53.7	-2.3	326.4	314.6	320.5
41225	J. Alroy	CC BY			Calamitaceae	family	Calamitaceae	cf.	Calamites		sp.								11076	United Kingdom	England	Lancashire	53.7	-2.3	326.4	314.6	320.5
24235	A. Rees				Calamitaceae	family	Calamitaceae		Calamites		rotifer					unassigned			6852	United Kingdom	England	Yorkshire	54.3	-0.4	175.6	171.6	173.6
30532	A. Rees				Calamitaceae	family	Calamitaceae		Calamites	informal	sp. 1					axis			8241	Russian Federation			58.1	56.7	272.3	268.8	270.55
30496	A. Rees				Calamitaceae	family	Calamitaceae		Calamites	informal	sp. 1					axis			8241	Russian Federation			58.3	58	279.3	272.3	275.8
30472	A. Rees				Calamitaceae	family	Calamitaceae		Calamites	informal	sp. 1					axis			8242	Russian Federation			66.3	58.5	295.5	290.1	292.8
111660	A. Miller				Calamitaceae	family	Calamitaceae		Calamites		sp.								36086	Canada	Nunavut		82.701389	-76.033333	323.2	298.9	311.05
					Calamitaceae				Calamites		cisti														318	312	315
					Calamitaceae				Calamites		suckowi														318	312	315
					Calamitaceae				Calamites																318.1	314.6	316.35
111777	M. Clapham	CC BY			Calamitaceae	family	Calamitaceae		Calamostachys		australis								36526	Australia	Queensland		-27.621	152.754	237	228	232.5
35517	R. Gastaldo				Calamitaceae	family	Calamitaceae		Calamostachys		dumasii					non-seed repro			9591	Oman			22	58	268.8	265.1	266.95
30341	A. Rees				Calamitaceae	family	Calamitaceae		Calamostachys	informal	sp. 1					unassigned			8003	Morocco			33.8	-5.7	298.9	290.1	294.5
81525	M. Uhen				Calamitaceae	family	Calamitaceae		Calamostachys		sp.								27502	United States	Alabama	Walker	33.813611	-87.166666	318.1	306.95	312.525
11323	H. Sims				Calamitaceae	family	Calamitaceae	?	Calamostachys		ludwigii					seed repro			4164	United States	New Mexico	Bernalillo	34.75	-106.25	303.4	298.9	301.15
11323	H. Sims				Calamitaceae	family	Calamitaceae	?	Calamostachys		pedunculata					seed repro			4164	United States	New Mexico	Bernalillo	34.75	-106.25	303.4	298.9	301.15
13593	R. Gastaldo				Calamitaceae	family	Calamitaceae		Calamostachys		binneyana					unassigned			6000	United States	Kentucky	Leslie	36.783333	-85.45	358.9	323.2	341.05
13892	R. Gastaldo				Calamitaceae	family	Calamitaceae		Calamostachys		binneyana					unassigned			5998	United States	Kentucky	Leslie	36.983333	-83.316667	323.2	298.9	311.05
12694	R. Gastaldo				Calamitaceae	family	Calamitaceae		Calamostachys		sp.					unassigned			4257	United States	West Virginia		37	-80	358.9	323.2	341.05
13963	R. Gastaldo				Calamitaceae	family	Calamitaceae		Calamostachys	n. sp.	inversibractis					unassigned			5998	United States	Illinois	Williamson	37	-88	323.2	298.9	311.05
13967	R. Gastaldo				Calamitaceae	family	Calamitaceae		Calamostachys		binneyana					unassigned			5998	United States	Kentucky	Leslie	37	-83	323.2	298.9	311.05
13595	R. Gastaldo				Calamitaceae	family	Calamitaceae		Calamostachys		americana					unassigned			6000	United States	Illinois	Williamson	37.683333	-88.633333	358.9	298.9	328.9
11196	H. Sims				Calamitaceae	family	Calamitaceae		Calamostachys		paniculata					seed repro			4128	United States	Missouri		38	-93	313.8	298.9	306.35
11196	H. Sims				Calamitaceae	family	Calamitaceae		Calamostachys		tuberculata					seed repro			4128	United States	Missouri		38	-93	313.8	298.9	306.35
13818	R. Gastaldo				Calamitaceae	family	Calamitaceae		Calamostachys		americana								5998	United States	Illinois	Lawrence	38	-87	323.2	298.9	311.05
25892	A. Rees				Calamitaceae	family	Calamitaceae		Calamostachys		tuberculata					unassigned			7193	Spain			38.1	-5.8	298.9	272.3	285.6
25892	A. Rees				Calamitaceae	family	Calamitaceae		Calamostachys		sp.					unassigned			7193	Spain			38.1	-5.8	298.9	272.3	285.6
11198	H. Sims				Calamitaceae	family	Calamitaceae		Calamostachys		sp.					unassigned			4127	United States	Indiana		39	-87	318.1	311.45	314.775
11197	H. Sims				Calamitaceae	family	Calamitaceae		Calamostachys		sp.					non-seed repro			4129	United States	Indiana	Greene	39.133333	-87.016667	358.9	298.9	328.9
11197	H. Sims				Calamitaceae	family	Calamitaceae		Calamostachys	?	paniculata					non-seed repro			4129	United States	Indiana	Greene	39.133333	-87.016667	358.9	298.9	328.9
11197	H. Sims				Calamitaceae	family	Calamitaceae		Calamostachys		superba					non-seed repro			4129	United States	Indiana	Greene	39.133333	-87.016667	358.9	298.9	328.9
11197	H. Sims				Calamitaceae	family	Calamitaceae		Calamostachys		tuberculata					non-seed repro			4129	United States	Indiana	Greene	39.133333	-87.016667	358.9	298.9	328.9
13272	R. Gastaldo				Calamitaceae	family	Calamitaceae		Calamostachys		germanica					unassigned			4401	United States			39.162778	-84.456944	323.2	298.9	311.05
13272	R. Gastaldo				Calamitaceae	family	Calamitaceae		Calamostachys		tuberculata					unassigned			4401	United States			39.162778	-84.456944	323.2	298.9	311.05
13272	R. Gastaldo				Calamitaceae	family	Calamitaceae		Calamostachys		magna					unassigned			4401	United States			39.162778	-84.456944	323.2	298.9	311.05
13272	R. Gastaldo				Calamitaceae	family	Calamitaceae		Calamostachys		noei					unassigned			4401	United States			39.162778	-84.456944	323.2	298.9	311.05
10756	R. Gastaldo				Calamitaceae	family	Calamitaceae		Calamostachys		tuberculata					seed repro			3999	United States	Ohio	Athens	39.333333	-82.1	323.2	298.9	311.05
10756	R. Gastaldo				Calamitaceae	family	Calamitaceae		Calamostachys		germanica					seed repro			3999	United States	Ohio	Athens	39.333333	-82.1	323.2	298.9	311.05
10756	R. Gastaldo				Calamitaceae	family	Calamitaceae		Calamostachys	n. sp.	bisporangiata					seed repro			3999	United States	Ohio	Athens	39.333333	-82.1	323.2	298.9	311.05
10756	R. Gastaldo				Calamitaceae	family	Calamitaceae		Calamostachys	n. sp.	minuta					seed repro			3999	United States	Ohio	Athens	39.333333	-82.1	323.2	298.9	311.05
10756	R. Gastaldo				Calamitaceae	family	Calamitaceae		Calamostachys	n. sp.	recurvata					seed repro			3999	United States	Ohio	Athens	39.333333	-82.1	323.2	298.9	311.05
10756	R. Gastaldo				Calamitaceae	family	Calamitaceae		Calamostachys	n. sp.	longibracteata					seed repro			3999	United States	Ohio	Athens	39.333333	-82.1	323.2	298.9	311.05
10756	R. Gastaldo				Calamitaceae	family	Calamitaceae		Calamostachys	n. sp.	interculata					seed repro			3999	United States	Ohio	Athens	39.333333	-82.1	323.2	298.9	311.05
13357	R. Gastaldo				Calamitaceae	family	Calamitaceae		Calamostachys		sp.					unassigned			5995	United States	Illinois	Brown	40	-88	323.2	298.9	311.05
13511	R. Gastaldo				Calamitaceae	family	Calamitaceae		Calamostachys		andanensis					unassigned			5996	United States	Illinois	Brown	40	-90	358.9	323.2	341.05
11209	H. Sims				Calamitaceae	family	Calamitaceae	?	Calamostachys		sp.					non-seed repro	fertile axis		4137	United States	Utah		40.28	-112.148056	358.9	323.2	341.05
11187	H. Sims				Calamitaceae	family	Calamitaceae	cf.	Calamostachys		sp.					unassigned			4125	United States	Ohio	Columbiana	40.616667	-80.583333	311.45	300.2	305.825
13358	R. Gastaldo				Calamitaceae	family	Calamitaceae		Calamostachys		sp.					unassigned			5995	United States	Illinois	Rock Island	41.45	-90.566667	323.2	298.9	311.05
12421	R. Gastaldo				Calamitaceae	family	Calamitaceae		Calamostachys		sp.					unassigned			4240	Canada	New Brunswick		45	-66	358.9	323.2	341.05
32504	H. Sims				Calamitaceae	family	Calamitaceae		Calamostachys		tuberculata					unassigned			8765	Germany	Saarland		49.283333	6.8	311.45	304.8	308.125
20941	H. Sims				Calamitaceae	family	Calamitaceae		Calamostachys		dumasii					unassigned			6448	Germany	Bavaria	Saar-Nahe area	49.7	7.9	315.2	254	284.6
25394	A. Rees				Calamitaceae	family	Calamitaceae		Calamostachys	cf.	dumasii					unassigned			7115	Germany			49.7	7.8	298.9	295.5	297.2
25396	A. Rees				Calamitaceae	family	Calamitaceae		Calamostachys	cf.	dumasii					unassigned			7115	Germany			49.7	7.8	298.9	295.5	297.2
20947	H. Sims				Calamitaceae	family	Calamitaceae		Calamostachys		dumasii					unassigned			6448	Germany	Bavaria	Saar-Nahe area	49.783333	7.766667	315.2	254	284.6
37495	H. Sims				Calamitaceae	family	Calamitaceae		Calamostachys		binneyana					unassigned			10023	Belgium			50.4	4.517	318.1	314.6	316.35
37495	H. Sims				Calamitaceae	family	Calamitaceae		Calamostachys		casheana					unassigned			10023	Belgium			50.4	4.517	318.1	314.6	316.35
37495	H. Sims				Calamitaceae	family	Calamitaceae		Calamostachys		ludwigii					unassigned			10023	Belgium			50.4	4.517	318.1	314.6	316.35
37497	H. Sims				Calamitaceae	family	Calamitaceae		Calamostachys		binneyana					unassigned			10023	Netherlands			50.867	6.67	318.1	314.6	316.35
37501	H. Sims				Calamitaceae	family	Calamitaceae		Calamostachys		binneyana					unassigned			10023	Germany			51	7	318.1	314.6	316.35
37501	H. Sims				Calamitaceae	family	Calamitaceae		Calamostachys		ludwigii					unassigned			10023	Germany			51	7	318.1	314.6	316.35
37506	H. Sims				Calamitaceae	family	Calamitaceae		Calamostachys		binneyana					unassigned			10023	Germany			51	7	318.1	314.6	316.35
37357	H. Sims				Calamitaceae	family	Calamitaceae		Calamostachys		binneyana					unassigned			10023	Germany			51.383	7.83	326.4	314.6	320.5
37357	H. Sims				Calamitaceae	family	Calamitaceae		Calamostachys		bosselensis					unassigned			10023	Germany			51.383	7.83	326.4	314.6	320.5
37359	H. Sims				Calamitaceae	family	Calamitaceae		Calamostachys		binneyana					unassigned			10023	United Kingdom	England	Cheshire	53.333333	-2	318.1	314.6	316.35
37376	H. Sims				Calamitaceae	family	Calamitaceae		Calamostachys		binneyana					unassigned			10023	United Kingdom	England	Lancashire	53.5	-2	318.1	314.6	316.35
37376	H. Sims				Calamitaceae	family	Calamitaceae		Calamostachys		casheana					unassigned			10023	United Kingdom	England	Lancashire	53.5	-2	318.1	314.6	316.35
37369	H. Sims				Calamitaceae	family	Calamitaceae		Calamostachys		binneyana					unassigned			10023	United Kingdom	England	Lancashire	53.666667	-2.166667	318.1	314.6	316.35
37369	H. Sims				Calamitaceae	family	Calamitaceae		Calamostachys		casheana					unassigned			10023	United Kingdom	England	Lancashire	53.666667	-2.166667	318.1	314.6	316.35
37382	H. Sims				Calamitaceae	family	Calamitaceae		Calamostachys		binneyana					unassigned			10023	United Kingdom	England	Yorkshire	53.726	-1.856	318.1	314.6	316.35
37382	H. Sims				Calamitaceae	family	Calamitaceae		Calamostachys		casheana					unassigned			10023	United Kingdom	England	Yorkshire	53.726	-1.856	318.1	314.6	316.35
					Calamitaceae				Calamostachys		ramosa														318.1	314.6	316.35
					Dipteridaceae				Camptopteris											Japan			37.7	140.9	235	201.6	218.3
					Dipteridaceae				Camptopteris											Canada			54	-125	235	201.6	218.3
					Dipteridaceae				Camptopteris											Sweden			56	13.5	235	201.6	218.3
					Dipteridaceae				Camptopteris											Greenland			70.5	-22.6	235	201.6	218.3
1039292606					Dipteridaceae				Camptopteris																251	201.6	226.3
[truncated: 12,377 more rows]
