# Supplementary material for: Environmentally driven extinction and opportunistic origination explain fern diversification patterns
Source: Sci Rep. 2017 Jul 6;7:4831. doi: 10.1038/s41598-017-05263-7 (PMC5500532; doi:10.1038/s41598-017-05263-7)
Supplement: Supplementary file 3 — Dataset 2 [file 41598_2017_5263_MOESM3_ESM.txt]

#NEXUS

Begin trees;
	Translate
1 'Abrodictyum caudatum',
2 'Abrodictyum elongatum',
3 'Abrodictyum rigidum',
4 'Dryopteris nodosa',
5 'Dryopteris diffracta',
6 'Acrostichum aureum',
7 'Acrostichum danaeifolium',
8 'Actiniopteris dimorpha',
9 'Actinostachys pennula',
10 'Acystopteris japonica',
11 'Acystopteris taiwaniana',
12 'Adenophorus abietinus',
13 'Adenophorus hymenophylloides',
14 'Adenophorus montanus',
15 'Adenophorus oahuensis',
16 'Adenophorus periens',
17 'Adenophorus pinnatifidus',
18 'Adenophorus tamariscinus',
19 'Adenophorus tripinnatifidus',
20 'Adiantopsis radiata',
21 'Adiantum adiantoides',
22 'Adiantum aethiopicum',
23 'Adiantum argutum',
24 'Adiantum capillus-veneris',
25 'Adiantum diaphanum',
26 'Adiantum formosum',
27 'Adiantum hispidulum',
28 'Adiantum malesianum',
29 'Adiantum pedatum',
30 'Adiantum peruvianum',
31 'Adiantum raddianum',
32 'Adiantum tenerum',
33 'Adiantum tetraphyllum',
34 'Adiantum viridescens',
35 'Drynaria acuminata',
36 'Drynaria coronans',
37 'Drynaria drynarioides',
38 'Drynaria nom.nov.',
39 'Drynaria meyeniana',
40 'Drynaria novoguineensis',
41 'Drynaria pilosa',
42 'Drynaria sp.',
43 'Drynaria splendens',
44 'Allosorus farinosus',
45 'Diplazium dilatatum',
46 'Diplazium okudairai',
47 'Alsophila bryophila',
48 'Gymnosphaera capensis',
49 'Alsophila cuspidata',
50 'Alsophila foersteri',
51 'Alsophila hooglandii',
52 'Gymnosphaera ramispina',
53 'Gymnosphaera salvinii',
54 'Alsophila stelligera',
55 'Anemia adiantifolia',
56 'Anemia mexicana',
57 'Anemia phyllitidis',
58 'Anemia rotundifolia',
59 'Anemia tomentosa',
60 'Polytaenium citrifolium',
61 'Angiopteris evecta',
62 'Angiopteris lygodiifolia',
63 'Pityrogramma chaerophylla',
64 'Anogramma guatemalensis',
65 'Anogramma leptophylla',
66 'Antrophyum latifolium',
67 'Arachniodes amoena',
68 'Arachniodes aristata',
69 'Arachniodes caudata',
70 'Arachniodes cavaleri',
71 'Arachniodes centrochinensis',
72 'Arachniodes chinensis',
73 'Arachniodes denticulata',
74 'Arachniodes festina',
75 'Arachniodes rhomboides',
76 'Arachniodes simplicior',
77 'Arachniodes speciosa',
78 'Arachniodes standishii',
79 'Davallia perdurans',
80 'Davallia pulchra',
81 'Davallia yunnanensis',
82 'Argyrochosma fendleri',
83 'Argyrochosma incana',
84 'Argyrochosma jonesii',
85 'Argyrochosma limitanea',
86 'Arthromeris lehmannii',
87 'Arthromeris wallichiana',
88 'Arthropteris palisotii',
89 'Arthropteris parallela',
90 'Aspidotis californica',
91 'Aspidotis densa',
92 'Asplenium abscissum',
93 'Asplenium adiantum-nigrum',
94 'Asplenium affine',
95 'Asplenium alatum',
96 'Asplenium angustum',
97 'Asplenium anisophyllum',
98 'Asplenium aureum',
99 'Asplenium auritum',
100 'Asplenium australasicum',
101 'Asplenium bulbiferum',
102 'Asplenium bullatum',
103 'Hymenasplenium laetum',
104 'Asplenium contiguum',
105 'Asplenium cordatum',
106 'Asplenium cristatum',
107 'Asplenium cuneatiforme',
108 'Asplenium cuneifolium',
109 'Asplenium cuspidatum',
110 'Asplenium difforme',
111 'Asplenium elliottii',
112 'Asplenium erectum',
113 'Asplenium feei',
114 'Asplenium fissum',
115 'Asplenium flabellifolium',
116 'Asplenium fontanum',
117 'Asplenium forisiense',
118 'Asplenium formosae',
119 'Asplenium formosum',
120 'Asplenium fragile',
121 'Asplenium gemmiferum',
122 'Asplenium hallbergii',
123 'Asplenium harpeodes',
124 'Asplenium hemionitis',
125 'Asplenium heterochroum',
126 'Asplenium hispanicum',
127 'Asplenium hobdyi',
128 'Asplenium hookerianum',
129 'Asplenium incisum',
130 'Asplenium jahandiezii',
131 'Asplenium juglandifolium',
132 'Asplenium laciniatum',
133 'Asplenium lamprophyllum',
134 'Asplenium lucidum',
135 'Asplenium lunulatum',
136 'Asplenium marinum',
137 'Asplenium monanthes',
138 'Asplenium myriophyllum',
139 'Asplenium nidus',
140 'Asplenium normale',
141 'Asplenium obtusatum',
142 'Asplenium planicaule',
143 'Asplenium platyneuron',
144 'Asplenium polyodon',
145 'Asplenium praemorsum',
146 'Asplenium prolongatum',
147 'Asplenium protensum',
148 'Asplenium pteropus',
149 'Asplenium resiliens',
150 'Asplenium rhizophyllum',
151 'Asplenium rigidum',
152 'Asplenium ritoense',
153 'Asplenium ruta-muraria',
154 'Asplenium sandersonii',
155 'Asplenium scolopendrium',
156 'Asplenium shuttleworthianum',
157 'Asplenium simplicifrons',
158 'Asplenium surrogatum',
159 'Asplenium tenerum',
160 'Asplenium theciferum',
161 'Asplenium tricholepis',
162 'Asplenium trichomanes',
163 'Asplenium varians',
164 'Asplenium viellardii',
165 'Asplenium viride',
166 'Asplenium wrightii',
167 'Asplenium yunnanense',
168 'Pellaea cochisensis',
169 'Pellaea sinuata',
170 'Athyrium filix-femina',
171 'Athyrium nipponicum',
172 'Athyrium otophorum',
173 'Athyrium yokoscense',
174 'Azolla filiculoides',
175 'Azolla nilotica',
176 'Azolla pinnata',
177 'Azolla rubra',
178 'Lepisorus annamensis',
179 'Lepisorus henryi',
180 'Lepisorus mucronatus',
181 'Lepisorus platyrhynchos',
182 'Lepisorus spicatus',
183 'Blechnum brasiliense',
184 'Blechnum occidentale',
185 'Blechnum orientale',
186 'Blechnum polypodioides',
187 'Blechnum schomburgkii',
188 'Telmatoblechnum serrulatum',
189 'Blechnum spicant',
190 'Blotiella pubescens',
191 'Bolbitis appendiculata',
192 'Bolbitis auriculata',
193 'Bolbitis heteroclita',
194 'Mickelia nicotianifolia',
195 'Bommeria ehrenbergiana',
196 'Bommeria hispida',
197 'Botrychium dissectum',
198 'Botrychium japonicum',
199 'Botrychium lanceolatum',
200 'Botrychium lunaria',
201 'Botrychium lunarioides',
202 'Botrychium simplex',
203 'Botrychium strictum',
204 'Botrychium virginianum',
205 'Blechnum insigne',
206 'Callistopteris apiifolia',
207 'Calochlaena straminea',
208 'Calochlaena villosa',
209 'Calymmodon gracilis',
210 'Calymmodon luerssenianus',
211 'Campyloneurum angustifolium',
212 'Campyloneurum aphanophlebium',
213 'Campyloneurum asplundii',
214 'Campyloneurum brevifolium',
215 'Campyloneurum chlorolepis',
216 'Campyloneurum latum',
217 'Campyloneurum xalapense',
218 'Lemmaphyllum squamatum',
219 'Cephalomanes javanicum',
220 'Ceradenia fucoides',
221 'Ceradenia jungermannioides',
222 'Ceradenia kalbreyeri',
223 'Ceradenia pilipes',
224 'Ceradenia spixiana',
225 'Ceratopteris richardii',
226 'Ceratopteris thalictroides',
227 'Myriopteris alabamensis',
228 'Allosorus argenteus',
229 'Gaga arizonica',
230 'Notholaena aurantiaca',
231 'Notholaena aurea',
232 'Myriopteris aurea',
233 'Notholaena brachypus',
234 'Myriopteris covillei',
235 'Cheilanthes distans',
236 'Myriopteris rufa',
237 'Myriopteris lanosa',
238 'Cheilanthes lasiophylla',
239 'Myriopteris lendigera',
240 'Notholaena leucopoda',
241 'Myriopteris myriophylla',
242 'Myriopteris newberryi',
243 'Allosorus nitidulus',
244 'Myriopteris pringlei',
245 'Cheilanthes sieberi',
246 'Doryopteris viridis',
247 'Myriopteris wrightii',
248 'Cheiloplecton rigidum',
249 'Cheiropleuria integrifolia',
250 'Christensenia aesculifolia',
251 'Drynaria sagitta',
252 'Chrysogrammitis musgraviana',
253 'Cibotium barometz',
254 'Cibotium glaucum',
255 'Cibotium schiedei',
256 'Cochlidium punctatum',
257 'Cochlidium rostratum',
258 'Cochlidium seminudum',
259 'Cochlidium serrulatum',
260 'Leptochilus digitatus',
261 'Leptochilus ellipticus',
262 'Leptochilus hemionitideus',
263 'Leptochilus xhemitomus',
264 'Leptochilus henryi',
265 'Microsorum insigne',
266 'Leptochilus simplicifrons',
267 'Leptochilus triphyllus',
268 'Leptochilus wrightii',
269 'Coniogramme fraxinea',
270 'Coniogramme japonica',
271 'Athyrium decurrentialatum',
272 'Crepidomanes bipunctatum',
273 'Crepidomanes minutum',
274 'Crepidomanes thysanostomum',
275 'Cryptogramma crispa',
276 'Ctenitis decurrentipinnata',
277 'Ctenitis eatonii',
278 'Ctenitis refulgens',
279 'Ctenitis rhodolepis',
280 'Ctenitis sloanei',
281 'Ctenitis submarginalis',
282 'Tectaria fuscipes',
283 'Notogrammitis heterophylla',
284 'Ctenopteris lasiostipes',
285 'Ctenopteris nutans',
286 'Ctenopteris repandula',
287 'Prosaptia rhodocarpa',
288 'Culcita coniifolia',
289 'Culcita macrocarpa',
290 'Cyathea alata',
291 'Cyathea arborea',
292 'Alsophila dregei',
293 'Cyathea horrida',
294 'Cyathea howeana',
295 'Gymnosphaera klossii',
296 'Cyathea multiflora',
297 'Cyathea parvula',
298 'Gymnosphaera podophylla',
299 'Cyathea poeppigii',
300 'Cyathea senilis',
301 'Polybotrya guianensis',
302 'Polybotrya trianae',
303 'Cyclopeltis crenata',
304 'Cyclopeltis semicordata',
305 'Polystichum caducum',
306 'Polystichum fraxinellum',
307 'Polystichum conjunctum',
308 'Cyrtomium falcatum',
309 'Cyrtomium fortunei',
310 'Polystichum hookerianum',
311 'Cyrtomium macrophyllum',
312 'Cyrtomium nephrolepioides',
313 'Cyrtomium urophyllum',
314 'Cystodium sorbifolium',
315 'Cystopteris fragilis',
316 'Danaea alata',
317 'Danaea sp.',
318 'Danaea falcata',
319 'Danaea nodosa',
320 'Danaea simplicifolia',
321 'Danaea urbanii',
322 'Danaea wendlandii',
323 'Davallia clarkei',
324 'Davallia corniculata',
325 'Davallia divaricata',
326 'Davallia epiphylla',
327 'Davallia fejeensis',
328 'Davallia griffithiana',
329 'Davallia hymenophylloides',
330 'Davallia mariesii',
331 'Davallia plumosa',
332 'Davallia pyxidata',
333 'Davallia repens',
334 'Davallia solida',
335 'Davallia tasmanii',
336 'Davallia trichomanoides',
337 'Davallia burbidgei',
338 'Davallia hirsuta',
339 'Leptolepia nom.nov.',
340 'Dennstaedtia punctilobula',
341 'Dennstaedtia scabra',
342 'Deparia bonincola',
343 'Deparia lancea',
344 'Deparia petersenii',
345 'Deparia unifurcata',
346 'Dryopteris annamensis',
347 'Dryopteris hookeriana',
348 'Dicksonia antarctica',
349 'Dicksonia thyrsopteroides',
350 'Pleopeltis desvauxii',
351 'Pleopeltis christensenii',
352 'Dicranopteris linearis',
353 'Dictymia brownii',
354 'Dictymia mckeei',
355 'Didymochlaena truncatula',
356 'Didymoglossum cuspidatum',
357 'Didymoglossum ekmanii',
358 'Didymoglossum hildebrandtii',
359 'Didymoglossum krausii',
360 'Didymoglossum membranaceum',
361 'Asplenium dielmannii',
362 'Diplaziopsis javanica',
363 'Diplazium bombonasae',
364 'Diplazium centripetale',
365 'Diplazium cristatum',
366 'Diplazium hachijoense',
367 'Diplazium legalloi',
368 'Diplazium plantaginifolium',
369 'Diplazium proliferum',
370 'Diplazium virescens',
371 'Diplazium wichurae',
372 'Diplopterygium bancroftii',
373 'Diplopterygium glaucum',
374 'Dipteris conjugata',
375 'Blechnum medium',
376 'Calciphilopteris ludens',
377 'Doryopteris nobilis',
378 'Doryopteris rediviva',
379 'Doryopteris sagittifolia',
380 'Dracoglossum plantagineum',
381 'Lepisorus miyoshianus',
382 'Drynaria bonii',
383 'Drynaria laurentii',
384 'Drynaria mollis',
385 'Drynaria rigidula',
386 'Drynaria sinica',
387 'Drynaria sparsisora',
388 'Drynaria volkensii',
389 'Dryopteris heterolaena',
390 'Dryopteris mariformis',
391 'Dryopteris aemula',
392 'Dryopteris bissetiana',
393 'Dryopteris crassirhizoma',
394 'Dryopteris erythrosora',
395 'Dryopteris expansa',
396 'Dryopteris filix-mas',
397 'Dryopteris goldiana',
398 'Dryopteris hasseltii',
399 'Dryopteris labordei',
400 'Dryopteris marginalis',
401 'Dryopteris maximowiczii',
402 'Dryopteris neolacera',
403 'Dryopteris pacifica',
404 'Dryopteris sacrosancta',
405 'Dryopteris sieboldii',
406 'Dryopteris sparsa',
407 'Dryopteris squamiseta',
408 'Dryopteris uniformis',
409 'Dryopteris wallichiana',
410 'Elaphoglossum amygdalifolium',
411 'Elaphoglossum andicola',
412 'Elaphoglossum aubertii',
413 'Elaphoglossum burchellii',
414 'Elaphoglossum callifolium',
415 'Elaphoglossum crassifolium',
416 'Elaphoglossum crinitum',
417 'Elaphoglossum deltoides',
418 'Elaphoglossum erinaceum',
419 'Elaphoglossum flaccidum',
420 'Elaphoglossum glabellum',
421 'Elaphoglossum heterolepis',
422 'Elaphoglossum hybridum',
423 'Elaphoglossum lechlerianum',
424 'Elaphoglossum lingua',
425 'Elaphoglossum lonchophyllum',
426 'Elaphoglossum minutum',
427 'Elaphoglossum paleaceum',
428 'Elaphoglossum papillosum',
429 'Elaphoglossum peltatum',
430 'Elaphoglossum piloselloides',
431 'Elaphoglossum samoense',
432 'Elaphoglossum tripartitum',
433 'Enterosora parietina',
434 'Enterosora percrassa',
435 'Enterosora trifurcata',
436 'Equisetum arvense',
437 'Equisetum bogotense',
438 'Equisetum diffusum',
439 'Equisetum giganteum',
440 'Equisetum myriochaetum',
441 'Equisetum pratense',
442 'Equisetum ramosissimum',
443 'Equisetum scirpoides',
444 'Equisetum sylvaticum',
445 'Equisetum telmateia',
446 'Equisetum variegatum',
447 'Equisetum ferrissii',
448 'Jamesonia cheilanthoides',
449 'Jamesonia flexuosa',
450 'Tryonia myriophylla',
451 'Thelypteris erubescens',
452 'Gleichenella pectinata',
453 'Gleichenia dicarpa',
454 'Diplopterygium laevissimum',
455 'Goniophlebium argutum',
456 'Goniophlebium formosanum',
457 'Goniophlebium mehibitense',
458 'Goniophlebium percussum',
459 'Goniophlebium persicifolium',
460 'Goniophlebium pseudoconnatum',
461 'Goniophlebium subauriculatum',
462 'Notogrammitis billardierei',
463 'Grammitis bryophila',
464 'Notogrammitis ciliata',
465 'Oreogrammitis congener',
466 'Grammitis deplanchei',
467 'Oreogrammitis dolichosora',
468 'Oreogrammitis forbesiana',
469 'Radiogrammitis havilandii',
470 'Radiogrammitis hirtelloides',
471 'Radiogrammitis holttumii',
472 'Oreogrammitis hookeri',
473 'Radiogrammitis jagoriana',
474 'Oreogrammitis knutsfordiana',
475 'Grammitis kyimbilensis',
476 'Grammitis melanoloma',
477 'Oreogrammitis padangensis',
478 'Radiogrammitis parva',
479 'Notogrammitis crassior',
480 'Notogrammitis pseudociliata',
481 'Oreogrammitis reinwardtioides',
482 'Adenophorus tenellus',
483 'Gymnocarpium dryopteris',
484 'Gymnocarpium oyamense',
485 'Gymnocarpium remotepinnatum',
486 'Selliguea dareiformis',
487 'Tectaria harlandii',
488 'Haplopteris elongata',
489 'Haplopteris taeniophylla',
490 'Hecistopteris pumila',
491 'Helminthostachys zeylanica',
492 'Hemidictyum marginatum',
493 'Hemionitis arifolia',
494 'Hemionitis palmata',
495 'Tectaria nayarii',
496 'Histiopteris incisa',
497 'Homalosorus pycnocarpos',
498 'Davallia melanophlebia',
499 'Davallia parvula',
500 'Davallia polypodioides',
501 'Hymenasplenium cheilosorum',
502 'Hymenasplenium excisum',
503 'Hymenasplenium unilaterale',
504 'Cyathea dejecta',
505 'Hymenophyllum acanthoides',
506 'Hymenophyllum apiculatum',
507 'Hymenophyllum armstrongii',
508 'Hymenophyllum atrovirens',
509 'Hymenophyllum badium',
510 'Hymenophyllum baileyanum',
511 'Hymenophyllum barbatum',
512 'Hymenophyllum bivalve',
513 'Hymenophyllum caespitosum',
514 'Hymenophyllum caudiculatum',
515 'Hymenophyllum cruentum',
516 'Hymenophyllum cupressiforme',
517 'Hymenophyllum demissum',
518 'Hymenophyllum dentatum',
519 'Hymenophyllum deplanchei',
520 'Hymenophyllum dicranotrichum',
521 'Hymenophyllum digitatum',
522 'Hymenophyllum dilatatum',
523 'Hymenophyllum exsertum',
524 'Hymenophyllum poolii',
525 'Hymenophyllum flexuosum',
526 'Hymenophyllum frankliniae',
527 'Hymenophyllum fuciforme',
528 'Hymenophyllum fucoides',
529 'Hymenophyllum heimii',
530 'Hymenophyllum hirsutum',
531 'Hymenophyllum hygrometricum',
532 'Hymenophyllum imbricatum',
533 'Hymenophyllum inaequale',
534 'Hymenophyllum javanicum',
535 'Hymenophyllum kuhnii',
536 'Hymenophyllum lanceolatum',
537 'Hymenophyllum leratii',
538 'Hymenophyllum lyallii',
539 'Hymenophyllum malingii',
540 'Hymenophyllum marginatum',
541 'Hymenophyllum minimum',
542 'Hymenophyllum mnioides',
543 'Hymenophyllum multifidum',
544 'Hymenophyllum pallidum',
545 'Hymenophyllum paniense',
546 'Hymenophyllum pectinatum',
547 'Hymenophyllum peltatum',
548 'Hymenophyllum perrieri',
549 'Hymenophyllum plicatum',
550 'Hymenophyllum polyanthos',
551 'Hymenophyllum pulcherrimum',
552 'Hymenophyllum undulatum',
553 'Hymenophyllum rolandi-principis',
554 'Hymenophyllum rufescens',
555 'Hymenophyllum rugosum',
556 'Hymenophyllum scabrum',
557 'Hymenophyllum secundum',
558 'Hymenophyllum serrulatum',
559 'Hymenophyllum sibthorpioides',
560 'Hymenophyllum sp.',
561 'Hymenophyllum subdimidiatum',
562 'Hymenophyllum tenellum',
563 'Hymenophyllum tunbrigense',
564 'Hymenophyllum villosum',
565 'Hymenophyllum wrightii',
566 'Hypodematium crenatum',
567 'Hypolepis tenuifolia',
568 'Jamesonia canescens',
569 'Jamesonia verticalis',
570 'Parapolystichum effusum',
571 'Parapolystichum glabellum',
572 'Lastreopsis hispida',
573 'Lastreopsis subrecedens',
574 'Microsorum carnosum',
575 'Microsorum crustaceum',
576 'Microsorum luzonense',
577 'Microsorum mirabile',
578 'Microsorum sarcopus',
579 'Microsorum sinuosum',
580 'Lellingeria apiculata',
581 'Lellingeria brevistipes',
582 'Lellingeria depressa',
583 'Lellingeria dissimulans',
584 'Lellingeria flagellipinnata',
585 'Stenogrammitis hartii',
586 'Stenogrammitis hildebrandtii',
587 'Lellingeria hirsuta',
588 'Lellingeria isidrensis',
589 'Lellingeria itatimensis',
590 'Stenogrammitis limula',
591 'Lellingeria melanotrichia',
592 'Stenogrammitis myosuroides',
593 'Stenogrammitis oosora',
594 'Lellingeria phlegmaria',
595 'Stenogrammitis prionodes',
596 'Lellingeria pseudocapillaris',
597 'Leucotrichium pseudomitchelliae',
598 'Stenogrammitis pumila',
599 'Lellingeria randallii',
600 'Stenogrammitis saffordii',
601 'Leucotrichium schenckii',
602 'Lellingeria simacensis',
603 'Lellingeria sp.1',
604 'Lellingeria sp.2',
605 'Stenogrammitis subcoriacea',
606 'Lellingeria subsessilis',
607 'Lellingeria suspensa',
608 'Lellingeria tenuicula',
609 'Stenogrammitis wittigiana',
610 'Lepisorus accedens',
611 'Lemmaphyllum carnosum',
612 'Lemmaphyllum microphyllum',
613 'Lemmaphyllum rostratum',
614 'Lepidomicrosorium buergerianum',
615 'Lepidomicrosorium subhemionitideum',
616 'Lepisorus annuifrons',
617 'Lepisorus boninensis',
618 'Lepisorus excavatus',
619 'Lepisorus kawakamii',
620 'Lepisorus lewisii',
621 'Paragramma longifolia',
622 'Lepisorus marginatus',
623 'Lepisorus monilisorus',
624 'Lepisorus nudus',
625 'Lepisorus pseudonudus',
626 'Lepisorus pseudoussuriensis',
627 'Lepisorus scolopendrius',
628 'Lepisorus sinensis',
629 'Lepisorus thaipaiensis',
630 'Lepisorus thunbergianus',
631 'Lepisorus uchiyamae',
632 'Leptochilus cantoniensis',
633 'Leptolepia novae-zelandiae',
634 'Leptopteris superba',
635 'Leptopteris wilkesiana',
636 'Arachniodes miqueliana',
637 'Arachniodes quadripinnata',
638 'Leucostegia immersa',
639 'Leucostegia pallida',
640 'Leucotrichium mitchelliae',
641 'Leucotrichium mortonii',
642 'Leucotrichium organense',
643 'Lindsaea blotiana',
644 'Lindsaea botrychioides',
645 'Lindsaea ensifolia',
646 'Lindsaea imrayana',
647 'Lindsaea multisora',
648 'Lindsaea parasitica',
649 'Lindsaea plicata',
650 'Lindsaea quadrangularis',
651 'Lindsaea rufa',
652 'Lindsaea stricta',
653 'Arachniodes superba',
654 'Llavea cordifolia',
655 'Mickelia guianensis',
656 'Lomagramma matthewii',
657 'Lomariopsis japurensis',
658 'Lomariopsis pollicina',
659 'Lomariopsis sorbifolia',
660 'Lomariopsis sp.',
661 'Lomariopsis spectabilis',
662 'Lonchitis hirsuta',
663 'Lophosoria quadripinnata',
664 'Loxogramme abyssinica',
665 'Loxogramme avenia',
666 'Loxogramme dictyopteris',
667 'Loxogramme grammitoides',
668 'Loxogramme salicifolia',
669 'Loxsoma cunninghamii',
670 'Loxsomopsis pearcei',
671 'Lygodium japonicum',
672 'Lygodium lanceolatum',
673 'Lygodium radiatum',
674 'Lygodium reticulatum',
675 'Macrothelypteris torresiana',
676 'Marattia alata',
677 'Ptisana attenuata',
678 'Ptisana fraxinea',
679 'Eupodium laeve',
680 'Ptisana oreades',
681 'Ptisana purpurascens',
682 'Ptisana salicina',
683 'Marsilea crenata',
684 'Marsilea crotophora',
685 'Marsilea drummondii',
686 'Marsilea gibba',
687 'Marsilea mutica',
688 'Marsilea nubica',
689 'Marsilea vera',
690 'Matonia pectinata',
691 'Matteuccia struthiopteris',
692 'Maxonia apiifolia',
693 'Megalastrum subincisum',
694 'Melpomene allosuroides',
695 'Melpomene gracilis',
696 'Melpomene melanosticta',
697 'Melpomene moniliformis',
698 'Goniophlebium manmeiense',
699 'Metaxya rostrata',
700 'Microgramma baldwinii',
701 'Microgramma bifrons',
702 'Microgramma fuscopunctata',
703 'Microgramma lycopodioides',
704 'Microgramma mauritiana',
705 'Microgramma megalophylla',
706 'Microgramma nitida',
707 'Microgramma percussa',
708 'Microgramma sp.',
709 'Microgramma squamulosa',
710 'Microgramma tecta',
711 'Microgramma vacciniifolia',
712 'Microlepia platyphylla',
713 'Microlepia speluncae',
714 'Microlepia szechuanica',
715 'Moranopteris hyalina',
716 'Moranopteris taenifolia',
717 'Moranopteris zurquina',
718 'Microsorum commutatum',
719 'Neolepisorus fortunei',
720 'Microsorum grossum',
721 'Microsorum lastii',
722 'Microsorum linguiforme',
723 'Microsorum membranaceum',
724 'Microsorum musifolium',
725 'Microsorum novae-zealandiae',
726 'Microsorum papuanum',
727 'Microsorum pteropus',
728 'Microsorum punctatum',
729 'Microsorum pustulatum',
730 'Microsorum scandens',
731 'Microsorum spectrum',
732 'Microsorum thailandicum',
733 'Microsorum varians',
734 'Microsorum vieillardii',
735 'Microsorum whiteheadii',
736 'Neolepisorus zippelii',
737 'Mildella intramarginalis',
738 'Monachosorum henryi',
739 'Haplopteris graminea',
740 'Neocheiropteris palmatopedata',
741 'Lepidomicrosorium superficiale',
742 'Neolepisorus ensatus',
743 'Neolepisorus phyllomanes',
744 'Nephrolepis abrupta',
745 'Nephrolepis cordifolia',
746 'Nephrolepis davalliae',
747 'Nephrolepis davallioides',
748 'Nephrolepis exaltata',
749 'Nephrolepis falcata',
750 'Nephrolepis hirsutula',
751 'Nephrolepis lauterbachii',
752 'Nephrolepis rivularis',
753 'Nephrolepis undulata',
754 'Nesolindsaea kirkii',
755 'Pteris praestantissima',
756 'Pleopeltis marginata',
757 'Niphidium crassifolium',
758 'Notholaena aschenborniana',
759 'Notholaena bryopoda',
760 'Notholaena californica',
761 'Notholaena candida',
762 'Notholaena grayi',
763 'Notholaena greggii',
764 'Notholaena lemmonii',
765 'Notholaena neglecta',
766 'Notholaena rigida',
767 'Notholaena rosei',
768 'Notholaena schaffneri',
769 'Notholaena standleyi',
770 'Notholaena sulphurea',
771 'Notholaena trichomanoides',
772 'Dryopteris hendersonii',
773 'Pteris pallens',
774 'Odontosoria aculeata',
775 'Odontosoria biflora',
776 'Odontosoria chinensis',
777 'Oleandra articulata',
778 'Oleandra pistillaris',
779 'Polybotrya cervina',
780 'Onoclea sensibilis',
781 'Onoclea sensibilis var interrupta',
782 'Onocleopsis hintonii',
783 'Onychium japonicum',
784 'Ophioglossum pendulum',
785 'Ophioglossum reticulatum',
786 'Osmolindsaea japonica',
787 'Osmolindsaea odorata',
788 'Osmunda banksiifolia',
789 'Osmunda claytoniana',
790 'Osmunda javanica',
791 'Osmunda regalis',
792 'Osmundastrum cinnamomeum',
793 'Osmundastrum cinnamomeum var fokiense',
794 'Paesia scaberula',
795 'Pellaea bipinnata',
796 'Pellaea marantae',
797 'Pellaea sargentii',
798 'Pellaea vestita',
799 'Leptochilus decurrens',
800 'Pecluma alfredii',
801 'Pecluma eurybasis',
802 'Pecluma ptilodon',
803 'Pellaea andromedifolia',
804 'Pellaea atropurpurea',
805 'Pellaea breweri',
806 'Doryopteris gleichenioides',
807 'Pellaea intermedia',
808 'Pellaea rotundifolia',
809 'Pellaea truncata',
810 'Pentagramma triangularis',
811 'Phanerophlebia nobilis',
812 'Arachniodes blinii',
813 'Phanerosorus sarmentosus',
814 'Phegopteris connectilis',
815 'Phegopteris hexagonoptera',
816 'Phlebodium areolatum',
817 'Phlebodium decumanum',
818 'Phlebodium pseudoaureum',
819 'Microsorum cuspidatum',
820 'Microsorum hainanense',
821 'Pilularia globulifera',
822 'Pilularia novae-hollandiae',
823 'Pityrogramma austroamericana',
824 'Pityrogramma calomelanos',
825 'Plagiogyria euphlebia',
826 'Plagiogyria japonica',
827 'Plagiogyria matsumureana',
828 'Plagiogyria semicordata',
829 'Platycerium alcicorne',
830 'Platycerium andinum',
831 'Platycerium bifurcatum',
832 'Platycerium coronarium',
833 'Platycerium elephantotis',
834 'Platycerium ellisii',
835 'Platycerium grande',
836 'Platycerium hillii',
837 'Platycerium holttumii',
838 'Platycerium madagascariense',
839 'Platycerium quadridichotomum',
840 'Platycerium ridleyi',
841 'Platycerium stemaria',
842 'Platycerium veitchii',
843 'Platycerium wallichii',
844 'Platycerium wandae',
845 'Platycerium willinckii',
846 'Pteris platyzomopsis',
847 'Pleocnemia rufinervis',
848 'Pleopeltis angusta',
849 'Pleopeltis astrolepis',
850 'Pleopeltis buchtienii',
851 'Pleopeltis crassinervata',
852 'Pleopeltis disjuncta',
853 'Pleopeltis fraseri',
854 'Pleopeltis fructuosa',
855 'Pleopeltis intermedia',
856 'Pleopeltis macrocarpa',
857 'Pleopeltis muenchii',
858 'Pleopeltis pleopeltifolia',
859 'Pleopeltis polypodioides',
860 'Pleopeltis pycnocarpa',
861 'Pleopeltis thyssanolepis',
862 'Pleopeltis wiesbaurii',
863 'Pleurosoriopsis makinoi',
864 'Thelypteris ecallosa',
865 'Polybotrya alfredii',
866 'Polybotrya caudata',
867 'Polybotrya sessilisora',
868 'Polyphlebium angustatum',
869 'Polyphlebium borbonicum',
870 'Polyphlebium endlicherianum',
871 'Goniophlebium amoenum',
872 'Goniophlebium chinense',
873 'Goniophlebium microrhizoma',
874 'Selliguea brachypodia',
875 'Polypodium adelphum',
876 'Polypodium arcanum',
877 'Pecluma chnoophora',
878 'Polypodium chrysolepis',
879 'Pecluma dulcis',
880 'Pleopeltis ensiformis',
881 'Pleopeltis friedrichsthalianum',
882 'Pleopeltis furfuraceum',
883 'Polypodium glycyrrhiza',
884 'Pecluma hartwegiana',
885 'Polypodium hesperium',
886 'Lellingeria kaieteura',
887 'Pecluma longepinnulata',
888 'Polypodium macaronesicum',
889 'Polypodium martensii',
890 'Pleopeltis monosora',
891 'Pleopeltis myriolepis',
892 'Polypodium pellucidum',
893 'Pleopeltis platylepis',
894 'Polypodium plesiosorum',
895 'Pecluma rhachipterygia',
896 'Polypodium rhodopleuron',
897 'Pleopeltis rosei',
898 'Pleopeltis rzedowskianum',
899 'Pleopeltis sanctae-rosae',
900 'Polypodium scouleri',
901 'Polypodium subpetiolatum',
902 'Polypodium vulgare',
903 'Serpocaulon wiesbaueri',
904 'Polystichopsis chaerophylloides',
905 'Polystichum acutidens',
906 'Polystichum capillipes',
907 'Polystichum craspedosorum',
908 'Polystichum eximium',
909 'Polystichum hillebrandii',
910 'Polystichum lemmonii',
911 'Polystichum luctuosum',
912 'Polystichum munitum',
913 'Polystichum neolobatum',
914 'Polystichum omeiense',
915 'Polystichum setiferum',
916 'Polystichum tonkinense',
917 'Polystichum transkeiense',
918 'Polystichum tripteron',
919 'Polystichum yunnanense',
920 'Polytaenium cajenense',
921 'Thelypteris simplex',
922 'Prosaptia alata',
923 'Prosaptia contigua',
924 'Prosaptia obliquata',
925 'Arthropteris paucivenia',
926 'Pleopeltis bradeorum',
927 'Thelypteris esquirolii',
928 'Pseudophegopteris cruciata',
929 'Psilotum nudum',
930 'Pteridium aquilinum',
931 'Pteridium esculentum',
932 'Blechnum neglectum',
933 'Pteridrys lofouensis',
934 'Pteris arborea',
935 'Pteris comans',
936 'Pteris cretica',
937 'Pteris ensiformis',
938 'Pteris fauriei',
939 'Pteris multifida',
940 'Pteris propinqua',
941 'Pteris quadriaurita',
942 'Pteris tremula',
943 'Pteris vittata',
944 'Pterozonium brevifrons',
945 'Pyrrosia angustata',
946 'Pyrrosia assimilis',
947 'Pyrrosia christii',
948 'Pyrrosia foveolata',
949 'Pyrrosia linearifolia',
950 'Pyrrosia lingua',
951 'Pyrrosia longifolia',
952 'Pyrrosia niphoboloides',
953 'Pyrrosia nuda',
954 'Pyrrosia piloselloides',
955 'Pyrrosia polydactyla',
956 'Pyrrosia rasamalae',
957 'Pyrrosia rupestris',
958 'Pyrrosia serpens',
959 'Pyrrosia subfurfuracea',
960 'Regnellidium diphyllum',
961 'Rhachidosorus pulcher',
962 'Rheopteris cheesmaniae',
963 'Rumohra adiantiformis',
964 'Saccoloma brasiliense',
965 'Saccoloma elegans',
966 'Saccoloma inaequale',
967 'Blechnum cyatheoides',
968 'Salpichlaena hookeriana',
969 'Salpichlaena thalassica',
970 'Salpichlaena volubilis',
971 'Salvinia cucullata',
972 'Salvinia minima',
973 'Salvinia molesta',
974 'Salvinia natans',
975 'Salvinia oblongifolia',
976 'Schizaea dichotoma',
977 'Schizaea sp.',
978 'Scleroglossum sulcata',
979 'Davallia triphylla',
980 'Selliguea enervis',
981 'Selliguea hellwigii',
982 'Selliguea heterocarpa',
983 'Selliguea laciniata',
984 'Selliguea lanceolata',
985 'Selliguea plantaginea',
986 'Selliguea triloba',
987 'Serpocaulon adnatum',
988 'Serpocaulon attenuatum',
989 'Serpocaulon catharinae',
990 'Serpocaulon dissimile',
991 'Serpocaulon falcaria',
992 'Serpocaulon fraxinifolium',
993 'Serpocaulon funckii',
994 'Serpocaulon lasiopus',
995 'Serpocaulon loriciforme',
996 'Serpocaulon meniscifolium',
997 'Serpocaulon ptilorhizon',
998 'Serpocaulon sessilifolium',
999 'Serpocaulon silvulae',
1000 'Serpocaulon subandinum',
1001 'Serpocaulon triseriale',
1002 'Serpocaulon wagneri',
1003 'Polystichum glaciale',
1004 'Sphaeropteris capitata',
1005 'Sphaeropteris celebica',
1006 'Sphaeropteris horrida',
1007 'Sphaeropteris medullaris',
1008 'Sphaeropteris robusta',
1009 'Thelypteris taiwanensis',
1010 'Sphenomeris clavata',
1011 'Blechnum nom.nov.',
1012 'Thelypteris griffithii',
1013 'Thelypteris pozoi',
1014 'Stenochlaena milnei',
1015 'Stenochlaena tenuifolia',
1016 'Sticherus laevigatus',
1017 'Sticherus palmatus',
1018 'Stigmatopteris lechleri',
1019 'Stigmatopteris longicaudata',
1020 'Stromatopteris moniliformis',
1021 'Synammia feuillei',
1022 'Synammia intermedia',
1023 'Tapeinidium luzonicum',
1024 'Tapeinidium moorei',
1025 'Tapeinidium pinnatum',
1026 'Tectaria apiifolia',
1027 'Tectaria decurrens',
1028 'Tectaria devexa',
1029 'Tectaria fimbriata',
1030 'Tectaria incisa',
1031 'Tectaria prolifera',
1032 'Tectaria subtriphylla',
1033 'Tectaria trifoliata',
1034 'Tectaria variolosa',
1035 'Tectaria zeilanica',
1036 'Teratophyllum wilkesianum',
1037 'Moranopteris achilleifolia',
1038 'Mycopteris alsopteris',
1039 'Alansmia cultrata',
1040 'Ascogrammitis anfractuosa',
1041 'Ascogrammitis david-smithii',
1042 'Ascogrammitis dilatata',
1043 'Terpsichore eggersii',
1044 'Alansmia glandulifera',
1045 'Terpsichore hanekeana',
1046 'Alansmia lanigera',
1047 'Terpsichore lehmanniana',
1048 'Moranopteris longisetosa',
1049 'Ascogrammitis nana',
1050 'Ascogrammitis pichinchae',
1051 'Ascogrammitis pichinchensis',
1052 'Mycopteris semihirsuta',
1053 'Alansmia senilis',
1054 'Mycopteris sp.1',
1055 'Ascogrammitis sp.1',
1056 'Mycopteris sp.2',
1057 'Ascogrammitis sp.2',
1058 'Galactodenia subscabra',
1059 'Mycopteris subtilis',
1060 'Mycopteris taxifolia',
1061 'Thelypteris abrupta',
1062 'Thelypteris affinis',
1063 'Pseudophegopteris aurita',
1064 'Thelypteris clypeolutata',
1065 'Thelypteris consanguinea',
1066 'Thelypteris dayi',
1067 'Phegopteris decursivepinnata',
1068 'Thelypteris dentata',
1069 'Thelypteris gemmulifera',
1070 'Thelypteris glandulosa',
1071 'Thelypteris interrupta',
1072 'Thelypteris limbosperma',
1073 'Thelypteris longissima',
1074 'Thelypteris noveboracensis',
1075 'Thelypteris oligocarpa',
1076 'Thelypteris opulenta',
1077 'Thelypteris ovata',
1078 'Thelypteris palustris',
1079 'Thelypteris poiteana',
1080 'Thelypteris reticulata',
1081 'Thelypteris seemannii',
1082 'Thelypteris xylodes',
1083 'Thelypteris uraiensis',
1084 'Thylacopteris papillosa',
1085 'Thyrsopteris elegans',
1086 'Tmesipteris tannensis',
1087 'Todea barbara',
1088 'Tricholepidium maculosum',
1089 'Trichomanes alatum',
1090 'Trichomanes ankersii',
1091 'Trichomanes arbuscula',
1092 'Trichomanes crispum',
1093 'Trichomanes elegans',
1094 'Trichomanes hostmannianum',
1095 'Trichomanes lucens',
1096 'Trichomanes osmundoides',
1097 'Trichomanes pinnatum',
1098 'Trichomanes scandens',
1099 'Thelypteris ciliata',
1100 'Triplophyllum funestum',
1101 'Vandenboschia davallioides',
1102 'Vandenboschia radicans',
1103 'Vittaria lineata',
1104 'Radiovittaria gardneriana',
1105 'Vittaria graminifolia',
1106 'Haplopteris volkensii',
1107 'Woodsia ilvensis',
1108 'Woodsia manchuriensis',
1109 'Woodsia obtusa',
1110 'Woodsia polystichoides',
1111 'Woodwardia areolata',
1112 'Woodwardia fimbriata',
1113 'Woodwardia japonica',
1114 'Woodwardia kempii',
1115 'Woodwardia prolifera',
1116 'Woodwardia unigemmata',
1117 'Woodwardia virginica',
1118 'Themelium conjunctisorum'
				;
tree TREE1 = [&R] ((((438[&rate_range={7.320395783404376E-6,0.004418012042692017},height_95%_HPD={8.981260180007666E-12,1.3096723705530167E-10},length_range={0.7406059587132,91.84874176908},height_median=7.116796041373163E-11,length_95%_HPD={1.505927753588,32.5860868035},height=7.163833168999219E-11,rate=6.341783835252485E-4,height_range={0.0,1.9900880943168886E-10},rate_median=5.242032122027296E-4,length=12.438318702299624,length_median=9.528078464057,rate_95%_HPD={3.0325968372676516E-5,0.0015110397570333857}]:12.438318702299613,436[&rate_range={9.330173269690085E-8,0.003840745851469987},height_95%_HPD={8.981260180007666E-12,1.3096723705530167E-10},length_range={0.7406059587132,91.84874176908},height_median=7.116796041373163E-11,length_95%_HPD={1.505927753588,32.5860868035},height=7.163833168999219E-11,rate=3.90185801272791E-4,height_range={0.0,1.9900880943168886E-10},rate_median=2.9877022070405335E-4,length=12.438318702299624,length_median=9.528078464057,rate_95%_HPD={9.330173269690085E-8,0.0010476457990758622}]:12.438318702299613)[&height_95%_HPD={1.5059277536579998,32.586086803581054},length_range={0.2719519702957,101.9574077733},length_95%_HPD={6.272502632965,60.63428816796},height_range={0.7406059588070661,91.84874176919601},rate_95%_HPD={2.6633365428566143E-6,7.206867397696903E-4},rate_range={1.0367768473180403E-7,0.0033384209407115646},height_median=9.528078464149019,rate=2.942284171680479E-4,height=12.438318702371252,posterior=1.0,rate_median=2.3756081895128165E-4,length=35.87999171642705,length_median=36.1281253073]:36.28018859805489,(437[&rate_range={1.8865956938390237E-4,0.0035355166496338114},height_95%_HPD={9.777068044058979E-12,1.3130829756846651E-10},length_range={16.49171158156,83.34640057389},height_median=7.122480383259244E-11,length_95%_HPD={22.71435940103,52.50717211623},height=7.163493571309342E-11,rate=0.0011156193602775055,height_range={0.0,1.949729266925715E-10},rate_median=0.0010647589240257596,length=36.64885685388383,length_median=35.61132378551,rate_95%_HPD={4.4831301477412224E-4,0.0018509549284394541}]:36.6488568538839,(443[&rate_range={1.7820928596204043E-5,0.0022434204327690162},height_95%_HPD={8.981260180007666E-12,1.3102408047416247E-10},length_range={9.716345092541,72.54320385817},height_median=7.139533408917487E-11,length_95%_HPD={15.77177145049,40.10365579027},height=7.163557881781987E-11,rate=4.928703450836798E-4,height_range={0.0,1.929834070324432E-10},rate_median=4.471383878568982E-4,length=27.067805778781242,length_median=26.27365252418,rate_95%_HPD={9.009175715861997E-5,9.980135145993944E-4}]:27.067805778781526,(((442[&rate_range={5.387255363641432E-7,0.003450022120477339},height_95%_HPD={8.58335624798201E-12,1.3108092389302328E-10},length_range={1.701205561422,29.40184795443},height_median=7.179323802120052E-11,length_95%_HPD={3.58055986646,14.12820943957},height=7.16415094592176E-11,rate=4.563623756577388E-4,height_range={0.0,1.9605295165092684E-10},rate_median=3.728273971918297E-4,length=8.533951592939628,length_median=8.133367728958,rate_95%_HPD={5.221042627620603E-6,0.0011205904687292597}]:8.686340400570257,(439[&rate_range={9.272370814362216E-8,0.003673600883222654},height_95%_HPD={8.810729923425242E-12,1.311377673118841E-10},length_range={0.8539164375486,23.13064422712},height_median=7.167955118347891E-11,length_95%_HPD={1.742936630638,9.849282141381},height=7.163327835862427E-11,rate=2.732385569374154E-4,height_range={0.0,1.950866135302931E-10},rate_median=1.8357884890602024E-4,length=5.39912544053714,length_median=4.999060103021,rate_95%_HPD={9.272370814362216E-8,8.360023449102731E-4}]:5.399125440537172,440[&rate_range={1.6325279269644726E-5,0.004803569435646727},height_95%_HPD={8.810729923425242E-12,1.311377673118841E-10},length_range={0.8539164375486,23.13064422712},height_median=7.167955118347891E-11,length_95%_HPD={1.742936630638,9.849282141381},height=7.163327835862427E-11,rate=8.23870451076701E-4,height_range={0.0,1.950866135302931E-10},rate_median=7.148970123752696E-4,length=5.39912544053714,length_median=4.999060103021,rate_95%_HPD={6.721768692609258E-5,0.001805476263689869}]:5.399125440537172)[&height_95%_HPD={1.7429366307089822,9.849282141457024},length_range={0.1703778055089,22.7587155012},length_95%_HPD={0.5436113495369,7.850186353791},height_range={0.853916437593,23.13064422717406},rate_95%_HPD={8.711851921788201E-8,0.001022520627361878},rate_range={8.711851921788201E-8,0.003870877294997701},height_median=4.999060103119916,rate=3.3914437870525204E-4,height=5.399125440608805,posterior=1.0,rate_median=2.332128915631564E-4,length=3.7268557103757853,length_median=3.290854039749]:3.2872149600330944)[&height_95%_HPD={3.927690952300395,14.237304710299043},length_range={0.002329699203999,25.31394515044},length_95%_HPD={0.08183917561831,6.9666775759},height_range={2.4622307924039433,29.401847954504944},rate_95%_HPD={4.364997053182759E-5,0.002191027927000396},rate_range={8.291975955745968E-7,0.0048045007215393966},height_median=8.270004126003982,rate=9.55093832757695E-4,height=8.6863404006419,posterior=0.8003962580630636,rate_median=8.205062554734157E-4,length=2.9893134796503555,length_median=2.5222460363524997]:2.7557121199575416,447[&rate_range={9.415409205379232E-8,0.0038648389675536464},height_95%_HPD={7.901235221652314E-12,1.3085355021758005E-10},length_range={1.701205561422,35.49788336177},height_median=7.179323802120052E-11,length_95%_HPD={4.124929747545,18.09920086522},height=7.1640651986249E-11,rate=3.0847594938247775E-4,height_range={0.0,1.9798562789219432E-10},rate_median=2.0647991722251026E-4,length=10.791131342824931,length_median=10.42639420389,rate_95%_HPD={9.415409205379232E-8,9.484179999582113E-4}]:11.4420525205278)[&height_95%_HPD={5.536785085624047,18.157677532181992},length_range={0.1628051123096,28.86881934207},length_95%_HPD={0.560495206673,9.6782573545},height_range={3.058982416286028,35.49788336191102},rate_95%_HPD={8.942492109097334E-8,0.0010463344646358596},rate_range={8.942492109097334E-8,0.004775977520524501},height_median=10.971552786505043,rate=3.447134719817007E-4,height=11.442052520599441,posterior=0.9694363454199547,rate_median=2.3555977037193287E-4,length=4.395535916040093,length_median=3.78354157296]:4.3388631174634185,446[&rate_range={9.209919579685731E-8,0.00241774171320773},height_95%_HPD={8.86757334228605E-12,1.3176304491935298E-10},length_range={2.176700148859,49.64805062467},height_median=7.156586434575729E-11,length_95%_HPD={7.871714239004,24.94154474913},height=7.164621916149288E-11,rate=2.1307152507060327E-4,height_range={0.0,1.9599610823206604E-10},rate_median=1.5174417714312335E-4,length=15.631012195043303,length_median=15.11021731448,rate_95%_HPD={9.209919579685731E-8,6.236193715143544E-4}]:15.780915637991214)[&height_95%_HPD={8.376499690516937,24.43613225268001},length_range={1.366679029993,41.74122869004},length_95%_HPD={3.401895163679,21.08037368667},height_range={4.582316771627006,49.64805062476597},rate_95%_HPD={2.2520338594804692E-4,0.0023714575450909047},rate_range={5.513699500469724E-5,0.00502598173547438},height_median=15.188703214389704,rate=0.0011427268258032716,height=15.78091563806286,posterior=1.0,rate_median=0.0010245861066133044,length=11.286890140790161,length_median=10.40391595074]:11.286890140790304)[&height_95%_HPD={15.771771450526671,40.10365579034999},length_range={0.9550638901802,47.63419044685},length_95%_HPD={2.263353198194,19.47248215915},height_range={9.716345092616905,72.54320385818869},rate_95%_HPD={9.79002420389141E-8,8.583324913919357E-4},rate_range={9.393742272853128E-8,0.003342668774605457},height_median=26.273652524219074,rate=2.891445013585024E-4,height=27.067805778853163,posterior=1.0,rate_median=1.9940654030943E-4,length=9.581051075102819,length_median=8.54202653568]:9.581051075102373)[&height_95%_HPD={22.714359401164984,52.50717211630899},length_range={1.333604207616,54.18204982782},length_95%_HPD={3.200796659833,23.42798237217},height_range={16.49171158166206,83.34640057398485},rate_95%_HPD={6.322468043847795E-5,0.001750889980778124},rate_range={2.280735799163129E-6,0.004267614065965745},height_median=35.61132378563997,rate=8.067267225297486E-4,height=36.648856853955536,posterior=1.0,rate_median=7.11809572929672E-4,length=12.05869185554644,length_median=10.91645488129]:12.069650446470611)[&height_95%_HPD={30.917556836059987,68.49548343426704},length_range={0.00199368423182,118.6266374852},length_95%_HPD={0.1350872496434,47.79812701057},height_range={22.40353771014503,111.54447767105597},rate_95%_HPD={9.450940485801974E-8,7.349547289470653E-4},rate_range={9.450940485801974E-8,0.00428337408610607},height_median=47.51656377147003,rate=2.463928519354893E-4,height=48.71850730042615,posterior=0.966160462000878,rate_median=1.696397441916434E-4,length=23.580180948778132,length_median=22.52165671981]:31.37758692108242,((444[&rate_range={1.0100942413217636E-5,0.004159778319238145},height_95%_HPD={1.000444171950221E-11,1.319904185947962E-10},length_range={2.883313099348,91.81940378535},height_median=7.16227077646181E-11,length_95%_HPD={6.409622747073,54.74370996586},height=7.164399549092134E-11,rate=6.094134404135738E-4,height_range={0.0,1.9798562789219432E-10},rate_median=5.187789836433248E-4,length=26.539037626409332,length_median=23.44756173576,rate_95%_HPD={6.582063382330767E-5,0.0013921125062299772}]:26.489412194013596,441[&rate_range={9.155885428074184E-8,0.0032712818624050935},height_95%_HPD={1.000444171950221E-11,1.319904185947962E-10},length_range={2.883313099348,95.95109781109},height_median=7.16227077646181E-11,length_95%_HPD={6.351808064102,55.11214733171},height=7.16455325432128E-11,rate=1.9181512919798856E-4,height_range={0.0,1.9798562789219432E-10},rate_median=1.2849968683183307E-4,length=26.672952920252225,length_median=23.54520879602,rate_95%_HPD={9.155885428074184E-8,5.840567381165184E-4}]:26.489412194013596)[&height_95%_HPD={6.414119014605944,54.59686304007681},length_range={0.002090013646328,105.4742553083},length_95%_HPD={0.1540856993951,48.38278078752},height_range={2.883313099449026,90.00968793662736},rate_95%_HPD={9.310724005246083E-8,7.782837660917351E-4},rate_range={9.310724005246083E-8,0.003762644680159614},height_median=23.403215304759726,rate=2.34219402840856E-4,height=26.48941219408524,posterior=0.9856694172079566,rate_median=1.383842526712325E-4,length=16.582265907355836,length_median=11.195523118890002]:13.058322212163596,445[&rate_range={9.431920159704645E-8,0.004738787046336176},height_95%_HPD={9.890754881780595E-12,1.3363887774175964E-10},length_range={3.489361692443,227.4490298797},height_median=7.105427357601002E-11,length_95%_HPD={9.495061167924,105.2161129208},height=7.161187097004855E-11,rate=4.831871982697112E-4,height_range={0.0,2.000319909711834E-10},rate_median=3.3085700051292883E-4,length=51.75442807605226,length_median=46.30987634728,rate_95%_HPD={9.431920159704645E-8,0.001451615562576739}]:39.54773440617723)[&height_95%_HPD={11.210647174328926,75.050570779966},length_range={0.01173311139108,132.2870814633},length_95%_HPD={0.09218513365926,76.463571401},height_range={5.993815243808001,125.00671476650001},rate_95%_HPD={9.387401709417629E-8,4.453218086688359E-4},rate_range={9.387401709417629E-8,0.00356813070508816},height_median=36.599563538548466,rate=1.271803178111878E-4,height=39.547734406248836,posterior=0.7416104738210759,rate_median=6.870182203718458E-5,length=37.870235659273256,length_median=37.26451583206]:40.54835981525973)[&height_95%_HPD={50.87268724118297,113.95406263353198},length_range={201.6517727146,451.8706695354},length_95%_HPD={289.3440503119,393.0616874828},height_range={42.46081313947735,227.449029879715},rate_95%_HPD={5.159404026603996E-4,0.0011607039994268333},rate_range={1.1630103742420349E-5,0.0019161247106752894},height_median=77.44477861473496,rate=8.240049141291911E-4,height=80.09609422150857,posterior=1.0,rate_median=8.131305626981381E-4,length=341.2045282493606,length_median=341.3593966529]:341.20452824936115,((((1086[&rate_range={9.516758577515176E-8,0.004851918778159774},height_95%_HPD={0.0,1.389253156958148E-10},length_range={23.00576413476,179.0746655612},height_median=7.003109203651547E-11,length_95%_HPD={23.40290974326,91.75562402123},height=7.155765628175117E-11,rate=4.7955752546409615E-4,height_range={0.0,2.2595258997171186E-10},rate_median=3.311819225286937E-4,length=55.81625406822738,length_median=52.85503113072,rate_95%_HPD={9.516758577515176E-8,0.0014322567418585007}]:55.816254068226804,929[&rate_range={9.432469520799988E-8,0.004676710671353185},height_95%_HPD={0.0,1.389253156958148E-10},length_range={23.00576413476,179.0746655612},height_median=7.003109203651547E-11,length_95%_HPD={23.40290974326,91.75562402123},height=7.155765628175117E-11,rate=6.799555006711363E-4,height_range={0.0,2.2595258997171186E-10},rate_median=4.821553555275909E-4,length=55.81625406822738,length_median=52.85503113072,rate_95%_HPD={9.432469520799988E-8,0.0019712734574318094}]:55.816254068226804)[&height_95%_HPD={23.402909743388022,91.75562402133005},length_range={54.62986856848,324.5034657044},length_95%_HPD={123.1386102653,258.8794854981},height_range={23.005764134818037,179.074665561266},rate_95%_HPD={1.5857276195778373E-4,0.0015367822343438258},rate_range={3.202947197201185E-7,0.0023301038423808075},height_median=52.855031130824955,rate=8.991361654782747E-4,height=55.81625406829836,posterior=1.0,rate_median=8.911974363138483E-4,length=188.38326441450099,length_median=187.8123887161]:188.3832644145022,(((784[&rate_range={9.178333677608107E-8,0.005007052368223761},height_95%_HPD={9.890754881780595E-12,1.3307044355315156E-10},length_range={29.61704839825,146.8102683698},height_median=7.003109203651547E-11,length_95%_HPD={41.3755285705,101.0464032451},height=7.154474875395298E-11,rate=4.859433381506327E-4,height_range={0.0,2.1594814825220965E-10},rate_median=3.3608018772441294E-4,length=69.79499222911156,length_median=68.13440883417,rate_95%_HPD={9.178333677608107E-8,0.0014620112631624157}]:69.7949922291121,785[&rate_range={9.743733155621526E-8,0.002871041181970594},height_95%_HPD={9.890754881780595E-12,1.3307044355315156E-10},length_range={29.61704839825,146.8102683698},height_median=7.003109203651547E-11,length_95%_HPD={41.3755285705,101.0464032451},height=7.154474875395298E-11,rate=5.382440644521829E-4,height_range={0.0,2.1594814825220965E-10},rate_median=5.078415203754708E-4,length=69.79499222911156,length_median=68.13440883417,rate_95%_HPD={9.743733155621526E-8,0.001135339459593941}]:69.7949922291121)[&height_95%_HPD={41.375528570558004,101.0464032452},length_range={9.761249728262,151.7329175039},length_95%_HPD={22.94764521871,97.69340060106},height_range={29.617048398289,146.81026836985995},rate_95%_HPD={9.100533276550085E-8,0.0012841355133827803},rate_range={9.100533276550085E-8,0.0032719094373945394},height_median=68.13440883427603,rate=5.403725639745166E-4,height=69.79499222918365,posterior=1.0,rate_median=4.721295509425335E-4,length=56.922620127948875,length_median=54.91884482441]:49.99888893520297,491[&rate_range={1.6438607301888145E-4,0.0020427251223404342},height_95%_HPD={0.0,1.4011902749189176E-10},length_range={61.93842236234,203.9811934716},height_median=7.003109203651547E-11,length_95%_HPD={81.75449000096,156.3743838148},height=7.15549712395301E-11,rate=7.253564033946787E-4,height_range={0.0,2.3788970793248154E-10},rate_median=7.003938864712744E-4,length=118.45946543706329,length_median=117.2474188981,rate_95%_HPD={3.6682383313217724E-4,0.0011319276575288357}]:119.79388116431507)[&height_95%_HPD={84.77794165558504,159.09753447662996},length_range={0.1583732809376,118.5717382657},length_95%_HPD={5.585108822725,58.52335801071},height_range={64.55741855248999,203.98119347168003},rate_95%_HPD={9.598953745472865E-5,0.001886604242204515},rate_range={5.1985657068391034E-6,0.004499029976528245},height_median=118.55830569392697,rate=8.550277149182155E-4,height=119.79388116438662,posterior=0.7525188278866611,rate_median=7.523178718464726E-4,length=29.525859499712684,length_median=26.75740387982]:29.15043152394213,((204[&rate_range={7.002444585090033E-6,0.003524946626713248},height_95%_HPD={0.0,1.319904185947962E-10},length_range={2.33253770751,90.4966583554},height_median=7.003109203651547E-11,length_95%_HPD={4.887813205879,45.07944872945},height=7.15538142909277E-11,rate=4.5390138811907463E-4,height_range={0.0,2.2498625185107812E-10},rate_median=3.807632144007751E-4,length=22.443311639957994,length_median=20.08917050887,rate_95%_HPD={3.702466187080032E-5,0.0010689854682717072}]:22.443311639957695,203[&rate_range={7.006239708975018E-5,0.0046631378413039765},height_95%_HPD={0.0,1.319904185947962E-10},length_range={2.33253770751,90.4966583554},height_median=7.003109203651547E-11,length_95%_HPD={4.887813205879,45.07944872945},height=7.15538142909277E-11,rate=9.923920574498072E-4,height_range={0.0,2.2498625185107812E-10},rate_median=8.697051507834461E-4,length=22.443311639957994,length_median=20.08917050887,rate_95%_HPD={1.84535462259058E-4,0.0021040149857006326}]:22.443311639957695)[&height_95%_HPD={4.887813205962004,45.079448729470016},length_range={1.36774370118,124.1056774987},length_95%_HPD={4.973636487261,64.45352939027},height_range={2.3325377075958613,90.49665835543396},rate_95%_HPD={9.21530776187223E-8,3.6022706104490044E-4},rate_range={9.21530776187223E-8,0.0017485315232703058},height_median=20.089170508891982,rate=1.1169546629447492E-4,height=22.44331164002925,posterior=1.0,rate_median=6.955964960571604E-5,length=32.1667298710552,length_median=29.63998964194]:32.16672987105521,((199[&rate_range={1.2824940467150936E-6,0.0028442988591498315},height_95%_HPD={0.0,1.319904185947962E-10},length_range={2.694793811533,64.91193710985},height_median=7.003109203651547E-11,length_95%_HPD={5.988175868004,28.52006684165},height=7.159049493682765E-11,rate=3.919614791412281E-4,height_range={0.0,2.2299673219094984E-10},rate_median=3.321390244262045E-4,length=16.098090641866005,length_median=14.99584665412,rate_95%_HPD={1.9999251837661862E-5,9.077409717434361E-4}]:16.09945964578784,(202[&rate_range={8.489976427287848E-8,0.002873880810809787},height_95%_HPD={0.0,1.3204726201365702E-10},length_range={0.836497581233,46.82085735435},height_median=7.003109203651547E-11,length_95%_HPD={1.948220112472,15.32313000951},height=7.158363899251007E-11,rate=2.0777142091115916E-4,height_range={0.0,2.269757715112064E-10},rate_median=1.3675269231787715E-4,length=7.821096843312637,length_median=7.029566487402,rate_95%_HPD={8.489976427287848E-8,6.445017610560228E-4}]:7.8212007285802825,200[&rate_range={1.7210680415437762E-6,0.003661539341807445},height_95%_HPD={0.0,1.3204726201365702E-10},length_range={0.836497581233,46.82085735435},height_median=7.003109203651547E-11,length_95%_HPD={1.955041850279,15.33646087127},height=7.15835180504272E-11,rate=4.209691735450107E-4,height_range={0.0,2.269757715112064E-10},rate_median=3.389791911851977E-4,length=7.822386657997107,length_median=7.030653985237,rate_95%_HPD={8.257249828681225E-6,0.0010564898357552869}]:7.8212007285802825)[&height_95%_HPD={1.955041850325017,15.334638395406046},length_range={0.1952523387914,55.28122074284},length_95%_HPD={0.8202838085821,18.39912549457},height_range={0.836497581350045,46.820857354459974},rate_95%_HPD={7.799756990040777E-5,0.0018580002205735185},rate_range={1.0948388357283584E-7,0.004332087542898214},height_median=7.0287450228299235,rate=8.400445805582009E-4,height=7.821200728651866,posterior=0.9995046774211706,rate_median=7.27928648665263E-4,length=8.281135226428153,length_median=7.106621744007]:8.278258917207562)[&height_95%_HPD={6.004487733161,28.52006684176007},length_range={0.8999532272776,74.15916004001},length_95%_HPD={2.279026223206,28.44289287143},height_range={2.6947938116049954,64.91193710996129},rate_95%_HPD={1.0633950775000286E-7,8.381505207723964E-4},rate_range={1.0633950775000286E-7,0.0034427563775034434},height_median=14.996388526480132,rate=3.15087383367423E-4,height=16.09945964585943,posterior=1.0,rate_median=2.4179878843787338E-4,length=13.527828736121368,length_median=11.94399184303]:13.52782873612184,(201[&rate_range={9.204979192628613E-8,0.0020779307674046446},height_95%_HPD={0.0,1.319904185947962E-10},length_range={2.449574262937,70.13462809946},height_median=7.003109203651547E-11,length_95%_HPD={4.993865293292,28.30601545178},height=7.155250120545638E-11,rate=1.3515515002953275E-4,height_range={0.0,2.2299673219094984E-10},rate_median=8.772812399730145E-5,length=15.568912508907522,length_median=14.45610181014,rate_95%_HPD={9.204979192628613E-8,4.2354387652732194E-4}]:15.568912508907532,(198[&rate_range={9.069370312349464E-8,0.003049121438628409},height_95%_HPD={0.0,1.3210410543251783E-10},length_range={0.766447127427,41.6952802074},height_median=7.003109203651547E-11,length_95%_HPD={1.695389426431,14.728071605},height=7.158545568337414E-11,rate=2.1870768058948565E-4,height_range={0.0,2.219735506514553E-10},rate_median=1.433658569693489E-4,length=7.121281007520906,length_median=6.319249376389,rate_95%_HPD={9.069370312349464E-8,6.839433185841285E-4}]:7.121281007520783,197[&rate_range={9.958828263312434E-8,0.003522806758516377},height_95%_HPD={0.0,1.3210410543251783E-10},length_range={0.766447127427,41.6952802074},height_median=7.003109203651547E-11,length_95%_HPD={1.695389426431,14.728071605},height=7.158545568337414E-11,rate=4.3715446284109264E-4,height_range={0.0,2.219735506514553E-10},rate_median=3.4849052401841863E-4,length=7.121281007520906,length_median=6.319249376389,rate_95%_HPD={3.179652517889708E-6,0.0011083287735634475}]:7.121281007520783)[&height_95%_HPD={1.6953894265400322,14.728071605098023},length_range={0.1284577060111,64.80271568114},length_95%_HPD={0.8283570318797,19.40700624542},height_range={0.7664471274379707,41.69528020751329},rate_95%_HPD={3.426552537664605E-5,0.001528856305216525},rate_range={8.649541192863969E-6,0.004648844378329809},height_median=6.319249376510015,rate=6.368161056529075E-4,height=7.121281007592368,posterior=1.0,rate_median=5.238221574863899E-4,length=8.447631501386525,length_median=7.159445382925]:8.447631501386716)[&height_95%_HPD={4.993865293379997,28.30601545185698},length_range={0.19861482812,81.72972134562},length_95%_HPD={1.195141840028,31.03731860694},height_range={2.4495742629600272,70.13462809950909},rate_95%_HPD={1.5508368800726376E-5,0.0012012645784512828},rate_range={1.0940591594546777E-7,0.004400306994730804},height_median=14.456101810214989,rate=4.8085852199368246E-4,height=15.568912508979084,posterior=1.0,rate_median=3.8500552332406724E-4,length=14.058375873002092,length_median=12.23724513197]:14.058375873002186)[&height_95%_HPD={14.50514992397001,48.36732834219504},length_range={2.011397926847,112.9348999053},length_95%_HPD={4.372886081322,52.29982197493},height_range={8.624770077054052,99.55173692132996},rate_95%_HPD={8.830618431316517E-5,0.0014605644241322284},rate_range={1.8512640152143003E-5,0.0035843888711700497},height_median=28.30307619208895,rate=6.608224263011811E-4,height=29.62728838198127,posterior=1.0,rate_median=5.658258794905188E-4,length=24.982753129103667,length_median=22.10690851242]:24.98275312910319)[&height_95%_HPD={27.251080046190054,86.01325084046005},length_range={15.13625017717,204.1697947623},length_95%_HPD={33.67126850635,135.5018795778},height_range={19.692322397539158,132.65780110089645},rate_95%_HPD={1.549272937693793E-4,0.001224933895026503},rate_range={2.498526677428499E-5,0.003201603255357513},height_median=52.47225126557902,rate=6.032598798866223E-4,height=54.61004151108446,posterior=1.0,rate_median=5.379362011890032E-4,length=86.06025396099346,length_median=85.43561709502]:94.33427117724429)[&height_95%_HPD={108.17290126225907,187.78018000034098},length_range={25.07223283989,230.8174532698},length_95%_HPD={42.32879331241,150.581988548},height_range={85.545501460629,256.305589073244},rate_95%_HPD={3.255514330340045E-5,0.0010613607746765782},rate_range={2.9454724583230316E-7,0.0028420509214491124},height_median=147.90982461578,rate=5.122319131558754E-4,height=148.94431268832875,posterior=1.0,rate_median=4.6467858733979805E-4,length=95.25520579447159,length_median=92.5787096897]:95.25520579447183)[&height_95%_HPD={186.63567793263996,306.2917275214701},length_range={27.35570157498,250.3286672151},length_95%_HPD={54.85918700799,176.8477421233},height_range={145.04236596419008,379.96194117368697},rate_95%_HPD={2.492944703141514E-4,0.0014408688822279236},rate_range={1.1175802554721697E-4,0.0030629502058689005},height_median=242.8197818453001,rate=7.949654781135654E-4,height=244.19951848280058,posterior=1.0,rate_median=7.390367537440049E-4,length=114.41197033600868,length_median=113.1940868825]:114.09359713925849,(((((678[&rate_range={1.1291109709088046E-7,0.002088407087327659},height_95%_HPD={0.0,1.410853656125255E-10},length_range={2.271621008819,76.45085503588},height_median=7.09405867382884E-11,length_95%_HPD={6.695410734559,28.39542818009},height=7.177960548081023E-11,rate=2.803676189285499E-4,height_range={0.0,2.410729393886868E-10},rate_median=2.2570562837959842E-4,length=16.383488299045943,length_median=15.34409983923,rate_95%_HPD={4.6869703985044045E-6,7.032919779052137E-4}]:17.905223534009007,(681[&rate_range={1.1633250007741162E-7,0.0023701815391005718},height_95%_HPD={0.0,1.4102852219366468E-10},length_range={2.894983389013,88.13010652516},height_median=7.099743015714921E-11,length_95%_HPD={5.960037304108,26.04594058335},height=7.177658192873812E-11,rate=2.979620050879733E-4,height_range={0.0,2.340811988688074E-10},rate_median=2.4029259811150867E-4,length=14.903853329180828,length_median=13.93293924451,rate_95%_HPD={2.9968348367092177E-6,7.484749764899107E-4}]:13.926060045910429,((682[&rate_range={8.852271272478114E-8,0.002926577458296782},height_95%_HPD={0.0,1.410853656125255E-10},length_range={1.126113241798,26.10073075362},height_median=7.099743015714921E-11,length_95%_HPD={2.070649598943,10.43657958149},height=7.177500328260862E-11,rate=2.536144390357446E-4,height_range={0.0,2.3709390006843023E-10},rate_median=1.7215880410331432E-4,length=5.802431604304623,length_median=5.400240654207,rate_95%_HPD={8.852271272478114E-8,7.760666624036704E-4}]:5.80212119751304,677[&rate_range={7.382715193851005E-7,0.0039017486249480716},height_95%_HPD={0.0,1.410853656125255E-10},length_range={1.126113241798,26.10073075362},height_median=7.099743015714921E-11,length_95%_HPD={2.089462515279,10.45255963359},height=7.1774969367633E-11,rate=5.100333776077993E-4,height_range={0.0,2.3709390006843023E-10},rate_median=4.164075624475826E-4,length=5.802309140768367,length_median=5.400240654207,rate_95%_HPD={1.3958671690652933E-5,0.0012525488569899875}]:5.80212119751304)[&height_95%_HPD={2.089462515364062,10.453275571939969},length_range={0.1018585797995,33.25597830278},length_95%_HPD={0.6507777228258,9.795073762225},height_range={1.1261132418977695,26.100730753733274},rate_95%_HPD={6.357042005826917E-6,0.0015107091315558609},rate_range={9.626767283352488E-7,0.004412366688851627},height_median=5.400098254141454,rate=6.124256434088027E-4,height=5.802121197584815,posterior=0.9999437133433149,rate_median=4.984748695015752E-4,length=4.508564063139363,length_median=3.8950812870135003]:4.30137648787282,680[&rate_range={8.495567883036491E-8,0.0022620863376913956},height_95%_HPD={0.0,1.4102852219366468E-10},length_range={2.271621008819,56.8703741118},height_median=7.099743015714921E-11,length_95%_HPD={4.416043876352,17.26237587711},height=7.176511226792532E-11,rate=2.0613858413351898E-4,height_range={0.0,2.3709390006843023E-10},rate_median=1.4117638699589978E-4,length=10.236625207494956,length_median=9.633093871221,rate_95%_HPD={8.495567883036491E-8,6.242535997568849E-4}]:10.10349768538587)[&height_95%_HPD={4.418828577709007,16.835237246569022},length_range={0.00226095026421,39.84475250021},length_95%_HPD={0.08540293260723,9.786892974689},height_range={2.7728493416361744,38.2519469582565},rate_95%_HPD={9.519058232153093E-7,0.0015814142565296594},rate_range={9.331978774965944E-8,0.0049689120837504664},height_median=9.549703753782495,rate=6.289586483139162E-4,height=10.103497685457635,posterior=0.899078024563497,rate_median=5.061766628300184E-4,length=3.8381188675161564,length_median=3.0084859567575]:3.8225623605245715)[&height_95%_HPD={6.624903967736941,23.204352267839454},length_range={0.001844872383309,54.72508273561},length_95%_HPD={0.02076724419671,11.70356982285},height_range={3.9277458086569936,49.389246945949026},rate_95%_HPD={9.595453370715716E-8,9.877644240725287E-4},rate_range={9.595453370715716E-8,0.004623344564989531},height_median=13.133269387146981,rate=3.2044263039258047E-4,height=13.926060045982206,posterior=0.6478031317895779,rate_median=2.1407779422768974E-4,length=4.118590705925122,length_median=2.962721322917]:3.97916348809858)[&height_95%_HPD={8.061076912012936,29.837033010827383},length_range={92.94989845251,211.6010369901},length_95%_HPD={147.123087382,179.5699664032},height_range={5.096460813812087,88.13010652528101},rate_95%_HPD={2.1793683072380356E-5,1.6929722606206732E-4},rate_range={3.1931133237715015E-6,3.701630063961606E-4},height_median=16.77940561651593,rate=8.755494839709433E-5,height=17.905223534080786,posterior=1.0,rate_median=8.106966986579478E-5,length=163.50205721858103,length_median=163.682998737]:163.48327175976044,679[&rate_range={3.2059047422980863E-6,4.035341241813739E-4},height_95%_HPD={0.0,1.4102852219366468E-10},length_range={128.9448840312,294.6496902496},height_median=7.09405867382884E-11,length_95%_HPD={176.0000296848,194.5159844423},height=7.196075560409925E-11,rate=1.3003346203261236E-4,height_range={0.0,2.2401991373044439E-10},rate_median=1.2403562812402202E-4,length=182.47493501953332,length_median=180.7017917185,rate_95%_HPD={4.7909226532809694E-5,2.2848296858923615E-4}]:181.38849529376927)[&height_95%_HPD={176.00002968492714,191.92458204925094},length_range={2.001929868811E-4,60.0116219181},length_95%_HPD={0.4816690923132,17.9167675129},height_range={176.00002968492714,220.37358546805962},rate_95%_HPD={9.265456552226149E-8,7.807945959167497E-4},rate_range={9.265456552226149E-8,0.0038382819130688313},height_median=179.81078251055604,rate=2.4855699593573767E-4,height=181.38849529384123,posterior=0.8198151546194459,rate_median=1.6146739057414165E-4,length=7.851779097274234,length_median=6.641616909413]:7.408415425822454,(((321[&rate_range={9.250556891544857E-8,0.004504001958575413},height_95%_HPD={0.0,1.4154011296341196E-10},length_range={3.354334093744,56.08929909412},height_median=7.082689990056679E-11,length_95%_HPD={8.339057022886,30.76823196178},height=7.165469022653639E-11,rate=4.796461504609836E-4,height_range={0.0,2.2509993868879974E-10},rate_median=3.361689965103543E-4,length=18.8253783811508,length_median=18.11414333661,rate_95%_HPD={9.250556891544857E-8,0.0014265764531614716}]:17.20602939221836,(322[&rate_range={9.542905871743099E-8,0.004533843578022243},height_95%_HPD={0.0,1.4136958270682953E-10},length_range={2.609414564554,43.92241592017},height_median=7.09405867382884E-11,length_95%_HPD={5.330117394159,22.67435179684},height=7.166499909931557E-11,rate=3.971804739114335E-4,height_range={0.0,2.333422344236169E-10},rate_median=3.129936142824627E-4,length=13.380609631592794,length_median=12.62625515043,rate_95%_HPD={9.542905871743099E-8,0.0010535248306862278}]:13.088053780933988,316[&rate_range={9.829969183314084E-8,0.0046551592161479085},height_95%_HPD={0.0,1.418811734765768E-10},length_range={2.609414564554,47.7660407686},height_median=7.09405867382884E-11,length_95%_HPD={5.557600365508,25.13554215772},height=7.167660761955686E-11,rate=4.7743840779271177E-4,height_range={0.0,2.3135271476348862E-10},rate_median=3.2925277536010515E-4,length=14.736447237921361,length_median=13.94109732438,rate_95%_HPD={9.829969183314084E-8,0.001432535862589746}]:13.088053780933977)[&height_95%_HPD={5.456649421477039,22.39183891238696},length_range={0.003624004229978,36.48688421623},length_95%_HPD={0.0259034972081,10.62616764873},height_range={2.6094145645748767,43.47891148695993},rate_95%_HPD={9.771657674173013E-8,0.0013924444359454432},rate_range={9.771657674173013E-8,0.004782905863629435},height_median=12.384917366670606,rate=4.719141081405377E-4,height=13.088053781005653,posterior=0.5401042428881809,rate_median=3.335490769646691E-4,length=4.255355349621121,length_median=3.4024060442015003]:4.1179756112843595)[&height_95%_HPD={7.377353046839914,27.687726894392938},length_range={0.00109806548428,39.70028897442},length_95%_HPD={0.00109806548428,11.91829278351},height_range={4.685359862641974,45.998407292311754},rate_95%_HPD={9.725450601364611E-8,0.001327359180260272},rate_range={9.725450601364611E-8,0.0038893908478717467},height_median=16.40914490100144,rate=4.5588017666477605E-4,height=17.206029392290013,posterior=0.22688025576656798,rate_median=3.288085021866737E-4,length=4.070216856319437,length_median=2.869885381566]:3.141356051521491,318[&rate_range={9.02290778604847E-8,0.004513913696745381},height_95%_HPD={0.0,1.4136958270682953E-10},length_range={3.549615493592,57.79776289917},height_median=7.09405867382884E-11,length_95%_HPD={6.403181263866,28.56160799605},height=7.166320160560751E-11,rate=4.78643219906822E-4,height_range={0.0,2.333422344236169E-10},rate_median=3.292344577503467E-4,length=16.445711075136085,length_median=15.53460470852,rate_95%_HPD={9.02290778604847E-8,0.0014347102494731646}]:20.347385443739842)[&height_95%_HPD={10.458670215727977,32.14874326462905},length_range={0.2198094395104,75.46229312103},length_95%_HPD={0.9291385590029,21.852494956},height_range={5.201356339796973,57.79776289917697},rate_95%_HPD={9.508656941481313E-8,0.0012249544997438625},rate_range={9.508656941481313E-8,0.0042948332807932355},height_median=19.51312373297901,rate=4.288618487320591E-4,height=20.347385443811504,posterior=1.0,rate_median=3.165327531695845E-4,length=9.275035115779318,length_median=7.725859797373]:10.083725815502302,((317[&rate_range={9.481668816304998E-8,0.002954441763160671},height_95%_HPD={0.0,1.4148326954455115E-10},length_range={2.294135630084,47.35218227748},height_median=7.09405867382884E-11,length_95%_HPD={4.216222877882,23.16561606462},height=7.164549030946957E-11,rate=2.6198330672246316E-4,height_range={0.0,2.270326149300672E-10},rate_median=1.9353552662557417E-4,length=12.868098262872806,length_median=11.94902301587,rate_95%_HPD={9.481668816304998E-8,7.4719206764246E-4}]:12.86809826287256,320[&rate_range={8.836138346912428E-8,0.004791149441280123},height_95%_HPD={0.0,1.4148326954455115E-10},length_range={2.294135630084,47.35218227748},height_median=7.09405867382884E-11,length_95%_HPD={4.216222877882,23.16561606462},height=7.164549030946957E-11,rate=4.915932739787189E-4,height_range={0.0,2.270326149300672E-10},rate_median=3.3910953673224576E-4,length=12.868098262872806,length_median=11.94902301587,rate_95%_HPD={8.836138346912428E-8,0.0014724380622640634}]:12.86809826287256)[&height_95%_HPD={4.216222878004032,23.165616064687924},length_range={1.321209850922,55.84665309345},length_95%_HPD={2.576930011218,24.46774773673},height_range={2.2941356302031295,47.35218227754973},rate_95%_HPD={9.281630767246514E-8,7.723958927593547E-4},rate_range={9.281630767246514E-8,0.0031754792610591033},height_median=11.949023015926969,rate=2.6836475579079463E-4,height=12.868098262944207,posterior=1.0,rate_median=1.9216383784138093E-4,length=12.385361115880038,length_median=11.21289170356]:11.16204923782598,319[&rate_range={5.012795062805989E-7,0.0023057877063720647},height_95%_HPD={0.0,1.410853656125255E-10},length_range={6.620324284865,72.39845526945},height_median=7.08837433194276E-11,length_95%_HPD={12.35861859197,39.76515273797},height=7.166517507324569E-11,rate=2.1212521230677903E-4,height_range={0.0,2.3106849766918458E-10},rate_median=1.7251674943183042E-4,length=25.314400123303695,length_median=24.46590239159,rate_95%_HPD={2.3764275313228884E-6,5.227529639218067E-4}]:24.030147500698522)[&height_95%_HPD={12.194164960454941,37.539646847889},length_range={3.038378347782E-4,63.75405044384},length_95%_HPD={7.279401126254E-4,17.61744923709},height_range={6.620324284926028,57.968357214875994},rate_95%_HPD={9.198055280407016E-8,0.001340305405072941},rate_range={9.198055280407016E-8,0.0045798623018759935},height_median=23.23863751664598,rate=4.818492490343503E-4,height=24.030147500770187,posterior=0.7393590075536693,rate_median=3.606053350806513E-4,length=6.41479458544122,length_median=4.8158343493535]:6.400963758543618)[&height_95%_HPD={17.289680516930048,45.96456432884895},length_range={83.11703685927,220.2325197342},length_95%_HPD={136.0045361162,179.0134233571},height_range={12.034658723322025,91.0696813040571},rate_95%_HPD={2.440664496261961E-4,6.50215937849655E-4},rate_range={1.3088773012839855E-4,0.0010398252044837844},height_median=29.452116506049947,rate=4.4018715471463014E-4,height=30.431111259313806,posterior=1.0,rate_median=4.296407406329866E-4,length=157.3764350639853,length_median=157.3028461195]:158.36579946034988)[&height_95%_HPD={177.711221502406,203.20125061010506},length_range={0.1290560025918,73.65917249404},length_95%_HPD={1.460812176329,23.81067017927},height_range={176.01322324693706,241.97991764917202},rate_95%_HPD={2.0202162470874984E-6,0.0010729663257432694},rate_range={3.031426135589474E-7,0.003816011661915537},height_median=187.39292829334596,rate=4.1641331993162294E-4,height=188.79691071966369,posterior=0.9974671004491675,rate_median=3.2531611449031087E-4,length=11.020026596005609,length_median=9.5975212805305]:8.578252658411174,((62[&rate_range={9.561786925767252E-8,0.004098249646898104},height_95%_HPD={0.0,1.410853656125255E-10},length_range={0.01544529004649,22.94906696899},height_median=7.099743015714921E-11,length_95%_HPD={0.06072535435218,4.694574383083},height=7.182211502318104E-11,rate=3.854533082154491E-4,height_range={0.0,2.490878614480607E-10},rate_median=2.619549013431207E-4,length=1.783570710987729,length_median=1.352628594494,rate_95%_HPD={9.561786925767252E-8,0.0011832573838525412}]:1.7835707109877104,61[&rate_range={9.235923514910513E-8,0.00407764554272888},height_95%_HPD={0.0,1.410853656125255E-10},length_range={0.01544529004649,22.94906696899},height_median=7.099743015714921E-11,length_95%_HPD={0.06072535435218,4.694574383083},height=7.182211502318104E-11,rate=3.8398559922714825E-4,height_range={0.0,2.490878614480607E-10},rate_median=2.616020879584123E-4,length=1.783570710987729,length_median=1.352628594494,rate_95%_HPD={9.235923514910513E-8,0.001161522179441154}]:1.7835707109877104)[&height_95%_HPD={0.060725354492774386,4.694574383184033},length_range={156.8484436185,231.7561085883},length_95%_HPD={168.306991849,198.0939667195},height_range={0.01544529007702522,22.94906696903405},rate_95%_HPD={1.4457716557167264E-5,1.5033176081860052E-4},rate_range={2.8891047792849013E-6,3.808671660758309E-4},height_median=1.3526285946070402,rate=7.613792562219225E-5,height=1.7835707110595325,posterior=1.0,rate_median=7.02789266752761E-5,length=180.0180433907554,length_median=178.1405712498]:180.9063862085834,676[&rate_range={9.04897222810583E-8,1.746550510860825E-4},height_95%_HPD={0.0,1.4102852219366468E-10},length_range={158.0339366817,277.1332331671},height_median=7.014477887423709E-11,length_95%_HPD={172.0009662437,207.9079813413},height=7.189777805398697E-11,rate=1.7961814220494876E-5,height_range={0.0,2.2396307031158358E-10},rate_median=1.2029547060781049E-5,length=187.9870911196079,length_median=186.0767753244,rate_95%_HPD={9.04897222810583E-8,5.425895485945994E-5}]:182.68995691957102)[&height_95%_HPD={172.00096624381302,198.041629677136},length_range={0.01292837046873,56.31230718672},length_95%_HPD={0.5660100499618,24.7195989107},height_range={172.00096624381302,230.094811888605},rate_95%_HPD={1.019632077675292E-7,0.0010871564515315703},rate_range={1.019632077675292E-7,0.0038815651324354554},height_median=181.13523728904147,rate=4.025052115962522E-4,height=182.68995691964292,posterior=0.3290517949814817,rate_median=3.080859753709155E-4,length=10.789961159770261,length_median=9.264134735801]:14.685206458431935)[&height_95%_HPD={184.773696182754,213.824959698664},length_range={0.001419246596186,79.59750634982},length_95%_HPD={0.1521406655305,32.07992650008},height_range={179.751216438869,232.80026476420693},rate_95%_HPD={9.66747329459017E-8,8.41003874019957E-4},rate_range={9.66747329459017E-8,0.002783228344263812},height_median=196.05054587696475,rate=2.719968966477979E-4,height=197.37516337807486,posterior=0.16913014600758744,rate_median=1.8153591027591782E-4,length=13.20096486469233,length_median=10.931993905399999]:5.332424337940893,250[&rate_range={1.5104946052697102E-5,4.86868248125926E-4},height_95%_HPD={0.0,1.4102852219366468E-10},length_range={158.0339366817,282.5841878492},height_median=7.003109203651547E-11,length_95%_HPD={172.0000005987,216.746103759},height=7.16918898355539E-11,rate=1.6107836806761802E-4,height_range={0.0,2.4061819203780033E-10},rate_median=1.5496509608724525E-4,length=187.5593988264743,length_median=183.2283052197,rate_95%_HPD={6.188552303833845E-5,2.71109687935531E-4}]:202.70758771594407)[&height_95%_HPD={185.29310767877965,224.20480355244706},length_range={72.11209030224,265.1954905833},length_95%_HPD={111.158985915,207.1718235771},height_range={180.724373348345,294.649690249615},rate_95%_HPD={3.6423873780201324E-4,0.001200381858934605},rate_range={1.7882150410441177E-4,0.002242283695792699},height_median=200.67411933934005,rate=7.632817489376336E-4,height=202.70758771601575,posterior=1.0,rate_median=7.384587654105044E-4,length=155.8920066488632,length_median=153.7723290888]:155.58552790604332)[&height_95%_HPD={318.00273874298205,401.48338799035224},length_range={0.05374212335977,161.1265085456},length_95%_HPD={10.4615715415,104.8095003671},height_range={318.00197975808396,470.86729870172894},rate_95%_HPD={3.1113071508324503E-7,0.001415698198541167},rate_range={9.869329326043267E-8,0.003803379902614242},height_median=356.06894059296,rate=6.071588370347701E-4,height=358.2931156220591,posterior=0.9938985264153279,rate_median=5.173370417816917E-4,length=56.03889666570066,length_median=53.67935958278]:56.047698572846286,(((792[&rate_range={8.914702140324037E-8,0.004235322785807863},height_95%_HPD={0.0,1.4097167877480388E-10},length_range={0.539345757644,220.0255049242},height_median=7.02584657119587E-11,length_95%_HPD={1.120970779944,30.69540255764},height=7.17474214487538E-11,rate=4.325655507764487E-4,height_range={0.0,2.1509549696929753E-10},rate_median=3.061316826552066E-4,length=12.00388656520742,length_median=9.13293216811,rate_95%_HPD={8.914702140324037E-8,0.001274374805356708}]:12.003886565207237,793[&rate_range={9.334923538825717E-8,0.004932060350024637},height_95%_HPD={0.0,1.4097167877480388E-10},length_range={0.539345757644,220.0255049242},height_median=7.02584657119587E-11,length_95%_HPD={1.120970779944,30.69540255764},height=7.17474214487538E-11,rate=4.8359418328897065E-4,height_range={0.0,2.1509549696929753E-10},rate_median=3.338433676539849E-4,length=12.00388656520742,length_median=9.13293216811,rate_95%_HPD={9.334923538825717E-8,0.0014564990149673659}]:12.003886565207237)[&height_95%_HPD={1.1209707800610431,30.695402557699992},length_range={49.72867888682,328.1488181059},length_95%_HPD={197.4205847367,267.6035013852},height_range={0.5393457577159779,220.025504924325},rate_95%_HPD={4.979478977575199E-7,1.487954856529162E-4},rate_range={1.1147935432059804E-7,3.56273317583114E-4},height_median=9.132932168203979,rate=7.448745957694461E-5,height=12.003886565278984,posterior=1.0,rate_median=6.955001816137702E-5,length=229.25403153970626,length_median=228.3039624177]:229.25403153970555,((1087[&rate_range={6.520687395866032E-7,3.827443356960966E-4},height_95%_HPD={0.0,1.4068746168049984E-10},length_range={136.0010356881,244.2539481566},height_median=7.003109203651547E-11,length_95%_HPD={136.0010356881,191.7165451472},height=7.14827835338678E-11,rate=6.015062327733257E-5,height_range={0.0,2.3510438040830195E-10},rate_median=5.335339430753925E-5,length=155.27420056085043,length_median=149.7920853069,rate_95%_HPD={6.074167036163253E-6,1.2962009039257515E-4}]:155.27420056085086,(635[&rate_range={8.526872084547337E-8,0.0028843363188821892},height_95%_HPD={0.0,1.4097167877480388E-10},length_range={1.58903000021,128.0114841135},height_median=7.003109203651547E-11,length_95%_HPD={2.438436949808,26.16384401436},height=7.150998846355956E-11,rate=2.636560909349335E-4,height_range={0.0,2.369802132307086E-10},rate_median=1.8425243611665812E-4,length=12.099767045818913,length_median=10.1327473647,rate_95%_HPD={8.526872084547337E-8,7.904345236339366E-4}]:12.099767045819174,634[&rate_range={9.367772156422652E-8,0.004784798005203984},height_95%_HPD={0.0,1.4097167877480388E-10},length_range={1.58903000021,128.0114841135},height_median=7.003109203651547E-11,length_95%_HPD={2.438436949808,26.16384401436},height=7.150998846355956E-11,rate=4.817248532514611E-4,height_range={0.0,2.369802132307086E-10},rate_median=3.3458497420496157E-4,length=12.099767045818913,length_median=10.1327473647,rate_95%_HPD={9.367772156422652E-8,0.0014416730063934213}]:12.099767045819174)[&height_95%_HPD={2.4384369498799288,26.163844014436165},length_range={38.8149763063,226.988904152},length_95%_HPD={112.3557913577,188.2309986703},height_range={1.5890300002830031,128.01148411359088},rate_95%_HPD={9.048711299032972E-8,9.670221914405109E-5},rate_range={9.048711299032972E-8,3.189282390874383E-4},height_median=10.132747364739998,rate=3.546624726070407E-5,height=12.099767045890685,posterior=1.0,rate_median=2.7198366804127182E-5,length=143.17443351503076,length_median=138.8730412393]:143.17443351503167)[&height_95%_HPD={136.00103568823096,191.71654514729},length_range={6.459962883148,155.827000849},length_95%_HPD={23.09936368692,102.2006600055},height_range={136.00103568823096,244.25394815676503},rate_95%_HPD={9.718339344623272E-6,4.0032714608086286E-4},rate_range={1.3509052972830017E-6,0.0022858021509309327},height_median=149.79208530703897,rate=1.7221786785068716E-4,height=155.27420056092234,posterior=1.0,rate_median=1.433305189235613E-4,length=68.64459325958939,length_median=71.711483353]:68.64459325958833,(789[&rate_range={8.962908315115968E-8,1.875320097316853E-4},height_95%_HPD={0.0,1.4028955774847418E-10},length_range={201.6000539734,251.8055687052},height_median=7.003109203651547E-11,length_95%_HPD={201.6000539734,217.649237538},height=7.150426131201556E-11,rate=2.0533807401259435E-5,height_range={0.0,2.2600943339057267E-10},rate_median=1.531527937693758E-5,length=206.75307135851776,length_median=205.1281433119,rate_95%_HPD={8.962908315115968E-8,5.805714523837085E-5}]:206.7530713585185,(791[&rate_range={9.161547727141833E-8,5.380304204359502E-4},height_95%_HPD={0.0,1.4023271432961337E-10},length_range={55.80016682164,207.5821970473},height_median=7.003109203651547E-11,length_95%_HPD={55.80016682164,116.5705437524},height=7.180260303380905E-11,rate=4.4374115003728E-5,height_range={0.0,2.219735506514553E-10},rate_median=3.03587643670482E-5,length=72.74919855609768,length_median=65.09286368546,rate_95%_HPD={9.161547727141833E-8,1.3513990609819834E-4}]:72.74919855609765,(788[&rate_range={9.585666264186778E-8,0.004527280888443816},height_95%_HPD={0.0,1.4102852219366468E-10},length_range={0.1150200167664,35.16814973219},height_median=7.099743015714921E-11,length_95%_HPD={0.2093311325578,6.456115286204},height=7.183605599787796E-11,rate=3.540792106775007E-4,height_range={0.0,2.169713297917042E-10},rate_median=2.4006544173738286E-4,length=2.6368016118021744,length_median=2.08175393881,rate_95%_HPD={9.585666264186778E-8,0.0010717005443465516}]:2.6368016118021567,790[&rate_range={9.365260904336466E-8,0.0044910269363586264},height_95%_HPD={0.0,1.4102852219366468E-10},length_range={0.1150200167664,35.16814973219},height_median=7.099743015714921E-11,length_95%_HPD={0.2093311325578,6.456115286204},height=7.183605599787796E-11,rate=3.5072521568829104E-4,height_range={0.0,2.169713297917042E-10},rate_median=2.3755037022546807E-4,length=2.6368016118021744,length_median=2.08175393881,rate_95%_HPD={9.365260904336466E-8,0.001069380183714437}]:2.6368016118021567)[&height_95%_HPD={0.20933113258064395,6.45611528624903},length_range={25.18423404113,206.1960042796},length_95%_HPD={46.4769142382,117.1461861961},height_range={0.11502001684903007,35.16814973226997},rate_95%_HPD={2.099040196427679E-5,3.4910641052615096E-4},rate_range={5.148823997251793E-6,8.922343591317474E-4},height_median=2.081753938941972,rate=1.673457490666837E-4,height=2.6368016118739925,posterior=1.0,rate_median=1.5034813493560635E-4,length=70.11239694429666,length_median=62.62442937104]:70.11239694429547)[&height_95%_HPD={55.80016682172902,116.5705437524926},length_range={1.418271965814,194.8625793614},length_95%_HPD={86.97873084268,167.8822531587},height_range={55.80016682172902,207.582197047324},rate_95%_HPD={8.864628283269279E-8,9.99044101309775E-5},rate_range={8.864628283269279E-8,0.0020256232541918666},height_median=65.09286368556695,rate=3.743991977694966E-5,height=72.74919855616946,posterior=1.0,rate_median=2.6622327707232814E-5,length=134.00387280242433,length_median=140.8332871328]:134.00387280242055)[&height_95%_HPD={201.60005397344895,217.64923753808594},length_range={2.484535920349,93.00870077528},length_95%_HPD={4.622895527762,34.43966408947},height_range={201.60005397344895,251.805568705263},rate_95%_HPD={9.285332096026787E-5,0.0015508255673060505},rate_range={3.0910126237018535E-6,0.004571536560014431},height_median=205.12814331193,rate=7.0596400779835E-4,height=206.75307135859,posterior=1.0,rate_median=6.154761994712277E-4,length=17.165722461918218,length_median=15.24504136079]:17.165722461920666)[&height_95%_HPD={208.03973429903502,243.87360376868995},length_range={0.7917696319142,102.2483009252},length_95%_HPD={2.927596705464,37.53681580459},height_range={204.54685886956912,298.62909978532},rate_95%_HPD={9.55481026887487E-8,7.828791419754205E-4},rate_range={9.55481026887487E-8,0.003332230604216467},height_median=221.92357947228868,rate=2.6228243464752334E-4,height=223.91879382051067,posterior=1.0,rate_median=1.8110022472064244E-4,length=17.33912428447365,length_median=14.90299974077]:17.339124284473854)[&height_95%_HPD={217.1872780680536,270.3793127270556},length_range={45.2694736335,215.1202676621},length_95%_HPD={92.11750960797,179.4216713051},height_range={210.07403925002998,333.4225898910001},rate_95%_HPD={1.4233780218534138E-4,7.628198373857705E-4},rate_range={3.5363064309348184E-5,0.0017828225312166337},height_median=238.92898749722394,rate=4.335773702142913E-4,height=241.25791810498453,posterior=1.0,rate_median=4.116749988073941E-4,length=135.92770867033366,length_median=135.8766987068]:135.92770867033852,((((674[&rate_range={9.149493614727973E-8,0.004496288058748266},height_95%_HPD={9.947598300641403E-12,1.319904185947962E-10},length_range={16.13862079455,117.5433786421},height_median=7.008793545537628E-11,length_95%_HPD={23.30885029332,72.61054447592},height=7.169554241443804E-11,rate=4.87250608286315E-4,height_range={0.0,2.1998403099132702E-10},rate_median=3.366872788800831E-4,length=45.57996395886798,length_median=43.54131360816,rate_95%_HPD={9.149493614727973E-8,0.0014642956578496775}]:45.579963958867815,(673[&rate_range={9.11355301357808E-8,0.0045382005106263225},height_95%_HPD={9.890754881780595E-12,1.3380940799834207E-10},length_range={4.890832525089,102.9693135805},height_median=7.09405867382884E-11,length_95%_HPD={8.363954870419,44.39985514913},height=7.168115158638522E-11,rate=4.882830986356734E-4,height_range={0.0,2.1998403099132702E-10},rate_median=3.385059543106193E-4,length=26.083215631911454,length_median=24.73130081036,rate_95%_HPD={9.11355301357808E-8,0.0014635348572376848}]:27.28381276057471,(671[&rate_range={9.755550379900655E-8,0.003286498701507867},height_95%_HPD={9.492850949754938E-12,1.3432099876808934E-10},length_range={2.426831579827,70.31370224086},height_median=7.105427357601002E-11,length_95%_HPD={4.44626321579,30.02753458624},height=7.16848483187282E-11,rate=2.5013135759988434E-4,height_range={0.0,2.1998403099132702E-10},rate_median=1.8181935961450894E-4,length=15.558015109888606,length_median=14.03867981576,rate_95%_HPD={9.755550379900655E-8,7.163469036161227E-4}]:13.993457762493662,672[&rate_range={9.626104666136936E-8,0.00285933648583801},height_95%_HPD={6.991740519879386E-12,1.319904185947962E-10},length_range={2.426831579827,54.71142219151},height_median=7.105427357601002E-11,length_95%_HPD={4.662240312646,26.21501837716},height=7.168090586278825E-11,rate=4.589452566665616E-4,height_range={0.0,2.1998403099132702E-10},rate_median=3.8624974918454727E-4,length=14.358024984495598,length_median=13.28124743216,rate_95%_HPD={9.626104666136936E-8,0.0010861094029814395}]:13.993457762493666)[&height_95%_HPD={4.442326664435029,25.52967774788948},length_range={0.06483472712495,93.23670767922},length_95%_HPD={1.477985485483,29.13700448682},height_range={2.426831579921952,54.60720654375103},rate_95%_HPD={9.295479673424004E-8,0.0015392048905683913},rate_range={9.295479673424004E-8,0.004460812438514636},height_median=12.93342266078605,rate=5.174988533399308E-4,height=13.993457762565347,posterior=0.8537672659319382,rate_median=3.594012923899981E-4,length=13.733829600801347,length_median=11.99726780297]:13.29035499808104)[&height_95%_HPD={12.332254755491988,44.880008876327},length_range={4.524293791164E-4,94.57366340433},length_95%_HPD={1.774261189911,40.75635391854},height_range={8.115700239164994,102.9693135806296},rate_95%_HPD={9.191284813751695E-8,0.001604873676249409},rate_range={9.191284813751695E-8,0.0047356375821627095},height_median=25.805838410424997,rate=5.325263367009552E-4,height=27.283812760646388,posterior=1.0,rate_median=3.6592639387099515E-4,length=18.296151198292836,length_median=15.80901905941]:18.29615119829312)[&height_95%_HPD={23.308850293406977,72.61054447601504},length_range={109.9826588216,290.3941058134},length_95%_HPD={160.4372060345,247.8056658483},height_range={16.13862079454998,117.54337864209998},rate_95%_HPD={2.2235728719489632E-4,8.298838608409898E-4},rate_range={2.5934673245103155E-7,0.0014334345673147563},height_median=43.54131360819406,rate=5.129377938701998E-4,height=45.57996395893951,posterior=1.0,rate_median=5.087638898563024E-4,length=205.17639982841646,length_median=205.530339313]:205.17639982841496,((9[&rate_range={9.548174348855122E-8,0.004821412724925603},height_95%_HPD={1.000444171950221E-11,1.3005774235352874E-10},length_range={35.70112323799,180.29859472},height_median=7.003109203651547E-11,length_95%_HPD={51.36750270876,133.421459409},height=7.16359269262489E-11,rate=4.8208537530404857E-4,height_range={0.0,2.220303940703161E-10},rate_median=3.3091120729031277E-4,length=91.30195943913368,length_median=89.06214209767,rate_95%_HPD={9.548174348855122E-8,0.0014580304893643046}]:91.30195943913343,(977[&rate_range={9.597842257340721E-8,0.0050749213472728255},height_95%_HPD={1.5973000699887052E-11,1.3005774235352874E-10},length_range={2.644394787705,147.8285362569},height_median=7.003109203651547E-11,length_95%_HPD={5.593260860896,48.87010249895},height=7.164821374600267E-11,rate=6.348919895491671E-4,height_range={0.0,2.0395418687257916E-10},rate_median=4.3090621025294916E-4,length=24.010797927586225,length_median=21.19215399389,rate_95%_HPD={9.597842257340721E-8,0.001963609830263198}]:24.010797927586307,976[&rate_range={9.658303635651313E-8,0.004652609865153913},height_95%_HPD={1.5973000699887052E-11,1.3005774235352874E-10},length_range={2.644394787705,147.8285362569},height_median=7.003109203651547E-11,length_95%_HPD={5.593260860896,48.87010249895},height=7.164821374600267E-11,rate=4.847992318269844E-4,height_range={0.0,2.0395418687257916E-10},rate_median=3.333188491845598E-4,length=24.010797927586225,length_median=21.19215399389,rate_95%_HPD={9.658303635651313E-8,0.0014724828001857634}]:24.010797927586307)[&height_95%_HPD={5.5932608609819,48.87010249899993},length_range={13.00844717271,161.0126424559},length_95%_HPD={27.15215263275,110.7072293974},height_range={2.6443947877470464,147.82853625700903},rate_95%_HPD={9.162081239277567E-8,0.0038478332125487947},rate_range={9.162081239277567E-8,0.005007860218003958},height_median=21.192153993969953,rate=0.0014536397052910578,height=24.010797927657954,posterior=1.0,rate_median=0.0010761878837391213,length=67.29116151154749,length_median=64.53555067683]:67.2911615115471)[&height_95%_HPD={51.36750270885,133.42145940905885},length_range={33.14600275483,190.5271429664},length_95%_HPD={52.60873643727,142.4489915743},height_range={35.70112323799998,180.29859472011202},rate_95%_HPD={9.932319444591112E-8,0.004064706573123089},rate_range={9.932319444591112E-8,0.005176673499216661},height_median=89.06214209774203,rate=0.002393621433169218,height=91.30195943920506,posterior=1.0,rate_median=0.002510302750829759,length=99.05438090649731,length_median=99.42595453749]:99.05438090649636,((56[&rate_range={9.291613341291946E-8,0.004822845892423063},height_95%_HPD={9.890754881780595E-12,1.3011458577238955E-10},length_range={1.438369445196,141.4272631635},height_median=7.008793545537628E-11,length_95%_HPD={2.628840101861,72.9768247083},height=7.150930888423668E-11,rate=5.417603442789598E-4,height_range={0.0,2.2998847271082923E-10},rate_median=3.9399060137165455E-4,length=29.425090685579228,length_median=23.67209017779,rate_95%_HPD={9.291613341291946E-8,0.001552116534731941}]:29.425090685578937,55[&rate_range={8.823342457509831E-8,0.0047208442468438735},height_95%_HPD={9.890754881780595E-12,1.3011458577238955E-10},length_range={1.438369445196,141.4272631635},height_median=7.008793545537628E-11,length_95%_HPD={2.628840101861,72.9768247083},height=7.150930888423668E-11,rate=4.802092396617535E-4,height_range={0.0,2.2998847271082923E-10},rate_median=3.327433296539891E-4,length=29.425090685579228,length_median=23.67209017779,rate_95%_HPD={8.823342457509831E-8,0.0014323299550692197}]:29.425090685578937)[&height_95%_HPD={2.628840101920048,72.97682470836997},length_range={13.46617806778,190.5982605708},length_95%_HPD={64.50806033811,153.4013755522},height_range={1.438369445274077,141.42726316360995},rate_95%_HPD={9.926383302593502E-8,0.0010316085254580512},rate_range={9.926383302593502E-8,0.002859545245683886},height_median=23.672090177899975,rate=5.309117430218566E-4,height=29.425090685650446,posterior=1.0,rate_median=5.183434954105838E-4,length=115.83197282134627,length_median=120.3932823484]:115.8319728213483,(59[&rate_range={9.385692135367175E-8,0.004880376345622755},height_95%_HPD={1.000444171950221E-11,1.3000089893466793E-10},length_range={11.22138188967,124.8877279371},height_median=7.003109203651547E-11,length_95%_HPD={14.82935508612,67.59215764374},height=7.160608558713132E-11,rate=4.8627183117160114E-4,height_range={0.0,2.4004975784919225E-10},rate_median=3.353199070940074E-4,length=37.23114169119388,length_median=33.96898231371,rate_95%_HPD={9.385692135367175E-8,0.0014593604513387884}]:37.23114169119454,(57[&rate_range={9.80466912007953E-8,0.004730496964289522},height_95%_HPD={9.947598300641403E-12,1.3005774235352874E-10},length_range={1.754189552024,63.96963713502},height_median=7.099743015714921E-11,length_95%_HPD={2.768376203914,17.60115801087},height=7.159211261717438E-11,rate=4.82082076999639E-4,height_range={0.0,2.4306245904881507E-10},rate_median=3.318170113808872E-4,length=9.210477345552462,length_median=8.268367079912,rate_95%_HPD={9.80466912007953E-8,0.001446651393065065}]:9.210477345552599,58[&rate_range={9.143483927564111E-8,0.00459267363376692},height_95%_HPD={9.947598300641403E-12,1.3005774235352874E-10},length_range={1.754189552024,63.96963713502},height_median=7.099743015714921E-11,length_95%_HPD={2.768376203914,17.60115801087},height=7.159211261717438E-11,rate=4.8334374703176616E-4,height_range={0.0,2.4306245904881507E-10},rate_median=3.3463671554355743E-4,length=9.210477345552462,length_median=8.268367079912,rate_95%_HPD={9.143483927564111E-8,0.0014444565365420493}]:9.210477345552599)[&height_95%_HPD={2.7683762039729913,17.601158010956112},length_range={4.211740124624,120.9981682966},length_95%_HPD={7.723153202179,57.40385824891},height_range={1.7541895521039805,63.969637135125936},rate_95%_HPD={9.200314923351025E-8,0.0014536782042419063},rate_range={9.200314923351025E-8,0.004672355223669853},height_median=8.268367079992345,rate=4.852643005523692E-4,height=9.210477345624192,posterior=1.0,rate_median=3.370847325144379E-4,length=28.0206643456426,length_median=24.58764843968]:28.020664345641954)[&height_95%_HPD={14.829355086183,67.592157643831},length_range={21.27151859463,176.0760889269},length_95%_HPD={71.69731459253,140.975354864},height_range={11.221381889744976,124.88772793721819},rate_95%_HPD={8.810095766362167E-8,0.0014650502138448568},rate_range={8.810095766362167E-8,0.004819908506388477},height_median=33.968982313781,rate=4.8480911215972514E-4,height=37.231141691266146,posterior=1.0,rate_median=3.351977970248994E-4,length=108.02592181573424,length_median=109.8575258223]:108.0259218157326)[&height_95%_HPD={136.00012214096597,162.14507028818997},length_range={6.754809713773,120.5456062569},length_95%_HPD={17.30899899647,75.10646712956},height_range={136.00012214096597,200.64165630564003},rate_95%_HPD={9.278595564531415E-8,0.0015747374945017626},rate_range={9.278595564531415E-8,0.004068910754283577},height_median=142.8502898105619,rate=5.796060928912327E-4,height=145.25706350699875,posterior=1.0,rate_median=4.445328957085044E-4,length=45.09927683870477,length_median=43.49426107223]:45.09927683870268)[&height_95%_HPD={161.39076191294805,222.54125935209402},length_range={18.58211139161,139.7477351022},length_95%_HPD={31.2335220525,92.5521658923},height_range={147.41422590069092,259.95816250436997},rate_95%_HPD={8.631973396690634E-8,8.573911541329807E-4},rate_range={8.631973396690634E-8,0.003043939694222085},height_median=189.13870532044496,rate=3.306097637402604E-4,height=190.35634034570143,posterior=1.0,rate_median=2.6399484621469785E-4,length=60.4000234416554,length_median=58.68468847454]:60.40002344165305)[&height_95%_HPD={213.6039559446841,287.39350604361005},length_range={21.89686913353,147.8462457234},length_95%_HPD={38.7655625684,107.1764950137},height_range={183.78975634088002,331.66019279546697},rate_95%_HPD={3.316151198487742E-5,8.929710856905095E-4},rate_range={6.656465356382791E-7,0.0025132923279186717},height_median=250.44866996229996,rate=4.2737085553384765E-4,height=250.75636378735447,posterior=1.0,rate_median=3.9007023912642185E-4,length=72.03698199869909,length_median=70.91017604275]:72.03698199870274,(((((175[&rate_range={8.99176721613445E-5,0.003151848438231088},height_95%_HPD={9.947598300641403E-12,1.2602185961441137E-10},length_range={13.84650893695,66.51471252466},height_median=7.003109203651547E-11,length_95%_HPD={18.80382979332,46.95978999301},height=7.158650704761848E-11,rate=7.643341317752431E-4,height_range={0.0,2.1901769287069328E-10},rate_median=7.201589308456916E-4,length=32.22506134420234,length_median=31.36354634075,rate_95%_HPD={2.4171681514689958E-4,0.001363000709468509}]:32.22506134420246,176[&rate_range={9.725956281287275E-5,0.003185256730093421},height_95%_HPD={9.947598300641403E-12,1.2602185961441137E-10},length_range={13.84650893695,66.51471252466},height_median=7.003109203651547E-11,length_95%_HPD={18.80382979332,46.95978999301},height=7.158650704761848E-11,rate=8.463623791546421E-4,height_range={0.0,2.1901769287069328E-10},rate_median=7.968890324875918E-4,length=32.22506134420234,length_median=31.36354634075,rate_95%_HPD={2.8839811728295883E-4,0.001503736875846874}]:32.22506134420246)[&height_95%_HPD={18.80382979338998,46.959789993049014},length_range={3.504685084573,69.21483606352},length_95%_HPD={8.017916560748,34.37909102108},height_range={13.846508937040028,66.514712524701},rate_95%_HPD={2.0998522859394026E-4,0.001791071769347563},rate_range={4.9555820067013485E-5,0.0037922900362054634},height_median=31.363546340799928,rate=9.14449054848479E-4,height=32.225061344274046,posterior=1.0,rate_median=8.399827445580526E-4,length=20.167613535093803,length_median=19.16306961202]:20.16761353509355,(177[&rate_range={6.245015802724059E-5,0.0035115178902630456},height_95%_HPD={9.947598300641403E-12,1.2596501619555056E-10},length_range={3.336376049387,69.83286983605},height_median=7.003109203651547E-11,length_95%_HPD={6.233441637556,30.62431267574},height=7.163255398593736E-11,rate=8.862321711530285E-4,height_range={0.0,2.290221345901955E-10},rate_median=8.075607745833462E-4,length=17.279346775140592,length_median=16.20886516639,rate_95%_HPD={1.9526516423696503E-4,0.0017615685665597757}]:17.279346775140343,174[&rate_range={1.140545549580911E-6,0.0025608120915369993},height_95%_HPD={9.947598300641403E-12,1.2596501619555056E-10},length_range={3.336376049387,69.83286983605},height_median=7.003109203651547E-11,length_95%_HPD={6.233441637556,30.62431267574},height=7.163255398593736E-11,rate=3.95177953144709E-4,height_range={0.0,2.290221345901955E-10},rate_median=3.313162044225521E-4,length=17.279346775140592,length_median=16.20886516639,rate_95%_HPD={1.2823010178247865E-5,9.216727857719528E-4}]:17.279346775140343)[&height_95%_HPD={6.233441637650344,30.624312675800013},length_range={7.646885378442,93.74323868612},length_95%_HPD={16.39144710134,54.91196666189},height_range={3.336376049479952,69.83286983613988},rate_95%_HPD={7.474250545292474E-5,9.83785454590542E-4},rate_range={2.0589558415538875E-6,0.002756187479869972},height_median=16.208865166488977,rate=4.726570798425793E-4,height=17.279346775211977,posterior=1.0,rate_median=4.276875949577332E-4,length=35.11332810415545,length_median=34.33704233171]:35.11332810415562)[&height_95%_HPD={34.907185076257974,70.96937587043004},length_range={5.805690608447,129.2665526287},length_95%_HPD={24.26003094345,84.57792636341},height_range={27.383995374715994,104.99478842607897},rate_95%_HPD={9.213027818656017E-8,7.159335543352369E-4},rate_range={9.213027818656017E-8,0.002326129094475074},height_median=51.62013268667607,rate=3.057889419076941E-4,height=52.3926748793676,posterior=1.0,rate_median=2.617576825067516E-4,length=52.741057855771636,length_median=51.52662208896]:52.741057855772446,(974[&rate_range={1.0866660544781257E-7,0.001636625685813001},height_95%_HPD={9.947598300641403E-12,1.2499867807491682E-10},length_range={20.74687675909,105.0264423127},height_median=7.003109203651547E-11,length_95%_HPD={29.84790928278,71.40395174589},height=7.162254394888678E-11,rate=2.556644489838868E-4,height_range={0.0,2.290221345901955E-10},rate_median=2.2667115432492704E-4,length=49.73261043822574,length_median=48.5910486425,rate_95%_HPD={1.3843220191138266E-5,5.614137307597898E-4}]:49.73261043822623,(971[&rate_range={1.4079788184084609E-5,0.0026521362063013777},height_95%_HPD={9.038103598868474E-12,1.2505552149377763E-10},length_range={11.47155789625,70.60947251374},height_median=7.003109203651547E-11,length_95%_HPD={16.36753870041,41.68825930026},height=7.161088743575546E-11,rate=5.798866621797826E-4,height_range={0.0,2.290221345901955E-10},rate_median=5.350706643354672E-4,length=28.073987985022075,length_median=27.22676755366,rate_95%_HPD={1.1579899633284293E-4,0.0011275955604608636}]:28.073987985022022,(973[&rate_range={8.804876318760336E-8,0.00150317593072683},height_95%_HPD={9.890754881780595E-12,1.269881977350451E-10},length_range={5.288501482978,49.84513634709},height_median=7.077005648170598E-11,length_95%_HPD={8.165558888252,25.50284293179},height=7.159948560489391E-11,rate=1.3003333424916537E-4,height_range={0.0,2.2401991373044439E-10},rate_median=8.664234698023891E-5,length=16.146403946448473,length_median=15.43991340177,rate_95%_HPD={8.804876318760336E-8,4.009973398869574E-4}]:16.146442366092852,(972[&rate_range={3.419425919179263E-5,0.004171053749646174},height_95%_HPD={1.0970779840135947E-11,1.2806822269340046E-10},length_range={2.88317397173,35.51404813086},height_median=7.105427357601002E-11,length_95%_HPD={4.998942500409,18.81826204954},height=7.161000180695804E-11,rate=0.0010017949016669708,height_range={0.0,2.290221345901955E-10},rate_median=9.201151602350849E-4,length=11.248297058146468,length_median=10.65037934269,rate_95%_HPD={2.4953820344022343E-4,0.0019198346081295422}]:11.248218161995837,975[&rate_range={9.116058832198342E-8,0.001992012885797572},height_95%_HPD={1.0970779840135947E-11,1.2806822269340046E-10},length_range={2.88317397173,35.51404813086},height_median=7.105427357601002E-11,length_95%_HPD={4.998942500409,18.81826204954},height=7.160997877037083E-11,rate=1.6615884954614357E-4,height_range={0.0,2.290221345901955E-10},rate_median=1.1359078328605813E-4,length=11.248258638502186,length_median=10.65037934269,rate_95%_HPD={9.116058832198342E-8,5.07939721489687E-4}]:11.248218161995837)[&height_95%_HPD={4.998942500474982,18.81917623548003},length_range={0.3705994006154,27.49344043113},length_95%_HPD={0.9131222936137,10.38696677895},height_range={2.8831739718069684,35.51404813086896},rate_95%_HPD={8.911141971399476E-8,8.400428830257413E-4},rate_range={8.911141971399476E-8,0.004304893039218163},height_median=10.650176883933,rate=2.7480620948199024E-4,height=11.248218162067447,posterior=0.9999774853373259,rate_median=1.848680431604135E-4,length=4.89825559051854,length_median=4.265561663735]:4.898224204097003)[&height_95%_HPD={8.165558888367968,25.50284293183688},length_range={1.179282104305,44.98535368275},length_95%_HPD={3.241695861429,22.13572793345},height_range={5.28850148304889,49.84513634715012},rate_95%_HPD={9.253652598432745E-5,0.0018843105787022777},rate_range={6.165902145236791E-6,0.004274161333456631},height_median=15.439913401780075,rate=8.891541242174634E-4,height=16.14644236616445,posterior=1.0,rate_median=7.927581719824559E-4,length=11.927545618929486,length_median=11.07316159745]:11.927545618929184)[&height_95%_HPD={16.367538700451064,41.68825930037144},length_range={3.827651036332,76.81068950331},length_95%_HPD={7.154693075748,39.35269523608},height_range={11.471557896326999,70.60947251381003},rate_95%_HPD={9.14147093040692E-6,0.0010833647681777576},rate_range={1.0229701079905879E-7,0.003284308908770697},height_median=27.226767553682066,rate=4.763856152270978E-4,height=28.073987985093634,posterior=1.0,rate_median=4.1090479305131133E-4,length=21.658622453203606,length_median=20.21819656011]:21.65862245320422)[&height_95%_HPD={29.847909282828027,71.40395174593999},length_range={18.12418313795,125.3963558794},length_95%_HPD={30.16062757451,83.74918977728},height_range={20.746876759090014,105.0264423128101},rate_95%_HPD={2.9851047502218656E-4,0.0015296073777465045},rate_range={4.602660047023371E-5,0.003066373964329274},height_median=48.59104864260195,rate=8.577669705697237E-4,height=49.732610438297854,posterior=1.0,rate_median=8.089719203769934E-4,length=55.401122296842104,length_median=54.09776752845]:55.40112229684219)[&height_95%_HPD={83.501148015576,130.33867489009998},length_range={37.59213377482,188.6429223408},length_95%_HPD={52.97148479391,130.2993093039},height_range={83.5008082136763,173.589024787985},rate_95%_HPD={6.5092680926282E-4,0.0021286021649440765},rate_range={3.070941558789263E-4,0.003624525518291398},height_median=103.25068727150398,rate=0.001315435684144783,height=105.13373273514004,posterior=1.0,rate_median=0.001260723129881666,length=90.41974977172823,length_median=88.94796294983]:90.41974977172772,((960[&rate_range={1.0865121136839077E-4,0.0014489089471834723},height_95%_HPD={9.947598300641403E-12,1.2602185961441137E-10},length_range={83.50001687574,136.4958998472},height_median=7.003109203651547E-11,length_95%_HPD={83.50001687574,101.2450181991},height=7.156231799113641E-11,rate=5.080895186623169E-4,height_range={0.0,1.999751475523226E-10},rate_median=4.927620890249286E-4,length=90.26016695919334,length_median=88.85601031003,rate_95%_HPD={2.415177468698898E-4,7.966858979935704E-4}]:90.26016695919293,(821[&rate_range={9.025802843182345E-8,0.003027147920240088},height_95%_HPD={1.5916157281026244E-11,1.3011458577238955E-10},length_range={1.137321413088,59.22389100738},height_median=7.09405867382884E-11,length_95%_HPD={2.385433449181,20.25498537554},height=7.156112072850639E-11,rate=2.0715535807462983E-4,height_range={0.0,2.0901325115119107E-10},rate_median=1.3546124317535344E-4,length=9.439301220762514,length_median=8.033556862749,rate_95%_HPD={9.025802843182345E-8,6.504143623613491E-4}]:9.43930122076258,822[&rate_range={9.546303719044398E-8,0.003892437243780448},height_95%_HPD={1.5916157281026244E-11,1.3011458577238955E-10},length_range={1.137321413088,59.22389100738},height_median=7.09405867382884E-11,length_95%_HPD={2.385433449181,20.25498537554},height=7.156112072850639E-11,rate=2.05352864431412E-4,height_range={0.0,2.0901325115119107E-10},rate_median=1.3464158290168914E-4,length=9.439301220762514,length_median=8.033556862749,rate_95%_HPD={9.546303719044398E-8,6.425706018109476E-4}]:9.43930122076258)[&height_95%_HPD={2.3854334492544353,20.254985375602985},length_range={29.20780161316,130.1793464321},length_95%_HPD={65.05946922754,97.72492365391},height_range={1.1373214131640452,59.223891007474094},rate_95%_HPD={7.062849648131018E-5,5.119435508160778E-4},rate_range={5.126779883611264E-6,0.0012027980269427164},height_median=8.033556862840214,rate=2.7750959175950045E-4,height=9.43930122083414,posterior=1.0,rate_median=2.6154698410144945E-4,length=80.82086573843,length_median=80.6449941414]:80.82086573843036)[&height_95%_HPD={83.50001687580004,101.24501819916003},length_range={0.1953040546487,72.57375123773},length_95%_HPD={4.892456099999,35.57487275683},height_range={83.50001687580004,136.49589984723337},rate_95%_HPD={1.783595422823148E-6,0.0014053719293272546},rate_range={9.730348345072852E-8,0.003979061339280539},height_median=88.85601031015403,rate=6.115866489180877E-4,height=90.2601669592645,posterior=1.0,rate_median=5.236213767551569E-4,length=19.02547189578816,length_median=17.63948043225]:19.025471895787675,((687[&rate_range={7.452248166486529E-6,0.0037823519931629982},height_95%_HPD={9.947598300641403E-12,1.2499867807491682E-10},length_range={3.35845334798,51.46361385695},height_median=7.008793545537628E-11,length_95%_HPD={5.901843460247,28.71784497569},height=7.159672761348E-11,rate=5.912482439940055E-4,height_range={0.0,2.0099832909181714E-10},rate_median=5.175415815132409E-4,length=16.154883442001644,length_median=15.17002304709,rate_95%_HPD={6.492514825662182E-5,0.001267476014330179}]:16.154883442001676,684[&rate_range={1.0121818591025092E-7,0.0033168090927718228},height_95%_HPD={9.947598300641403E-12,1.2499867807491682E-10},length_range={3.35845334798,51.46361385695},height_median=7.008793545537628E-11,length_95%_HPD={5.901843460247,28.71784497569},height=7.159672761348E-11,rate=3.9536118610621643E-4,height_range={0.0,2.0099832909181714E-10},rate_median=3.3245330321360074E-4,length=16.154883442001644,length_median=15.17002304709,rate_95%_HPD={3.5161659080833886E-6,9.318706713589459E-4}]:16.154883442001676)[&height_95%_HPD={5.901843460330099,28.717844975787102},length_range={1.474929550895,75.27558991763},length_95%_HPD={3.699641247361,29.8024802015},height_range={3.358453348030025,51.46361385704898},rate_95%_HPD={9.708537571871999E-8,8.141646262436361E-4},rate_range={9.708537571871999E-8,0.003161460109334521},height_median=15.170023047161976,rate=3.108502089672138E-4,height=16.154883442073274,posterior=1.0,rate_median=2.4335635904143308E-4,length=15.344480790856874,length_median=14.11159979453]:15.344480790856572,((685[&rate_range={1.0466231817053342E-5,0.004125880692950153},height_95%_HPD={1.4438228390645236E-11,1.3011458577238955E-10},length_range={2.054302520151,32.53071715078},height_median=7.082689990056679E-11,length_95%_HPD={5.019151042468,17.86407361898},height=7.159990922213661E-11,rate=7.038410055864748E-4,height_range={0.0,2.09922745852964E-10},rate_median=6.281582165016889E-4,length=11.029182947796368,length_median=10.63939353405,rate_95%_HPD={1.0837910377895358E-4,0.0014614877805362192}]:10.3817348211423,((688[&rate_range={9.232007404611145E-8,0.002857239261429264},height_95%_HPD={1.1880274541908875E-11,1.2738610166707076E-10},length_range={1.635075526887,24.42781999849},height_median=7.099743015714921E-11,length_95%_HPD={3.199935653379,11.9612083897},height=7.160794771126461E-11,rate=2.2426492598726775E-4,height_range={0.0,2.0543211576296017E-10},rate_median=1.5224812370556178E-4,length=7.17282845069949,length_median=6.835365905954,rate_95%_HPD={9.232007404611145E-8,6.798776734651188E-4}]:6.7850209081675805,683[&rate_range={1.3705038644128267E-5,0.004213127621981901},height_95%_HPD={1.1766587704187259E-11,1.2732925824820995E-10},length_range={1.563212984256,23.48617666356},height_median=7.099743015714921E-11,length_95%_HPD={3.054946595534,11.82037811524},height=7.160271200691456E-11,rate=6.843661892248691E-4,height_range={0.0,2.0543211576296017E-10},rate_median=5.962135080398451E-4,length=7.099352906372904,length_median=6.772584406132,rate_95%_HPD={5.793077656007543E-5,0.0015094972309024877}]:6.785020908167586)[&height_95%_HPD={2.82265677772898,11.233044696400498},length_range={4.162300603561E-5,12.23702744536},length_95%_HPD={4.162300603561E-5,3.634793921883},height_range={1.635867045578152,19.935122672088767},rate_95%_HPD={9.668371174004586E-8,0.001260227510241791},rate_range={9.668371174004586E-8,0.00419913438063965},height_median=6.4685824592293955,rate=4.1352625631471815E-4,height=6.785020908239188,posterior=0.34505972014274294,rate_median=2.837611321327832E-4,length=1.1190300762924594,length_median=0.7022019363187499]:1.0876795647988198,686[&rate_range={5.208075570750834E-6,0.004351621848828482},height_95%_HPD={1.1539214028744027E-11,1.2704504115390591E-10},length_range={1.563212984256,23.79589445081},height_median=7.099743015714921E-11,length_95%_HPD={3.152560130698,11.92041838591},height=7.160707808009721E-11,rate=6.797484688829302E-4,height_range={0.0,2.049205249932129E-10},rate_median=5.890493786629241E-4,length=7.170958602422638,length_median=6.828506208016,rate_95%_HPD={4.644572818476834E-5,0.001504839777907445}]:7.872700472966401)[&height_95%_HPD={3.688483975329973,12.643146089367747},length_range={0.01816386562358,23.42202210285},length_95%_HPD={0.09975619143967,6.504140247091},height_range={2.1312926745795835,24.427819998535995},rate_95%_HPD={9.63448304034233E-8,0.0010792490240217401},rate_range={9.63448304034233E-8,0.004172785229074563},height_median=7.545516052047049,rate=3.5350976957764353E-4,height=7.872700473038008,posterior=0.9995834787405298,rate_median=2.395108001031783E-4,length=2.586555214615496,length_median=2.0559002053175]:2.5090343481758923)[&height_95%_HPD={5.2967841246737635,16.109996175763058},length_range={1.622607701179E-5,19.46212711931},length_95%_HPD={1.622607701179E-5,4.347010195023},height_range={4.052783512866995,28.35193139781188},rate_95%_HPD={8.845062657005668E-8,0.00124732307438249},rate_range={8.845062657005668E-8,0.004173108514020399},height_median=10.017211663921444,rate=4.0987262123718115E-4,height=10.3817348212139,posterior=0.2011234816674359,rate_median=2.7534673018071677E-4,length=1.2991290094820342,length_median=0.7900032811713]:1.3990134025832681,689[&rate_range={8.999339937855202E-8,0.002464415240884461},height_95%_HPD={9.947598300641403E-12,1.2596501619555056E-10},length_range={2.054302520151,30.04084552821},height_median=7.09405867382884E-11,length_95%_HPD={4.835417438734,16.38801050243},height=7.160546103965568E-11,rate=1.8562648171480304E-4,height_range={0.0,2.0594370653270744E-10},rate_median=1.253504473043818E-4,length=10.231042192725086,length_median=9.848731787384,rate_95%_HPD={8.999339937855202E-8,5.685769970288008E-4}]:11.780748223725563)[&height_95%_HPD={5.845068063447059,18.08867735279},length_range={3.154979897564,77.44600468026},length_95%_HPD={6.606104607372,34.07345820069},height_range={4.247641927289067,32.530717150898},rate_95%_HPD={1.1567335994505654E-4,0.0013850052470982372},rate_range={2.6479301725486838E-5,0.0037506197167048254},height_median=11.330514406845907,rate=6.575768444167376E-4,height=11.780748223797168,posterior=1.0,rate_median=5.872378373839452E-4,length=19.718616009133417,length_median=18.58023175012]:19.718616009132678)[&height_95%_HPD={18.17325224926151,46.60200546349802},length_range={32.33446107447,144.4122110696},length_95%_HPD={57.13288208655,99.61090962468},height_range={13.534193554724027,85.65595656680006},rate_95%_HPD={3.4305439643847794E-4,0.0012024318167326302},rate_range={1.3973826933360377E-4,0.002032585844170069},height_median=30.52568112500495,rate=7.607212719505885E-4,height=31.499364232929846,posterior=1.0,rate_median=7.387023930199783E-4,length=77.78627462212353,length_median=77.29411670265]:77.78627462212232)[&height_95%_HPD={99.60012785036997,125.21888958071003},length_range={31.97821998947,176.3702996531},length_95%_HPD={46.73908072562,125.6490197726},height_range={99.60012785036997,171.943949585621},rate_95%_HPD={2.897067247649746E-4,0.0013700798896006167},rate_range={6.381856776163746E-5,0.002794711507327025},height_median=107.23282828929496,rate=7.789214729196375E-4,height=109.28563885505217,posterior=1.0,rate_median=7.336990603053287E-4,length=86.2678436518136,length_median=85.06832036239]:86.2678436518156)[&height_95%_HPD={155.00516192181203,235.64979910699202},length_range={18.55295577787,191.2835898482},length_95%_HPD={50.07800960193,138.0759731614},height_range={140.010052437159,284.570468334342},rate_95%_HPD={6.460377201630633E-5,8.764036825579814E-4},rate_range={1.1991660012826086E-7,0.0023509965066047613},height_median=194.54885281198102,rate=4.399361852516618E-4,height=195.55348250686777,posterior=1.0,rate_median=4.0641462425455697E-4,length=94.74479838085821,length_median=94.61851707634]:94.74479838085577,(((((669[&rate_range={3.3153836305599587E-7,0.0020105986050934312},height_95%_HPD={0.0,1.3005774235352874E-10},length_range={5.677851406222,89.8259196549},height_median=6.997424861765467E-11,length_95%_HPD={8.659476960079,42.21510896412},height=7.163252455029813E-11,rate=2.2723962653878573E-4,height_range={0.0,2.2004087441018783E-10},rate_median=1.8048174934683938E-4,length=23.501234026731808,length_median=21.71490534733,rate_95%_HPD={2.704463009953114E-6,5.792219990780235E-4}]:23.50123402673212,670[&rate_range={9.024488796903702E-8,0.001857510897751244},height_95%_HPD={0.0,1.3005774235352874E-10},length_range={5.677851406222,89.8259196549},height_median=6.997424861765467E-11,length_95%_HPD={8.659476960079,42.21510896412},height=7.163252455029813E-11,rate=1.9922514054422738E-4,height_range={0.0,2.2004087441018783E-10},rate_median=1.5524263393781404E-4,length=23.501234026731808,length_median=21.71490534733,rate_95%_HPD={9.024488796903702E-8,5.270422141147698E-4}]:23.50123402673212)[&height_95%_HPD={8.65947696016201,42.21510896421097},length_range={38.33170681658,152.0947815583},length_95%_HPD={72.45985026522,123.0677300505},height_range={5.677851406316279,89.82591965493202},rate_95%_HPD={1.1021665800047946E-4,5.301309230159466E-4},rate_range={3.580660977778475E-5,0.0011837326793102728},height_median=21.714905347464992,rate=3.09126588124466E-4,height=23.501234026803754,posterior=1.0,rate_median=2.937003810602732E-4,length=97.73453638814982,length_median=97.98902863539]:97.73453638814755,((288[&rate_range={1.0256061580089422E-7,0.0035224143094377065},height_95%_HPD={2.5920599000528455E-11,1.3108092389302328E-10},length_range={2.892123055802,75.71088237122},height_median=6.80415723763872E-11,length_95%_HPD={4.213269560885,28.85188609268},height=7.155344954496344E-11,rate=4.658251916955566E-4,height_range={0.0,1.9491608327371068E-10},rate_median=3.9193313773558814E-4,length=14.540272480134263,length_median=12.93680312517,rate_95%_HPD={1.8959801682451678E-5,0.001102255385792424}]:14.540272480134503,289[&rate_range={2.7811393535534474E-5,0.00466633054372179},height_95%_HPD={2.5920599000528455E-11,1.3108092389302328E-10},length_range={2.892123055802,75.71088237122},height_median=6.80415723763872E-11,length_95%_HPD={4.213269560885,28.85188609268},height=7.155344954496344E-11,rate=7.878556127668357E-4,height_range={0.0,1.9491608327371068E-10},rate_median=6.99847766896257E-4,length=14.540272480134263,length_median=12.93680312517,rate_95%_HPD={1.2177450006036721E-4,0.001637976249519297}]:14.540272480134503)[&height_95%_HPD={4.213269560991137,28.85188609275002},length_range={5.896787540728,114.8086620322},length_95%_HPD={17.95396891168,82.85977195062},height_range={2.89212305586193,75.71088237127304},rate_95%_HPD={6.852672652118492E-6,5.260509761892671E-4},rate_range={1.085436074405612E-7,0.002044767450558562},height_median=12.936803125275162,rate=2.2266862155722635E-4,height=14.540272480206056,posterior=1.0,rate_median=1.8624146403911274E-4,length=48.35082243079797,length_median=46.47969403547]:48.35082243079845,((825[&rate_range={9.508738438750313E-8,0.004532946052969721},height_95%_HPD={2.3987922759260982E-11,1.3000089893466793E-10},length_range={0.7232768094432,54.02036608144},height_median=6.798472895752639E-11,length_95%_HPD={1.202525667801,14.95887681385},height=7.153644982340839E-11,rate=4.789726677858845E-4,height_range={0.0,1.9696244635269977E-10},rate_median=3.300097327897477E-4,length=6.82518181150158,length_median=5.810645588706,rate_95%_HPD={9.508738438750313E-8,0.001449309023392747}]:6.825181811501649,826[&rate_range={9.172215157136615E-8,0.004963757359358326},height_95%_HPD={2.3987922759260982E-11,1.3000089893466793E-10},length_range={0.7232768094432,54.02036608144},height_median=6.798472895752639E-11,length_95%_HPD={1.202525667801,14.95887681385},height=7.153644982340839E-11,rate=5.400197051630727E-4,height_range={0.0,1.9696244635269977E-10},rate_median=3.7723886520876234E-4,length=6.82518181150158,length_median=5.810645588706,rate_95%_HPD={9.172215157136615E-8,0.0015935413060351744}]:6.825181811501649)[&height_95%_HPD={1.2025256678300025,14.958876813900986},length_range={4.000445346841,76.47398651422},length_95%_HPD={9.710158177211,43.5376241992},height_range={0.7232768095358892,54.02036608150303},rate_95%_HPD={9.495028720091048E-8,0.0014394710064654526},rate_range={9.495028720091048E-8,0.004485158324964787},height_median=5.810645588758973,rate=5.857789077147887E-4,height=6.825181811573185,posterior=1.0,rate_median=4.959017679410339E-4,length=25.0612503337635,length_median=23.61518784274]:25.061250333763088,(828[&rate_range={9.053529907889009E-8,0.0045956130366563},height_95%_HPD={2.3987922759260982E-11,1.3005774235352874E-10},length_range={1.514651511578,51.68981164361},height_median=6.798472895752639E-11,length_95%_HPD={3.077665315807,24.64022154343},height=7.154699162168054E-11,rate=4.8082268792081867E-4,height_range={0.0,1.9690560293383896E-10},rate_median=3.3464551114406285E-4,length=12.155624901501293,length_median=10.92570435204,rate_95%_HPD={9.053529907889009E-8,0.0014246732995600944}]:12.155624901501387,827[&rate_range={9.393334885376363E-8,0.0046014177948798096},height_95%_HPD={2.3987922759260982E-11,1.3005774235352874E-10},length_range={1.514651511578,51.68981164361},height_median=6.798472895752639E-11,length_95%_HPD={3.077665315807,24.64022154343},height=7.154699162168054E-11,rate=4.801347851004826E-4,height_range={0.0,1.9690560293383896E-10},rate_median=3.3381836886132435E-4,length=12.155624901501293,length_median=10.92570435204,rate_95%_HPD={9.393334885376363E-8,0.001435211398084159}]:12.155624901501387)[&height_95%_HPD={3.0776653159230705,24.640221543455084},length_range={1.144363882083,74.5231558014},length_95%_HPD={3.949853892187,37.99437754639},height_range={1.5146515116900332,51.68981164366494},rate_95%_HPD={9.149493614727973E-8,0.0014314098862602104},rate_range={9.149493614727973E-8,0.00492464118150928},height_median=10.925704352113428,rate=4.7981145787665165E-4,height=12.155624901572933,posterior=1.0,rate_median=3.3314509016785536E-4,length=19.730807243763913,length_median=18.25549195462]:19.730807243763337)[&height_95%_HPD={15.987267435432045,50.49795814577601},length_range={4.426890860961,100.9612361653},length_95%_HPD={8.142133251928,60.08109665384},height_range={10.027706268693976,85.59616463627299},rate_95%_HPD={9.96590184501699E-8,0.0013493971290021985},rate_range={9.96590184501699E-8,0.003796384511581311},height_median=30.478481471040027,rate=5.516589424324643E-4,height=31.886432145336272,posterior=1.0,rate_median=4.6966100407734557E-4,length=31.004662765668012,length_median=28.13359502735]:31.004662765668236)[&height_95%_HPD={34.76797306473293,95.5481873305755},length_range={7.165489635403,118.4112264281},length_95%_HPD={21.29394623096,89.67190718292},height_range={22.912967564869973,133.658679668101},rate_95%_HPD={6.8969184016231055E-6,4.653201420185579E-4},rate_range={1.0741528045510104E-7,0.0022740811514370424},height_median=60.69201091392006,rate=2.013006224562282E-4,height=62.89109491100451,posterior=1.0,rate_median=1.6916873585829127E-4,length=58.344675503949375,length_median=59.63620758759]:58.344675503946796)[&height_95%_HPD={112.00026043615497,137.26129579134192},length_range={2.544111020442,120.9882031699},length_95%_HPD={6.409306544907,45.734290934},height_range={112.00026043615497,173.82220373140993},rate_95%_HPD={5.059493283805403E-5,0.0012531522654576459},rate_range={2.7698441540362657E-6,0.003162464086528628},height_median=119.09467126414205,rate=5.536897797641583E-4,height=121.2357704149513,posterior=1.0,rate_median=4.7708833512821486E-4,length=23.984001746824948,length_median=22.03272611928]:19.57713166122457,1085[&rate_range={2.4720530858766774E-6,4.351589876157458E-4},height_95%_HPD={0.0,1.4000534065417014E-10},length_range={117.3514144659,219.3607411739},height_median=7.008793545537628E-11,length_95%_HPD={124.3845176991,162.1685321206},height=7.148516974036027E-11,rate=8.429020087788444E-5,height_range={0.0,2.1901769287069328E-10},rate_median=7.638934029739232E-5,length=142.6315932596015,length_median=141.5665913358,rate_95%_HPD={1.3359858306120825E-5,1.687464284740677E-4}]:140.8129020761044)[&height_95%_HPD={123.845355653095,160.720720348696},length_range={0.01588585578295,87.83285383547},length_95%_HPD={0.05216212657032,21.12585960547},height_range={117.35141446599903,219.36074117398593},rate_95%_HPD={9.526595513037131E-8,9.289644183628683E-4},rate_range={9.526595513037131E-8,0.004180597424605541},height_median=139.60555250154903,rate=2.966798429927515E-4,height=140.81290207617587,posterior=0.666118809874931,rate_median=1.9871204885722993E-4,length=8.29121882424437,length_median=6.4788569428915]:9.942132316129886,(((699[&rate_range={1.3939328225922028E-4,0.0013809173030572405},height_95%_HPD={0.0,1.404600880050566E-10},length_range={57.06093445179,166.7389289581},height_median=7.059952622512355E-11,length_95%_HPD={114.5222439792,142.6589539745},height=7.155750462421867E-11,rate=4.545975049044903E-4,height_range={0.0,2.360138751100749E-10},rate_median=4.4377934055523093E-4,length=126.65110105277421,length_median=126.4299698548,rate_95%_HPD={2.5297402692851144E-4,6.905180905132545E-4}]:127.43293315063946,((208[&rate_range={9.002192301160992E-8,0.0017430907511823057},height_95%_HPD={1.3983481039758772E-11,1.3699263945454732E-10},length_range={5.042627644801,96.11308820226},height_median=6.895106707816012E-11,length_95%_HPD={9.827658375973,50.6510456049},height=7.157659491606357E-11,rate=1.0449974724965857E-4,height_range={0.0,2.2600943339057267E-10},rate_median=6.924414917905462E-5,length=26.65887341819351,length_median=24.00697575046,rate_95%_HPD={9.002192301160992E-8,3.2666420582237553E-4}]:26.65887341819327,207[&rate_range={3.4645567247098343E-6,0.0025800732495824402},height_95%_HPD={1.3983481039758772E-11,1.3699263945454732E-10},length_range={5.042627644801,96.11308820226},height_median=6.895106707816012E-11,length_95%_HPD={9.827658375973,50.6510456049},height=7.157659491606357E-11,rate=3.919093164186257E-4,height_range={0.0,2.2600943339057267E-10},rate_median=3.3854180382299627E-4,length=26.65887341819351,length_median=24.00697575046,rate_95%_HPD={4.077863446508869E-5,8.701865561207814E-4}]:26.65887341819327)[&height_95%_HPD={9.82765837610998,50.65104560496695},length_range={19.52519500637,134.9952668514},length_95%_HPD={65.11231028004,112.5733995417},height_range={5.042627644807965,96.11308820232301},rate_95%_HPD={7.784527660730101E-5,4.5332837917644173E-4},rate_range={3.702921903913328E-5,0.001777975812562964},height_median=24.006975750503045,rate=2.512623686758854E-4,height=26.658873418264847,posterior=1.0,rate_median=2.3486507588931006E-4,length=92.11405679278981,length_median=94.35755453275]:92.11405679279092,(663[&rate_range={3.1549035171339307E-6,4.984062644288072E-4},height_95%_HPD={0.0,1.4085799193708226E-10},length_range={112.0000107036,144.248205766},height_median=7.08837433194276E-11,length_95%_HPD={112.0000107036,122.8582661713},height=7.1568902615649E-11,rate=9.556591212585787E-5,height_range={0.0,2.2805579646956176E-10},rate_median=8.723178936862394E-5,length=115.93570004270435,length_median=114.9882157562,rate_95%_HPD={1.5242011481904465E-5,1.9098703392128182E-4}]:115.9357000427048,(348[&rate_range={1.3871066868154974E-6,0.004357142851307377},height_95%_HPD={0.0,1.389253156958148E-10},length_range={1.926511503592,88.21122254665},height_median=7.008793545537628E-11,length_95%_HPD={2.954124955598,20.13411856895},height=7.15230994812115E-11,rate=4.054928230750185E-4,height_range={0.0,2.1867663235752843E-10},rate_median=3.242332890022055E-4,length=10.099634013928192,length_median=8.783315064432,rate_95%_HPD={6.247648762320031E-6,0.0010281805116002815}]:10.09963401392819,349[&rate_range={1.0392061280813524E-7,0.004059946674261777},height_95%_HPD={0.0,1.389253156958148E-10},length_range={1.926511503592,88.21122254665},height_median=7.008793545537628E-11,length_95%_HPD={2.954124955598,20.13411856895},height=7.15230994812115E-11,rate=3.8517557132240786E-4,height_range={0.0,2.1867663235752843E-10},rate_median=3.084644563777968E-4,length=10.099634013928192,length_median=8.783315064432,rate_95%_HPD={1.0392061280813524E-7,9.801768653332611E-4}]:10.09963401392819)[&height_95%_HPD={2.9541249557199194,20.13411856905998},length_range={26.11535724989,138.6070890309},length_95%_HPD={92.67607095544,118.5513333555},height_range={1.9265115037588316,88.21122254673395},rate_95%_HPD={9.689598923243426E-6,1.791494379785115E-4},rate_range={1.2051534806793157E-6,8.431674028325487E-4},height_median=8.783315064431974,rate=8.320778215201445E-5,height=10.099634013999713,posterior=1.0,rate_median=7.384797339976064E-5,length=105.836066028776,length_median=106.4480609027]:105.83606602877664)[&height_95%_HPD={112.00001070362975,122.85826617138594},length_range={0.05996562745372,30.76642656842},length_95%_HPD={0.1889332567317,6.892230432062},height_range={112.00001070362975,144.24820576612885},rate_95%_HPD={9.057461432534423E-8,0.0010943556228494725},rate_range={9.057461432534423E-8,0.004500525870004123},height_median=114.98821575632707,rate=3.5855278756970064E-4,height=115.93570004277636,posterior=1.0,rate_median=2.426892369480872E-4,length=2.837230168278192,length_median=2.3045807332]:2.8372301682794046)[&height_95%_HPD={112.72331898355463,126.45851868985284},length_range={0.9443483786829,36.19911641339},length_95%_HPD={2.572804246151,17.97813414377},height_range={112.260726407292,149.03410113724124},rate_95%_HPD={2.8650937196280995E-7,0.0010168988023248771},rate_range={9.671613675093198E-8,0.0033448111605923927},height_median=118.01079699894228,rate=3.9634890717447544E-4,height=118.77293021105577,posterior=1.0,rate_median=3.153842241869647E-4,length=9.5223936255967,length_median=8.792319326114]:8.660002939655243)[&height_95%_HPD={118.31185775989997,138.29853299137602},length_range={3.408357059698E-5,25.50275750907},length_95%_HPD={3.408357059698E-5,7.756350753575},height_range={114.35489367031101,164.53703517341597},rate_95%_HPD={9.726943798395387E-8,0.0011279187433152842},rate_range={9.726943798395387E-8,0.0037651753842103323},height_median=126.48458200059949,rate=3.7023292570735356E-4,height=127.43293315071101,posterior=0.5194808118787361,rate_median=2.49066396605657E-4,length=2.8346675692489085,length_median=2.1431425928645]:1.4718784517535113,((254[&rate_range={8.911141971399476E-8,0.0020197750554394266},height_95%_HPD={0.0,1.390958459523972E-10},length_range={3.156212664752,44.89430966528},height_median=7.008793545537628E-11,length_95%_HPD={5.852952314858,25.68664313762},height=7.152394991522289E-11,rate=1.4591791480465715E-4,height_range={0.0,2.346496330574155E-10},rate_median=9.992967866850686E-5,length=14.843353770138279,length_median=13.9897295824,rate_95%_HPD={8.911141971399476E-8,4.467658622849147E-4}]:15.737212733168196,253[&rate_range={9.115824045209981E-8,0.0017780609468072907},height_95%_HPD={0.0,1.390958459523972E-10},length_range={5.808001546944,74.37068524919},height_median=7.008793545537628E-11,length_95%_HPD={8.012172723078,27.14898606558},height=7.151489461673138E-11,rate=1.3417488887316307E-4,height_range={0.0,2.346496330574155E-10},rate_median=9.083855160908611E-5,length=16.587426999401647,length_median=15.50476379008,rate_95%_HPD={9.115824045209981E-8,4.1068896425636603E-4}]:15.737212733168205)[&height_95%_HPD={7.976380661277005,25.881463103878048},length_range={2.775132626205E-4,28.01612612631},length_95%_HPD={2.775132626205E-4,5.635630302446},height_range={5.808001546947082,40.80217334968518},rate_95%_HPD={9.753375920279763E-8,0.0011682070047717885},rate_range={9.753375920279763E-8,0.004791149441280123},height_median=14.7989330179347,rate=3.816646250664008E-4,height=15.73721273323972,posterior=0.363690603505533,rate_median=2.6241533391183286E-4,length=1.892982246924906,length_median=1.314416454051]:1.7473813309623125,255[&rate_range={9.003482350822368E-8,0.0021870359745582435},height_95%_HPD={0.0,1.390958459523972E-10},length_range={3.156212664752,48.51952150707},height_median=7.008793545537628E-11,length_95%_HPD={5.947324516163,26.69257330326},height=7.153586175052919E-11,rate=1.420509441134239E-4,height_range={0.0,2.2964741219766438E-10},rate_median=9.41372491292268E-5,length=15.323106417028272,length_median=14.46007354457,rate_95%_HPD={9.003482350822368E-8,4.4095139842827483E-4}]:17.484594064130494)[&height_95%_HPD={8.671584768885452,28.207130361959628},length_range={41.04446578902,157.3084075105},length_95%_HPD={90.52590874974,128.7409312055},height_range={5.975818588087009,74.37068524929214},rate_95%_HPD={2.4964050276526527E-5,2.407765619464803E-4},rate_range={5.322332367395234E-6,8.610985978338959E-4},height_median=16.395180248362067,rate=1.2684287457926107E-4,height=17.48459406420203,posterior=1.0,rate_median=1.17290921226147E-4,length=110.64975737063482,length_median=111.2096698339]:111.42021753826249)[&height_95%_HPD={120.34482750469698,140.29455458668656},length_range={4.236665704838E-4,23.9393463048},length_95%_HPD={4.236665704838E-4,7.769298354568},height_range={116.60467798633204,168.49610939677703},rate_95%_HPD={9.465354245035097E-8,0.0017261136696243076},rate_range={9.465354245035097E-8,0.004441174263749475},height_median=127.79564574369115,rate=6.773929342553379E-4,height=128.90481160246452,posterior=0.602424829169997,rate_median=5.428572465904295E-4,length=2.790366511992132,length_median=2.0588577274129998]:3.1564563340156724,(((((((300[&rate_range={1.4284873997704424E-5,0.004582311450542111},height_95%_HPD={2.3874235921539366E-12,1.333546606474556E-10},length_range={1.531456900239,24.1856781122},height_median=6.917844075360335E-11,length_95%_HPD={3.959905060295,12.9721561353},height=7.148813058172272E-11,rate=6.524237404406924E-4,height_range={0.0,2.2788526621297933E-10},rate_median=5.705445988646946E-4,length=8.366988393909065,length_median=8.166017996367,rate_95%_HPD={6.086003591553731E-5,0.0014598243832629368}]:8.977684928430094,(296[&rate_range={5.47961794233149E-7,0.0036164077363755394},height_95%_HPD={2.5579538487363607E-12,1.3324097380973399E-10},length_range={1.531456900239,22.59728021504},height_median=6.923528417246416E-11,length_95%_HPD={3.395267780753,11.23393950012},height=7.149453347315839E-11,rate=5.025904676791014E-4,height_range={0.0,2.269189280923456E-10},rate_median=4.1569673270098627E-4,length=7.115953493801067,length_median=6.890191857825,rate_95%_HPD={8.653950902691437E-6,0.00121734845001768}]:7.0973939925577945,293[&rate_range={4.787699408034605E-7,0.0038784868510956965},height_95%_HPD={2.5011104298755527E-12,1.332978172285948E-10},length_range={1.833164954479,22.59728021504},height_median=6.923528417246416E-11,length_95%_HPD={3.537004421042,12.35244370374},height=7.149831403308262E-11,rate=4.72358735010105E-4,height_range={0.0,2.269189280923456E-10},rate_median=3.917603010484847E-4,length=7.753749910193701,length_median=7.504864148528,rate_95%_HPD={7.375274078331954E-6,0.001133168552853375}]:7.097393992557791)[&height_95%_HPD={3.3958830045649506,11.221492333641265},length_range={0.002663276605317,12.72344553124},length_95%_HPD={0.01645805574153,4.91949101639},height_range={1.8331649545846744,22.597280215149908},rate_95%_HPD={1.5187364291596011E-5,0.001827582479246982},rate_range={1.0395467638760278E-7,0.00479049221546849},height_median=6.869828747289148,rate=7.555343481416982E-4,height=7.097393992629289,posterior=0.6644639821683872,rate_median=6.242870494085432E-4,length=1.886717708916088,length_median=1.471001047119]:1.8802909358722921)[&height_95%_HPD={4.854227287684864,13.398804108923798},length_range={1.479590878883E-4,17.06764456743},length_95%_HPD={0.01412675003968,5.718314785211},height_range={2.8433310551197337,24.18567811224898},rate_95%_HPD={9.166898562593117E-8,0.001219424262211479},rate_range={9.166898562593117E-8,0.004212916874951001},height_median=8.764323553129543,rate=4.0907439420829897E-4,height=8.977684928501581,posterior=0.9728022874897276,rate_median=2.836959581425087E-4,length=2.2111827974133424,length_median=1.744665244374]:1.5876801951609103,504[&rate_range={9.728607630983634E-6,0.0034110220743752617},height_95%_HPD={2.3874235921539366E-12,1.340936250926461E-10},length_range={3.641034008265,22.24414568102},height_median=6.917844075360335E-11,length_95%_HPD={6.642328921403,14.95846939871},height=7.149754614684209E-11,rate=5.604480212516727E-4,height_range={0.0,2.2794210963184014E-10},rate_median=4.902481286323763E-4,length=10.559720514251687,length_median=10.3918274126,rate_95%_HPD={4.667813079279377E-5,0.0012238465816305053}]:10.565365123590993)[&height_95%_HPD={6.718820805763642,14.79429024692297},length_range={0.00803956090788,12.27307213489},length_95%_HPD={0.07829390826967,4.788582416821},height_range={4.311736274637326,22.244145681047257},rate_95%_HPD={9.283427719831935E-8,0.0011210018902437972},rate_range={9.283427719831935E-8,0.004017700665404919},height_median=10.398477497193028,rate=3.7058558349598714E-4,height=10.565365123662492,posterior=0.7592394546948701,rate_median=2.5204539443178823E-4,length=1.9541114332175578,length_median=1.587772869977]:2.235276237704422,(299[&rate_range={1.698189797111259E-5,0.004161714094447745},height_95%_HPD={2.5011104298755527E-12,1.3426415534922853E-10},length_range={3.458876837848,21.5854752671},height_median=6.929212759132497E-11,length_95%_HPD={6.780034341818,15.76667980864},height=7.149652549804738E-11,rate=6.946752919993456E-4,height_range={0.0,2.3027268980513327E-10},rate_median=6.302333643503579E-4,length=10.916801776245991,length_median=10.76908971247,rate_95%_HPD={1.1571589808710509E-4,0.0014232766223397633}]:11.290337239392262,(291[&rate_range={3.109715506458427E-6,0.003231945241558363},height_95%_HPD={2.2737367544323206E-12,1.3415046851150692E-10},length_range={3.39442205276,26.50585807481},height_median=6.923528417246416E-11,length_95%_HPD={6.435683257503,15.50164606989},height=7.149693375756527E-11,rate=5.250464349025088E-4,height_range={0.0,2.291358214279171E-10},rate_median=4.5953526546918175E-4,length=10.849871695481191,length_median=10.70942895069,rate_95%_HPD={4.3113533508839414E-5,0.0011440504852507634}]:10.647822094242885,(294[&rate_range={8.892310993783543E-8,0.0025454762510671055},height_95%_HPD={2.9558577807620168E-12,1.3380940799834207E-10},length_range={2.192760504127,19.16574518266},height_median=6.923528417246416E-11,length_95%_HPD={3.921632306862,12.37517328254},height=7.149161166601315E-11,rate=2.1274158838981592E-4,height_range={0.0,2.2788526621297933E-10},rate_median=1.4561042720527673E-4,length=8.051429702643096,length_median=7.85722224598,rate_95%_HPD={8.892310993783543E-8,6.434013195133631E-4}]:7.974026740164149,290[&rate_range={1.0002726955798699E-7,0.004494914485518604},height_95%_HPD={2.5011104298755527E-12,1.333546606474556E-10},length_range={2.192760504127,19.16574518266},height_median=6.923528417246416E-11,length_95%_HPD={3.921632306862,12.32871893093},height=7.149244226296333E-11,rate=4.8426012049147105E-4,height_range={0.0,2.2788526621297933E-10},rate_median=3.369560787485828E-4,length=8.033830763295967,length_median=7.837117473815,rate_95%_HPD={1.0123704479447806E-7,0.0014346958855965416}]:7.974026740164148)[&height_95%_HPD={3.921632306946435,12.21474238202984},length_range={0.0512733771978,14.35898092818},length_95%_HPD={0.3466837045359,6.420938767522},height_range={2.1927605042218943,19.16574518275081},rate_95%_HPD={9.10615722807637E-8,0.0010020940912254161},rate_range={9.10615722807637E-8,0.004164374621806055},height_median=7.780329296531249,rate=3.3187998986982926E-4,height=7.97402674023564,posterior=0.9530456709932343,rate_median=2.2516196622069114E-4,length=2.987273453110494,length_median=2.6322710034375]:2.6737953540787416)[&height_95%_HPD={6.54526468270501,14.985757619115873},length_range={1.400414921289E-4,9.840459523645},length_95%_HPD={1.400414921289E-4,2.660146679293},height_range={4.492331189682147,19.72554134290391},rate_95%_HPD={9.806238098626643E-8,0.001306977964718218},rate_range={9.806238098626643E-8,0.004337256779546286},height_median=10.494308367536064,rate=4.266803075280342E-4,height=10.647822094314382,posterior=0.26929788024450924,rate_median=2.870291394925186E-4,length=0.8335910371569407,length_median=0.5320230395842]:0.6425151451493765)[&height_95%_HPD={7.397790377973422,15.718708519153608},length_range={5.719237719859E-5,12.05874267715},length_95%_HPD={5.719237719859E-5,3.948921016519},height_range={4.783000213057107,22.598347083918213},rate_95%_HPD={9.392626210996043E-8,0.0012163407813092152},rate_range={9.392626210996043E-8,0.004393179360785227},height_median=11.134817124408926,rate=4.0000267934030666E-4,height=11.290337239463758,posterior=0.6055881392757033,rate_median=2.688440861443435E-4,length=1.4015192202434565,length_median=1.026753931711]:1.5103041219031557)[&height_95%_HPD={8.655019599509444,17.310667358255614},length_range={8.910288150155E-5,16.99098338806},length_95%_HPD={8.910288150155E-5,4.69326216926},height_range={5.827334316464942,27.499981009923772},rate_95%_HPD={9.662516599984163E-8,0.0011699065814405481},rate_range={9.662516599984163E-8,0.004182063682463801},height_median=12.620605313276513,rate=3.855471760695837E-4,height=12.800641361366914,posterior=0.9049993808467764,rate_median=2.6469290314386077E-4,length=1.6936517859682594,length_median=1.253271063589]:1.6289125372946014,297[&rate_range={3.4536231022326775E-7,0.0021364346133230074},height_95%_HPD={0.0,1.3204726201365702E-10},length_range={3.574445339464,30.18383369463},height_median=6.912159733474255E-11,length_95%_HPD={9.089506886747,19.68261064959},height=7.150532931379511E-11,rate=2.9190503144410705E-4,height_range={0.0,2.28283170145005E-10},rate_median=2.411036515360851E-4,length=14.22252303989589,length_median=14.04974718813,rate_95%_HPD={4.994972020934394E-6,7.109661168418356E-4}]:14.42955389859001)[&height_95%_HPD={9.626571379601955,19.494645090123583},length_range={1.405370622987,31.35040229595},length_95%_HPD={3.277209788664,16.95242402031},height_range={6.228995812826781,30.18383369466096},rate_95%_HPD={4.294437159855247E-6,9.528976386701649E-4},rate_range={4.96798245851504E-7,0.003237480650723068},height_median=14.201372437657596,rate=3.863653301505353E-4,height=14.429553898661515,posterior=1.0,rate_median=3.142645051001514E-4,length=9.788671729011275,length_median=9.377995107491]:9.75520900212799,(((51[&rate_range={1.1357398290791631E-7,0.0036116009290325635},height_95%_HPD={2.9558577807620168E-12,1.340936250926461E-10},length_range={2.941361231854,25.43194968001},height_median=6.923528417246416E-11,length_95%_HPD={5.607200941511,16.96327108941},height=7.149694143642766E-11,rate=3.431396407756021E-4,height_range={0.0,2.3209167920867912E-10},rate_median=2.8066248237170713E-4,length=11.077860855712055,length_median=10.84916680724,rate_95%_HPD={4.480820411020576E-6,8.473257371622185E-4}]:11.00161249562125,54[&rate_range={1.679050861250824E-5,0.004289146984559425},height_95%_HPD={2.8990143619012088E-12,1.340936250926461E-10},length_range={2.941361231854,25.27366095616},height_median=6.923528417246416E-11,length_95%_HPD={5.599945175437,16.94704444036},height=7.149334900863236E-11,rate=6.90997797966713E-4,height_range={0.0,2.3209167920867912E-10},rate_median=6.204146189262003E-4,length=11.097621175369722,length_median=10.87460858039,rate_95%_HPD={1.1079202121952105E-4,0.0014314539752452375}]:11.001612495621254)[&height_95%_HPD={5.444587588201671,16.656796476108354},length_range={0.01381089007376,17.84208989576},length_95%_HPD={0.2241026735615,7.500028971755},height_range={2.9413612318984974,24.806568813496995},rate_95%_HPD={9.630494314484926E-8,0.001020660567929075},rate_range={9.630494314484926E-8,0.0043232878085822405},height_median=10.777595902755024,rate=3.307712911522135E-4,height=11.001612495692747,posterior=0.9506253447557722,rate_median=2.2478392177222378E-4,length=3.269671334267738,length_median=2.776025239065]:3.04198836611282,50[&rate_range={8.614309529681676E-8,0.0019281570038567463},height_95%_HPD={0.0,1.3204726201365702E-10},length_range={3.957140619082,27.53869713915},height_median=6.923528417246416E-11,length_95%_HPD={8.346670423995,20.0455209738},height=7.147585847978857E-11,rate=1.4750574062677253E-4,height_range={0.0,2.290789780090563E-10},rate_median=1.0007058291433848E-4,length=13.992094733561345,length_median=13.83435213068,rate_95%_HPD={8.614309529681676E-8,4.486291612791848E-4}]:14.043600861734092)[&height_95%_HPD={8.450070715611503,19.893765933983218},length_range={0.003369988288204,16.2647065748},length_95%_HPD={0.02640570364751,5.951024704947},height_range={3.9571406191530514,27.538697139223473},rate_95%_HPD={9.611301652072432E-8,0.0011044328378404314},rate_range={9.611301652072432E-8,0.004553204133520983},height_median=13.88258085562802,rate=3.6225533892676525E-4,height=14.043600861805567,posterior=0.9102340399184969,rate_median=2.4178782895888838E-4,length=2.2281905098349837,length_median=1.70874813338]:2.2489540001457033,(292[&rate_range={2.3555299094613298E-5,0.003341696574646378},height_95%_HPD={0.0,1.3204726201365702E-10},length_range={4.791605578188,25.53816824566},height_median=6.912159733474255E-11,length_95%_HPD={7.510596585973,18.09866231688},height=7.14905436642336E-11,rate=6.221812030253466E-4,height_range={0.0,2.3209167920867912E-10},rate_median=5.608631448944327E-4,length=12.82795532971992,length_median=12.66443476272,rate_95%_HPD={9.431127015945667E-5,0.0012757523025207337}]:12.827805760080897,(49[&rate_range={2.941568437107478E-7,0.0028267554246049647},height_95%_HPD={1.9895196601282805E-12,1.3301360013429075E-10},length_range={2.495349536803,22.01453535329},height_median=6.917844075360335E-11,length_95%_HPD={4.77696121288,14.17694833063},height=7.149839786066389E-11,rate=3.8478939022301305E-4,height_range={0.0,2.3209167920867912E-10},rate_median=3.1421525776085385E-4,length=9.37222656600894,length_median=9.16977597077,rate_95%_HPD={5.6659517339169155E-6,9.461730042903765E-4}]:9.37222656600905,47[&rate_range={4.585101978645722E-4,0.0050749213472728255},height_95%_HPD={1.9895196601282805E-12,1.3301360013429075E-10},length_range={2.495349536803,22.01453535329},height_median=6.917844075360335E-11,length_95%_HPD={4.77696121288,14.17694833063},height=7.149839786066389E-11,rate=0.002315792084529313,height_range={0.0,2.3209167920867912E-10},rate_median=0.0022438333982599057,length=9.37222656600894,length_median=9.16977597077,rate_95%_HPD={0.0010145007944478079,0.003894910595511168}]:9.37222656600905)[&height_95%_HPD={4.776961212933031,14.176948330660935},length_range={0.1675710402656,17.09107241467},length_95%_HPD={0.5920466544404,7.093034512831},height_range={2.495349536837523,22.014535353367535},rate_95%_HPD={9.113092901826706E-8,9.561929318981977E-4},rate_range={9.113092901826706E-8,0.00362017893281888},height_median=9.169775970937167,rate=3.122654304681441E-4,height=9.372226566080549,posterior=1.0,rate_median=2.118472875984477E-4,length=3.455618805401548,length_median=3.090110398265]:3.4555791940718397)[&height_95%_HPD={7.510106182701406,18.098662316978107},length_range={0.04616726142381,17.04872059281},length_95%_HPD={0.4506053736202,7.215881981521},height_range={4.791605578256167,25.53816824572243},rate_95%_HPD={8.69246764735923E-8,9.921303180771444E-4},rate_range={8.69246764735923E-8,0.004492487332903644},height_median=12.663966742506034,rate=3.227604553971371E-4,height=12.827805760152389,posterior=0.9999324560119778,rate_median=2.1714977378309606E-4,length=3.2784010287294376,length_median=2.851988713477]:3.4647491017988816)[&height_95%_HPD={10.907329376759492,22.257898836761967},length_range={1.109035356868,29.0206765092},length_95%_HPD={2.450245098617,14.49668387114},height_range={7.675985961088031,29.311975147016312},rate_95%_HPD={5.8954745090097054E-5,0.00149404536963516},rate_range={8.94693856135423E-6,0.0041620352951467435},height_median=16.1169262384974,rate=6.551490499410993E-4,height=16.29255486195127,posterior=1.0,rate_median=5.609579866982698E-4,length=7.947596534526658,length_median=7.425494382648]:7.892208038838234)[&height_95%_HPD={17.366990503439922,31.71866487020003},length_range={7.270641808184E-4,23.38541448553},length_95%_HPD={0.01903455711927,6.17391709982},height_range={13.164001712248933,43.25347214312319},rate_95%_HPD={9.250419715160212E-8,0.0011165527409056969},rate_range={9.250419715160212E-8,0.004181733876451908},height_median=23.847345323216643,rate=3.6360321929592305E-4,height=24.184762900789504,posterior=0.9722506782542131,rate_median=2.4546180491528887E-4,length=2.311002518978087,length_median=1.758135564467]:2.286513569506994,(48[&rate_range={5.60971037981699E-7,0.00205613027272103},height_95%_HPD={0.0,1.3204726201365702E-10},length_range={5.095079984707,38.96863386325},height_median=6.906475391588174E-11,length_95%_HPD={9.297583172733,24.24864765742},height=7.147838930485634E-11,rate=2.647654727960006E-4,height_range={0.0,2.2725998860551044E-10},rate_median=2.1759813516462044E-4,length=16.608933749730888,length_median=16.33351903622,rate_95%_HPD={3.844180762101144E-6,6.483744000297182E-4}]:16.608933749730543,(53[&rate_range={9.355887158834054E-8,0.002330180874800751},height_95%_HPD={2.5011104298755527E-12,1.340936250926461E-10},length_range={2.612102818055,27.59425144997},height_median=6.906475391588174E-11,length_95%_HPD={5.604909081431,17.02384568467},height=7.148667351758131E-11,rate=1.7784126784798696E-4,height_range={0.0,2.2225776774575934E-10},rate_median=1.213215813032047E-4,length=10.856451964325355,length_median=10.46703476698,rate_95%_HPD={9.355887158834054E-8,5.373234270760843E-4}]:10.867054250896771,(52[&rate_range={9.410640822851809E-8,0.0037949022066378684},height_95%_HPD={2.9558577807620168E-12,1.3392309483606368E-10},length_range={2.011947745261,25.7604029314},height_median=6.912159733474255E-11,length_95%_HPD={3.676471144112,13.20080763705},height=7.149540630385179E-11,rate=3.5121730487681425E-4,height_range={0.0,2.2725998860551044E-10},rate_median=2.7327439341712386E-4,length=8.04384192007423,length_median=7.671911648496,rate_95%_HPD={9.410640822851809E-8,9.395773698759985E-4}]:8.043527340018604,(295[&rate_range={8.669281280577643E-8,0.004329233898396821},height_95%_HPD={2.7284841053187847E-12,1.3312728697201237E-10},length_range={0.6501829130558,22.7936291061},height_median=6.912159733474255E-11,length_95%_HPD={1.395117107757,8.685956738303},height=7.149263615423907E-11,rate=4.785380614816711E-4,height_range={0.0,2.2680524125462398E-10},rate_median=3.3101971294172074E-4,length=4.728203588940293,length_median=4.391481654151,rate_95%_HPD={8.669281280577643E-8,0.0014448056116667008}]:4.72778534681393,298[&rate_range={9.292104402256819E-8,0.004672210147914435},height_95%_HPD={2.7284841053187847E-12,1.3312728697201237E-10},length_range={0.6501829130558,22.7936291061},height_median=6.912159733474255E-11,length_95%_HPD={1.381311928101,8.671848841121},height=7.149261119793625E-11,rate=4.802125730530746E-4,height_range={0.0,2.2680524125462398E-10},rate_median=3.3183472448607886E-4,length=4.728005281085937,length_median=4.391481654151,rate_95%_HPD={9.292104402256819E-8,0.001434663751199894}]:4.72778534681393)[&height_95%_HPD={1.3948557550609166,8.684980564255966},length_range={0.1053542494063,17.18143820643},length_95%_HPD={0.3695205843388,7.047669632072},height_range={0.6501829131630075,22.793629106249},rate_95%_HPD={9.069479165776195E-8,0.0014379162136663828},rate_range={9.069479165776195E-8,0.0045969313508919096},height_median=4.391119643006931,rate=4.8338732250731084E-4,height=4.727785346885423,posterior=0.9998986840179667,rate_median=3.354045166182503E-4,length=3.326749861657384,length_median=2.940831722317]:3.315741993204676)[&height_95%_HPD={3.676471144156153,13.200807637126502},length_range={0.06747979553351,17.75442815903},length_95%_HPD={0.241447057666,6.534093547095},height_range={2.011947745353723,25.76040293144183},rate_95%_HPD={9.340514012082934E-8,0.0012872744831959678},rate_range={9.340514012082934E-8,0.004306488840768238},height_median=7.671613191439604,rate=4.4730866997591973E-4,height=8.0435273400901,posterior=0.995260663507109,rate_median=3.2306531839201467E-4,length=2.825812755236571,length_median=2.374332293216]:2.823526910878158)[&height_95%_HPD={5.640131949745978,17.023845684766002},length_range={0.2381826610043,25.331115408},length_95%_HPD={0.9828938471454,11.90197678282},height_range={3.1746170435840213,27.59425145003604},rate_95%_HPD={9.692712056581694E-8,0.0013121843556783454},rate_range={9.692712056581694E-8,0.004404746117921381},height_median=10.477536064071899,rate=5.178078681228653E-4,height=10.867054250968257,posterior=1.0,rate_median=4.181284762979584E-4,length=5.7418794988338835,length_median=5.109000761243]:5.741879498833763)[&height_95%_HPD={9.297583172825966,24.24864765747907},length_range={0.7527188985445,33.93881654424},length_95%_HPD={2.204887736462,18.41949056226},height_range={5.0950799847079224,38.96863386330972},rate_95%_HPD={8.92770221897657E-8,6.366465802682611E-4},rate_range={8.92770221897657E-8,0.003731079503065526},height_median=16.333519036241057,rate=2.0022027515625222E-4,height=16.60893374980202,posterior=1.0,rate_median=1.311246136306485E-4,length=9.836033675443632,length_median=9.267350415017]:9.862342720494478)[&height_95%_HPD={19.07377894204103,34.803041436536944},length_range={0.01593544585442,26.3527529351},length_95%_HPD={0.1403487663547,9.858076301315},height_range={14.374912449413898,52.54394782390307},rate_95%_HPD={9.438193087726967E-8,9.91006465918116E-4},rate_range={9.438193087726967E-8,0.0040868260914730305},height_median=26.114551610808974,rate=3.2040310657441013E-4,height=26.471276470296498,posterior=0.9885287793675631,rate_median=2.1435063224761356E-4,length=3.766759324103312,length_median=2.8852822385995003]:3.8133047670276383,(1005[&rate_range={2.6607779427044412E-5,0.001903878373247791},height_95%_HPD={0.0,1.3204726201365702E-10},length_range={11.30638364072,58.08816665369},height_median=6.912159733474255E-11,length_95%_HPD={17.7345679448,37.24347217118},height=7.1491113179862E-11,rate=4.476054777419561E-4,height_range={0.0,2.3203483578981832E-10},rate_median=4.113719950659169E-4,length=27.279517801941488,length_median=26.85063563091,rate_95%_HPD={9.835506896104304E-5,8.834250611148745E-4}]:27.153519241128954,(1004[&rate_range={1.2927656934272056E-6,0.0033388778468897255},height_95%_HPD={0.0,1.3204726201365702E-10},length_range={3.692641867522,31.97098373805},height_median=6.912159733474255E-11,length_95%_HPD={6.372919176817,17.53699062511},height=7.147893578389752E-11,rate=3.3558397213365746E-4,height_range={0.0,2.3004531612969004E-10},rate_median=2.748925301113241E-4,length=11.605267549452053,length_median=11.23946296772,rate_95%_HPD={8.646387461885665E-6,8.291843290952507E-4}]:11.605267549452062,(1006[&rate_range={8.912472293620904E-8,0.003068823007544333},height_95%_HPD={1.9895196601282805E-12,1.3392309483606368E-10},length_range={1.713336526538,26.13343060262},height_median=6.912159733474255E-11,length_95%_HPD={3.234140090924,12.2195611248},height=7.147713573056866E-11,rate=2.1865508543489473E-4,height_range={0.0,2.3004531612969004E-10},rate_median=1.4774680359019087E-4,length=7.540814474653867,length_median=7.251713598194,rate_95%_HPD={8.912472293620904E-8,6.620174410207941E-4}]:8.039429872502518,(1007[&rate_range={4.943459075802195E-7,0.003677020810577287},height_95%_HPD={1.7053025658242404E-12,1.333546606474556E-10},length_range={1.240276848478,24.91825925805},height_median=6.912159733474255E-11,length_95%_HPD={2.569425709656,10.10957372536},height=7.148531243921997E-11,rate=4.906337590411563E-4,height_range={0.0,2.297042556165252E-10},rate_median=4.04057111652175E-4,length=6.11323033441336,length_median=5.810359204314,rate_95%_HPD={7.69293481633772E-6,0.0011945801952002676}]:5.97814954729514,1008[&rate_range={9.21169970767012E-8,0.003694538708278373},height_95%_HPD={1.7053025658242404E-12,1.334115040663164E-10},length_range={1.240276848478,23.80364342581},height_median=6.912159733474255E-11,length_95%_HPD={2.573693172925,11.06747350284},height=7.148429435004605E-11,rate=2.3688359589460782E-4,height_range={0.0,2.297042556165252E-10},rate_median=1.6001373831235264E-4,length=6.603813225360364,length_median=6.267848322215,rate_95%_HPD={9.21169970767012E-8,7.2598370512755E-4}]:5.978149547295141)[&height_95%_HPD={2.5677858560961226,9.89497349951597},length_range={0.00125298878407,17.84355135111},length_95%_HPD={0.05930008585652,5.10617344405},height_range={1.240276848515009,22.836242314520632},rate_95%_HPD={8.814271175399528E-8,0.001119765799184962},rate_range={8.814271175399528E-8,0.004647265013747689},height_median=5.679587412447972,rate=3.6575764617503853E-4,height=5.978149547366625,posterior=0.6679424975515305,rate_median=2.487228859392989E-4,length=2.143298860214872,length_median=1.773316123506]:2.0612803252073704)[&height_95%_HPD={3.930412640528118,12.620169664915977},length_range={0.04080791939186,23.82493925675},length_95%_HPD={0.3534201757202,8.079612263252},height_range={2.328894944875003,26.133430602679994},rate_95%_HPD={9.190058882564571E-8,9.739534577048555E-4},rate_range={9.190058882564571E-8,0.003193951888842446},height_median=7.741007431651099,rate=3.180928812450002E-4,height=8.039429872573995,posterior=1.0,rate_median=2.1250044711711242E-4,length=3.5658376769495175,length_median=3.054372572543]:3.5658376769495455)[&height_95%_HPD={6.3729191769378986,17.53699062512203},length_range={3.03436329457,48.94123411947},length_95%_HPD={7.125976971942,24.94724992223},height_range={3.692641867564305,31.970983738154928},rate_95%_HPD={8.300627378960703E-5,0.0011992420845210144},rate_range={1.6241847214694235E-5,0.0028959219024236784},height_median=11.239462967807071,rate=5.648202472927009E-4,height=11.605267549523541,posterior=1.0,rate_median=4.995879395816778E-4,length=15.6986856951361,length_median=15.18663504941]:15.548251691676905)[&height_95%_HPD={17.696449598015988,37.013491605826005},length_range={1.722650391613E-4,34.44735260871},length_95%_HPD={0.02084549789527,7.79390752192},height_range={11.306383640752017,58.088166653747976},rate_95%_HPD={8.888048148533042E-8,0.0010460653438386957},rate_range={8.888048148533042E-8,0.003713065701299127},height_median=26.726208909315005,rate=3.36319037212274E-4,height=27.153519241200446,posterior=0.9583028447276288,rate_median=2.252161097590627E-4,length=3.056786908925834,length_median=2.39895667406]:3.131061996123691)[&height_95%_HPD={21.64868336296189,41.11891041076035},length_range={65.83930203868,142.9234135299},length_95%_HPD={86.46741709707,115.6776604704},height_range={16.19781719351454,61.53232192957995},rate_95%_HPD={3.704668453411862E-5,2.935538795858293E-4},rate_range={8.264541127837872E-6,6.368447131627922E-4},height_median=29.752265546692,rate=1.5271124074810728E-4,height=30.284581237324137,posterior=1.0,rate_median=1.4218803145493625E-4,length=100.7619226072603,length_median=100.3373180404]:101.77668669915606)[&height_95%_HPD={125.00118857720088,142.79571336123706},length_range={1.591925010045,122.2175228407},length_95%_HPD={3.872895991069,32.63490998099},height_range={125.00000645502098,170.189865804675},rate_95%_HPD={1.1781075436542917E-5,0.0011578587965130171},rate_range={5.064254956156207E-7,0.003372175490453766},height_median=130.84522102631092,rate=4.874795862990583E-4,height=132.0612679364802,posterior=1.0,rate_median=4.093913038697092E-4,length=16.080936723899562,length_median=14.10078567471]:18.693766455825568)[&height_95%_HPD={133.22067755472102,171.67001663432},length_range={35.16563944202,182.5506501326},length_95%_HPD={94.34199706129,161.2157702414},height_range={129.13429936724197,252.45344234860707},rate_95%_HPD={8.5739566093784E-8,2.985039553078315E-4},rate_range={8.5739566093784E-8,9.574724878874416E-4},height_median=148.98919616588302,rate=1.2143916276452232E-4,height=150.75503439230576,posterior=1.0,rate_median=1.020960815994782E-4,length=128.24381573701163,length_median=129.0241875047]:128.243815737017,(((314[&rate_range={9.46698589007527E-8,0.004468932168121053},height_95%_HPD={9.890754881780595E-12,1.312514541496057E-10},length_range={81.51041088165,276.783523356},height_median=7.105427357601002E-11,length_95%_HPD={193.1654092092,248.6563039497},height=7.160077565377802E-11,rate=4.778542601711359E-4,height_range={0.0,1.9412027540965937E-10},rate_median=3.301827029204271E-4,length=220.62670931519975,length_median=220.6159765298,rate_95%_HPD={9.46698589007527E-8,0.0014347642825861533}]:221.07129036820143,(662[&rate_range={3.184423865230699E-4,0.0017594174206567745},height_95%_HPD={9.947598300641403E-12,1.319904185947962E-10},length_range={134.5283546934,242.3396007474},height_median=7.105427357601002E-11,length_95%_HPD={155.6893391198,211.4766700761},height=7.157982515751542E-11,rate=8.011210827073536E-4,height_range={0.0,1.9701928977156058E-10},rate_median=7.877837904868926E-4,length=182.43260919455074,length_median=181.7682654314,rate_95%_HPD={4.8256790525557584E-4,0.0011343579742293603}]:182.43260919454903,((774[&rate_range={1.9382658474115738E-6,7.856218739440246E-4},height_95%_HPD={3.9960923459148034E-11,1.0402345651527867E-10},length_range={53.45708658129,117.1978265565},height_median=7.099743015714921E-11,length_95%_HPD={64.92643088475,95.64203758673},height=7.162355307938789E-11,rate=1.6345300205814186E-4,height_range={0.0,1.709850039333105E-10},rate_median=1.490655020864744E-4,length=79.90893467171482,length_median=79.49479707783,rate_95%_HPD={2.507124098510535E-5,3.3106815143602166E-4}]:79.90893467171456,(1010[&rate_range={1.127305683809772E-4,0.0018135617441287185},height_95%_HPD={3.97335497837048E-11,1.0459189070388675E-10},length_range={42.24038431503,106.4808815075},height_median=7.105427357601002E-11,length_95%_HPD={56.5987481486,86.36315164656},height=7.161569888295761E-11,rate=5.88619065895835E-4,height_range={1.1141310096718371E-11,1.5705836631241255E-10},rate_median=5.656053857935757E-4,length=70.72026400766231,length_median=70.37225870638,rate_95%_HPD={2.605634904579727E-4,9.687012646653098E-4}]:71.25475206010672,((649[&rate_range={4.018319968452842E-5,0.0015925969300531518},height_95%_HPD={3.7971403799019754E-11,1.0402345651527867E-10},length_range={23.92160087021,71.97060729829},height_median=7.105427357601002E-11,length_95%_HPD={32.27811075771,56.22586469538},height=7.161156189583673E-11,rate=3.91862255969917E-4,height_range={9.038103598868474E-12,1.5501200323342346E-10},rate_median=3.6724259193962106E-4,length=44.21548193744983,length_median=43.84623714165,rate_95%_HPD={1.1492158625042202E-4,7.259238621236983E-4}]:44.21548193745009,((647[&rate_range={3.803110669453543E-5,0.0033030424670476956},height_95%_HPD={3.780087354243733E-11,1.0555822882452048E-10},length_range={6.400938944402,41.55038190797},height_median=7.105427357601002E-11,length_95%_HPD={10.26093239689,26.90926813247},height=7.163015882077209E-11,rate=7.576527546557608E-4,height_range={1.000444171950221E-11,1.5802470443304628E-10},rate_median=6.98178549957947E-4,length=18.21868194037684,length_median=17.8725107593,rate_95%_HPD={1.9287241615679231E-4,0.0014412393526605995}]:18.218681940376626,648[&rate_range={2.6548559381377282E-5,0.003542282390697685},height_95%_HPD={3.780087354243733E-11,1.0555822882452048E-10},length_range={6.400938944402,41.55038190797},height_median=7.105427357601002E-11,length_95%_HPD={10.26093239689,26.90926813247},height=7.163015882077209E-11,rate=7.599242764143011E-4,height_range={1.000444171950221E-11,1.5802470443304628E-10},rate_median=7.048103526050765E-4,length=18.21868194037684,length_median=17.8725107593,rate_95%_HPD={1.8244376829885153E-4,0.0014399571910142218}]:18.218681940376626)[&height_95%_HPD={10.260932396967974,26.90926813252895},length_range={1.096957695558,32.4267304738},length_95%_HPD={2.601524527363,16.76481945568},height_range={6.400938944472898,41.55038190805101},rate_95%_HPD={9.042692471983141E-8,9.320900102551401E-4},rate_range={9.042692471983141E-8,0.0033037147999861113},height_median=17.872510759364957,rate=3.511456369253438E-4,height=18.218681940448256,posterior=1.0,rate_median=2.7168230452573886E-4,length=9.230320430787803,length_median=8.707180628079]:9.230568831459479,((((644[&rate_range={8.649704473235068E-8,0.0024092919508842685},height_95%_HPD={3.7914560380158946E-11,1.0504663805477321E-10},length_range={0.9132754748371,32.45517934663},height_median=7.116796041373163E-11,length_95%_HPD={2.506103292124,20.56193565693},height=7.16301696991605E-11,rate=1.8086030551674905E-4,height_range={8.355982572538778E-12,1.560920281917788E-10},rate_median=1.1833226525253907E-4,length=11.212251546356747,length_median=10.71843398596,rate_95%_HPD={8.649704473235068E-8,5.684281401462786E-4}]:10.399233377075399,646[&rate_range={9.129880618167037E-8,0.003992753754741267},height_95%_HPD={3.7914560380158946E-11,1.0504663805477321E-10},length_range={0.9132754748371,34.02401802142},height_median=7.116796041373163E-11,length_95%_HPD={2.726582745099,19.86855370387},height=7.162927895112148E-11,rate=2.733137669607555E-4,height_range={8.355982572538778E-12,1.560920281917788E-10},rate_median=1.863936143297038E-4,length=10.981606165678246,length_median=10.63529731148,rate_95%_HPD={9.129880618167037E-8,8.320135153629566E-4}]:10.399233377075399)[&height_95%_HPD={2.516586672649055,18.91884951957536},length_range={1.087360346954E-4,35.21496374183},length_95%_HPD={0.07625327675976,16.71019421187},height_range={0.913275474892032,32.455179346699936},rate_95%_HPD={9.697519448662151E-8,7.396291588517285E-4},rate_range={9.697519448662151E-8,0.0042886063008012254},height_median=9.943194268128991,rate=2.349973884203828E-4,height=10.399233377147029,posterior=0.8887550517274375,rate_median=1.52008736399906E-4,length=7.583579547264074,length_median=6.914643256861]:7.1978237048975995,(650[&rate_range={9.306609159697988E-8,0.0022606844043638503},height_95%_HPD={3.7971403799019754E-11,1.049897946359124E-10},length_range={2.06545905532,25.33108324387},height_median=7.111111699487083E-11,length_95%_HPD={3.768252466133,13.95336259464},height=7.161401209284924E-11,rate=2.0245592972793097E-4,height_range={6.991740519879386E-12,1.5512569007114507E-10},rate_median=1.3678351507331505E-4,length=8.565935364334798,length_median=8.184956491177,rate_95%_HPD={9.613768630904603E-8,6.201973697060155E-4}]:8.565935364334827,652[&rate_range={9.066612679744115E-8,0.0023705489500972987},height_95%_HPD={3.7971403799019754E-11,1.049897946359124E-10},length_range={2.06545905532,25.33108324387},height_median=7.111111699487083E-11,length_95%_HPD={3.768252466133,13.95336259464},height=7.161401209284924E-11,rate=2.0092766056836075E-4,height_range={6.991740519879386E-12,1.5512569007114507E-10},rate_median=1.3602164076343456E-4,length=8.565935364334798,length_median=8.184956491177,rate_95%_HPD={9.066612679744115E-8,6.096530611582947E-4}]:8.565935364334827)[&height_95%_HPD={3.7682524662119476,13.953362594727764},length_range={1.398435546816,30.98701572739},length_95%_HPD={3.511100068533,15.26370394529},height_range={2.0654590554010497,25.331083243947432},rate_95%_HPD={3.620158346204059E-6,9.745194720414982E-4},rate_range={1.0251884086180056E-6,0.0030304686472994473},height_median=8.184956491259072,rate=3.943964689071068E-4,height=8.56593536440644,posterior=1.0,rate_median=3.197705205658021E-4,length=8.955051471740111,length_median=8.566217923924]:9.031121717638188)[&height_95%_HPD={10.786130264977487,24.781245533258982},length_range={0.003235110243924,21.0427456759},length_95%_HPD={0.0739744517184,8.012886592472},height_range={7.481488700055877,38.42607082790198},rate_95%_HPD={9.494607550617449E-8,0.0010102236407945585},rate_range={9.494607550617449E-8,0.004478300191455868},height_median=17.343817279878976,rate=3.2764428061342283E-4,height=17.59705708204463,posterior=0.8412491134851572,rate_median=2.1928248209917488E-4,length=3.2589260545302667,length_median=2.667113370764]:3.2201657854307157,(645[&rate_range={9.031854830055829E-8,0.002115081778508221},height_95%_HPD={3.774403012357652E-11,1.0516032489249483E-10},length_range={3.821904689724,32.94927458446},height_median=7.116796041373163E-11,length_95%_HPD={6.699024788269,21.17466101722},height=7.162661886520322E-11,rate=1.516926537685017E-4,height_range={9.379164112033322E-12,1.546140993013978E-10},rate_median=1.0246699257856894E-4,length=13.572161563592003,length_median=13.21581775641,rate_95%_HPD={9.031854830055829E-8,4.653624153038617E-4}]:13.564601213718037,643[&rate_range={1.8804994851486434E-5,0.003537447594102943},height_95%_HPD={3.774403012357652E-11,1.0516032489249483E-10},length_range={3.821904689724,33.8225622026},height_median=7.116796041373163E-11,length_95%_HPD={6.655597065424,21.24387682402},height=7.162666877780886E-11,rate=5.982807698104173E-4,height_range={9.379164112033322E-12,1.546140993013978E-10},rate_median=5.35106878399909E-4,length=13.59641091335547,length_median=13.22801891918,rate_95%_HPD={9.241622927471048E-5,0.0012392520003281326}]:13.564601213718037)[&height_95%_HPD={6.6794217407710335,21.163149480522975},length_range={0.01592256502137,27.3227993406},length_95%_HPD={1.125853021367,14.1481969539},height_range={3.8219046897920634,32.94927458452804},rate_95%_HPD={7.620551257239826E-7,0.0011690379145565513},rate_range={1.0942961392468327E-7,0.004197637583386633},height_median=13.206043553498859,rate=4.6116488090609825E-4,height=13.564601213789663,posterior=0.9953056928324572,rate_median=3.6885046801632415E-4,length=7.17668873422037,length_median=6.651967985519]:7.252621653685681)[&height_95%_HPD={13.93550713084278,27.969247235394903},length_range={3.195459577334E-4,20.43026149246},length_95%_HPD={3.195459577334E-4,5.459119462982},height_range={11.012589081664942,40.31308796429431},rate_95%_HPD={9.237225451200336E-8,0.0011454770289786203},rate_range={9.237225451200336E-8,0.0048680969671998},height_median=20.52744575314594,rate=3.7330467810771075E-4,height=20.817222867475344,posterior=0.673548648557373,rate_median=2.496586835575756E-4,length=2.033467671066205,length_median=1.553052808813]:1.9172643725232845,651[&rate_range={8.599018856323682E-8,0.0013675848065364793},height_95%_HPD={3.7914560380158946E-11,1.0504663805477321E-10},length_range={4.437511440465,48.83366017067},height_median=7.111111699487083E-11,length_95%_HPD={13.74790893976,30.50449538855},height=7.16330287955961E-11,rate=1.231404071324122E-4,height_range={1.2050804798491299E-11,1.6001422409317456E-10},rate_median=8.451658551839522E-5,length=21.787502680089695,length_median=21.63504247544,rate_95%_HPD={8.599018856323682E-8,3.731761521682566E-4}]:22.734487239926995)[&height_95%_HPD={15.352267836419003,30.42573450067499},length_range={0.0221528754503,24.67697169941},length_95%_HPD={0.5125673136322,10.48558088707},height_range={11.450709237728006,48.83366017077708},rate_95%_HPD={9.307661091482002E-8,9.028403365036558E-4},rate_range={9.307661091482002E-8,0.00432887543749646},height_median=22.458785104152582,rate=2.932522761923832E-4,height=22.73448723999863,posterior=0.9997748533732593,rate_median=1.9540862730029092E-4,length=4.71523909019823,length_median=4.054970032757]:4.714763531909107)[&height_95%_HPD={19.093223950116,35.90195237593298},length_range={4.128165662494,48.12817578502},length_95%_HPD={7.757547766577,27.27655103591},height_range={14.724105037776042,55.34545988984007},rate_95%_HPD={7.676342614068632E-5,0.0012026604924122025},rate_range={1.4130172216730905E-5,0.0031512408327636398},height_median=27.117831483244004,rate=5.744587071312791E-4,height=27.449250771907735,posterior=1.0,rate_median=5.110215960326455E-4,length=16.76623116561395,length_median=16.15461630837]:16.766231165613966)[&height_95%_HPD={32.27811075778703,56.225864695431426},length_range={5.661448080085,50.02601986506},length_95%_HPD={10.49993134417,33.57151388648},height_range={23.921600870248028,71.97060729837705},rate_95%_HPD={8.05826965958752E-5,0.0010744187695346933},rate_range={6.800964384241859E-6,0.003192779554907082},height_median=43.846237141735116,rate=5.281438283603351E-4,height=44.2154819375217,posterior=1.0,rate_median=4.7433568476193627E-4,length=21.69712889505322,length_median=21.13794436392]:21.299252907713523,((787[&rate_range={9.502848707169028E-8,0.004235183562263436},height_95%_HPD={3.8824055081931874E-11,1.0538769856793806E-10},length_range={1.132701843973,40.35486537563},height_median=7.105427357601002E-11,length_95%_HPD={2.734902979524,20.52905336579},height=7.160856521978304E-11,rate=3.7109224008849667E-4,height_range={1.2164491636212915E-11,1.531361704110168E-10},rate_median=2.9034121680263905E-4,length=10.44271038914307,length_median=9.506319123418,rate_95%_HPD={9.502848707169028E-8,9.787769274752062E-4}]:10.442710389143063,786[&rate_range={3.147279251449889E-7,0.0036373801727076823},height_95%_HPD={3.8824055081931874E-11,1.0538769856793806E-10},length_range={1.132701843973,40.35486537563},height_median=7.105427357601002E-11,length_95%_HPD={2.734902979524,20.52905336579},height=7.160856521978304E-11,rate=3.958761435135789E-4,height_range={1.2164491636212915E-11,1.531361704110168E-10},rate_median=3.162664851063806E-4,length=10.44271038914307,length_median=9.506319123418,rate_95%_HPD={3.147279251449889E-7,0.0010096835771676337}]:10.442710389143063)[&height_95%_HPD={2.734902979585911,20.529053365870936},length_range={12.318366349,67.69188254773},length_95%_HPD={23.62023853136,52.85888558812},height_range={1.132701844063945,40.35486537569204},rate_95%_HPD={7.415490417960604E-4,0.0024712749382960683},rate_range={4.149281375275942E-4,0.004187226346020486},height_median=9.506319123488083,rate=0.0015649198773358684,height=10.442710389214671,posterior=1.0,rate_median=0.001497820117013337,length=38.11293167299951,length_median=38.00086740372]:38.125579411917116,(754[&rate_range={7.41254984123056E-5,0.0019824296492125066},height_95%_HPD={3.7914560380158946E-11,1.0408029993413948E-10},length_range={21.81450172423,70.05020164124},height_median=7.105427357601002E-11,length_95%_HPD={29.49885403707,53.23412574191},height=7.162623044274656E-11,rate=5.445458407595001E-4,height_range={1.4097167877480388E-11,1.5501200323342346E-10},rate_median=5.14218674483849E-4,length=40.99208887333667,length_median=40.6949528336,rate_95%_HPD={1.8405169375027925E-4,9.752236280331309E-4}]:40.97819014290518,(1024[&rate_range={8.758149513459226E-8,0.004782652586981607},height_95%_HPD={3.785771696129814E-11,1.0516032489249483E-10},length_range={7.575685657683,43.72530756383},height_median=7.105427357601002E-11,length_95%_HPD={11.50064660526,29.68498206834},height=7.160872775570396E-11,rate=4.8454895422275947E-4,height_range={1.2107648217352107E-11,1.5501200323342346E-10},rate_median=3.3425402888363407E-4,length=20.318245527510822,length_median=19.83482682631,rate_95%_HPD={8.758149513459226E-8,0.0014453097876097362}]:20.31824552751071,(1023[&rate_range={1.0587385154540744E-7,0.0030783928822732875},height_95%_HPD={3.7914560380158946E-11,1.0504663805477321E-10},length_range={2.235177004933,30.11207622801},height_median=7.105427357601002E-11,length_95%_HPD={4.359636212293,17.44360067379},height=7.162075221432554E-11,rate=3.677785031378539E-4,height_range={8.01492205937393E-12,1.5688783605583012E-10},rate_median=2.967165898987543E-4,length=10.426366981792322,length_median=9.909318043744,rate_95%_HPD={1.0587385154540744E-7,9.183592618503689E-4}]:10.426366981792247,1025[&rate_range={5.705087911309796E-5,0.004739094192622813},height_95%_HPD={3.7914560380158946E-11,1.0504663805477321E-10},length_range={2.235177004933,30.11207622801},height_median=7.105427357601002E-11,length_95%_HPD={4.359636212293,17.44360067379},height=7.162075221432554E-11,rate=9.299950220671021E-4,height_range={8.01492205937393E-12,1.5688783605583012E-10},rate_median=8.395845459646216E-4,length=10.426366981792322,length_median=9.909318043744,rate_95%_HPD={1.701778558772517E-4,0.001855885221150108}]:10.426366981792247)[&height_95%_HPD={4.3596362123799395,17.44360067384997},length_range={1.06056177307,34.37490196224},length_95%_HPD={3.228150719394,17.98166479421},height_range={2.2351770049979223,30.112076228091098},rate_95%_HPD={1.003096128989604E-7,0.0014170525338663815},rate_range={1.003096128989604E-7,0.0037909662143209063},height_median=9.90931804384104,rate=5.383899613199952E-4,height=10.426366981863868,posterior=1.0,rate_median=4.232786212447611E-4,length=9.891878545718406,length_median=9.283321738302]:9.891878545718452)[&height_95%_HPD={11.500646605320071,29.68498206842594},length_range={5.927063487528,51.57467809202},length_95%_HPD={10.55245620919,31.93747093654},height_range={7.575685657761937,43.72530756388409},rate_95%_HPD={9.110779449629294E-8,0.0011293568732848559},rate_range={9.110779449629294E-8,0.003381071194961794},height_median=19.834826826380038,rate=4.955376136279854E-4,height=20.31824552758232,posterior=1.0,rate_median=4.382495776795026E-4,length=20.6614434446627,length_median=20.17386713108]:20.65994461539448)[&height_95%_HPD={29.244664584990005,52.949985929573984},length_range={0.374785306156,32.45815646296},length_95%_HPD={1.756508632214,14.89348742334},height_range={21.814501724278387,70.05020164130474},rate_95%_HPD={8.922882021407667E-8,7.370266835112433E-4},rate_range={8.922882021407667E-8,0.0036086285270216854},height_median=40.67781842959636,rate=2.4056331061642929E-4,height=40.9781901429768,posterior=0.9977597910639304,rate_median=1.61529702193357E-4,length=7.593087110443797,length_median=6.910805024435501]:7.59009965815499)[&height_95%_HPD={36.60778355216206,61.18219206905894},length_range={4.722209174336,46.02843018551},length_95%_HPD={8.071552067741,26.905063965},height_range={29.156618936734844,76.59644097991702},rate_95%_HPD={1.9773710902228878E-4,0.0016756428187745687},rate_range={3.073117909930025E-5,0.004641907627673509},height_median=48.26475038432511,rate=8.618709083188925E-4,height=48.56828980113179,posterior=1.0,rate_median=7.929706762641465E-4,length=16.813812231643634,length_median=16.17084705109]:16.946445044103434)[&height_95%_HPD={52.988954071873934,79.270852442705},length_range={0.09598897335636,29.76158789706},length_95%_HPD={1.222878877298,11.61538742438},height_range={43.17707692813525,94.580928108058},rate_95%_HPD={9.637921364809083E-8,9.389448463512727E-4},rate_range={9.637921364809083E-8,0.003623066588080975},height_median=65.176918277107,rate=3.086797983569776E-4,height=65.51473484523522,posterior=0.8912541792842589,rate_median=2.096924941571084E-4,length=5.991726855709747,length_median=5.514545196911]:5.740017214943123)[&height_95%_HPD={57.62907254584894,86.03777118707808},length_range={0.4468623177823,37.38666287166},length_95%_HPD={2.471203391103,16.14127120753},height_range={47.16758436387994,106.48088150761197},rate_95%_HPD={8.746300936242012E-8,9.732956982227564E-4},rate_range={8.746300936242012E-8,0.003475672857705066},height_median=70.80746665442007,rate=3.475766366405835E-4,height=71.25475206017835,posterior=1.0,rate_median=2.609181328823216E-4,length=8.654182611608014,length_median=8.035530880944]:8.654182611607837)[&height_95%_HPD={64.9264308848031,95.64203758679008},length_range={28.92021560492,85.82596493737},length_95%_HPD={35.44542152781,64.0814147902},height_range={53.457086581380054,117.197826556606},rate_95%_HPD={9.984194441206731E-8,3.744070590108984E-4},rate_range={9.34229017054859E-8,0.001168279573287954},height_median=79.49479707789203,rate=1.5589656797980735E-4,height=79.90893467178618,posterior=1.0,rate_median=1.320631906397689E-4,length=47.581287832250084,length_median=46.08295587623]:47.58128783224899,(775[&rate_range={9.090186575833702E-8,0.0045663251713614055},height_95%_HPD={9.947598300641403E-12,1.3005774235352874E-10},length_range={2.164142848481,143.9588278398},height_median=7.099743015714921E-11,length_95%_HPD={3.550246329874,35.78296009925},height=7.157081081295673E-11,rate=4.814695732273297E-4,height_range={0.0,1.950297701114323E-10},rate_median=3.353122807710495E-4,length=15.764346418746538,length_median=12.63163445433,rate_95%_HPD={9.090186575833702E-8,0.0014408071815723085}]:15.764346418746761,776[&rate_range={9.024488796903702E-8,0.0043808334822345585},height_95%_HPD={9.947598300641403E-12,1.3005774235352874E-10},length_range={2.164142848481,143.9588278398},height_median=7.099743015714921E-11,length_95%_HPD={3.550246329874,35.78296009925},height=7.157081081295673E-11,rate=4.421037599144265E-4,height_range={0.0,1.950297701114323E-10},rate_median=3.2244012364226397E-4,length=15.764346418746538,length_median=12.63163445433,rate_95%_HPD={9.024488796903702E-8,0.0012765405794496372}]:15.764346418746761)[&height_95%_HPD={3.550246329931042,35.782960099284026},length_range={4.217101323036,169.7389323264},length_95%_HPD={82.60589896546,141.9063331589},height_range={2.1641428485800134,143.95882783991794},rate_95%_HPD={9.497332952607603E-8,3.3006006816801493E-4},rate_range={9.497332952607603E-8,0.0016747516413372506},height_median=12.631634454408015,rate=1.649766308239468E-4,height=15.764346418818333,posterior=1.0,rate_median=1.5468199263462217E-4,length=111.72587608521859,length_median=112.5025982775]:111.72587608521684)[&height_95%_HPD={106.53871831223802,150.86622779399102},length_range={26.49693650303,103.5777593389},length_95%_HPD={36.76619406211,74.40730453641},height_range={91.75788049245199,173.94455719031498},rate_95%_HPD={0.001186024244362532,0.003267979620275326},rate_range={6.381624906487857E-4,0.0046590729761102935},height_median=126.4937521450471,rate=0.0022234958784761896,height=127.49022250403517,posterior=1.0,rate_median=0.002163216506653799,length=54.94238669058464,length_median=54.23015218968]:54.94238669058542)[&height_95%_HPD={155.68933911989802,211.47667007619603},length_range={17.30783740943,99.41256332366},length_95%_HPD={22.79785048633,56.45963378462},height_range={134.52835469345004,242.33960074745008},rate_95%_HPD={9.267029971900373E-8,9.578901431642295E-4},rate_range={9.267029971900373E-8,0.0026937418105796853},height_median=181.768265431469,rate=3.7749250972556243E-4,height=182.4326091946206,posterior=1.0,rate_median=3.1127607599343906E-4,length=38.73046686937117,length_median=37.79740386681]:38.63868117365243)[&height_95%_HPD={194.14822274662995,248.43034291600404},length_range={0.3240298736388,62.24713216089},length_95%_HPD={3.16121375106,28.32464563273},height_range={172.19086476289905,276.7835233561103},rate_95%_HPD={9.379439973449806E-8,0.0013372744509280465},rate_range={9.379439973449806E-8,0.004572888248842246},height_median=220.72402984288297,rate=4.679753772420317E-4,height=221.07129036827303,posterior=0.9919847800880324,rate_median=3.39035222892722E-4,length=14.232453287493957,length_median=13.00989137437]:14.14221236435597,(965[&rate_range={1.9427816671234906E-6,0.0030815534458221894},height_95%_HPD={8.981260180007666E-12,1.3102408047416247E-10},length_range={2.824685515142,81.07865209841},height_median=7.105427357601002E-11,length_95%_HPD={5.257785372424,27.08083985741},height=7.171585492521581E-11,rate=5.541655680010728E-4,height_range={0.0,1.9696244635269977E-10},rate_median=4.8350993034962494E-4,length=14.937586835109505,length_median=13.67616944789,rate_95%_HPD={4.006072365037815E-5,0.0012343292689399694}]:15.157362926897394,(964[&rate_range={9.363945678045812E-7,0.0033290287452998205},height_95%_HPD={1.000444171950221E-11,1.3295675671542995E-10},length_range={1.571644225802,56.85616767372},height_median=7.196376827778295E-11,length_95%_HPD={2.660426197441,18.17782013396},height=7.171681798254248E-11,rate=3.934384852697242E-4,height_range={0.0,1.929834070324432E-10},rate_median=3.1247334686033127E-4,length=9.543264669556766,length_median=8.655575461088,rate_95%_HPD={5.682859298118723E-6,0.0010020675815986151}]:9.172958014789586,966[&rate_range={5.419486184326632E-7,0.003288028135278498},height_95%_HPD={1.000444171950221E-11,1.3295675671542995E-10},length_range={1.571644225802,57.06733404705},height_median=7.196376827778295E-11,length_95%_HPD={2.692208336638,17.85445149437},height=7.171607633241515E-11,rate=3.9297826909984396E-4,height_range={0.0,1.929834070324432E-10},rate_median=3.1544182757702803E-4,length=9.452773184650153,length_median=8.605760055824,rate_95%_HPD={7.710977532331747E-6,9.940690167721993E-4}]:9.172958014789586)[&height_95%_HPD={2.701115840812008,17.42442326371554},length_range={6.315083285635E-5,74.07036821021},length_95%_HPD={6.315083285635E-5,16.37157771649},height_range={1.571644225906084,54.133211071581854},rate_95%_HPD={9.497001111721993E-8,0.0010413633082826913},rate_range={9.497001111721993E-8,0.0035250065789959547},height_median=8.362382410335044,rate=3.3973400600789406E-4,height=9.172958014861303,posterior=0.903839875719062,rate_median=2.274667378256226E-4,length=6.139866256160484,length_median=4.671465731608]:5.984404912107806)[&height_95%_HPD={5.770936543217033,27.39430892801971},length_range={68.76077671746,282.923503055},length_95%_HPD={191.0978192031,249.4125377589},height_range={3.2204618222010595,81.07865209852906},rate_95%_HPD={1.7623871734005536E-4,5.284365148851242E-4},rate_range={1.0828315303163426E-5,0.0012794800602564241},height_median=13.916106698269004,rate=3.482357850802251E-4,height=15.157362926969109,posterior=1.0,rate_median=3.399462042543076E-4,length=219.576630990456,length_median=220.0854877231]:220.05613980565988)[&height_95%_HPD={208.09059778514006,262.0010060207936},length_range={0.08438546426515,60.50175064923},length_95%_HPD={2.414709110483,28.14388994866},height_range={188.77803332451896,297.871074351158},rate_95%_HPD={9.073440299942312E-8,0.0014649865189219579},rate_range={9.073440299942312E-8,0.005115906645867588},height_median=235.12774115176697,rate=5.691323430393399E-4,height=235.213502732629,posterior=0.9942587610181131,rate_median=4.5799969449504654E-4,length=13.597525168220157,length_median=12.31907027508]:13.59201980919525,(((((962[&rate_range={9.625145318246553E-8,0.004715790313751993},height_95%_HPD={1.693933882052079E-11,1.3108092389302328E-10},length_range={76.09976376739,139.8992009454},height_median=7.09405867382884E-11,length_95%_HPD={85.62823176023,122.6937788519},height=7.170019196562448E-11,rate=4.8601479001897477E-4,height_range={0.0,1.9701928977156058E-10},rate_median=3.3684441765076005E-4,length=103.51109959736058,length_median=103.0656952821,rate_95%_HPD={9.625145318246553E-8,0.0014550964089293467}]:103.51109959736114,((66[&rate_range={9.518978901064077E-8,0.00452442828879149},height_95%_HPD={3.89945853385143E-11,1.0601297617540695E-10},length_range={51.07955809183,113.4969232141},height_median=7.105427357601002E-11,length_95%_HPD={63.03208282687,94.5432664428},height=7.165376620342693E-11,rate=4.8639403473380895E-4,height_range={0.0,1.7507773009128869E-10},rate_median=3.375791111919731E-4,length=78.5332437257974,length_median=78.17265088985,rate_95%_HPD={9.518978901064077E-8,0.001453983792604675}]:78.5332437257969,((60[&rate_range={9.609940292719548E-8,0.004628419959046985},height_95%_HPD={3.700506567838602E-11,1.0601297617540695E-10},length_range={14.2744810198,68.17264653079},height_median=7.099743015714921E-11,length_95%_HPD={21.63272063951,47.95292621609},height=7.163872715140606E-11,rate=4.8242506140677764E-4,height_range={2.0463630789890885E-12,1.680859895714093E-10},rate_median=3.2869482464700344E-4,length=34.30884237641127,length_median=33.91629604931,rate_95%_HPD={9.609940292719548E-8,0.0014582675880897382}]:34.30884237641098,920[&rate_range={9.453709252149756E-8,0.00477084781157696},height_95%_HPD={3.700506567838602E-11,1.0601297617540695E-10},length_range={14.2744810198,68.17264653079},height_median=7.099743015714921E-11,length_95%_HPD={21.63272063951,47.95292621609},height=7.163872715140606E-11,rate=4.79487562237589E-4,height_range={2.0463630789890885E-12,1.680859895714093E-10},rate_median=3.298500917042038E-4,length=34.30884237641127,length_median=33.91629604931,rate_95%_HPD={9.453709252149756E-8,0.0014495796675529336}]:34.30884237641098)[&height_95%_HPD={21.632720639579134,47.95292621617102},length_range={6.692582963633,54.5133986176},length_95%_HPD={11.09462391949,34.24600575781},height_range={14.274481019886025,68.17264653084197},rate_95%_HPD={9.537270478559257E-8,0.0014458710323477977},rate_range={9.537270478559257E-8,0.004544001293701617},height_median=33.916296049376,rate=4.816909779715937E-4,height=34.308842376482616,posterior=1.0,rate_median=3.3276645583364846E-4,length=21.94275974597156,length_median=21.23896023196]:21.942759745971387,(1103[&rate_range={9.857802791513607E-8,0.005014917425290777},height_95%_HPD={3.780087354243733E-11,1.0629719326971099E-10},length_range={5.396887876928,63.95514963963},height_median=7.099743015714921E-11,length_95%_HPD={10.37599155892,37.91917298608},height=7.164269328383843E-11,rate=9.020805971626019E-4,height_range={9.947598300641403E-12,1.6490275811520405E-10},rate_median=7.152558694879679E-4,length=23.712743148713926,length_median=22.99084622147,rate_95%_HPD={9.857802791513607E-8,0.002384554257127257}]:23.712743148713805,1105[&rate_range={9.175167440423004E-8,0.004483446095939936},height_95%_HPD={3.780087354243733E-11,1.0629719326971099E-10},length_range={5.396887876928,63.95514963963},height_median=7.099743015714921E-11,length_95%_HPD={10.37599155892,37.91917298608},height=7.164269328383843E-11,rate=4.808950856237808E-4,height_range={9.947598300641403E-12,1.6490275811520405E-10},rate_median=3.26678962323697E-4,length=23.712743148713926,length_median=22.99084622147,rate_95%_HPD={9.175167440423004E-8,0.0014640796139377469}]:23.712743148713805)[&height_95%_HPD={10.375991559006081,37.91917298613498},length_range={8.513215810606,71.37717025604},length_95%_HPD={16.2692250167,49.17928591403},height_range={5.396887877020845,63.95514963971709},rate_95%_HPD={3.017078195035363E-7,0.0023586009638060994},rate_range={1.0910154311046205E-7,0.00466526157787742},height_median=22.990846221544928,rate=0.001092839201474302,height=23.71274314878545,posterior=1.0,rate_median=0.0010190732679661578,length=32.53885897366915,length_median=32.22609120866]:32.53885897366855)[&height_95%_HPD={41.725817649473015,70.482036501788},length_range={6.608032637635,57.91538220691},length_95%_HPD={11.21680439629,34.72107287996},height_range={32.36935185255305,87.76827625417894},rate_95%_HPD={8.803105194720319E-8,0.002367889213124422},rate_range={8.803105194720319E-8,0.004413666762613918},height_median=56.084556018883006,rate=8.558044671584481E-4,height=56.251602122454,posterior=1.0,rate_median=6.513555551296788E-4,length=22.281641603414577,length_median=21.59406193075]:22.281641603414542)[&height_95%_HPD={63.03208282693413,94.543266442907},length_range={2.105223632957,50.69439478181},length_95%_HPD={4.54462987693,22.79507782619},height_range={51.07955809189002,113.49692321416381},rate_95%_HPD={9.274169882881744E-8,0.001977346308413363},rate_range={9.274169882881744E-8,0.005054476130557024},height_median=78.17265088988404,rate=6.703534641045175E-4,height=78.53324372586854,posterior=1.0,rate_median=4.731382617570182E-4,length=12.648375126015736,length_median=11.88232530783]:12.648375126015921,((490[&rate_range={9.500091941550575E-8,0.002872719932226323},height_95%_HPD={3.871036824421026E-11,1.0652456694515422E-10},length_range={15.74182086396,80.90954406056},height_median=7.099743015714921E-11,length_95%_HPD={28.91962572052,60.78037749186},height=7.16722268285546E-11,rate=4.97920183912603E-4,height_range={1.0061285138363019E-11,1.6609646991128102E-10},rate_median=4.400684155683629E-4,length=44.58188070288181,length_median=44.02597616199,rate_95%_HPD={9.500091941550575E-8,0.0011471131661998743}]:44.5818807028807,1104[&rate_range={9.195536605748975E-8,0.004523027365900364},height_95%_HPD={3.871036824421026E-11,1.0652456694515422E-10},length_range={15.74182086396,80.90954406056},height_median=7.099743015714921E-11,length_95%_HPD={28.91962572052,60.78037749186},height=7.16722268285546E-11,rate=4.794423091791909E-4,height_range={1.0061285138363019E-11,1.6609646991128102E-10},rate_median=3.2869666444382224E-4,length=44.58188070288181,length_median=44.02597616199,rate_95%_HPD={9.195536605748975E-8,0.0014377452262809484}]:44.5818807028807)[&height_95%_HPD={28.919625720591966,60.780377491929016},length_range={4.804406311984,65.70014910142},length_95%_HPD={9.786142114365,37.74065065998},height_range={15.741820864039937,80.90954406062394},rate_95%_HPD={9.572169194368783E-8,0.0014650323490789914},rate_range={9.572169194368783E-8,0.004506338476590547},height_median=44.02597616206492,rate=5.37754059604468E-4,height=44.581880702952375,posterior=1.0,rate_median=4.122193223178078E-4,length=23.026508409561426,length_median=22.17638055516]:23.0265084095618,((1106[&rate_range={9.536988201219427E-8,0.004610380968855066},height_95%_HPD={3.700506567838602E-11,1.0601297617540695E-10},length_range={5.73341557216,69.90509629861},height_median=7.099743015714921E-11,length_95%_HPD={11.74598184734,40.92009074879},height=7.167385090795333E-11,rate=4.808215906861253E-4,height_range={1.0061285138363019E-11,1.6501644495292567E-10},rate_median=3.3446656061906957E-4,length=26.149485217731225,length_median=25.44942583551,rate_95%_HPD={9.536988201219427E-8,0.001427948652340933}]:26.149485217731147,739[&rate_range={9.602877047849953E-8,0.004707076135462174},height_95%_HPD={3.700506567838602E-11,1.0601297617540695E-10},length_range={5.73341557216,69.90509629861},height_median=7.099743015714921E-11,length_95%_HPD={11.74598184734,40.92009074879},height=7.167385090795333E-11,rate=4.7930446284406234E-4,height_range={1.0061285138363019E-11,1.6501644495292567E-10},rate_median=3.27617814170441E-4,length=26.149485217731225,length_median=25.44942583551,rate_95%_HPD={9.602877047849953E-8,0.0014451479060349007}]:26.149485217731147)[&height_95%_HPD={11.745981847426947,40.920090748844075},length_range={0.7983417317433,59.85414496089},length_95%_HPD={3.576443536135,32.73744681862},height_range={5.733415572251033,69.90509629872253},rate_95%_HPD={9.676615308836668E-8,0.0014471884557460235},rate_range={9.676615308836668E-8,0.004884111529910236},height_median=25.44942583559498,rate=4.818926053915661E-4,height=26.14948521780282,posterior=1.0,rate_median=3.3331213064566816E-4,length=17.07625153252957,length_median=15.93735252304]:17.076251532529547,(488[&rate_range={9.131291140258866E-8,0.004580127195197914},height_95%_HPD={3.774403012357652E-11,1.0652456694515422E-10},length_range={8.483960700582,77.10863737897},height_median=7.105427357601002E-11,length_95%_HPD={13.77060485639,43.46882975657},height=7.168346932302124E-11,rate=4.851180341916679E-4,height_range={1.000444171950221E-11,1.680859895714093E-10},rate_median=3.3402436396671277E-4,length=28.246382418786197,length_median=27.71300701938,rate_95%_HPD={9.131291140258866E-8,0.0014568403422889988}]:28.246382418786002,489[&rate_range={8.952468349414455E-8,0.004713857208529632},height_95%_HPD={3.774403012357652E-11,1.0652456694515422E-10},length_range={8.483960700582,77.10863737897},height_median=7.105427357601002E-11,length_95%_HPD={13.77060485639,43.46882975657},height=7.168346932302124E-11,rate=4.8157954986702517E-4,height_range={1.000444171950221E-11,1.680859895714093E-10},rate_median=3.34416171455636E-4,length=28.246382418786197,length_median=27.71300701938,rate_95%_HPD={8.952468349414455E-8,0.0014337586687893685}]:28.246382418786002)[&height_95%_HPD={13.770604856439888,43.46882975664806},length_range={1.062949099513,57.86190377287},length_95%_HPD={2.828088964115,28.93811345648},height_range={8.48396070067497,77.10863737906203},rate_95%_HPD={9.33177425414852E-8,0.001456991993402514},rate_range={9.33177425414852E-8,0.004752959586885206},height_median=27.713007019445968,rate=4.8333266292833224E-4,height=28.246382418857685,posterior=1.0,rate_median=3.352537646547728E-4,length=14.979354331474248,length_median=13.84637120499]:14.979354331474681)[&height_95%_HPD={28.359005392532083,58.413982874802},length_range={5.098866239144,60.15885612342},length_95%_HPD={10.43732680531,39.87100841126},height_range={18.7401179895881,85.19930887247511},rate_95%_HPD={9.692230495002238E-8,0.0014476085019182496},rate_range={9.692230495002238E-8,0.0048902707077336585},height_median=42.767372042744,rate=4.822648247005647E-4,height=43.225736750332366,posterior=1.0,rate_median=3.3311349507012526E-4,length=24.382652362181734,length_median=23.57578351916]:24.38265236218181)[&height_95%_HPD={51.836318619300926,83.57729820326011},length_range={5.428039974908,63.65476321444},length_95%_HPD={11.13581028239,37.34189004182},height_range={42.513571091996084,105.604548915262},rate_95%_HPD={9.770515729036832E-8,0.0014218098488736975},rate_range={9.267029971900373E-8,0.0041565072518476905},height_median=67.23694721295686,rate=5.289724217712115E-4,height=67.60838911251417,posterior=1.0,rate_median=4.1098643762563464E-4,length=23.57322973937032,length_median=22.90960709254]:23.57322973937029)[&height_95%_HPD={75.08096240513993,108.12657039147501},length_range={1.346611120059,38.5818940494},length_95%_HPD={4.681441671221,21.42598619959},height_range={64.71447434060605,125.94252696455112},rate_95%_HPD={9.278056582449974E-8,0.0023161894307607072},rate_range={9.278056582449974E-8,0.004657892412712518},height_median=90.72453325001794,rate=7.349665025011635E-4,height=91.18161885188447,posterior=1.0,rate_median=4.989122376123424E-4,length=12.329480745547237,length_median=11.6489782842]:12.329480745548366)[&height_95%_HPD={85.62823176031003,122.69377885194302},length_range={17.96193546464,71.13438938764},length_95%_HPD={24.88528851427,51.18113072823},height_range={76.09976376747107,139.899200945495},rate_95%_HPD={0.00129765342310869,0.004095557952318581},rate_range={8.151350511647312E-7,0.00517071704288053},height_median=103.0656952821571,rate=0.0025898949567103816,height=103.51109959743283,posterior=1.0,rate_median=0.002544104570227605,length=37.64533486628603,length_median=37.03559893922]:37.646564584471435,((26[&rate_range={9.441568540789303E-8,0.004658952811531684},height_95%_HPD={3.7914560380158946E-11,1.049897946359124E-10},length_range={23.61259922904,125.340633721},height_median=7.099743015714921E-11,length_95%_HPD={35.5871692939,90.99721311368},height=7.164221527465369E-11,rate=4.852094311335838E-4,height_range={0.0,1.6501644495292567E-10},rate_median=3.347052214120913E-4,length=62.13578061517449,length_median=60.70975913791,rate_95%_HPD={9.441568540789303E-8,0.0014621658393587091}]:62.135780615174454,(27[&rate_range={9.418250719377982E-8,0.004748010458605291},height_95%_HPD={3.7971403799019754E-11,1.0504663805477321E-10},length_range={5.94453912525,98.79450125782},height_median=7.099743015714921E-11,length_95%_HPD={12.5466543653,54.01377166756},height=7.166371864900948E-11,rate=4.813833468389818E-4,height_range={0.0,1.6501644495292567E-10},rate_median=3.332217230320511E-4,length=32.20563062723722,length_median=31.03429692393,rate_95%_HPD={9.418250719377982E-8,0.001438655823161}]:34.11511001411255,((22[&rate_range={9.180709327008218E-8,0.004752959586885206},height_95%_HPD={3.7971403799019754E-11,1.0601297617540695E-10},length_range={4.6080946478,78.76416464889},height_median=7.105427357601002E-11,length_95%_HPD={10.05959992498,37.87891548294},height=7.166075908745741E-11,rate=4.8316183089806565E-4,height_range={1.1368683772161603E-12,1.6501644495292567E-10},rate_median=3.3048393949329855E-4,length=23.282256674288192,length_median=22.41523997849,rate_95%_HPD={9.180709327008218E-8,0.001445605419989697}]:22.85793049915833,(34[&rate_range={8.97396098977041E-8,0.0047547716048682576},height_95%_HPD={3.68913788406644E-11,1.0504663805477321E-10},length_range={4.816363998296,60.21657505894},height_median=7.105427357601002E-11,length_95%_HPD={8.39891202621,31.34113383821},height=7.16598843370484E-11,rate=4.864104277317493E-4,height_range={3.922195901395753E-12,1.6001422409317456E-10},rate_median=3.3687708308746054E-4,length=19.03860848115726,length_median=18.19281277503,rate_95%_HPD={8.97396098977041E-8,0.001464954790723152}]:18.3259562805146,25[&rate_range={9.595382610384743E-8,0.004868289028646454},height_95%_HPD={3.7914560380158946E-11,1.0601297617540695E-10},length_range={4.6080946478,66.99065713429},height_median=7.105427357601002E-11,length_95%_HPD={8.373498963201,30.98450929952},height=7.165969940444548E-11,rate=4.863212880971279E-4,height_range={3.922195901395753E-12,1.6001422409317456E-10},rate_median=3.344444653435153E-4,length=18.890261326655153,length_median=18.06178570724,rate_95%_HPD={9.595382610384743E-8,0.0014603243903129758}]:18.3259562805146)[&height_95%_HPD={8.369996800598983,29.88671150117409},length_range={1.538507884931E-4,57.00946537583},length_95%_HPD={0.002720444538451,13.9225934932},height_range={5.247219161752014,53.03472641201546},rate_95%_HPD={9.651855707503711E-8,0.0014645800226528686},rate_range={9.651855707503711E-8,0.005088302044700817},height_median=17.560665012573992,rate=4.843738878998128E-4,height=18.325956280586258,posterior=0.7843433035764542,rate_median=3.3510754143253164E-4,length=5.38649012862243,length_median=4.185738036208]:4.531974218643732)[&height_95%_HPD={10.94660239826095,36.049097337387025},length_range={4.275208987412E-4,57.28040487009},length_95%_HPD={4.275208987412E-4,14.80265919075},height_range={6.885552678914394,78.76416464897676},rate_95%_HPD={9.635038120545385E-8,0.001426466743575818},rate_range={9.635038120545385E-8,0.004650518508570946},height_median=22.009997906643036,rate=4.7799503699415773E-4,height=22.85793049922999,posterior=0.6502009433643661,rate_median=3.3144345754741874E-4,length=4.915519973711924,length_median=3.3654992776845]:3.706399261912857,31[&rate_range={9.121313337172348E-8,0.003479775731798851},height_95%_HPD={3.694822225952521E-11,1.049897946359124E-10},length_range={6.565561623461,84.44733193473},height_median=7.105427357601002E-11,length_95%_HPD={11.04557243226,39.55069557016},height=7.164699728621663E-11,rate=4.809189937388614E-4,height_range={1.1368683772161603E-12,1.5899104255368002E-10},rate_median=3.692645475098646E-4,length=24.93546022576213,length_median=24.00207028726,rate_95%_HPD={9.121313337172348E-8,0.0013051404810247237}]:26.5643297610712)[&height_95%_HPD={14.30113757199996,41.58196650711801},length_range={2.724902574727E-4,66.42833553343},length_95%_HPD={2.724902574727E-4,23.3730203297},height_range={9.199021561416373,84.44733193481619},rate_95%_HPD={9.742821210664574E-8,0.0014492947935031788},rate_range={9.742821210664574E-8,0.004107756817061315},height_median=25.529061051107874,rate=4.914987168544899E-4,height=26.564329761142847,posterior=0.7316477355878016,rate_median=3.4917385071411757E-4,length=8.92312538673928,length_median=7.006335624886]:7.550780253041371)[&height_95%_HPD={17.378629649328047,54.10214715538501},length_range={3.321962218388,99.51802898501},length_95%_HPD={7.418158285005,53.11333166102},height_range={10.05019812511,98.79450125788702},rate_95%_HPD={9.475751746543391E-8,0.0012517689998317047},rate_range={9.475751746543391E-8,0.004213104794426163},height_median=32.618947157164996,rate=4.756656175636392E-4,height=34.11511001418422,posterior=1.0,rate_median=3.746882149621807E-4,length=28.020670601061923,length_median=26.04013204675]:28.02067060106188)[&height_95%_HPD={35.587169293944044,90.99721311376913},length_range={10.07995085546,122.9129246915},length_95%_HPD={22.51815803345,85.73953517393},height_range={23.612599229110913,125.34063372112365},rate_95%_HPD={8.899393591566936E-8,9.460308600953865E-4},rate_range={8.899393591566936E-8,0.0026822346355454742},height_median=60.70975913795405,rate=4.019244480639712E-4,height=62.1357806152461,posterior=1.0,rate_median=3.532268036626698E-4,length=53.538950248492355,length_median=52.76479221881]:53.80194204430773,(((24[&rate_range={9.263357120431786E-8,0.004698594345778809},height_95%_HPD={3.7914560380158946E-11,1.0601297617540695E-10},length_range={24.33079681833,128.7670186824},height_median=7.105427357601002E-11,length_95%_HPD={35.64050180272,91.83010914335},height=7.165536020728125E-11,rate=4.830369914626713E-4,height_range={0.0,1.8599166651256382E-10},rate_median=3.328450667291418E-4,length=62.78594090281164,length_median=61.6326670547,rate_95%_HPD={9.263357120431786E-8,0.001454848288383458}]:62.78594090281145,28[&rate_range={9.007903383866877E-8,0.004839434992269927},height_95%_HPD={3.7914560380158946E-11,1.0601297617540695E-10},length_range={24.33079681833,128.7670186824},height_median=7.105427357601002E-11,length_95%_HPD={35.64050180272,91.83010914335},height=7.165536020728125E-11,rate=4.799822593394547E-4,height_range={0.0,1.8599166651256382E-10},rate_median=3.3539143378773586E-4,length=62.78594090281164,length_median=61.6326670547,rate_95%_HPD={9.007903383866877E-8,0.0014401439989108397}]:62.78594090281145)[&height_95%_HPD={35.64050180281009,91.83010914340798},length_range={4.898671521651,85.56330531525},length_95%_HPD={9.546189471951,52.67056633867},height_range={24.330796818378985,128.76701868242304},rate_95%_HPD={9.050743444925887E-8,0.0014589747862057264},rate_range={9.050743444925887E-8,0.004723496093172186},height_median=61.63266705477298,rate=4.8144641161157226E-4,height=62.785940902883105,posterior=1.0,rate_median=3.308918097832564E-4,length=29.658395323060308,length_median=27.9050803545]:27.241852194543775,29[&rate_range={8.803105194720319E-8,0.0022806831546940596},height_95%_HPD={2.7910118660656735E-11,1.2016698747174814E-10},length_range={18.81342428645,148.395976889},height_median=7.105427357601002E-11,length_95%_HPD={52.41241647636,121.7319177238},height=7.16627645503556E-11,rate=2.0714376889623462E-4,height_range={0.0,1.8195578377344646E-10},rate_median=1.9418040684852488E-4,length=87.84872668393658,length_median=88.21658799522,rate_95%_HPD={8.803105194720319E-8,4.291533285232024E-4}]:90.02779309735521)[&height_95%_HPD={61.33312487163903,119.722948925651},length_range={0.001442073917062,63.56181947338},length_95%_HPD={0.001442073917062,23.5558331649},height_range={45.64835828795702,142.76686538309428},rate_95%_HPD={9.425826060888969E-8,0.0013744897403145503},rate_range={9.425826060888969E-8,0.004103054425625334},height_median=89.67620443545056,rate=4.693213073007833E-4,height=90.02779309742688,posterior=0.4880728574484133,rate_median=3.343680302505013E-4,length=8.274183231175128,length_median=5.9205086537005]:9.632405759027193,(32[&rate_range={9.325161134664206E-8,0.004487537479087016},height_95%_HPD={2.9956481739645824E-11,1.1596057447604835E-10},length_range={18.81342428645,148.2310004102},height_median=7.105427357601002E-11,length_95%_HPD={52.60707905199,118.5112319768},height=7.16881643074769E-11,rate=4.8398233757157084E-4,height_range={0.0,1.7399770513293333E-10},rate_median=3.3375949294094825E-4,length=85.6018187317154,length_median=86.04280171808,rate_95%_HPD={9.325161134664206E-8,0.0014602247910752825}]:87.5476854783907,((33[&rate_range={9.423479438662275E-8,0.004594050934030979},height_95%_HPD={3.5981884138891473E-11,1.049897946359124E-10},length_range={4.614758917255,57.87548499398},height_median=7.105427357601002E-11,length_95%_HPD={7.580421403551,31.61569305134},height=7.16433869410757E-11,rate=4.808980086028057E-4,height_range={0.0,1.6399326341343112E-10},rate_median=3.3296131889318746E-4,length=18.259210129655894,length_median=17.22324727219,rate_95%_HPD={9.423479438662275E-8,0.0014382917941783994}]:18.259210129655813,23[&rate_range={9.182813235296613E-8,0.004694525548023817},height_95%_HPD={3.5981884138891473E-11,1.049897946359124E-10},length_range={4.614758917255,57.87548499398},height_median=7.105427357601002E-11,length_95%_HPD={7.580421403551,31.61569305134},height=7.16433869410757E-11,rate=4.8055490776520806E-4,height_range={0.0,1.6399326341343112E-10},rate_median=3.326992164021471E-4,length=18.259210129655894,length_median=17.22324727219,rate_95%_HPD={9.182813235296613E-8,0.0014452360960968266}]:18.259210129655813)[&height_95%_HPD={7.580421403631988,31.61569305139591},length_range={3.865763888275,67.65617011943},length_95%_HPD={6.626084521115,36.12478318474},height_range={4.614758917356994,57.87548499402806},rate_95%_HPD={9.436873200889256E-8,0.0014397324766596156},rate_range={9.436873200889256E-8,0.004563115462270051},height_median=17.223247272271806,rate=4.836164621862907E-4,height=18.259210129727457,posterior=1.0,rate_median=3.373331956889806E-4,length=19.732085585487035,length_median=18.29950761825]:21.226738796562096,(21[&rate_range={9.622198484142216E-8,0.0046749470769590915},height_95%_HPD={3.751665644813329E-11,1.0521716831135564E-10},length_range={5.98750039258,85.25136760702},height_median=7.105427357601002E-11,length_95%_HPD={13.90204887385,55.56675984806},height=7.163404880448561E-11,rate=4.8256765776688517E-4,height_range={6.991740519879386E-12,1.6399326341343112E-10},rate_median=3.3497453955830795E-4,length=33.10331971706968,length_median=32.01562803001,rate_95%_HPD={9.622198484142216E-8,0.0014393303735016376}]:30.142737735173498,30[&rate_range={9.574774876140624E-8,0.004530266267689581},height_95%_HPD={3.700506567838602E-11,1.049897946359124E-10},length_range={5.98750039258,84.39154561477},height_median=7.105427357601002E-11,length_95%_HPD={13.90502935278,54.36008896551},height=7.163338714250834E-11,rate=4.777447391324546E-4,height_range={6.991740519879386E-12,1.6399326341343112E-10},rate_median=3.2415072778939417E-4,length=32.64809472042961,length_median=31.58811529426,rate_95%_HPD={9.574774876140624E-8,0.0014545775275592576}]:30.142737735173498)[&height_95%_HPD={12.346394119420097,50.79999962132342},length_range={0.00157677682456,61.29473209379},length_95%_HPD={0.00157677682456,25.13959523204},height_range={5.987500392643938,76.70203237547594},rate_95%_HPD={9.761443788124383E-8,0.0014550023828834525},rate_range={9.761443788124383E-8,0.0046377214435278135},height_median=29.096192539744607,rate=4.8538295732553213E-4,height=30.14273773524513,posterior=0.6570116288232711,rate_median=3.362347328759088E-4,length=8.923609331589798,length_median=6.54783145396]:9.343211191044421)[&height_95%_HPD={22.376083269521075,60.09315373958401},length_range={12.31038322664,119.3471525721},length_95%_HPD={22.97902562974,80.9132881774},height_range={14.130011160541017,88.0864141100875},rate_95%_HPD={8.965858321610389E-8,0.0014528956424226175},rate_range={8.965858321610389E-8,0.004561871213122998},height_median=38.090589836690015,rate=4.824686382823035E-4,height=39.48594892628955,posterior=1.0,rate_median=3.3445151458174233E-4,length=51.78157977313002,length_median=50.71605001873]:48.061736552172846)[&height_95%_HPD={60.74783025307403,116.11091142261392},length_range={0.00322973357612,63.9519051341},length_95%_HPD={0.2443233520301,28.63893769712},height_range={41.157821827942996,143.31548564006},rate_95%_HPD={8.906437148097624E-8,0.0014448033586916867},rate_range={8.906437148097624E-8,0.004597465366843545},height_median=87.23131736597901,rate=4.811782288180192E-4,height=87.5476854784624,posterior=0.5303328792876361,rate_median=3.3155909599869065E-4,length=10.795680501733193,length_median=8.248509931996999]:12.112513377991675)[&height_95%_HPD={71.78832309234201,127.62845345022203},length_range={0.06312348123015,81.24168757202},length_95%_HPD={0.8331326948023,42.16684034491},height_range={52.692100270269066,149.51568573102196},rate_95%_HPD={8.598463580976872E-8,0.0012443898548283826},rate_range={8.598463580976872E-8,0.004306115335357896},height_median=99.52483105580399,rate=4.340522524555438E-4,height=99.66019885645407,posterior=0.9795679436232847,rate_median=3.1663771824129395E-4,length=16.39967207978141,length_median=12.864492299045]:16.277523803099754)[&height_95%_HPD={87.3983673824601,143.20114576054726},length_range={0.1614668709887,86.22303227246},length_95%_HPD={3.610974310913,51.77860798497},height_range={69.27002308206488,172.29698838874197},rate_95%_HPD={9.374148041221973E-8,5.502104317687661E-4},rate_range={9.374148041221973E-8,0.0035150704704501622},height_median=116.47712069034299,rate=1.7853048564179356E-4,height=115.93772265955383,posterior=0.9997635960419223,rate_median=1.1858493472764913E-4,length=25.219353681329757,length_median=22.824758630835]:25.21994152235044)[&height_95%_HPD={121.06201091848493,161.491967269899},length_range={4.21999542597,51.16169923679},length_95%_HPD={7.080876671202,23.76723900287},height_range={107.50537344579004,181.14320004218405},rate_95%_HPD={1.0213808396935628E-7,0.0010507554783486428},rate_range={1.0213808396935628E-7,0.003086077845600439},height_median=140.39696671503202,rate=4.3957609531734306E-4,height=141.15766418190427,posterior=1.0,rate_median=3.7290490014969975E-4,length=14.909106065910601,length_median=14.24962011509]:14.947434195419532,(((196[&rate_range={7.114091521891624E-6,0.002785769743286134},height_95%_HPD={3.700506567838602E-11,1.049897946359124E-10},length_range={4.210001146994,97.29817527734},height_median=7.099743015714921E-11,length_95%_HPD={7.238428013441,53.84684373087},height=7.161961638259474E-11,rate=3.744481834223968E-4,height_range={0.0,1.8997070583282039E-10},rate_median=3.1542113123128493E-4,length=26.979466775626978,length_median=24.15120779005,rate_95%_HPD={3.709697599270881E-5,8.648950515119831E-4}]:26.979466775626747,195[&rate_range={1.1670801293229549E-7,0.002816818497103997},height_95%_HPD={3.700506567838602E-11,1.049897946359124E-10},length_range={4.210001146994,97.29817527734},height_median=7.099743015714921E-11,length_95%_HPD={7.238428013441,53.84684373087},height=7.161961638259474E-11,rate=2.7952029168113867E-4,height_range={0.0,1.8997070583282039E-10},rate_median=2.2838452101107165E-4,length=26.979466775626978,length_median=24.15120779005,rate_95%_HPD={1.4282427534875415E-5,6.794632633474242E-4}]:26.979466775626747)[&height_95%_HPD={7.238428013507985,53.846843730951036},length_range={9.456948756546,131.6692772234},length_95%_HPD={30.65576773103,99.63134123197},height_range={4.210001147040998,97.29817527741312},rate_95%_HPD={8.30963045862732E-5,6.429374534366813E-4},rate_range={2.8614143182334035E-5,0.0018804754130078128},height_median=24.151207790087028,rate=3.263861950625356E-4,height=26.979466775698366,posterior=1.0,rate_median=2.9481920106855843E-4,length=66.76491104751584,length_median=67.09018278361]:66.764911047515,((((240[&rate_range={1.0015448672651395E-7,0.004832274239523104},height_95%_HPD={3.865352482534945E-11,1.0629719326971099E-10},length_range={8.854819986848,82.15769205202},height_median=7.105427357601002E-11,length_95%_HPD={19.96938477603,58.53538162764},height=7.165235393264955E-11,rate=4.869627371031974E-4,height_range={1.1084466677857563E-11,1.5899104255368002E-10},rate_median=3.333180031915652E-4,length=40.15554618545801,length_median=40.63022527684,rate_95%_HPD={1.0015448672651395E-7,0.0014778376833322821}]:33.915882937923286,769[&rate_range={9.538499783956841E-8,0.0018489291337223089},height_95%_HPD={3.7971403799019754E-11,1.0595613275654614E-10},length_range={8.854819986848,74.21932096429},height_median=7.105427357601002E-11,length_95%_HPD={19.20011696259,53.30953273677},height=7.165497498435058E-11,rate=3.813919626557512E-4,height_range={1.1084466677857563E-11,1.5501200323342346E-10},rate_median=3.5863640755226983E-4,length=37.65716507603206,length_median=37.96594605605,rate_95%_HPD={2.7933628955638295E-5,7.383509159340434E-4}]:33.91588293792328)[&height_95%_HPD={16.22329416826591,50.24412951345744},length_range={0.001371390975748,51.51284606324},length_95%_HPD={0.001371390975748,25.20438394006},height_range={8.854819986907103,73.23595723397227},rate_95%_HPD={9.793516848705576E-8,0.0013511510622182263},rate_range={9.793516848705576E-8,0.004046951068712973},height_median=33.99412326609587,rate=4.8237877545824763E-4,height=33.91588293799494,posterior=0.434814422892909,rate_median=3.594416625344562E-4,length=8.999992815401322,length_median=6.746247346426]:10.204589337444254,(248[&rate_range={9.03004654046959E-8,0.004528557356084141},height_95%_HPD={3.694822225952521E-11,1.0504663805477321E-10},length_range={11.44690439046,60.16655247635},height_median=7.111111699487083E-11,length_95%_HPD={21.87246552782,45.21944488065},height=7.167310669820522E-11,rate=4.820422316585234E-4,height_range={8.924416761146858E-12,1.609805622138083E-10},rate_median=3.3441299546491376E-4,length=33.06142041454617,length_median=32.68503802709,rate_95%_HPD={9.03004654046959E-8,0.001437060016541828}]:33.88338712735794,((((761[&rate_range={9.455186684428877E-8,0.0025240396159114673},height_95%_HPD={3.780087354243733E-11,1.0612666301312856E-10},length_range={1.648342009602,32.89990184814},height_median=7.122480383259244E-11,length_95%_HPD={5.620991383375,19.50130328073},height=7.16554273973273E-11,rate=3.0786187287291575E-4,height_range={1.2960299500264227E-11,1.6399326341343112E-10},rate_median=2.4685462581551336E-4,length=12.249061700113888,length_median=11.82630825734,rate_95%_HPD={9.455186684428877E-8,7.976391803985856E-4}]:13.870190165386848,((770[&rate_range={9.323505023962328E-8,0.004570190868851586},height_95%_HPD={3.785771696129814E-11,1.0601297617540695E-10},length_range={1.648342009602,25.30928848595},height_median=7.133849067031406E-11,length_95%_HPD={3.402038396141,15.12230795499},height=7.166645360383618E-11,rate=4.778961991011346E-4,height_range={1.0629719326971099E-11,1.6001422409317456E-10},rate_median=3.318861224419241E-4,length=8.83232352982755,length_median=8.395936790234,rate_95%_HPD={9.323505023962328E-8,0.001428389221431723}]:8.759577093229556,759[&rate_range={9.74038501074511E-8,0.004662380947160942},height_95%_HPD={3.7971403799019754E-11,1.0606981959426776E-10},length_range={1.769373149908,29.10429346624},height_median=7.133849067031406E-11,length_95%_HPD={3.402305935973,15.34785456473},height=7.166850002066721E-11,rate=4.817751652486906E-4,height_range={1.0629719326971099E-11,1.6001422409317456E-10},rate_median=3.3603711419585397E-4,length=8.952231845728388,length_median=8.496617115319,rate_95%_HPD={9.74038501074511E-8,0.0014443445901602193}]:8.759577093229554)[&height_95%_HPD={3.398784688546982,14.973925624583217},length_range={0.004191155896813,23.0805694588},length_95%_HPD={0.1657905379784,8.850158318871},height_range={1.7693731499430214,24.906329762609744},rate_95%_HPD={9.128569099256165E-8,0.0014380113145561076},rate_range={9.128569099256165E-8,0.004357283582646961},height_median=8.341338017360954,rate=4.7947250934981476E-4,height=8.759577093301223,posterior=0.94175456766219,rate_median=3.326061428947846E-4,length=3.7092841026828385,length_median=3.08386613768]:3.676512836021667,765[&rate_range={9.244044371419125E-8,0.0046120609796338},height_95%_HPD={3.785771696129814E-11,1.0629719326971099E-10},length_range={3.57562023096,31.38594509463},height_median=7.116796041373163E-11,length_95%_HPD={6.491964574966,20.33218511937},height=7.165568783874387E-11,rate=4.811391397182577E-4,height_range={1.2789769243681803E-11,1.5899104255368002E-10},rate_median=3.3403173149569175E-4,length=13.032818286498326,length_median=12.62998615856,rate_95%_HPD={9.244044371419125E-8,0.0014442751460042045}]:12.436089929251233)[&height_95%_HPD={6.40481964778337,19.408552372883094},length_range={4.776626107272E-5,15.70001517256},length_95%_HPD={2.561146578888E-4,4.829568728032},height_range={4.218648564989394,30.03741760687734},rate_95%_HPD={9.305825487099266E-8,0.0014123847658555244},rate_range={9.305825487099266E-8,0.004388850097671342},height_median=12.009380509632194,rate=4.795776964289722E-4,height=12.43608992932289,posterior=0.22838873816573044,rate_median=3.3746632993682046E-4,length=1.4579903760834685,length_median=0.8908167402812]:1.4341002361356132)[&height_95%_HPD={7.633554920521988,21.235701622932652},length_range={0.1418798810645,24.87142790239},length_95%_HPD={0.6770744227231,11.58530307623},height_range={4.550528855232585,32.89990184823398},rate_95%_HPD={8.925044177713844E-8,0.0011605068302029324},rate_range={8.925044177713844E-8,0.004477908814392334},height_median=13.480361367324292,rate=4.077009303403852E-4,height=13.870190165458503,posterior=1.0,rate_median=2.996791777747482E-4,length=5.457785157042463,length_median=4.84909679408]:5.854162714315464,((760[&rate_range={8.950909818668231E-8,0.003352437028972572},height_95%_HPD={3.780087354243733E-11,1.0606981959426776E-10},length_range={2.587738514232,32.61953159459},height_median=7.116796041373163E-11,length_95%_HPD={4.721874153667,19.6957458557},height=7.167830848757964E-11,rate=5.035035774112847E-4,height_range={1.057287590811029E-11,1.5899104255368002E-10},rate_median=4.3385747915137597E-4,length=11.82054090666559,length_median=11.40790721162,rate_95%_HPD={8.950909818668231E-8,0.0011845671197586313}]:11.810590169892087,764[&rate_range={9.122830022807768E-8,0.004275825095255705},height_95%_HPD={3.7914560380158946E-11,1.0612666301312856E-10},length_range={2.587738514232,32.61953159459},height_median=7.116796041373163E-11,length_95%_HPD={4.743747497751,19.71902074884},height=7.167807684189708E-11,rate=4.7371101575753273E-4,height_range={1.057287590811029E-11,1.5899104255368002E-10},rate_median=3.2921109185538917E-4,length=11.820837790942761,length_median=11.40836435491,rate_95%_HPD={9.122830022807768E-8,0.0014262040820049332}]:11.810590169892087)[&height_95%_HPD={4.714146270086246,19.650398274989982},length_range={0.03677728910955,26.55536601234},length_95%_HPD={0.4400737346284,12.62757102442},height_range={2.5877385142899243,32.61953159465753},rate_95%_HPD={9.8354979472687E-8,0.001429696910274729},rate_range={9.8354979472687E-8,0.004378350287196867},height_median=11.400337631449077,rate=5.222642761768416E-4,height=11.810590169963765,posterior=0.9982776283054339,rate_median=3.977262079046847E-4,length=5.614369903996311,length_median=4.8874124782385]:4.955560441990306,763[&rate_range={9.200282775920316E-8,0.00460222721693057},height_95%_HPD={3.7687186704715714E-11,1.0624034985085018E-10},length_range={4.863209855463,39.89002400095},height_median=7.122480383259244E-11,length_95%_HPD={9.709126381489,25.72870650893},height=7.166258153746828E-11,rate=4.862577532247223E-4,height_range={8.924416761146858E-12,1.5762680050102063E-10},rate_median=3.3254107510593384E-4,length=17.380965134161617,length_median=17.09079530001,rate_95%_HPD={9.200282775920316E-8,0.001472211617954455}]:16.76615061188241)[&height_95%_HPD={9.178122900412006,24.70011290917165},length_range={2.023621291762E-4,22.79859131917},length_95%_HPD={4.706042976039E-4,8.613672876592},height_range={4.863209855539026,35.32416165037563},rate_95%_HPD={9.862082061971432E-8,0.0014671696592527884},rate_range={9.862082061971432E-8,0.004508750328811419},height_median=16.500110704061143,rate=5.09583295035759E-4,height=16.76615061195407,posterior=0.7157186117458996,rate_median=3.6728082090194884E-4,length=2.962643539370834,length_median=2.1136630500424998]:2.958202267819896)[&height_95%_HPD={12.479490736146943,27.509008123780063},length_range={0.2439713804116,30.07531959182},length_95%_HPD={1.219118942635,13.38188416158},height_range={8.41949100860495,39.890024001015945},rate_95%_HPD={9.056988960970155E-8,7.3081665001015E-4},rate_range={9.056988960970155E-8,0.0037965078235401915},height_median=19.416564628939,rate=2.3334217044464732E-4,height=19.724352879773967,posterior=1.0,rate_median=1.5263116434235117E-4,length=6.569042551705633,length_median=5.915459709571]:6.588783878265879,(((758[&rate_range={9.177619507426084E-8,0.004361607187800042},height_95%_HPD={3.774403012357652E-11,1.0612666301312856E-10},length_range={2.688321722143,35.21140169493},height_median=7.122480383259244E-11,length_95%_HPD={5.732836340271,21.97200458553},height=7.166156152857877E-11,rate=4.785081188259589E-4,height_range={9.947598300641403E-12,1.567173057992477E-10},rate_median=3.3278170563051543E-4,length=13.584768106296139,length_median=13.22412573027,rate_95%_HPD={9.177619507426084E-8,0.001441275572236444}]:15.428114888071969,(768[&rate_range={9.549015740347723E-8,0.004878201940372331},height_95%_HPD={3.6777692002942786E-11,1.0516032489249483E-10},length_range={2.611130324317,34.01438914486},height_median=7.128164725145325E-11,length_95%_HPD={5.390231089496,20.8426542718},height=7.16699417270838E-11,rate=4.7743401465425946E-4,height_range={1.290345608140342E-11,1.567173057992477E-10},rate_median=3.3187235009788204E-4,length=12.701853541701803,length_median=12.28986058347,rate_95%_HPD={9.549015740347723E-8,0.0014211945614822756}]:12.312195543424215,766[&rate_range={9.144878980037909E-8,0.0047158164676535394},height_95%_HPD={3.7630343285854906E-11,1.0606981959426776E-10},length_range={2.611130324317,42.62542015544},height_median=7.133849067031406E-11,length_95%_HPD={6.129226867804,23.42638759525},height=7.168223238626878E-11,rate=4.8237174221073416E-4,height_range={1.1993961379630491E-11,1.6200374375330284E-10},rate_median=3.341186547751108E-4,length=14.51118417072106,length_median=14.01267054903,rate_95%_HPD={9.144878980037909E-8,0.0014404216181368634}]:12.312195543424203)[&height_95%_HPD={5.6607779826751425,19.998729450871394},length_range={9.750413073029E-5,23.61653048483},length_95%_HPD={0.001104279314911,8.035781901526},height_range={2.611130324413807,32.00353685098628},rate_95%_HPD={9.306657519950723E-8,0.0014511778617682795},rate_range={9.306657519950723E-8,0.004453055327158547},height_median=11.939820761674923,rate=4.798998221808787E-4,height=12.312195543495886,posterior=0.357600387252198,rate_median=3.3278301428329223E-4,length=2.915814282759443,length_median=2.204241758435]:3.115919344647745)[&height_95%_HPD={8.097577192270364,23.573445010894886},length_range={0.006735338930319,28.11088968832},length_95%_HPD={0.2333734310812,12.15800992245},height_range={4.821321056963939,35.211401694980566},rate_95%_HPD={8.644726450624356E-8,0.0014367575536023104},rate_range={8.644726450624356E-8,0.00479056961409767},height_median=15.017296458124008,rate=4.8477869374107137E-4,height=15.42811488814363,posterior=0.6959732525807432,rate_median=3.363587416936699E-4,length=5.354609625814746,length_median=4.63163487618]:4.577886407143675,771[&rate_range={9.705093874024008E-8,0.004664815791043247},height_95%_HPD={3.785771696129814E-11,1.063540366885718E-10},length_range={3.656363958681,43.32629240443},height_median=7.128164725145325E-11,length_95%_HPD={9.646760779491,28.69794328542},height=7.166356635157177E-11,rate=4.8753035542971346E-4,height_range={9.094947017729282E-12,1.5700152289355174E-10},rate_median=3.340917388685264E-4,length=19.262213655901157,length_median=19.13032313433,rate_95%_HPD={9.705093874024008E-8,0.0014668781965135834}]:20.00600129521564)[&height_95%_HPD={12.209805142270739,28.382336354352105},length_range={3.416603155415E-4,21.58442420815},length_95%_HPD={3.416603155415E-4,8.195587138433},height_range={7.522290311428776,41.42833114963071},rate_95%_HPD={9.42795541215498E-8,0.001432513726819101},rate_range={9.42795541215498E-8,0.004808822587691353},height_median=19.70115330733404,rate=4.786388892767591E-4,height=20.006001295287305,posterior=0.6487712622845628,rate_median=3.31987885478549E-4,length=2.755865325191126,length_median=1.934448126924]:2.6769938835824156,(767[&rate_range={9.397442412696069E-8,0.004963757359358326},height_95%_HPD={3.75734998669941E-11,1.0606981959426776E-10},length_range={2.851708997394,38.25266864232},height_median=7.116796041373163E-11,length_95%_HPD={5.770560263125,22.44415865961},height=7.165855205442107E-11,rate=4.8295646730367643E-4,height_range={1.0913936421275139E-11,1.6200374375330284E-10},rate_median=3.3615493886359794E-4,length=13.922770802199919,length_median=13.58734551389,rate_95%_HPD={9.397442412696069E-8,0.001451529488609478}]:13.922770802199674,762[&rate_range={9.641511349748416E-8,0.004794780596726671},height_95%_HPD={3.75734998669941E-11,1.0606981959426776E-10},length_range={2.851708997394,38.25266864232},height_median=7.116796041373163E-11,length_95%_HPD={5.770560263125,22.44415865961},height=7.165855205442107E-11,rate=4.8793071749219594E-4,height_range={1.0913936421275139E-11,1.6200374375330284E-10},rate_median=3.36791377456334E-4,length=13.922770802199919,length_median=13.58734551389,rate_95%_HPD={9.641511349748416E-8,0.001463987885241897}]:13.922770802199674)[&height_95%_HPD={5.7705602631679085,22.44415865971598},length_range={0.4237012202615,32.63144392555},length_95%_HPD={1.575225817451,16.24481413123},height_range={2.851708997428318,38.25266864239859},rate_95%_HPD={9.339386034822908E-8,0.0014513141259569868},rate_range={9.339386034822908E-8,0.0046444007987073745},height_median=13.58734551394491,rate=4.800271830960233E-4,height=13.922770802271332,posterior=1.0,rate_median=3.2822057335577806E-4,length=8.1328930567935,length_median=7.484949152709]:8.760224376598389)[&height_95%_HPD={14.579047864437257,30.931096422428993},length_range={0.006171579304329,24.81941545729},length_95%_HPD={0.08908174748413,9.368952897151},height_range={9.951830018608291,43.598194777653475},rate_95%_HPD={9.665403061031964E-8,0.0014413289147713945},rate_range={9.665403061031964E-8,0.004641691621486269},height_median=22.368980402030047,rate=4.7515616694743273E-4,height=22.68299517886972,posterior=0.9910616789183956,rate_median=3.2592240633661385E-4,length=3.6219789222841534,length_median=2.839315387715]:3.6301415791701253)[&height_95%_HPD={17.97190128840424,35.18790447904905},length_range={0.2992757083449,31.94045014391},length_95%_HPD={0.8165917743609,12.76438633709},height_range={14.43963477228965,50.10744912077149},rate_95%_HPD={9.220889990194063E-8,7.825439473141181E-4},rate_range={9.220889990194063E-8,0.003592243777515663},height_median=25.968049943630888,rate=2.52310128963978E-4,height=26.313136758039846,posterior=1.0,rate_median=1.6551658373774005E-4,length=5.665631810271526,length_median=4.808351606515]:5.572678160215052,((233[&rate_range={8.668702676304057E-8,0.00472605565950585},height_95%_HPD={3.75734998669941E-11,1.063540366885718E-10},length_range={3.729369548814,51.7028944535},height_median=7.111111699487083E-11,length_95%_HPD={8.830395963952,33.74695897649},height=7.167441338462453E-11,rate=4.820631126794559E-4,height_range={6.366462912410498E-12,1.5762680050102063E-10},rate_median=3.3340088822474823E-4,length=21.248891783641078,length_median=20.97914065549,rate_95%_HPD={8.668702676304057E-8,0.001440730776772417}]:19.30560712497762,230[&rate_range={9.119253569916665E-8,0.004562324748985893},height_95%_HPD={3.603872755775228E-11,1.0504663805477321E-10},length_range={3.89344717737,51.62658813509},height_median=7.116796041373163E-11,length_95%_HPD={7.74263905698,31.37878144344},height=7.1667046795957E-11,rate=4.844372736231753E-4,height_range={5.7411853049416095E-12,1.5802470443304628E-10},rate_median=3.364500964543091E-4,length=19.777872699104044,length_median=19.34568731062,rate_95%_HPD={9.119253569916665E-8,0.0014510398234948718}]:19.30560712497763)[&height_95%_HPD={7.7898819779404676,30.951485141665728},length_range={1.714702362676E-4,34.7327439376},length_95%_HPD={1.714702362676E-4,11.9846152932},height_range={3.893447177461951,45.311881360959205},rate_95%_HPD={9.150571462410507E-8,0.0014599481582691714},rate_range={9.150571462410507E-8,0.00469396444371092},height_median=18.94823512055916,rate=4.8236357975214904E-4,height=19.305607125049296,posterior=0.33838412265988227,rate_median=3.3000323710232973E-4,length=3.5228249977219166,length_median=2.09563963407]:3.589174407948395,231[&rate_range={9.1873743343513E-8,0.00498002337101534},height_95%_HPD={3.7346126191550866E-11,1.0612666301312856E-10},length_range={3.729369548814,49.87565993897},height_median=7.111111699487083E-11,length_95%_HPD={8.980567595407,33.45310978767},height=7.166214384231117E-11,rate=4.815031924682087E-4,height_range={5.7411853049416095E-12,1.5762680050102063E-10},rate_median=3.349396781057186E-4,length=20.516119042095934,length_median=20.13177874239,rate_95%_HPD={9.1873743343513E-8,0.0014349731204561728}]:22.89478153292603)[&height_95%_HPD={10.760711832804986,34.977237932001},length_range={0.111525854821,41.24313295444},length_95%_HPD={0.5753692025242,20.81905091062},height_range={5.385069371323027,51.702894453585884},rate_95%_HPD={9.290764536181938E-8,0.0014473798106586263},rate_range={9.290764536181938E-8,0.004686466216201924},height_median=22.6900292107606,rate=4.866989320512928E-4,height=22.89478153299769,posterior=1.0,rate_median=3.3780013304189534E-4,length=8.94967188978701,length_median=7.58114883892]:8.991033385257207)[&height_95%_HPD={22.11251365835699,42.567247380506046},length_range={2.018550631284E-4,27.24665929732},length_95%_HPD={2.018550631284E-4,7.400148206655},height_range={16.61659140806796,57.840437692652415},rate_95%_HPD={9.014715283688968E-8,0.0010859704949146363},rate_range={9.014715283688968E-8,0.003726017873134713},height_median=31.47352987133246,rate=3.533061406102977E-4,height=31.885814918254898,posterior=0.6550641105019644,rate_median=2.3379358402740282E-4,length=2.382656522397061,length_median=1.557985786737]:1.9975722091747166)[&height_95%_HPD={23.373130657934325,45.22028971411788},length_range={0.2238665320098,44.9438408586},length_95%_HPD={0.9475833809989,18.20303369573},height_range={17.814670456320982,60.88106534059898},rate_95%_HPD={9.353160979792094E-8,7.151937576951422E-4},rate_range={9.353160979792094E-8,0.0039396049159221005},height_median=33.43898281785556,rate=2.260239622260288E-4,height=33.883387127429614,posterior=1.0,rate_median=1.4630711146963746E-4,length=7.635505222903144,length_median=6.271982627868]:10.237085148009577)[&height_95%_HPD={30.023087436964943,58.088898364848944},length_range={1.418010280229,55.51763759654},length_95%_HPD={3.320000376377,32.15487657414},height_range={22.152872789616936,82.15769205208005},rate_95%_HPD={9.269435829585496E-8,4.122862951561057E-4},rate_range={9.269435829585496E-8,0.0032509739120854704},height_median=43.75685361570305,rate=1.306781078095381E-4,height=44.12047227543919,posterior=1.0,rate_median=8.406649041859731E-5,length=16.807499858148393,length_median=15.77886797243]:16.80682237256879,(810[&rate_range={9.596071176128454E-8,0.004652029812885594},height_95%_HPD={3.7914560380158946E-11,1.0510348147363402E-10},length_range={32.56981840575,75.61650930783},height_median=7.105427357601002E-11,length_95%_HPD={38.10623354165,60.28218137662},height=7.166489223514709E-11,rate=4.737662227057004E-4,height_range={1.000444171950221E-11,1.5802470443304628E-10},rate_median=3.2691178825904407E-4,length=48.78730128552814,length_median=48.29785132799,rate_95%_HPD={9.596071176128454E-8,0.0014262197144907771}]:48.78730128552749,((243[&rate_range={9.316753846276918E-8,0.004752959586885206},height_95%_HPD={3.7914560380158946E-11,1.0601297617540695E-10},length_range={11.94739053702,61.86427722008},height_median=7.105427357601002E-11,length_95%_HPD={21.47721947241,48.10283012937},height=7.165791854827263E-11,rate=4.82370118703403E-4,height_range={1.0913936421275139E-11,1.580815478519071E-10},rate_median=3.337769631342017E-4,length=34.92380062466582,length_median=35.07910354704,rate_95%_HPD={9.316753846276918E-8,0.0014396259976787677}]:34.997063727419366,(228[&rate_range={8.888244312075383E-8,0.004542677293289343},height_95%_HPD={3.785771696129814E-11,1.0606981959426776E-10},length_range={6.301531709346,54.56938492786},height_median=7.105427357601002E-11,length_95%_HPD={12.11844205541,39.24147241999},height=7.164894259802598E-11,rate=4.833157065678174E-4,height_range={5.002220859751105E-12,1.560920281917788E-10},rate_median=3.3616350485554523E-4,length=25.822209222020025,length_median=25.5228333305,rate_95%_HPD={8.888244312075383E-8,0.0014401392555209267}]:25.707148274545116,44[&rate_range={9.220889990194063E-8,0.0021932503649977134},height_95%_HPD={3.7914560380158946E-11,1.0606981959426776E-10},length_range={6.301531709346,55.33766584997},height_median=7.105427357601002E-11,length_95%_HPD={12.22197207395,39.42951627174},height=7.164760839568304E-11,rate=2.931798739793702E-4,height_range={5.002220859751105E-12,1.560920281917788E-10},rate_median=2.49363074659107E-4,length=25.838210147469052,length_median=25.53352944575,rate_95%_HPD={9.220889990194063E-8,7.133138348320069E-4}]:25.707148274545116)[&height_95%_HPD={12.216243643762994,39.178197899764996},length_range={0.00691163485461,41.42142216186},length_95%_HPD={0.8647095696976,21.13680114857},height_range={6.3015317094110515,53.025041319206935},rate_95%_HPD={9.493449919546301E-8,0.0012103475288834983},rate_range={9.493449919546301E-8,0.0036944327310834504},height_median=25.414202728215912,rate=4.209210870515414E-4,height=25.707148274616763,posterior=0.9803334421542029,rate_median=3.069150082944616E-4,length=9.31338471044668,length_median=8.0632691744735]:9.289915452874261)[&height_95%_HPD={21.524689001813044,48.04509782382604},length_range={0.2186314883831,39.17267665354},length_95%_HPD={1.150281084604,21.87033751108},height_range={12.080654329920094,61.86427722017811},rate_95%_HPD={9.090532796603934E-8,0.001171265686807464},rate_range={9.090532796603934E-8,0.003996768437513333},height_median=35.14375899986101,rate=4.1594771992852945E-4,height=34.997063727491025,posterior=1.0,rate_median=3.077204758060324E-4,length=9.750942547776518,length_median=8.351192801312]:9.756714344512574,((((245[&rate_range={9.579546044542812E-8,0.002954237400950837},height_95%_HPD={3.7687186704715714E-11,1.0658141036401503E-10},length_range={2.313865236283,39.76938016748},height_median=7.122480383259244E-11,length_95%_HPD={5.82371884893,22.64787433549},height=7.166133436223261E-11,rate=2.834909904919178E-4,height_range={1.000444171950221E-11,1.5921841622912325E-10},rate_median=2.2619389780979913E-4,length=13.73715632781085,length_median=13.19665146841,rate_95%_HPD={9.579546044542812E-8,7.183174265892315E-4}]:13.764038721242493,(238[&rate_range={9.328291237357631E-8,0.004635442003933831},height_95%_HPD={3.785771696129814E-11,1.0606981959426776E-10},length_range={1.088748149293,28.21752644132},height_median=7.128164725145325E-11,length_95%_HPD={1.903903833418,13.05043172343},height=7.16598760182808E-11,rate=4.845930537283283E-4,height_range={9.208633855450898E-12,1.6467538443976082E-10},rate_median=3.359337435580258E-4,length=6.9103176034299105,length_median=6.312407763774,rate_95%_HPD={9.328291237357631E-8,0.0014538421744718553}]:6.873294965775516,235[&rate_range={9.678383684455248E-8,0.004394375786205681},height_95%_HPD={3.785771696129814E-11,1.0606981959426776E-10},length_range={1.088748149293,28.21752644132},height_median=7.128164725145325E-11,length_95%_HPD={1.938862860802,13.05324853647},height=7.165977811278514E-11,rate=4.606428371454313E-4,height_range={9.208633855450898E-12,1.6467538443976082E-10},rate_median=3.625219201159111E-4,length=6.9068897782549135,length_median=6.315755814494,rate_95%_HPD={9.678383684455248E-8,0.0012222987147008813}]:6.873294965775516)[&height_95%_HPD={1.9422311084397847,12.961895692349174},length_range={0.002206191579996,32.14398173566},length_95%_HPD={0.4972174657333,14.91379556025},height_range={1.0887481493938367,28.21752644138087},rate_95%_HPD={9.592417311445558E-8,0.0012044853307205667},rate_range={9.592417311445558E-8,0.004852865898985529},height_median=6.288153241242355,rate=4.4372337122998234E-4,height=6.873294965847176,posterior=0.990543841676892,rate_median=3.413315843737885E-4,length=6.9073104549329125,length_median=6.182337271034]:6.890743755466978)[&height_95%_HPD={5.923587209653704,22.676758169401012},length_range={4.611761188116,49.0513045763},length_95%_HPD={11.16550598227,33.18549982821},height_range={2.3138652363488745,39.76938016757799},rate_95%_HPD={1.5309660145865523E-4,0.0014752590366387973},rate_range={1.0953149062954945E-7,0.003317403240037788},height_median=13.216752001653902,rate=7.430517750509256E-4,height=13.764038721314154,posterior=1.0,rate_median=6.914097229597838E-4,length=21.90021811545847,length_median=21.67092817873]:21.584815789478267,(494[&rate_range={8.876132925898358E-8,0.004582311450542111},height_95%_HPD={3.7630343285854906E-11,1.0606981959426776E-10},length_range={7.821614229387,51.85544605405},height_median=7.116796041373163E-11,length_95%_HPD={13.35055624711,32.58624124917},height=7.165168331199949E-11,rate=4.79803937084342E-4,height_range={8.128608897095546E-12,1.5762680050102063E-10},rate_median=3.320045359601E-4,length=23.06824218310379,length_median=22.74965411171,rate_95%_HPD={8.876132925898358E-8,0.0014406782384073287}]:23.06824218310374,493[&rate_range={9.301122132588491E-8,0.004418873509913018},height_95%_HPD={3.7630343285854906E-11,1.0606981959426776E-10},length_range={7.821614229387,51.85544605405},height_median=7.116796041373163E-11,length_95%_HPD={13.35055624711,32.58624124917},height=7.165168331199949E-11,rate=4.8451820824294917E-4,height_range={8.128608897095546E-12,1.5762680050102063E-10},rate_median=3.3053062454156706E-4,length=23.06824218310379,length_median=22.74965411171,rate_95%_HPD={9.301122132588491E-8,0.001464740897614688}]:23.06824218310374)[&height_95%_HPD={13.350556247190354,32.58624124926007},length_range={2.319431007859,41.35246769544},length_95%_HPD={4.753006302305,21.25228484461},height_range={7.821614229461318,51.855446054109734},rate_95%_HPD={1.0177258448394986E-7,0.0014505006805850674},rate_range={1.0177258448394986E-7,0.005082132872824207},height_median=22.74965411180699,rate=4.8173663413909803E-4,height=23.068242183175393,posterior=1.0,rate_median=3.293885750184946E-4,length=12.676318669752392,length_median=12.18918520683]:12.280612327617028)[&height_95%_HPD={26.305991617790767,45.16514408683605},length_range={7.780413829579E-4,19.17524510602},length_95%_HPD={7.780413829579E-4,7.606759719363},height_range={19.345176192247493,61.96002843104702},rate_95%_HPD={9.520490654838419E-8,0.0016211755498145247},rate_range={9.520490654838419E-8,0.004699774090858707},height_median=34.98024874926193,rate=5.521095011920042E-4,height=35.34885451079242,posterior=0.8581463678220441,rate_median=3.9016522061361433E-4,length=3.0261978994957786,length_median=2.4669960309665]:3.0054101940890448,((246[&rate_range={1.0910154311046205E-7,0.0018604420346056525},height_95%_HPD={3.7914560380158946E-11,1.0595613275654614E-10},length_range={7.720893991034,54.37151893694},height_median=7.111111699487083E-11,length_95%_HPD={19.51186377716,38.81381431874},height=7.165372332977851E-11,rate=1.5406797923434986E-4,height_range={9.890754881780595E-12,1.5762680050102063E-10},rate_median=1.272278322833491E-4,length=28.786524432568907,length_median=28.68465405497,rate_95%_HPD={3.1001862021644287E-6,3.7976291901601575E-4}]:29.252480085461077,(806[&rate_range={9.79083479480624E-8,0.002976401064013042},height_95%_HPD={3.694822225952521E-11,1.0504663805477321E-10},length_range={7.720893991034,50.31912024331},height_median=7.111111699487083E-11,length_95%_HPD={14.39731674826,34.05697096279},height=7.166885644786386E-11,rate=5.105457637391818E-4,height_range={1.2164491636212915E-11,1.559783413540572E-10},rate_median=4.764164301463419E-4,length=24.389161643721934,length_median=24.32643927955,rate_95%_HPD={6.213984717300747E-5,0.001018723769857126}]:24.880727159130473,(378[&rate_range={9.266469069839619E-8,0.0020767845486803133},height_95%_HPD={3.780087354243733E-11,1.0646772352629341E-10},length_range={1.878456209714,32.83919949283},height_median=7.122480383259244E-11,length_95%_HPD={5.609893624402,20.04634942654},height=7.165922267507114E-11,rate=1.568356234094826E-4,height_range={1.2221335055073723E-11,1.6154899640241638E-10},rate_median=1.0461731475108837E-4,length=12.321129647714649,length_median=11.92214361568,rate_95%_HPD={9.266469069839619E-8,4.85740639541401E-4}]:12.331384619737323,(379[&rate_range={9.553133693100921E-8,0.004837577032788004},height_95%_HPD={3.694822225952521E-11,1.0510348147363402E-10},length_range={1.147695517003,29.05295763982},height_median=7.128164725145325E-11,length_95%_HPD={2.814916013256,13.94081788446},height=7.166256809945907E-11,rate=4.815774208597559E-4,height_range={9.208633855450898E-12,1.595594767422881E-10},rate_median=3.30535660994575E-4,length=7.877057991561408,length_median=7.426469062305,rate_95%_HPD={9.553133693100921E-8,0.0014450369212524372}]:7.866217593398551,377[&rate_range={9.139368381862525E-8,0.0024088228257730195},height_95%_HPD={3.694822225952521E-11,1.0510348147363402E-10},length_range={1.147695517003,29.05295763982},height_median=7.128164725145325E-11,length_95%_HPD={2.824162873237,13.92540132696},height=7.166383703147156E-11,rate=2.0790805707929244E-4,height_range={9.208633855450898E-12,1.595594767422881E-10},rate_median=1.4030271156623115E-4,length=7.867800563296288,length_median=7.418165011071,rate_95%_HPD={9.139368381862525E-8,6.295530345454009E-4}]:7.8662175933985505)[&height_95%_HPD={2.8287170133320387,13.9254013270251},length_range={0.05383678333551,22.48063532966},length_95%_HPD={0.485967694044,9.918387912343},height_range={1.1476955170471115,29.052957639910005},rate_95%_HPD={9.288130158824095E-8,8.759843824282335E-4},rate_range={9.288130158824095E-8,0.003323235513787105},height_median=7.416492868264697,rate=2.846870032861843E-4,height=7.866217593470214,posterior=0.9974108137924823,rate_median=1.8760857662794163E-4,length=4.465389581412493,length_median=3.868659834301]:4.465167026338769)[&height_95%_HPD={5.580946574100324,19.992248396619516},length_range={2.009446385594,41.33878113502},length_95%_HPD={5.884149111117,22.69385494868},height_range={3.0909177779751644,32.83919949288105},rate_95%_HPD={2.458068409218765E-4,0.0018976102050778034},rate_range={1.0404553009442232E-4,0.004278182640699279},height_median=11.931568212181503,rate=9.990335810811917E-4,height=12.331384619808983,posterior=1.0,rate_median=9.186999688977155E-4,length=13.956812772636676,length_median=13.58626144473]:12.549342539393159)[&height_95%_HPD={16.357894891689966,33.811472829217166},length_range={6.50864767735E-5,24.89306905965},length_95%_HPD={0.01074200291409,10.72792259288},height_range={10.455497747298068,50.319120243390614},rate_95%_HPD={9.197583399206507E-8,8.706990075225731E-4},rate_range={9.197583399206507E-8,0.0037170988706317337},height_median=24.691173886394154,rate=2.8344214326233414E-4,height=24.88072715920214,posterior=0.6371424390134075,rate_median=1.863833879148051E-4,length=4.614820268759005,length_median=3.921164870299]:4.37175292633059)[&height_95%_HPD={20.762977657181523,37.85157713746844},length_range={1.119144910149E-4,22.86314857025},length_95%_HPD={0.03776696951982,6.928980393914},height_range={14.561960946719637,51.74424958011468},rate_95%_HPD={9.516416600357073E-8,0.001265723366821984},rate_range={9.516416600357073E-8,0.004523653820885149},height_median=28.978838303948578,rate=4.3493520333997437E-4,height=29.25248008553273,posterior=0.684400715966273,rate_median=3.100828813189121E-4,length=2.9965079551144393,length_median=2.521980646541]:2.7358620972363177,20[&rate_range={9.005528505666088E-8,0.004682831948996011},height_95%_HPD={3.694822225952521E-11,1.049897946359124E-10},length_range={8.07750576795,55.94934563379},height_median=7.111111699487083E-11,length_95%_HPD={15.56147662796,40.75497358763},height=7.164282126487851E-11,rate=4.846802716490574E-4,height_range={1.2050804798491299E-11,1.596163201611489E-10},rate_median=3.349459427052412E-4,length=29.669775617105866,length_median=30.1773307736,rate_95%_HPD={9.005528505666088E-8,0.0014670061697965237}]:31.988342182697405)[&height_95%_HPD={23.362606720071938,40.92012333168702},length_range={0.5802209742547,23.23743378292},length_95%_HPD={1.793773135454,11.73199223089},height_range={15.208320087714014,55.94934563387511},rate_95%_HPD={9.315866198665351E-8,0.0010657594953397674},rate_range={9.315866198665351E-8,0.003615231798723881},height_median=31.677356787511712,rate=3.9665622759601577E-4,height=31.98834218276905,posterior=1.0,rate_median=3.0700612130350096E-4,length=6.249611242256462,length_median=5.767561762228]:6.365922522112417)[&height_95%_HPD={29.369490766765978,47.901828006032076},length_range={1.192443543729E-4,14.70021300522},length_95%_HPD={0.04432867217906,3.853017717579},height_range={23.17607488710803,64.52678267565028},rate_95%_HPD={8.888244312075383E-8,0.001152951036394497},rate_range={8.888244312075383E-8,0.004293698553283147},height_median=37.9300103201503,rate=3.8338013055034414E-4,height=38.354264704881466,posterior=0.9569632222985219,rate_median=2.630012744603532E-4,length=1.5735327227505247,length_median=1.2802728736085]:1.5678204498702826,(229[&rate_range={2.5433871842898865E-5,0.002275400447194903},height_95%_HPD={3.7971403799019754E-11,1.0601297617540695E-10},length_range={11.01300186375,59.26407312232},height_median=7.105427357601002E-11,length_95%_HPD={19.98861803761,44.95586209606},height=7.165233025615714E-11,rate=4.306855246777864E-4,height_range={1.000444171950221E-11,1.580815478519071E-10},rate_median=3.9695175134079155E-4,length=32.376693253069135,length_median=32.55643499901,rate_95%_HPD={1.0141633593462993E-4,8.148313778925708E-4}]:32.37164177148218,(90[&rate_range={4.041994901076794E-6,0.0030662965858513917},height_95%_HPD={3.694822225952521E-11,1.0595613275654614E-10},length_range={1.939059164317,42.36498555894},height_median=7.105427357601002E-11,length_95%_HPD={4.860652472012,26.22362331397},height=7.166221551169362E-11,rate=4.293959929356623E-4,height_range={1.000444171950221E-11,1.56035184772918E-10},rate_median=3.6217225321688476E-4,length=14.711849702131119,length_median=13.9092895193,rate_95%_HPD={2.596425147863225E-5,0.0010010808816900067}]:14.711849702131083,91[&rate_range={2.1496484334398735E-6,0.0031079899566278653},height_95%_HPD={3.694822225952521E-11,1.0595613275654614E-10},length_range={1.939059164317,42.36498555894},height_median=7.105427357601002E-11,length_95%_HPD={4.860652472012,26.22362331397},height=7.166221551169362E-11,rate=4.2574469674171725E-4,height_range={1.000444171950221E-11,1.56035184772918E-10},rate_median=3.5925633606539835E-4,length=14.711849702131119,length_median=13.9092895193,rate_95%_HPD={2.27567491880226E-5,9.854342736550668E-4}]:14.711849702131083)[&height_95%_HPD={4.860652472061986,26.223623314042015},length_range={1.670544334615,53.88493472579},length_95%_HPD={5.287146339264,30.44608228542},height_range={1.9390591643629023,42.36498555900209},rate_95%_HPD={2.416521892076981E-5,8.836608371599798E-4},rate_range={7.537766207629993E-7,0.003222453928904319},height_median=13.909289519410095,rate=3.719656526349555E-4,height=14.711849702202745,posterior=1.0,rate_median=3.0960993076151666E-4,length=17.666068668716445,length_median=17.19675100265]:17.659792069351088)[&height_95%_HPD={19.988618037676076,44.958799278922015},length_range={0.01212071522158,43.44125138346},length_95%_HPD={0.5297039991728,18.08365858752},height_range={11.013001863812065,59.26407312237933},rate_95%_HPD={8.783894994554955E-8,7.416079843329295E-4},rate_range={8.783894994554955E-8,0.0040548350692392035},height_median=32.54917322618604,rate=2.3239191635457946E-4,height=32.37164177155383,posterior=0.9991219281557114,rate_median=1.4902081505301668E-4,length=7.456392628768545,length_median=6.133318877761]:7.550443383197916)[&height_95%_HPD={30.557197509642094,49.52614459972489},length_range={0.004784986188078,23.51043696895},length_95%_HPD={1.115420571412,9.633044481502},height_range={25.343966906178082,68.11432626336102},rate_95%_HPD={4.5064098674558794E-4,0.003509466464149642},rate_range={4.754414496982848E-6,0.004782404813353516},height_median=39.53552529615297,rate=0.001833166672615068,height=39.92208515475175,posterior=0.9954070088144904,rate_median=0.0017081394477821796,length=4.842007019257456,length_median=4.395782906732]:4.83169291725185)[&height_95%_HPD={34.747251679752026,55.43193587343893},length_range={0.2102934373513,23.00192886401},length_95%_HPD={0.8171565546243,8.407798093079},height_range={29.246231075397077,71.70170511439795},rate_95%_HPD={9.26835233354357E-8,8.869158671255437E-4},rate_range={9.26835233354357E-8,0.003462039511648857},height_median=44.25504900021804,rate=2.8751001344371537E-4,height=44.7537780720036,posterior=1.0,rate_median=1.935272293666287E-4,length=4.033523213596169,length_median=3.563202248849]:4.033523213595558)[&height_95%_HPD={38.10623354170002,60.28218137668995},length_range={2.555025316226,37.30672250819},length_95%_HPD={4.660681609397,20.63046351625},height_range={32.56981840582904,75.61650930787692},rate_95%_HPD={8.528081384195476E-8,4.833939116049586E-4},rate_range={8.528081384195476E-8,0.002193086749830997},height_median=48.297851328062734,rate=1.5690346221537864E-4,height=48.787301285599156,posterior=1.0,rate_median=1.042466821695651E-4,length=12.140188639747539,length_median=11.46373480088]:12.139993362408823)[&height_95%_HPD={48.10578274740698,74.84631023181294},length_range={0.560362692401,46.63100763054},length_95%_HPD={3.679026628364,24.82305771081},height_range={40.282853365759934,98.16739748052294},rate_95%_HPD={3.1697678869502957E-7,0.001240333915196545},rate_range={3.1697678869502957E-7,0.003320762981465071},height_median=60.29491414333489,rate=5.615655295770164E-4,height=60.92729464800798,posterior=0.9998874266866297,rate_median=4.916040462101905E-4,length=13.006989001247367,length_median=12.1011282398]:13.655557644732177,((((82[&rate_range={2.560214768794189E-5,0.004157981505274802},height_95%_HPD={3.694822225952521E-11,1.0595613275654614E-10},length_range={3.226268168469,57.8097674053},height_median=7.111111699487083E-11,length_95%_HPD={6.696529042547,31.63134952645},height=7.161641109744571E-11,rate=6.155703878900242E-4,height_range={1.2107648217352107E-11,1.5432988220709376E-10},rate_median=5.47379192042821E-4,length=18.028735132075802,length_median=17.0356857404,rate_95%_HPD={1.1129439984018785E-4,0.0012683014286431074}]:23.68566861896795,(83[&rate_range={5.089018796877088E-5,0.003367744558482602},height_95%_HPD={3.7402969610411674E-11,1.0629719326971099E-10},length_range={4.827647196448,58.32603155642},height_median=7.105427357601002E-11,length_95%_HPD={10.19739299423,36.99162282239},height=7.162506325566094E-11,rate=7.824074316771557E-4,height_range={1.2050804798491299E-11,1.5688783605583012E-10},rate_median=7.206439774918431E-4,length=22.89257596154635,length_median=22.21034854769,rate_95%_HPD={2.2262152447182927E-4,0.001479469455103258}]:18.399368933572536,84[&rate_range={3.2194844240054444E-6,0.0029703121923681675},height_95%_HPD={3.694822225952521E-11,1.0595613275654614E-10},length_range={3.226268168469,57.62454204439},height_median=7.111111699487083E-11,length_95%_HPD={6.68524368264,29.97388812465},height=7.161489516202585E-11,rate=3.860523016610493E-4,height_range={1.2107648217352107E-11,1.5432988220709376E-10},rate_median=3.2934300293155236E-4,length=17.337164921807034,length_median=16.37517640376,rate_95%_HPD={2.5944252464143362E-5,8.76659270673037E-4}]:18.399368933572546)[&height_95%_HPD={7.985096358267015,30.564431111511055},length_range={0.01643373189376,37.30604389704},length_95%_HPD={0.07700968857281,14.91050123951},height_range={4.827647196539203,50.12760561823001},rate_95%_HPD={9.994088207107752E-8,8.801508296766802E-4},rate_range={9.994088207107752E-8,0.003709330982379965},height_median=17.48230335609685,rate=2.755008447196523E-4,height=18.399368933644162,posterior=0.16346770834505972,rate_median=1.7607386899046664E-4,length=5.490976213382212,length_median=4.083605407228]:5.286299685395402)[&height_95%_HPD={11.417561553354915,36.81764114629897},length_range={1.980552619365E-4,45.98867737682},length_95%_HPD={1.980552619365E-4,15.93237498058},height_range={5.564056781349905,58.32603155646706},rate_95%_HPD={3.4139547326900087E-6,0.0013853714360218664},rate_range={3.295219883536592E-7,0.004751267788363434},height_median=23.00524528203698,rate=5.330939850047409E-4,height=23.685668619039564,posterior=0.8451216354650967,rate_median=4.149173939004338E-4,length=5.80766617232341,length_median=4.328360341997]:5.668223852281351,85[&rate_range={1.5714331091081672E-6,0.002047267243910807},height_95%_HPD={3.7914560380158946E-11,1.0606981959426776E-10},length_range={4.041408719937,63.86669025818},height_median=7.105427357601002E-11,length_95%_HPD={13.60552542501,44.24782242007},height=7.16417878179798E-11,rate=2.5240435456951277E-4,height_range={1.1027623258996755E-11,1.560920281917788E-10},rate_median=2.1527383451874703E-4,length=28.37821080196719,length_median=27.90310547788,rate_95%_HPD={1.889624753279095E-5,5.795940738971449E-4}]:29.353892471249274)[&height_95%_HPD={15.310618015314958,44.234849676934914},length_range={1.146964245458,59.758126488},length_95%_HPD={4.497393380405,34.50797302616},height_range={7.731506663647906,63.866690258255005},rate_95%_HPD={2.057191285007154E-5,8.889934675445833E-4},rate_range={2.469509543856879E-6,0.003607837291945729},height_median=28.717252561110058,rate=3.7121326021491647E-4,height=29.353892471320915,posterior=1.0,rate_median=3.0575359614804437E-4,length=18.70713500778929,length_median=17.84859614513]:18.70713500779056,(((168[&rate_range={1.0047631705628094E-7,0.002494588825185527},height_95%_HPD={3.694822225952521E-11,1.0601297617540695E-10},length_range={2.828824052408,50.27021667084},height_median=7.105427357601002E-11,length_95%_HPD={5.645009812995,28.63392058898},height=7.162208449695287E-11,rate=2.4763158064723456E-4,height_range={6.991740519879386E-12,1.6206058717216365E-10},rate_median=1.959426794616385E-4,length=16.707569391009446,length_median=15.98015907703,rate_95%_HPD={9.635378309529148E-7,6.363928356436072E-4}]:16.70756939100918,169[&rate_range={3.610219987418385E-5,0.0041801769599097375},height_95%_HPD={3.694822225952521E-11,1.0601297617540695E-10},length_range={2.828824052408,50.27021667084},height_median=7.105427357601002E-11,length_95%_HPD={5.645009812995,28.63392058898},height=7.162208449695287E-11,rate=7.671057517926789E-4,height_range={6.991740519879386E-12,1.6206058717216365E-10},rate_median=6.860194884458948E-4,length=16.707569391009446,length_median=15.98015907703,rate_95%_HPD={1.5778322251493523E-4,0.0015627336490923354}]:16.70756939100918)[&height_95%_HPD={5.645009813071965,28.63392058906703},length_range={1.02359193387,49.14216291928},length_95%_HPD={4.091099899152,29.3116324767},height_range={2.828824052495918,50.270216670934985},rate_95%_HPD={2.4481830735509976E-5,9.564743333177795E-4},rate_range={2.083564972275649E-6,0.003463373877770002},height_median=15.980159077106975,rate=3.999847894852776E-4,height=16.707569391080803,posterior=1.0,rate_median=3.300632397743047E-4,length=16.514262197608037,length_median=16.00331430237]:15.89503056435641,(((((795[&rate_range={3.481176208832077E-5,0.004709659938765342},height_95%_HPD={3.785771696129814E-11,1.0606981959426776E-10},length_range={0.5969615275455,36.62733760737},height_median=7.111111699487083E-11,length_95%_HPD={2.040795209045,14.52840400939},height=7.163059651592919E-11,rate=8.514719498301199E-4,height_range={1.1937117960769683E-11,1.6115109247039072E-10},rate_median=7.531610977092266E-4,length=7.626292019336145,length_median=7.062516654534,rate_95%_HPD={1.0286456471309863E-4,0.001820786883497361}]:7.626292019336273,798[&rate_range={8.399305415196504E-7,0.00459267363376692},height_95%_HPD={3.785771696129814E-11,1.0606981959426776E-10},length_range={0.5969615275455,36.62733760737},height_median=7.111111699487083E-11,length_95%_HPD={2.040795209045,14.52840400939},height=7.163059651592919E-11,rate=4.3689744264806875E-4,height_range={1.1937117960769683E-11,1.6115109247039072E-10},rate_median=3.505296415443928E-4,length=7.626292019336145,length_median=7.062516654534,rate_95%_HPD={6.9573154668795135E-6,0.0011051300335141122}]:7.626292019336273)[&height_95%_HPD={2.0407952091220523,14.528404009441374},length_range={0.2310406842959,34.58907535085},length_95%_HPD={1.65720062561,16.60753280508},height_range={0.5969615276110289,36.62733760740798},rate_95%_HPD={1.6900766190845447E-4,0.002063022852106784},rate_range={6.690369136932084E-5,0.00448716914786042},height_median=7.062516654607066,rate=9.928064939767783E-4,height=7.626292019407904,posterior=1.0,rate_median=8.839011421032302E-4,length=8.608810531762025,length_median=8.017868936145]:8.603477097127923,797[&rate_range={9.769157313050677E-5,0.0037578506023067367},height_95%_HPD={3.745981302927248E-11,1.0618350643198937E-10},length_range={3.438610394896,42.27564957956},height_median=7.111111699487083E-11,length_95%_HPD={8.063245149874,25.20778346106},height=7.162016286163593E-11,rate=9.990914614056517E-4,height_range={6.991740519879386E-12,1.6109424905152991E-10},rate_median=9.31055356678105E-4,length=16.23684020734327,length_median=15.77311723416,rate_95%_HPD={2.8083430573907575E-4,0.0018081303339255754}]:16.229769116464208)[&height_95%_HPD={8.063245149977945,25.18540141200674},length_range={0.006242339237556,29.86962041179},length_95%_HPD={0.3692711169107,11.8838930276},height_range={3.4386103949410654,42.27564957960897},rate_95%_HPD={9.358428532014709E-8,8.36374797947159E-4},rate_range={9.358428532014709E-8,0.0034024575628750593},height_median=15.769278904406633,rate=2.6796768344463105E-4,height=16.229769116535827,posterior=0.9979286510339859,rate_median=1.756082136327975E-4,length=5.164306698957688,length_median=4.412829385442]:4.986642223354998,808[&rate_range={9.945598760097457E-5,0.003237356118893817},height_95%_HPD={3.785771696129814E-11,1.0612666301312856E-10},length_range={7.714700814849,47.98298437689},height_median=7.116796041373163E-11,length_95%_HPD={12.36045381768,30.51692092319},height=7.163718370006259E-11,rate=8.073900711072029E-4,height_range={1.2221335055073723E-11,1.630837687116582E-10},rate_median=7.559522271175511E-4,length=21.29631178804813,length_median=20.88140114239,rate_95%_HPD={2.67197615164618E-4,0.001468096130139646}]:21.21641133981919)[&height_95%_HPD={12.528338750287787,30.520574037000983},length_range={0.00504872509968,26.4880234877},length_95%_HPD={0.1992157124112,10.97140678597},height_range={7.71470081494607,46.53596129381543},rate_95%_HPD={8.759273347328968E-8,8.590493224168179E-4},rate_range={8.759273347328968E-8,0.004172987124963678},height_median=20.81106192156048,rate=2.7705240809072654E-4,height=21.216411339890826,posterior=0.9413605610653938,rate_median=1.8418909376201228E-4,length=4.55700177573021,length_median=3.7862917653399997]:3.714571568584752,809[&rate_range={9.230310848702948E-6,0.0022576202801952126},height_95%_HPD={3.6777692002942786E-11,1.0544454198679887E-10},length_range={5.68638113414,48.23640489564},height_median=7.111111699487083E-11,length_95%_HPD={14.18288079587,34.66126503204},height=7.16194135326462E-11,rate=3.5688931200076685E-4,height_range={8.981260180007666E-12,1.6109424905152991E-10},rate_median=3.2070699047798406E-4,length=24.081975266509158,length_median=23.72718837905,rate_95%_HPD={5.232829914429082E-5,7.354872336252865E-4}]:24.93098290840396)[&height_95%_HPD={15.470617854955549,34.34724505110802},length_range={5.299097627187E-5,21.21914636881},length_95%_HPD={5.299097627187E-5,4.383943209018},height_range={11.504569407823567,48.23640489571511},rate_95%_HPD={1.0436481953585922E-7,0.0012335953626670493},rate_range={1.0436481953585922E-7,0.0039009439692932694},height_median=24.48469833745355,rate=3.992055451872893E-4,height=24.930982908475578,posterior=0.19984014589501412,rate_median=2.659400661204684E-4,length=1.3619905362234537,length_median=0.86450286814505]:1.54013858141629,((807[&rate_range={9.00857917766411E-8,0.0022623764524073147},height_95%_HPD={3.7630343285854906E-11,1.0629719326971099E-10},length_range={1.293654348728,38.70146150781},height_median=7.111111699487083E-11,length_95%_HPD={3.783458263022,20.42646784124},height=7.162871071530349E-11,rate=1.6620731695048688E-4,height_range={9.038103598868474E-12,1.5711520973127335E-10},rate_median=1.0956426074284783E-4,length=11.363612520611133,length_median=10.71341068297,rate_95%_HPD={9.00857917766411E-8,5.167857469127209E-4}]:11.36361252061118,803[&rate_range={1.0561927866838136E-4,0.004980844593598598},height_95%_HPD={3.7630343285854906E-11,1.0629719326971099E-10},length_range={1.293654348728,38.70146150781},height_median=7.111111699487083E-11,length_95%_HPD={3.783458263022,20.42646784124},height=7.162871071530349E-11,rate=0.0011604661704384678,height_range={9.038103598868474E-12,1.5711520973127335E-10},rate_median=0.0010596447257582734,length=11.363612520611133,length_median=10.71341068297,rate_95%_HPD={2.67230126359087E-4,0.002225958844188555}]:11.36361252061118)[&height_95%_HPD={3.7834582630850377,20.42646784128806},length_range={0.4259734917045,38.65388405476},length_95%_HPD={1.522815669454,18.92155231097},height_range={1.293654348807138,38.70146150787872},rate_95%_HPD={9.414091810657983E-8,9.533129515984296E-4},rate_range={9.414091810657983E-8,0.0037257778178125616},height_median=10.713410683026439,rate=3.6791266032494053E-4,height=11.363612520682809,posterior=1.0,rate_median=2.8843146026935514E-4,length=9.42950621807794,length_median=8.613982655277]:8.965438742020668,804[&rate_range={4.468184793145595E-5,0.0025957623219168852},height_95%_HPD={3.751665644813329E-11,1.0618350643198937E-10},length_range={4.836795809811,48.97650298932},height_median=7.116796041373163E-11,length_95%_HPD={10.72780406449,31.99687122314},height=7.162938197585875E-11,rate=6.055222915906042E-4,height_range={7.901235221652314E-12,1.5910472939140163E-10},rate_median=5.529980008307819E-4,length=21.188710854996312,length_median=20.77758592428,rate_95%_HPD={1.485997161979447E-4,0.00118102669171231}]:20.329051262631847)[&height_95%_HPD={10.733522962028871,30.72436950653207},length_range={0.002617294531333,32.10243876644},length_95%_HPD={0.009092002598987,11.83179639214},height_range={4.836795809867112,45.83564576109916},rate_95%_HPD={8.720248695838206E-8,9.412203492904296E-4},rate_range={8.720248695838206E-8,0.0038796700432086125},height_median=19.934213832633446,rate=2.989272809269324E-4,height=20.329051262703477,posterior=0.7794576217761817,rate_median=1.9374007676071305E-4,length=4.463298638070061,length_median=3.450777514312]:6.142070227188391)[&height_95%_HPD={16.847128620997978,36.13402717705219},length_range={0.271642521652,30.45039338472},length_95%_HPD={1.026914630845,13.55281469881},height_range={12.706289251096052,50.852697577463005},rate_95%_HPD={2.7833915411939557E-6,0.001224899867145338},rate_range={3.355721682651968E-7,0.0042157362223924025},height_median=26.003951358014717,rate=4.8811444264648673E-4,height=26.471121489891868,posterior=1.0,rate_median=3.911692296967742E-4,length=6.222210552619104,length_median=5.431158417388]:6.131478465545346)[&height_95%_HPD={21.824738912158125,43.94774742688401},length_range={1.928509595359E-4,27.56461052415},length_95%_HPD={0.1264733122001,9.828707636572},height_range={17.64741330996702,60.640120965605036},rate_95%_HPD={9.513615410433465E-8,0.0013948360782503769},rate_range={9.513615410433465E-8,0.004706172101991394},height_median=32.09038959066504,rate=5.250296110085296E-4,height=32.60259995543721,posterior=0.8147606128491179,rate_median=4.089990262891573E-4,length=3.9235118261868864,length_median=3.146978986684]:3.829421604091422,(796[&rate_range={4.854181791440159E-5,0.004198520322202442},height_95%_HPD={3.694822225952521E-11,1.0595613275654614E-10},length_range={1.752156713908,51.21825362675},height_median=7.105427357601002E-11,length_95%_HPD={3.712003225594,25.84249951707},height=7.163795990507072E-11,rate=8.786828712233612E-4,height_range={6.934897101018578E-12,1.5506884665228426E-10},rate_median=7.762047062120573E-4,length=13.453396434148544,length_median=12.25069507015,rate_95%_HPD={1.55749127306133E-4,0.0018473102619327574}]:13.453396434148626,805[&rate_range={9.480907801471631E-8,0.002500974135864834},height_95%_HPD={3.694822225952521E-11,1.0595613275654614E-10},length_range={1.752156713908,51.21825362675},height_median=7.105427357601002E-11,length_95%_HPD={3.712003225594,25.84249951707},height=7.163795990507072E-11,rate=1.8944548147465317E-4,height_range={6.934897101018578E-12,1.5506884665228426E-10},rate_median=1.261753972152196E-4,length=13.453396434148544,length_median=12.25069507015,rate_95%_HPD={9.480907801471631E-8,5.82200852359138E-4}]:13.453396434148626)[&height_95%_HPD={3.712003225684043,25.842499517130136},length_range={2.036067503164,54.46806094153},length_95%_HPD={7.196113992568,37.41795603408},height_range={1.7521567140010461,51.21825362683103},rate_95%_HPD={2.006463902177965E-5,7.072126796651157E-4},rate_range={9.460982788309254E-7,0.0025487339382196245},height_median=12.250695070219024,rate=2.995017436141068E-4,height=13.453396434220265,posterior=1.0,rate_median=2.4931041056010104E-4,length=22.423191437500012,length_median=22.12000948612]:22.97862512530837)[&height_95%_HPD={25.243813510227028,49.03192259622898},length_range={1.00718206908,52.42464054222},length_95%_HPD={2.484151601143,24.18759995966},height_range={19.117491644380948,64.41910023793201},rate_95%_HPD={8.60936465584965E-8,6.409947108218725E-4},rate_range={8.60936465584965E-8,0.0024634978942137853},height_median=35.965962138527914,rate=2.0947756140385465E-4,height=36.432021559528636,posterior=1.0,rate_median=1.4069045624299194E-4,length=11.629005919581761,length_median=10.30091166273]:11.629005919582838)[&height_95%_HPD={34.35174390220703,62.370028648806965},length_range={1.380363257239,52.91430531796},length_95%_HPD={2.683023202968,27.22017548041},height_range={25.66308357564901,82.88642345458544},rate_95%_HPD={9.287529940929752E-8,5.918809734253429E-4},rate_range={9.287529940929752E-8,0.0031716975125269183},height_median=47.48464820204305,rate=1.9533489059367885E-4,height=48.06102747911147,posterior=1.0,rate_median=1.3265502744669384E-4,length=13.547057976728475,length_median=12.22529805917]:13.279419848890761,((((227[&rate_range={9.018305865275816E-8,0.0017081298272068387},height_95%_HPD={3.700506567838602E-11,1.0601297617540695E-10},length_range={3.479155557875,44.86423924113},height_median=7.111111699487083E-11,length_95%_HPD={6.05268673334,23.80605138934},height=7.163870987396565E-11,rate=1.390561393579442E-4,height_range={1.3017142919125035E-11,1.6297008187393658E-10},rate_median=9.18558382046943E-5,length=14.325935934915567,length_median=13.66687065378,rate_95%_HPD={9.018305865275816E-8,4.3263281653037973E-4}]:13.648408637458692,244[&rate_range={2.1010106522085542E-5,0.003157814237231798},height_95%_HPD={3.700506567838602E-11,1.0601297617540695E-10},length_range={2.888138297176,49.16188122648},height_median=7.105427357601002E-11,length_95%_HPD={5.998085224746,23.79274651441},height=7.163430604637618E-11,rate=5.580008025442769E-4,height_range={1.3017142919125035E-11,1.6297008187393658E-10},rate_median=4.923956281258692E-4,length=14.316568762844767,length_median=13.69315430292,rate_95%_HPD={7.627403385182788E-5,0.0011956285767164222}]:13.648408637458695)[&height_95%_HPD={6.07131716751536,22.875004263864753},length_range={2.924580091168E-4,32.32329779362},length_95%_HPD={2.924580091168E-4,7.964973071299},height_range={3.479155557953959,40.513009289574995},rate_95%_HPD={9.980911994922035E-8,0.0010853804276721355},rate_range={9.980911994922035E-8,0.0046595240656743895},height_median=12.971339234143528,rate=3.481882582371158E-4,height=13.64840863753033,posterior=0.4322139793540543,rate_median=2.3005878812356928E-4,length=2.729175391314641,length_median=1.9073117047185]:2.603429491163773,247[&rate_range={2.910600874704541E-7,0.0024929830742423543},height_95%_HPD={3.694822225952521E-11,1.0595613275654614E-10},length_range={2.888138297176,49.58835742086},height_median=7.105427357601002E-11,length_95%_HPD={6.123750344291,24.7208062994},height=7.163673640632748E-11,rate=2.678772968759292E-4,height_range={8.01492205937393E-12,1.6297008187393658E-10},rate_median=2.1643840636870678E-4,length=14.749842081608389,length_median=14.11684500251,rate_95%_HPD={4.094312448766027E-6,6.758241043885887E-4}]:16.251838128622467)[&height_95%_HPD={7.4123613973500255,26.221651827239953},length_range={2.715911932684,60.6617495933},length_95%_HPD={8.100624345687,35.04396714959},height_range={4.125768541094942,49.58835742093436},rate_95%_HPD={4.0698601119170195E-6,6.193940579002874E-4},rate_range={8.320380705518203E-7,0.0026317192116006643},height_median=15.63922023816906,rate=2.4715262949673604E-4,height=16.251838128694104,posterior=1.0,rate_median=1.9915847047344553E-4,length=21.034234700785365,length_median=20.36203162209]:21.646736438091644,(((((241[&rate_range={8.872037826165695E-8,0.0044135750709486206},height_95%_HPD={3.7971403799019754E-11,1.0601297617540695E-10},length_range={0.9681617353172,28.80508653925},height_median=7.111111699487083E-11,length_95%_HPD={2.158567822734,12.55198885003},height=7.163478725508692E-11,rate=4.834575359394302E-4,height_range={1.2846612662542611E-11,1.5791101759532467E-10},rate_median=3.342040888267311E-4,length=6.665075242518905,length_median=6.161583354857,rate_95%_HPD={8.872037826165695E-8,0.0014564999088274183}]:6.665075242518969,236[&rate_range={8.97396098977041E-8,0.0046763798075763995},height_95%_HPD={3.7971403799019754E-11,1.0601297617540695E-10},length_range={0.9681617353172,28.80508653925},height_median=7.111111699487083E-11,length_95%_HPD={2.158567822734,12.55198885003},height=7.163478725508692E-11,rate=5.12788813867601E-4,height_range={1.2846612662542611E-11,1.5791101759532467E-10},rate_median=4.0731126016431136E-4,length=6.665075242518905,length_median=6.161583354857,rate_95%_HPD={8.97396098977041E-8,0.0013491318151782755}]:6.665075242518969)[&height_95%_HPD={2.1585678227854146,12.551988850066834},length_range={1.178624855962,31.59368771803},length_95%_HPD={2.679629251348,16.284196994},height_range={0.9681617353980414,28.805086539321678},rate_95%_HPD={9.843415033141499E-8,0.0012294146354575712},rate_range={9.843415033141499E-8,0.0040172875069840784},height_median=6.161583354897914,rate=4.889990033213104E-4,height=6.665075242590604,posterior=1.0,rate_median=3.9935712878331125E-4,length=9.157828107806308,length_median=8.693659697492]:9.633392497783532,(242[&rate_range={1.2336478159058397E-7,0.002606694858183436},height_95%_HPD={3.7971403799019754E-11,1.0606981959426776E-10},length_range={3.269504833607,43.46233772837},height_median=7.111111699487083E-11,length_95%_HPD={5.618983477987,22.30634699542},height=7.162957394741888E-11,rate=2.9378433532970796E-4,height_range={1.0686562745831907E-11,1.5921841622912325E-10},rate_median=2.3585047161108706E-4,length=13.154281366140491,length_median=12.42678370169,rate_95%_HPD={4.342163617463509E-6,7.416848284344749E-4}]:11.998426896049578,234[&rate_range={9.193542268674848E-8,0.0016128770359105182},height_95%_HPD={3.7914560380158946E-11,1.0606981959426776E-10},length_range={3.269504833607,31.84538673789},height_median=7.111111699487083E-11,length_95%_HPD={5.846921377286,19.91490347176},height=7.162776109598602E-11,rate=1.48316319020282E-4,height_range={1.0686562745831907E-11,1.5921841622912325E-10},rate_median=9.938473313407715E-5,length=12.435917665468152,length_median=12.00918111976,rate_95%_HPD={9.193542268674848E-8,4.590295349500768E-4}]:11.99842689604958)[&height_95%_HPD={5.617888826368073,19.12642807423498},length_range={0.01766365792801,25.54777484706},length_95%_HPD={0.6395048658688,10.60819329455},height_range={3.2695048336919967,31.8453867379381},rate_95%_HPD={9.382819361934153E-8,8.240587929482497E-4},rate_range={9.382819361934153E-8,0.0031607103695361263},height_median=11.592714265160396,rate=2.66109435767748E-4,height=11.998426896121208,posterior=0.821188549042564,rate_median=1.7458204209504599E-4,length=4.954412254557068,length_median=4.354801560742]:4.300040844252928)[&height_95%_HPD={9.355298390934308,23.70636754576742},length_range={5.93107359137E-5,15.88715225206},length_95%_HPD={5.93107359137E-5,4.073157170771},height_range={6.50195106744701,36.28137759505495},rate_95%_HPD={8.797608402725746E-8,0.0012185924545885711},rate_range={8.797608402725746E-8,0.004454843574621852},height_median=15.966080737517188,rate=4.0358937331957186E-4,height=16.298467740374136,posterior=0.18844772658193648,rate_median=2.746742665453648E-4,length=1.1905425509088854,length_median=0.6776385994639]:1.460897806209971,239[&rate_range={6.495256252670051E-6,0.0026600524078828547},height_95%_HPD={3.7630343285854906E-11,1.0606981959426776E-10},length_range={4.431908469567,37.06613076729},height_median=7.111111699487083E-11,length_95%_HPD={8.512761768222,23.73848891294},height=7.16326122173106E-11,rate=3.7532303132335406E-4,height_range={1.261923898709938E-11,1.5995738067431375E-10},rate_median=3.2458569896519926E-4,length=15.789325102977088,length_median=15.45071125549,rate_95%_HPD={2.9356005772404644E-5,8.345260171553668E-4}]:17.759365546512473)[&height_95%_HPD={10.530783338096057,25.804068011586082},length_range={0.1226598620412,34.86242040743},length_95%_HPD={1.080382917566,14.65743281797},height_range={7.377636773104371,43.4623377284459},rate_95%_HPD={2.3322511947101726E-6,0.0012142197952533938},rate_range={4.5634584273650736E-7,0.004515346058938485},height_median=17.40927918432024,rate=4.7440771869091487E-4,height=17.759365546584107,posterior=0.9687834202024068,rate_median=3.761380830369865E-4,length=6.75591836733311,length_median=5.914463822315501]:6.763662589416398,232[&rate_range={6.10726532308359E-7,0.002168646774375241},height_95%_HPD={3.7914560380158946E-11,1.0606981959426776E-10},length_range={9.713235078917,52.7199841433},height_median=7.105427357601002E-11,length_95%_HPD={15.18079486198,35.2738255498},height=7.163146038794979E-11,rate=1.7807129061441737E-4,height_range={1.1993961379630491E-11,1.589341991348192E-10},rate_median=1.4709209659272734E-4,length=24.749463692948336,length_median=24.26520408701,rate_95%_HPD={4.8947617025397534E-6,4.3600776031801447E-4}]:24.523028135928875)[&height_95%_HPD={15.257013674401946,35.09769942168498},length_range={0.004343055416356,42.59968893804},length_95%_HPD={0.4868151720168,17.64203936332},height_range={9.713235078997968,52.51022428065096},rate_95%_HPD={3.2818933893500506E-7,0.0012933108201809212},rate_range={1.0989267773877558E-7,0.0044202815476762245},height_median=24.04284135213794,rate=4.996681932653347E-4,height=24.523028136000505,posterior=0.9464376174983958,rate_median=3.9274607984279283E-4,length=7.593219549644224,length_median=6.430178985783]:6.791849047410668,237[&rate_range={1.52059935191765E-5,0.0030445602963535697},height_95%_HPD={3.700506567838602E-11,1.0504663805477321E-10},length_range={6.317842973367,70.68034477221},height_median=7.105427357601002E-11,length_95%_HPD={18.16759667902,48.72203374901},height=7.164142819125714E-11,rate=4.3476839758410137E-4,height_range={8.01492205937393E-12,1.5904788597254083E-10},rate_median=3.886488386781813E-4,length=31.60084509973689,length_median=31.17405062127,rate_95%_HPD={8.778423611302912E-5,8.86348963105316E-4}]:31.314877183339533)[&height_95%_HPD={19.98100116110993,44.35792697905106},length_range={1.994537268288E-4,43.29720195865},length_95%_HPD={0.01341450566917,15.90262350889},height_range={14.228111346353046,69.00807577193495},rate_95%_HPD={1.0049294966188855E-7,0.0012782049630485225},rate_range={1.0049294966188855E-7,0.0046049069547359385},height_median=30.741319702924784,rate=4.822747843325317E-4,height=31.314877183411173,posterior=0.8570318920196778,rate_median=3.7425175266523036E-4,length=6.470459081776884,length_median=5.313455994009]:6.583697383374574)[&height_95%_HPD={25.14621968128,51.676015435483976},length_range={0.6574898780594,60.48160087827},length_95%_HPD={2.903021063796,30.56395710711},height_range={18.657085834629015,75.64543524411295},rate_95%_HPD={8.272477069570397E-5,0.001577572680029781},rate_range={2.519481310555663E-5,0.004759158345980527},height_median=37.28351583544503,rate=7.119486442076504E-4,height=37.89857456678575,posterior=1.0,rate_median=6.134110911772008E-4,length=15.099018634028749,length_median=13.70239050819]:14.189176988740122,737[&rate_range={1.5047040573967744E-4,0.0024596529566733344},height_95%_HPD={3.7971403799019754E-11,1.049897946359124E-10},length_range={27.2775881827,105.5636064628},height_median=7.105427357601002E-11,length_95%_HPD={35.75936960509,72.30886726199},height=7.162667901629206E-11,rate=8.841312142732657E-4,height_range={1.1993961379630491E-11,1.5512569007114507E-10},rate_median=8.527423961727233E-4,length=53.30545353799931,length_median=52.36533801359,rate_95%_HPD={3.943467272138962E-4,0.0014486010841503845}]:52.08775155545424)[&height_95%_HPD={35.99562528775601,68.55623793565894},length_range={0.2338511899286,45.71227373601},length_95%_HPD={0.8970860622606,20.858353788},height_range={27.27758818278494,88.24938617514994},rate_95%_HPD={9.32523584979384E-8,7.088301172208124E-4},rate_range={9.32523584979384E-8,0.0035376149619701764},height_median=51.59422455082904,rate=2.2659298426315214E-4,height=52.08775155552587,posterior=0.9313077641814231,rate_median=1.4561770345516116E-4,length=9.245663033865682,length_median=7.854258467021]:9.252695772476365)[&height_95%_HPD={45.569772271882016,77.024508045571},length_range={0.5384502764041,64.77005977591},length_95%_HPD={1.703624571754,29.53936238419},height_range={35.47377197930007,96.81961813552692},rate_95%_HPD={8.371930880228636E-8,7.84115266900304E-4},rate_range={8.371930880228636E-8,0.0029056407438858714},height_median=60.89450458036697,rate=2.7149982078077155E-4,height=61.340447328002234,posterior=0.9327036732672153,rate_median=1.947215957495628E-4,length=12.88398256727845,length_median=10.90189341052]:13.242404964737922)[&height_95%_HPD={58.266080861871046,92.45502996197831},length_range={2.589222795004,81.67770941798},length_95%_HPD={4.905306842778,38.77935393382},height_range={49.78897307968231,122.778036821064},rate_95%_HPD={9.772009735414471E-8,8.141882564050731E-4},rate_range={9.619336776964358E-8,0.0027207791470621485},height_median=73.73312804430788,rate=3.127219036104418E-4,height=74.58285229274016,posterior=1.0,rate_median=2.477215498520277E-4,length=19.161525530473533,length_median=17.15350726105]:19.161525530473213)[&height_95%_HPD={71.051382881471,119.25789725665118},length_range={5.845840058657,101.0708235286},length_95%_HPD={13.46160353498,70.8072641553},height_range={62.12160407782699,149.93803564886707},rate_95%_HPD={9.02512170091056E-8,4.680386568167636E-4},rate_range={9.02512170091056E-8,0.001935177771148738},height_median=92.54332623097503,rate=1.7395819473841196E-4,height=93.74437782321337,posterior=1.0,rate_median=1.3444304830194116E-4,length=41.69306750926352,length_median=40.92143155878]:41.46077339646209,376[&rate_range={9.33555010463002E-8,0.005084349855374645},height_95%_HPD={8.924416761146858E-12,1.319904185947962E-10},length_range={77.97363481925,187.1123981107},height_median=7.105427357601002E-11,length_95%_HPD={102.0749437044,166.7203143391},height=7.156362467755573E-11,rate=4.8385058573994464E-4,height_range={0.0,2.0105517251067795E-10},rate_median=3.330614794816737E-4,length=135.4016042613013,length_median=136.26885129,rate_95%_HPD={9.33555010463002E-8,0.0014608187914966048}]:135.2051512196039)[&height_95%_HPD={102.04653726651998,166.43470285347206},length_range={0.008080052886783,86.31184740687},length_95%_HPD={1.628484352885,49.55588670378},height_range={77.97363481930097,187.11239811079236},rate_95%_HPD={9.037190808318751E-8,8.447122501935137E-4},rate_range={9.037190808318751E-8,0.0036828654423306613},height_median=136.09040561451405,rate=2.8530179030365597E-4,height=135.20515121967546,posterior=0.9903637243754996,rate_median=1.975590177117061E-4,length=20.867494443696913,length_median=17.25825332112]:20.89994715764834)[&height_95%_HPD={135.55953068282503,178.75769057116509},length_range={6.221426271826,51.44032827667},length_95%_HPD={10.80847029813,32.97006952118},height_range={121.76002302512785,196.38702210063892},rate_95%_HPD={6.62418292218071E-4,0.0030727495777773807},rate_range={9.049213760275467E-5,0.00517071704288053},height_median=155.643695419604,rate=0.0018133974416518499,height=156.1050983773238,posterior=1.0,rate_median=0.0017196077603482817,length=21.20659050858189,length_median=20.5100992304]:21.507546043668242,((654[&rate_range={1.2393955955665857E-4,0.001944361959601338},height_95%_HPD={2.3987922759260982E-11,1.220428202941548E-10},length_range={34.06850649654,149.6659585124},height_median=7.099743015714921E-11,length_95%_HPD={49.15238578016,115.066181095},height=7.170155432379623E-11,rate=6.130298046708336E-4,height_range={0.0,1.970761331904214E-10},rate_median=5.852767839620325E-4,length=79.99237853111039,length_median=78.29350499748,rate_95%_HPD={2.598962039179008E-4,0.0010301848472544183}]:79.99237853110971,(275[&rate_range={9.534328479390845E-8,0.0046712246491197405},height_95%_HPD={2.9899638320785016E-11,1.1505107977427542E-10},length_range={21.22544914131,125.722548788},height_median=7.099743015714921E-11,length_95%_HPD={33.00143203809,88.65425967779},height=7.173382986229633E-11,rate=4.849939835043513E-4,height_range={0.0,1.8707169147091918E-10},rate_median=3.352594584919079E-4,length=58.7042987061934,length_median=56.80409413452,rate_95%_HPD={9.534328479390845E-8,0.001458894654258909}]:58.70429870619394,(269[&rate_range={9.299716667463144E-8,0.00309468403958142},height_95%_HPD={2.9956481739645824E-11,1.1505107977427542E-10},length_range={4.558487087992,81.32080465115},height_median=7.099743015714921E-11,length_95%_HPD={7.733233095038,38.81969312347},height=7.174660045038163E-11,rate=3.91555852051435E-4,height_range={0.0,1.970761331904214E-10},rate_median=3.0233576386306426E-4,length=21.72024867042474,length_median=20.41315994446,rate_95%_HPD={9.299716667463144E-8,0.0010664365668079194}]:21.720248670425033,270[&rate_range={9.932159760583987E-8,0.004500145025892203},height_95%_HPD={2.9956481739645824E-11,1.1505107977427542E-10},length_range={4.558487087992,81.32080465115},height_median=7.099743015714921E-11,length_95%_HPD={7.733233095038,38.81969312347},height=7.174660045038163E-11,rate=4.8097848922900574E-4,height_range={0.0,1.970761331904214E-10},rate_median=3.3348829151943376E-4,length=21.72024867042474,length_median=20.41315994446,rate_95%_HPD={9.932159760583987E-8,0.0014486497175413174}]:21.720248670425033)[&height_95%_HPD={7.733233095132903,38.81969312355801},length_range={7.575647213776,107.7243094895},length_95%_HPD={13.6134054935,64.2664297936},height_range={4.558487088087077,81.32080465124096},rate_95%_HPD={9.325536196175955E-8,8.354616804467141E-4},rate_range={8.420278357486107E-8,0.0030179404386972667},height_median=20.413159944548056,rate=3.221644545853589E-4,height=21.72024867049678,posterior=1.0,rate_median=2.6129866516667915E-4,length=36.984050035768405,length_median=34.90532223278]:36.984050035768895)[&height_95%_HPD={33.00143203818601,88.65425967785279},length_range={0.9068577830066,96.20190006786},length_95%_HPD={3.662427036694,46.8982937132},height_range={21.225449141401043,125.72254878805097},rate_95%_HPD={9.21386023374268E-8,0.001110206713079628},rate_range={9.21386023374268E-8,0.003928842583263774},height_median=56.80409413456505,rate=3.9575510813297113E-4,height=58.704298706265675,posterior=1.0,rate_median=2.976796726149411E-4,length=21.28807982491687,length_median=18.27940422585]:21.28807982491574)[&height_95%_HPD={49.15238578018801,115.06618109510003},length_range={16.24357894828,155.6497095665},length_95%_HPD={43.67578208058,119.830358202},height_range={34.06850649665904,149.66595851248604},rate_95%_HPD={3.7700037257185043E-5,5.253171139035998E-4},rate_range={6.099951678160396E-7,0.0016110253699268464},height_median=78.29350499753497,rate=2.5548715846815184E-4,height=79.99237853118142,posterior=1.0,rate_median=2.2841883855698083E-4,length=81.83171740496704,length_median=82.29960293563]:81.03445635571923,(((226[&rate_range={9.095849376541354E-8,0.004038240829369927},height_95%_HPD={3.643663148977794E-11,1.070930011337623E-10},length_range={0.004556254182042,33.40651200057},height_median=7.111111699487083E-11,length_95%_HPD={0.01437559401247,6.100720778171},height=7.165817770987882E-11,rate=3.779144285195584E-4,height_range={0.0,1.808757588150911E-10},rate_median=2.569013394657004E-4,length=2.070929028165742,length_median=1.423277188662,rate_95%_HPD={9.095849376541354E-8,0.0011552710641623937}]:2.0709290281657275,225[&rate_range={9.651545054898897E-8,0.005158660277332282},height_95%_HPD={3.643663148977794E-11,1.070930011337623E-10},length_range={0.004556254182042,33.40651200057},height_median=7.111111699487083E-11,length_95%_HPD={0.01437559401247,6.100720778171},height=7.165817770987882E-11,rate=3.746471315060746E-4,height_range={0.0,1.808757588150911E-10},rate_median=2.509278132782521E-4,length=2.070929028165742,length_median=1.423277188662,rate_95%_HPD={9.651545054898897E-8,0.001143853520923051}]:2.0709290281657275)[&height_95%_HPD={0.014375594070941133,6.1007207782189425},length_range={40.69063502494,137.1615018154},length_95%_HPD={54.89880924837,104.7516555026},height_range={0.004556254245983382,33.406512000652015},rate_95%_HPD={4.5928073598692967E-4,0.0014369794440367725},rate_range={2.0694793523193125E-4,0.0023901437296217462},height_median=1.4232771887599824,rate=9.186116984302642E-4,height=2.070929028237386,posterior=1.0,rate_median=8.875760515011548E-4,length=78.37228818877698,length_median=77.63804119221]:78.37228818877591,(6[&rate_range={9.767039891181899E-8,0.004744585724645744},height_95%_HPD={3.89945853385143E-11,1.0504663805477321E-10},length_range={11.93891885192,94.83513528948},height_median=7.099743015714921E-11,length_95%_HPD={18.03613059689,61.85055636068},height=7.166786843423436E-11,rate=4.8267996734973934E-4,height_range={1.9895196601282805E-12,1.680291461525485E-10},rate_median=3.33198579043869E-4,length=38.84678218877819,length_median=37.53285636982,rate_95%_HPD={9.767039891181899E-8,0.0014589949474017525}]:38.8467821887787,7[&rate_range={9.171734420106642E-8,0.0024233303228565067},height_95%_HPD={3.89945853385143E-11,1.0504663805477321E-10},length_range={11.93891885192,94.83513528948},height_median=7.099743015714921E-11,length_95%_HPD={18.03613059689,61.85055636068},height=7.166786843423436E-11,rate=2.8344018651435077E-4,height_range={1.9895196601282805E-12,1.680291461525485E-10},rate_median=2.2873701869607286E-4,length=38.84678218877819,length_median=37.53285636982,rate_95%_HPD={9.171734420106642E-8,7.297509139428129E-4}]:38.8467821887787)[&height_95%_HPD={18.036130596966927,61.85055636074145},length_range={5.796862889996,102.3571506892},length_95%_HPD={17.36587513087,68.44367090423},height_range={11.938918851989968,94.83513528958798},rate_95%_HPD={8.655803937313787E-8,7.181308660605604E-4},rate_range={8.655803937313787E-8,0.0032101501618468737},height_median=37.53285636988903,rate=2.767797972145587E-4,height=38.84678218885036,posterior=1.0,rate_median=2.2373467660209738E-4,length=41.59643502816336,length_median=40.52013551861]:41.59643502816294)[&height_95%_HPD={56.55708944165298,106.22585956848292},length_range={21.76795730415,120.5283875952},length_95%_HPD={37.46879432196,90.68930164588},height_range={43.46999499129208,138.06658093693096},rate_95%_HPD={5.4074792286372E-4,0.001859658333047332},rate_range={2.412762503003554E-4,0.003822840101875419},height_median=79.76322751462101,rate=0.001156576095566409,height=80.4432172170133,posterior=1.0,rate_median=0.001109527540092694,length=63.75256011896018,length_median=63.15707002645]:63.752560118960886,(((943[&rate_range={8.995044644307813E-8,0.004695065970539534},height_95%_HPD={3.7971403799019754E-11,1.0800249583553523E-10},length_range={23.77103867376,130.7553629185},height_median=7.105427357601002E-11,length_95%_HPD={40.76983219418,104.2193051031},height=7.168303930672654E-11,rate=4.8239424470969546E-4,height_range={0.0,1.7911361283040605E-10},rate_median=3.3579720322026146E-4,length=72.83715670851785,length_median=73.26318095259,rate_95%_HPD={8.995044644307813E-8,0.0014478596881666794}]:72.45332769547765,846[&rate_range={8.883826717006597E-8,0.004548906589508249},height_95%_HPD={3.5981884138891473E-11,1.0697931429604068E-10},length_range={23.77103867376,129.9276243257},height_median=7.105427357601002E-11,length_95%_HPD={39.58026202074,104.0040527914},height=7.16806799762525E-11,rate=4.817987370818434E-4,height_range={0.0,1.7911361283040605E-10},rate_median=3.297190150181507E-4,length=73.17067713976336,length_median=73.50792897774,rate_95%_HPD={8.883826717006597E-8,0.001458548590175787}]:72.45332769547765)[&height_95%_HPD={39.596624449454964,102.85300811976441},length_range={0.01956308228031,91.18454396146},length_95%_HPD={0.5556359454743,44.55914720676},height_range={23.771038673818396,129.92762432579804},rate_95%_HPD={9.744431470392642E-8,0.001433284171920001},rate_range={9.744431470392642E-8,0.004633504615884881},height_median=72.85477199111796,rate=4.7716433190687506E-4,height=72.45332769554933,posterior=0.9626031452983755,rate_median=3.285809632003437E-4,length=16.450465246432497,length_median=12.21920530021]:16.559548934113565,(942[&rate_range={8.459082539068786E-4,0.005199753756370077},height_95%_HPD={3.89945853385143E-11,1.0595613275654614E-10},length_range={25.07778224231,110.449381072},height_median=7.099743015714921E-11,length_95%_HPD={34.08397944172,78.83418362445},height=7.165990225439402E-11,rate=0.0029227773167614895,height_range={8.071765478234738E-12,1.5802470443304628E-10},rate_median=0.0028145231917508316,length=55.006422638487805,length_median=53.64686559882,rate_95%_HPD={0.0016300199191967139,0.004464181971291014}]:55.0064226384874,(940[&rate_range={9.21169970767012E-8,0.004708911955582775},height_95%_HPD={3.7061909097246826E-11,1.0504663805477321E-10},length_range={9.256115371211,77.53236151214},height_median=7.111111699487083E-11,length_95%_HPD={19.06537806369,48.08743214297},height=7.167429116273124E-11,rate=4.8100269289077434E-4,height_range={8.355982572538778E-12,1.609805622138083E-10},rate_median=3.336335692426879E-4,length=32.504259814873706,length_median=31.72495957404,rate_95%_HPD={9.21169970767012E-8,0.0014382214194222434}]:36.936947762379475,(((941[&rate_range={9.313061155579297E-8,0.002875890887951591},height_95%_HPD={3.774403012357652E-11,1.0618350643198937E-10},length_range={2.240291841363,35.96198135795},height_median=7.105427357601002E-11,length_95%_HPD={4.738654173339,20.43490149504},height=7.164561893041487E-11,rate=2.71961920676078E-4,height_range={6.991740519879386E-12,1.581383912707679E-10},rate_median=1.993454122902986E-4,length=12.049130195629205,length_median=11.4520999918,rate_95%_HPD={9.313061155579297E-8,7.745322805416714E-4}]:12.04913019562931,938[&rate_range={9.337447072629209E-8,0.004980844593598598},height_95%_HPD={3.774403012357652E-11,1.0618350643198937E-10},length_range={2.240291841363,35.96198135795},height_median=7.105427357601002E-11,length_95%_HPD={4.738654173339,20.43490149504},height=7.164561893041487E-11,rate=4.887826991587726E-4,height_range={6.991740519879386E-12,1.581383912707679E-10},rate_median=3.360887952912505E-4,length=12.049130195629205,length_median=11.4520999918,rate_95%_HPD={9.337447072629209E-8,0.0014750865436520843}]:12.04913019562931)[&height_95%_HPD={4.738654173384077,20.434901495087047},length_range={0.845671536718,41.35540780901},length_95%_HPD={2.143829150298,17.73781739692},height_range={2.240291841417047,35.961981358021944},rate_95%_HPD={9.58264798019664E-8,9.08636940659403E-4},rate_range={9.58264798019664E-8,0.003386281525918175},height_median=11.45209999183993,rate=3.136125190315992E-4,height=12.049130195700956,posterior=1.0,rate_median=2.246965382519546E-4,length=9.15442953199342,length_median=8.373255888422]:9.1547021700559,(937[&rate_range={9.3057584617523E-8,0.004853220129965132},height_95%_HPD={3.717559593496844E-11,1.0612666301312856E-10},length_range={2.612188733168,44.97616072801},height_median=7.105427357601002E-11,length_95%_HPD={6.036391295202,23.82724690939},height=7.165746165595951E-11,rate=4.8333693522739364E-4,height_range={6.366462912410498E-12,1.5910472939140163E-10},rate_median=3.3948381633539817E-4,length=14.335044157925612,length_median=13.73173092463,rate_95%_HPD={9.3057584617523E-8,0.00143970948684114}]:14.33497078693616,755[&rate_range={8.961753690315089E-8,0.004497845008059317},height_95%_HPD={3.717559593496844E-11,1.0612666301312856E-10},length_range={2.612188733168,44.97616072801},height_median=7.105427357601002E-11,length_95%_HPD={6.036391295202,23.82724690939},height=7.165737078942105E-11,rate=4.853194932649833E-4,height_range={6.366462912410498E-12,1.5910472939140163E-10},rate_median=3.3678032119978705E-4,length=14.335316795988366,length_median=13.73186457198,rate_95%_HPD={8.961753690315089E-8,0.0014480367580403085}]:14.33497078693616)[&height_95%_HPD={6.029209939368968,23.821281812663983},length_range={0.3198568847887,36.4378359686},length_95%_HPD={0.7305872709882,15.21148148446},height_range={2.612188733225935,44.97616072804715},rate_95%_HPD={9.255651691422282E-8,0.001455747526503751},rate_range={9.255651691422282E-8,0.004639189100716869},height_median=13.731622114153993,rate=4.8558106362352475E-4,height=14.334970787007817,posterior=0.9999549706746519,rate_median=3.368963258997831E-4,length=6.868824868246987,length_median=5.942632356074]:6.868861578749039)[&height_95%_HPD={11.57281145141394,31.514305832498962},length_range={2.387363422382,50.32664358492},length_95%_HPD={4.997744324491,25.48843267442},height_range={7.024310856779039,50.047609007547976},rate_95%_HPD={9.067636331642162E-8,7.118375093552981E-4},rate_range={9.067636331642162E-8,0.002728145984854767},height_median=20.543067465072,rate=2.498212225409119E-4,height=21.203832365756856,posterior=1.0,rate_median=1.8348772169686695E-4,length=14.448325886243822,length_median=13.64138038519]:13.800792869070765,(((773[&rate_range={9.27051705118518E-8,0.00477477145397076},height_95%_HPD={3.7914560380158946E-11,1.0606981959426776E-10},length_range={7.160716201065,57.88627544148},height_median=7.116796041373163E-11,length_95%_HPD={11.08199894458,36.98950573125},height=7.165664513692375E-11,rate=4.8528385151850185E-4,height_range={4.263256414560601E-12,1.5802470443304628E-10},rate_median=3.3547761310520716E-4,length=23.830661234983495,length_median=23.19154589627,rate_95%_HPD={9.27051705118518E-8,0.0014721313685725993}]:23.86593569067666,934[&rate_range={9.554882108178622E-8,0.004853634482078445},height_95%_HPD={3.785771696129814E-11,1.0601297617540695E-10},length_range={7.160716201065,57.88627544148},height_median=7.116796041373163E-11,length_95%_HPD={11.62192612219,37.58271734803},height=7.166042185741678E-11,rate=4.805371147514228E-4,height_range={4.263256414560601E-12,1.5802470443304628E-10},rate_median=3.291273587360089E-4,length=23.968439738545307,length_median=23.33579991092,rate_95%_HPD={9.554882108178622E-8,0.00145624042802065}]:23.865935690676658)[&height_95%_HPD={11.076288634366051,37.02439235272283},length_range={0.001772655885272,38.6193934248},length_95%_HPD={0.005030372254886,16.92499396083},height_range={7.160716201122,57.88627544154815},rate_95%_HPD={9.079032273984667E-8,0.0014640966926449306},rate_range={9.079032273984667E-8,0.004338073899347507},height_median=23.210986294945485,rate=4.837099657174004E-4,height=23.86593569074832,posterior=0.908252749603179,rate_median=3.3568311554977817E-4,length=6.37552317539618,length_median=4.931608507979]:3.3761136311872484,935[&rate_range={9.744110089975581E-8,0.004961803212560305},height_95%_HPD={3.68913788406644E-11,1.0504663805477321E-10},length_range={7.235652143717,59.94793652765},height_median=7.111111699487083E-11,length_95%_HPD={12.39369694949,39.3074012489},height=7.164051440663091E-11,rate=4.754550303918426E-4,height_range={6.366462912410498E-12,1.5700152289355174E-10},rate_median=3.3223205796936565E-4,length=25.881277802261657,length_median=25.35927431666,rate_95%_HPD={9.744110089975581E-8,0.0014215610453294219}]:27.242049321863927)[&height_95%_HPD={14.583846447946087,40.4935583841243},length_range={0.02625123799858,40.11173522413},length_95%_HPD={0.3625544531667,16.23135265914},height_range={9.776461199375035,59.947936527738364},rate_95%_HPD={9.867696446128659E-8,0.0014636843757632036},rate_range={9.867696446128659E-8,0.004685589761437517},height_median=26.63560792564988,rate=4.866646583330081E-4,height=27.242049321935568,posterior=0.6084925307606579,rate_median=3.3829419679548903E-4,length=6.675413027014183,length_median=5.393238922646]:5.44288850287343,(936[&rate_range={9.341115786272588E-8,0.004754950534278778},height_95%_HPD={3.785771696129814E-11,1.0606981959426776E-10},length_range={1.777073621276,43.74464809155},height_median=7.122480383259244E-11,length_95%_HPD={3.399534638571,20.90114882577},height=7.167482868309961E-11,rate=4.81347478831206E-4,height_range={8.071765478234738E-12,1.5995738067431375E-10},rate_median=3.333896534167233E-4,length=10.872664016277328,length_median=9.878380614819,rate_95%_HPD={9.341115786272588E-8,0.001458894173160379}]:10.872664016277362,939[&rate_range={9.428917485940232E-8,0.003540303924555567},height_95%_HPD={3.785771696129814E-11,1.0606981959426776E-10},length_range={1.777073621276,43.74464809155},height_median=7.122480383259244E-11,length_95%_HPD={3.399534638571,20.90114882577},height=7.167482868309961E-11,rate=4.061272258869943E-4,height_range={8.071765478234738E-12,1.5995738067431375E-10},rate_median=3.09565857311106E-4,length=10.872664016277328,length_median=9.878380614819,rate_95%_HPD={9.428917485940232E-8,0.0011214302363561095}]:10.872664016277362)[&height_95%_HPD={3.399534638673913,20.90114882583805},length_range={1.379851453374,48.31170852436},length_95%_HPD={4.234817639153,32.5013967922},height_range={1.777073621377042,43.74464809160003},rate_95%_HPD={8.631973396690634E-8,9.059349843926054E-4},rate_range={8.631973396690634E-8,0.004342361324670528},height_median=9.878380614913567,rate=3.460534847539946E-4,height=10.872664016349036,posterior=1.0,rate_median=2.771396311946852E-4,length=17.788260394693367,length_median=17.14974346962]:21.812273808459963)[&height_95%_HPD={21.04184986593907,45.975850050773545},length_range={1.658089633665E-4,25.32828892173},length_95%_HPD={1.658089633665E-4,7.336659417028},height_range={14.719684210374965,58.916968942160054},rate_95%_HPD={1.0341327095467587E-7,0.0014197104080214248},rate_range={1.0341327095467587E-7,0.003998396645313795},height_median=32.00999929863718,rate=4.8596373386412036E-4,height=32.684937824809,posterior=0.12717407211446455,rate_median=3.473341057138389E-4,length=1.9969373904896275,length_median=1.057358817164]:2.3196874100186236)[&height_95%_HPD={23.171905897791987,47.16508957113791},length_range={2.695346006689E-4,40.51452089747},length_95%_HPD={2.695346006689E-4,11.21788076916},height_range={19.19489467148776,60.22282370886995},rate_95%_HPD={9.299048744267459E-8,0.0013170527793730348},rate_range={9.299048744267459E-8,0.004437721759188247},height_median=34.4240204559778,rate=4.4057267331848525E-4,height=35.00462523482762,posterior=0.2078553658069818,rate_median=3.029967535899471E-4,length=3.732321747962945,length_median=2.5345492908235]:1.9323225276235263)[&height_95%_HPD={24.42216832417097,50.92924947607895},length_range={0.7203695143941,68.23485728623},length_95%_HPD={2.117985090739,40.69900303227},height_range={19.67126978044803,77.53236151221506},rate_95%_HPD={9.199570124817429E-8,9.047116999516238E-4},rate_range={9.199570124817429E-8,0.0036015769074877646},height_median=36.17799065767804,rate=3.097715533831218E-4,height=36.93694776245115,posterior=1.0,rate_median=2.2161303400962683E-4,length=18.069474876107904,length_median=15.37278197891]:18.06947487610791)[&height_95%_HPD={34.08397944182906,78.83418362451903},length_range={4.896058240914,97.59623905351},length_95%_HPD={10.72825339198,59.46461052363},height_range={25.07778224240508,110.44938107208401},rate_95%_HPD={9.755807998161816E-8,5.965107516094345E-4},rate_range={9.755807998161816E-8,0.001957625253865683},height_median=53.64686559887002,rate=2.2425763074235782E-4,height=55.00642263855906,posterior=1.0,rate_median=1.7753214026702471E-4,length=33.657687250774934,length_median=32.3448571551]:34.00645399110384)[&height_95%_HPD={61.35382627990998,114.47072144063799},length_range={0.004434223004864,80.33867827828},length_95%_HPD={0.5114148337656,38.23380691584},height_range={41.65074730161399,136.7409212594651},rate_95%_HPD={9.154307633148581E-8,0.001052098313527064},rate_range={9.154307633148581E-8,0.004198966622407421},height_median=89.75327272238002,rate=3.566474200937682E-4,height=89.0128766296629,posterior=0.9999324560119778,rate_median=2.5020760012079557E-4,length=14.234305490797801,length_median=10.68765415489]:14.330748756885882,((((64[&rate_range={9.127445328792437E-8,0.004663511426989332},height_95%_HPD={3.700506567838602E-11,1.0504663805477321E-10},length_range={1.593902083146,73.56282453476},height_median=7.105427357601002E-11,length_95%_HPD={3.276986063379,37.24912351011},height=7.166687914079447E-11,rate=6.069018042950944E-4,height_range={4.945377440890297E-12,1.6200374375330284E-10},rate_median=4.7406558253683113E-4,length=17.796479617740097,length_median=15.90090237866,rate_95%_HPD={9.127445328792437E-8,0.0016486083203961501}]:17.79647961774033,65[&rate_range={9.065837203431969E-8,0.004726929353733403},height_95%_HPD={3.700506567838602E-11,1.0504663805477321E-10},length_range={1.593902083146,73.56282453476},height_median=7.105427357601002E-11,length_95%_HPD={3.276986063379,37.24912351011},height=7.166687914079447E-11,rate=4.815789569877468E-4,height_range={4.945377440890297E-12,1.6200374375330284E-10},rate_median=3.3006449089111484E-4,length=17.796479617740097,length_median=15.90090237866,rate_95%_HPD={9.065837203431969E-8,0.0014429369705325815}]:17.79647961774033)[&height_95%_HPD={3.276986063431025,37.249123510179004},length_range={10.29012972477,95.34509277619},length_95%_HPD={22.79101836753,70.03250458018},height_range={1.593902083217074,73.56282453482504},rate_95%_HPD={5.431507791206745E-7,0.0012432588843776316},rate_range={1.1090648589563813E-7,0.003663198887700671},height_median=15.900902378723003,rate=6.683065726729985E-4,height=17.796479617811997,posterior=1.0,rate_median=6.456090688841608E-4,length=47.872835971564506,length_median=48.03505311515]:47.8728359715639,(63[&rate_range={9.168694070764567E-5,0.0023833375489359728},height_95%_HPD={3.7914560380158946E-11,1.0606981959426776E-10},length_range={14.27699386304,85.08150295884},height_median=7.105427357601002E-11,length_95%_HPD={23.00779569608,58.88961017787},height=7.165862500361393E-11,rate=6.434107835002704E-4,height_range={5.002220859751105E-12,1.6206058717216365E-10},rate_median=6.041368213202012E-4,length=40.46081385475688,length_median=39.84559681115,rate_95%_HPD={2.059876950017638E-4,0.0011760425924046193}]:40.4608138547563,(824[&rate_range={9.605176417711267E-8,0.004666363032422292},height_95%_HPD={3.694822225952521E-11,1.0595613275654614E-10},length_range={0.9512248899231,42.9505874472},height_median=7.105427357601002E-11,length_95%_HPD={1.826502558716,18.7124492415},height=7.165536916595405E-11,rate=4.788100031302788E-4,height_range={5.9685589803848416E-12,1.6001422409317456E-10},rate_median=3.3234921759752915E-4,length=8.828974325395405,length_median=7.727198171915,rate_95%_HPD={9.605176417711267E-8,0.0014369515404342433}]:8.828974325395592,823[&rate_range={9.526130863861832E-8,0.004493403695857829},height_95%_HPD={3.694822225952521E-11,1.0595613275654614E-10},length_range={0.9512248899231,42.9505874472},height_median=7.105427357601002E-11,length_95%_HPD={1.826502558716,18.7124492415},height=7.165536916595405E-11,rate=5.927547765539294E-4,height_range={5.9685589803848416E-12,1.6001422409317456E-10},rate_median=4.4081968508403123E-4,length=8.828974325395405,length_median=7.727198171915,rate_95%_HPD={9.526130863861832E-8,0.0016717756692287426}]:8.828974325395592)[&height_95%_HPD={1.8265025587741093,18.712449241562013},length_range={6.363204218033,74.59606318549},length_95%_HPD={13.63384338441,49.96327319818},height_range={0.9512248900019813,42.95058744727305},rate_95%_HPD={9.281630767246514E-8,0.0012314657048508716},rate_range={9.281630767246514E-8,0.002926104104390076},height_median=7.72719817198697,rate=6.150075988633403E-4,height=8.828974325467247,posterior=1.0,rate_median=5.692277759848887E-4,length=31.631839529361052,length_median=31.0201641542]:31.631839529360715)[&height_95%_HPD={23.00779569617805,58.88961017794503},length_range={3.465914392157,72.64817464986},length_95%_HPD={8.568409870476,43.46727296547},height_range={14.276993863093026,85.08150295890698},rate_95%_HPD={1.3116543750380904E-4,0.001502122114172745},rate_range={1.4603212405644977E-5,0.0037333017868641746},height_median=39.845596811235794,rate=7.329284606521981E-4,height=40.46081385482796,posterior=1.0,rate_median=6.528537861419679E-4,length=25.20850173454838,length_median=24.29339886525]:25.208501734547937)[&height_95%_HPD={46.30930746854841,84.28353191822703},length_range={1.587605822937,58.0595383231},length_95%_HPD={4.681573497076,32.46426571934},height_range={30.084074572825045,110.820080908036},rate_95%_HPD={9.766700533254225E-8,0.0011123467526471165},rate_range={9.766700533254225E-8,0.003449898399000901},height_median=65.5620791838927,rate=4.439610719061572E-4,height=65.6693155893759,posterior=1.0,rate_median=3.635190988703048E-4,length=17.375253280829302,length_median=16.15921081219]:17.37525328082924,((944[&rate_range={8.753694002328849E-8,0.004954076116538884},height_95%_HPD={3.785771696129814E-11,1.0606981959426776E-10},length_range={4.597563796784,80.49783279905},height_median=7.111111699487083E-11,length_95%_HPD={11.97059399351,50.64606302329},height=7.168044065170753E-11,rate=4.8338411016455316E-4,height_range={9.947598300641403E-12,1.5899104255368002E-10},rate_median=3.3493321664386044E-4,length=29.943962117108082,length_median=29.06357275187,rate_95%_HPD={8.753694002328849E-8,0.0014544410850806083}]:29.94396211710795,450[&rate_range={9.141730072693839E-8,0.003505432850863255},height_95%_HPD={3.785771696129814E-11,1.0606981959426776E-10},length_range={4.597563796784,80.49783279905},height_median=7.111111699487083E-11,length_95%_HPD={11.97059399351,50.64606302329},height=7.168044065170753E-11,rate=6.009043621785602E-4,height_range={9.947598300641403E-12,1.5899104255368002E-10},rate_median=5.408343691491829E-4,length=29.943962117108082,length_median=29.06357275187,rate_95%_HPD={9.141730072693839E-8,0.001368583426822989}]:29.94396211710795)[&height_95%_HPD={11.970593993576983,50.646063023369834},length_range={1.636527319049,70.15360009862},length_95%_HPD={7.343361780425,47.66503003161},height_range={4.597563796863994,80.497832799111},rate_95%_HPD={9.649134734368378E-8,0.0014011989125821114},rate_range={9.649134734368378E-8,0.003826695239112459},height_median=29.063572751941024,rate=5.948607761943346E-4,height=29.94396211717963,posterior=1.0,rate_median=5.205964665114457E-4,length=27.421540232699034,length_median=26.95807117598]:27.421540232698874,(449[&rate_range={8.933714273449207E-8,0.0012410869051819042},height_95%_HPD={3.7914560380158946E-11,1.0606981959426776E-10},length_range={9.847157469472,61.2229170723},height_median=7.105427357601002E-11,length_95%_HPD={14.68575411584,38.38828609609},height=7.167472117902594E-11,rate=9.40883423633911E-5,height_range={5.172751116333529E-12,1.6393641999457031E-10},rate_median=6.29245530403586E-5,length=25.856568816488227,length_median=25.24619293721,rate_95%_HPD={8.933714273449207E-8,2.8986739950746484E-4}]:25.85857662251971,(568[&rate_range={5.007661042741468E-7,0.0023166225196158434},height_95%_HPD={3.700506567838602E-11,1.0595613275654614E-10},length_range={3.755817717103,46.98377857744},height_median=7.105427357601002E-11,length_95%_HPD={8.985403751759,26.85423466015},height=7.165882721365727E-11,rate=2.6032943625299977E-4,height_range={5.115907697472721E-12,1.659827830735594E-10},rate_median=2.1490607486341484E-4,length=17.33572935803415,length_median=16.78905730893,rate_95%_HPD={2.0447686669325442E-6,6.4014796612818E-4}]:17.433167509201986,(569[&rate_range={3.0154061782242794E-5,0.003827057977758},height_95%_HPD={3.774403012357652E-11,1.0618350643198937E-10},length_range={3.976268070614,35.8836106512},height_median=7.116796041373163E-11,length_95%_HPD={6.669576123843,20.37914741469},height=7.167756299802113E-11,rate=7.866347262141896E-4,height_range={3.183231456205249E-12,1.6700596461305395E-10},rate_median=7.240342417954981E-4,length=13.197315601075672,length_median=12.76970385096,rate_95%_HPD={1.7138544689541057E-4,0.001543976828659343}]:13.142828056565673,448[&rate_range={7.488903998983519E-6,0.0029432630494164672},height_95%_HPD={3.785771696129814E-11,1.0618350643198937E-10},length_range={3.755817717103,35.8836106512},height_median=7.116796041373163E-11,length_95%_HPD={6.656012406834,20.37425065822},height=7.167727056134452E-11,rate=4.646815976920883E-4,height_range={3.183231456205249E-12,1.6700596461305395E-10},rate_median=4.029708176077941E-4,length=13.15393429678302,length_median=12.72921202391,rate_95%_HPD={3.800131136897944E-5,0.0010421332479286537}]:13.142828056565673)[&height_95%_HPD={6.626033107179978,20.268504518475027},length_range={2.162317426802E-4,32.40629617986},length_95%_HPD={0.09099194115395,10.78028813016},height_range={3.9762680706740525,35.883610651246954},rate_95%_HPD={9.498242977780458E-8,9.308130645047874E-4},rate_range={9.498242977780458E-8,0.004440024352867807},height_median=12.72317497632497,rate=2.99146285222103E-4,height=13.14282805663735,posterior=0.9657439407414078,rate_median=1.972405075339669E-4,length=4.360203790687899,length_median=3.5523741260710002]:4.290339452636294)[&height_95%_HPD={9.325073073597082,26.759032024826865},length_range={0.1910728583861,42.59434882713},length_95%_HPD={1.666305607034,17.59405474876},height_range={5.61589079429001,46.983778577512},rate_95%_HPD={9.09577142185275E-8,6.871920276842201E-4},rate_range={9.09577142185275E-8,0.0032302309075768333},height_median=16.861403801640563,rate=2.1891121234527224E-4,height=17.433167509273645,posterior=0.9996059934032039,rate_median=1.4428991950780838E-4,length=8.426394968308784,length_median=7.5256321306405]:8.425409113317741)[&height_95%_HPD={14.691212270138124,38.388747170991735},length_range={9.686110980324,69.22829685576},length_95%_HPD={17.03673989793,47.20337770163},height_range={9.847157469541003,61.22291707237895},rate_95%_HPD={7.72685757834309E-4,0.002894367519624003},rate_range={3.515340185063289E-4,0.004624416192254889},height_median=25.25001901579202,rate=0.001767603919754804,height=25.858576622591386,posterior=1.0,rate_median=0.0016844318174302204,length=31.506925727287438,length_median=30.86696973924]:31.50692572728712)[&height_95%_HPD={42.020497840508995,73.47325004621808},length_range={7.090567402605,63.66303866548},length_95%_HPD={12.6346458866,40.24981023804},height_range={30.86874688916504,99.297723668699},rate_95%_HPD={5.311153969356538E-4,0.0025591623127716903},rate_range={2.562463770854021E-4,0.004899025848940698},height_median=56.93208201630273,rate=0.001448883956208939,height=57.365502349878504,posterior=1.0,rate_median=0.001364181921140532,length=25.679066520326632,length_median=24.8876414395]:25.679066520326636)[&height_95%_HPD={64.68256703668897,100.83066088803952},length_range={2.781813212143,50.07771924163},length_95%_HPD={6.734184469596,26.83785407016},height_range={53.01060492599498,123.630412042682},rate_95%_HPD={4.704728409625561E-5,0.0016288280720668658},rate_range={1.0633162189373905E-7,0.004418680737149677},height_median=82.60904483025399,rate=7.725193465769104E-4,height=83.04456887020514,posterior=1.0,rate_median=6.950628543011936E-4,length=15.916126447980506,length_median=15.15142916636]:15.886421430299421,(783[&rate_range={9.513186464636678E-8,0.0024349897439539343},height_95%_HPD={3.785771696129814E-11,1.042508301907219E-10},length_range={9.92176396722,104.4260004516},height_median=7.111111699487083E-11,length_95%_HPD={17.48018354705,70.26297331976},height=7.168977494886643E-11,rate=3.3753719263524E-4,height_range={0.0,1.6200374375330284E-10},rate_median=2.85985303893047E-4,length=41.39247366836008,length_median=38.94864137861,rate_95%_HPD={9.513186464636678E-8,8.278650751251697E-4}]:41.392473668360104,8[&rate_range={8.821062978969682E-8,0.004635386987018154},height_95%_HPD={3.785771696129814E-11,1.042508301907219E-10},length_range={9.92176396722,104.4260004516},height_median=7.111111699487083E-11,length_95%_HPD={17.48018354705,70.26297331976},height=7.168977494886643E-11,rate=4.823843929890161E-4,height_range={0.0,1.6200374375330284E-10},rate_median=3.3478300200252435E-4,length=41.39247366836008,length_median=38.94864137861,rate_95%_HPD={8.821062978969682E-8,0.0014445299945556615}]:41.392473668360104)[&height_95%_HPD={17.48018354708796,70.26297331982306},length_range={7.83142348698,117.1243695771},length_95%_HPD={24.9805470024,87.23377557258},height_range={9.921763967282004,104.42600045163795},rate_95%_HPD={9.26085092036813E-8,6.728803583932305E-4},rate_range={9.26085092036813E-8,0.0026435936049250476},height_median=38.948641378690866,rate=2.911310557737209E-4,height=41.39247366843179,posterior=1.0,rate_median=2.588860947683449E-4,length=57.53989719066784,length_median=57.99883220544]:57.53851663207277)[&height_95%_HPD={78.97666148231394,119.16328533814408},length_range={0.01802809112866,40.8184888755},length_95%_HPD={0.4352839806426,10.22479842103},height_range={62.06431596401205,139.85156738145992},rate_95%_HPD={9.457319926233483E-8,9.583512710730598E-4},rate_range={9.457319926233483E-8,0.004068697733725993},height_median=98.56105599688095,rate=3.077580825023516E-4,height=98.93099030050456,posterior=0.9781832918688296,rate_median=2.052528702409844E-4,length=4.445994808934864,length_median=3.741426652435]:4.412635086044219)[&height_95%_HPD={82.39541426473704,123.89249533947901},length_range={14.091834243,88.47743010688},length_95%_HPD={21.2552300929,61.68959908757},height_range={68.56968796471546,143.70587573740602},rate_95%_HPD={2.55717355421338E-4,0.001508555550877988},rate_range={7.086310862134529E-5,0.003164833879959153},height_median=102.95712962935494,rate=8.368468726768713E-4,height=103.34362538654878,posterior=1.0,rate_median=7.819671649588818E-4,length=40.85215194942665,length_median=39.9816307142]:40.852151949425405)[&height_95%_HPD={119.47618693938995,169.8946911533535},length_range={0.9307690166158,63.86766850995},length_95%_HPD={4.953841035399,32.64315885725},height_range={101.98351910308406,197.3847456668065},rate_95%_HPD={9.989701936633344E-8,0.0014106083800488757},rate_range={9.989701936633344E-8,0.00356813564050305},height_median=143.83437782318697,rate=5.987902359450903E-4,height=144.19577733597419,posterior=1.0,rate_median=5.126328463750274E-4,length=17.332402914982033,length_median=16.01753511893]:16.83105755092646)[&height_95%_HPD={136.24055299094294,186.87607639761134},length_range={0.176335909315,61.44589705954},length_95%_HPD={2.759831813007,33.75993228018},height_range={112.89751100565405,212.57472169471197},rate_95%_HPD={9.179831895519188E-7,0.0018115883545838948},rate_range={9.740500993944837E-8,0.004515800392731583},height_median=160.79787438890628,rate=7.95374044450734E-4,height=161.02683488690064,posterior=0.9576161475160698,rate_median=6.940016355338409E-4,length=16.484714257213543,length_median=14.892983391525]:16.585809534091396)[&height_95%_HPD={155.13515101797105,200.82262713340305},length_range={21.44879902427,79.25041828978},length_95%_HPD={28.6366453611,59.03320627325},height_range={137.74800802751497,228.98861365141005},rate_95%_HPD={9.65582805572511E-4,0.0029750180755173422},rate_range={4.306612379307451E-4,0.004609822363208341},height_median=177.30256613123203,rate=0.0018900157374589434,height=177.61264442099204,posterior=1.0,rate_median=0.001811533402421121,length=43.70606186091517,length_median=43.14069223912]:46.30967863281771,((((633[&rate_range={8.995048809374123E-8,0.005115216103693762},height_95%_HPD={1.9895196601282805E-11,1.2113332559238188E-10},length_range={6.044001205973,98.57193788246},height_median=7.09405867382884E-11,length_95%_HPD={11.235348241,53.25764024638},height=7.161780097154108E-11,rate=4.7756390525320185E-4,height_range={0.0,1.9196022549294867E-10},rate_median=3.265117507616803E-4,length=30.24955058712715,length_median=28.25142787806,rate_95%_HPD={8.995048809374123E-8,0.0014371991199499416}]:30.24955058712775,339[&rate_range={9.412195323857383E-8,0.004796715953781694},height_95%_HPD={1.9895196601282805E-11,1.2113332559238188E-10},length_range={6.044001205973,98.57193788246},height_median=7.09405867382884E-11,length_95%_HPD={11.235348241,53.25764024638},height=7.161780097154108E-11,rate=4.815551531051912E-4,height_range={0.0,1.9196022549294867E-10},rate_median=3.3246692052661464E-4,length=30.24955058712715,length_median=28.25142787806,rate_95%_HPD={9.412195323857383E-8,0.0014522139313929347}]:30.24955058712775)[&height_95%_HPD={11.235348241094016,53.25764024642899},length_range={8.841660374592,118.8701585976},length_95%_HPD={23.00285434535,81.41553917641},height_range={6.044001206040093,98.57193788251197},rate_95%_HPD={9.364839967260514E-8,0.00145314314209655},rate_range={9.364839967260514E-8,0.004343996955926825},height_median=28.251427878130983,rate=4.8239363111466624E-4,height=30.24955058719937,posterior=1.0,rate_median=3.3468027477028466E-4,length=53.29892927278114,length_median=53.02087567186]:53.29892927278058,((341[&rate_range={9.687310870859686E-8,0.004853317699138534},height_95%_HPD={1.978150976356119E-11,1.213606992678251E-10},length_range={5.967015320931,78.11585758622},height_median=7.09405867382884E-11,length_95%_HPD={11.8481036252,47.74625607993},height=7.160630187508907E-11,rate=4.84652313790703E-4,height_range={0.0,1.9201706891180947E-10},rate_median=3.3607895534661976E-4,length=28.859347001299817,length_median=27.66474603959,rate_95%_HPD={9.687310870859686E-8,0.0014475206983797612}]:28.859347001299682,340[&rate_range={8.06797132886439E-8,0.0020144222376655445},height_95%_HPD={1.978150976356119E-11,1.213606992678251E-10},length_range={5.967015320931,78.11585758622},height_median=7.09405867382884E-11,length_95%_HPD={11.8481036252,47.74625607993},height=7.160630187508907E-11,rate=2.0991474743651753E-4,height_range={0.0,1.9201706891180947E-10},rate_median=1.5897535316151544E-4,length=28.859347001299817,length_median=27.66474603959,rate_95%_HPD={8.06797132886439E-8,5.773628300981297E-4}]:28.859347001299682)[&height_95%_HPD={11.848103625247006,47.74625607996899},length_range={2.541417443611,84.17713506595},length_95%_HPD={8.178558471951,48.07996378778},height_range={5.967015320968926,78.11585758628308},rate_95%_HPD={9.341115786272588E-8,6.228735552520374E-4},rate_range={9.341115786272588E-8,0.003201313931787846},height_median=27.664746039701015,rate=2.2062241195970253E-4,height=28.859347001371287,posterior=1.0,rate_median=1.632414557299885E-4,length=27.21725229959485,length_median=26.10332246992]:27.21725229959505,(713[&rate_range={1.0321532300362058E-7,0.0022726425554187497},height_95%_HPD={1.8985701899509877E-11,1.2101963875466026E-10},length_range={5.060135986359,44.02960165659},height_median=7.09405867382884E-11,length_95%_HPD={8.301192481609,26.14348579147},height=7.160440903550614E-11,rate=2.5058527258636846E-4,height_range={0.0,1.8604850993142463E-10},rate_median=2.0419807235010561E-4,length=16.363233018471053,length_median=15.73195677196,rate_95%_HPD={1.0321532300362058E-7,6.22015177599888E-4}]:16.36323301847068,(714[&rate_range={9.525906762637904E-8,0.004754403001458554},height_95%_HPD={2.091837814077735E-11,1.2306600183364935E-10},length_range={2.448940049249,34.84303575423},height_median=7.105427357601002E-11,length_95%_HPD={4.224408875461,17.7334239732},height=7.159707700171944E-11,rate=4.8459696612442857E-4,height_range={0.0,1.8604850993142463E-10},rate_median=3.3671260194645527E-4,length=10.389443357027261,length_median=9.7931878764,rate_95%_HPD={9.525906762637904E-8,0.0014388341393810147}]:10.38944335702723,712[&rate_range={9.384628847668738E-8,0.0024981311756479773},height_95%_HPD={2.091837814077735E-11,1.2306600183364935E-10},length_range={2.448940049249,34.84303575423},height_median=7.105427357601002E-11,length_95%_HPD={4.224408875461,17.7334239732},height=7.159707700171944E-11,rate=1.778681418170505E-4,height_range={0.0,1.8604850993142463E-10},rate_median=1.208662106923812E-4,length=10.389443357027261,length_median=9.7931878764,rate_95%_HPD={9.384628847668738E-8,5.416846061599543E-4}]:10.38944335702723)[&height_95%_HPD={4.224408875492031,17.7334239732495},length_range={0.2351942007065,35.14974931715},length_95%_HPD={1.074644338798,12.43219021503},height_range={2.4489400493169455,34.843035754293},rate_95%_HPD={9.090991410797505E-8,7.683759168132487E-4},rate_range={9.090991410797505E-8,0.003497194028074279},height_median=9.793187876547051,rate=2.495467660545075E-4,height=10.389443357098829,posterior=1.0,rate_median=1.6672110518839472E-4,length=5.973789661443471,length_median=5.278652875728]:5.9737896614434565)[&height_95%_HPD={8.30119248166369,26.1434857915051},length_range={12.44671768551,88.31036653848},length_95%_HPD={22.42400212883,59.27797956392},height_range={5.0601359864040205,44.029601656626994},rate_95%_HPD={5.268636085878635E-4,0.0020509026509326228},rate_range={2.232953541998633E-4,0.0035718030212117126},height_median=15.73195677205598,rate=0.0012069139972516942,height=16.363233018542285,posterior=1.0,rate_median=0.0011437384318979333,length=39.71336628242398,length_median=38.98596290853]:39.71336628242405)[&height_95%_HPD={37.46791364570697,74.74762587560167},length_range={3.997276988888,90.5867156819},length_95%_HPD={9.134983118207,49.09953022119},height_range={27.331035935048988,105.44907729925302},rate_95%_HPD={1.0225963664632375E-7,0.0012732473427846443},rate_range={1.0225963664632375E-7,0.0035538042777450364},height_median=55.48370561046204,rate=5.010665475435787E-4,height=56.076599300966336,posterior=1.0,rate_median=4.1279802051908304E-4,length=27.471880559014178,length_median=25.87571363581]:27.471880559013613)[&height_95%_HPD={70.60041243513001,104.22187453404496},length_range={7.521994878895,122.7703435398},length_95%_HPD={14.67314377547,74.58314778353},height_range={70.60041243513001,136.9343842353299},rate_95%_HPD={1.0289712346588103E-7,0.0010820599498756716},rate_range={1.0289712346588103E-7,0.002966072015667905},height_median=81.11141041666201,rate=4.621248012769539E-4,height=83.54847985997995,posterior=1.0,rate_median=4.0383950964047676E-4,length=41.497657619621336,length_median=38.86462151093]:41.51575913593578,(((931[&rate_range={9.406869140652338E-8,0.0025172069519213062},height_95%_HPD={1.9952040020143613E-11,1.220428202941548E-10},length_range={2.505549430418,46.88787823034},height_median=7.099743015714921E-11,length_95%_HPD={3.910420662939,20.90732224078},height=7.160506557824181E-11,rate=2.0066591639779778E-4,height_range={0.0,1.9196022549294867E-10},rate_median=1.3219252848916923E-4,length=11.328976580763202,length_median=10.36364316572,rate_95%_HPD={9.406869140652338E-8,6.309742711786283E-4}]:11.328976580763094,930[&rate_range={1.148685994240594E-7,0.0031928121014112337},height_95%_HPD={1.9952040020143613E-11,1.220428202941548E-10},length_range={2.505549430418,46.88787823034},height_median=7.099743015714921E-11,length_95%_HPD={3.910420662939,20.90732224078},height=7.160506557824181E-11,rate=5.12305089590601E-4,height_range={0.0,1.9196022549294867E-10},rate_median=4.384845720749935E-4,length=11.328976580763202,length_median=10.36364316572,rate_95%_HPD={2.345452875349808E-5,0.0011767229544699276}]:11.328976580763094)[&height_95%_HPD={3.910420662967965,20.907322240840983},length_range={9.516986372909,122.869416661},length_95%_HPD={22.99022934904,73.01025444896},height_range={2.5055494304919534,46.88787823039098},rate_95%_HPD={9.765141345309179E-8,0.001158930698370296},rate_range={9.765141345309179E-8,0.003624203683069038},height_median=10.36364316587401,rate=5.253698424229438E-4,height=11.328976580834698,posterior=1.0,rate_median=4.839704839328107E-4,length=47.60265806708255,length_median=47.13015351253]:50.35907596565558,(567[&rate_range={9.279877211935373E-8,0.004633121174235428},height_95%_HPD={1.9895196601282805E-11,1.220428202941548E-10},length_range={23.03870666473,113.8821542489},height_median=7.099743015714921E-11,length_95%_HPD={33.27641097728,77.26931879153},height=7.159195712021068E-11,rate=4.8315295674307494E-4,height_range={0.0,1.8695800463319756E-10},rate_median=3.3110098030759305E-4,length=54.3510492957155,length_median=53.68056920234,rate_95%_HPD={9.279877211935373E-8,0.0014508985976536784}]:56.00174720920096,((496[&rate_range={9.432996281730723E-8,0.004577956452798817},height_95%_HPD={2.063416104647331E-11,1.2357759260339662E-10},length_range={14.31707100609,87.46631002467},height_median=7.105427357601002E-11,length_95%_HPD={20.7551747909,55.50805069993},height=7.157797967091733E-11,rate=4.835273831406449E-4,height_range={0.0,1.8997070583282039E-10},rate_median=3.3555771845194263E-4,length=37.57207198928095,length_median=36.58868992962,rate_95%_HPD={9.432996281730723E-8,0.0014569806392622138}]:37.572071989281035,190[&rate_range={9.570718461689099E-8,0.004806497023542675},height_95%_HPD={2.063416104647331E-11,1.2357759260339662E-10},length_range={14.31707100609,87.46631002467},height_median=7.105427357601002E-11,length_95%_HPD={20.7551747909,55.50805069993},height=7.157797967091733E-11,rate=4.7828285938373265E-4,height_range={0.0,1.8997070583282039E-10},rate_median=3.288961884319719E-4,length=37.57207198928095,length_median=36.58868992962,rate_95%_HPD={9.570718461689099E-8,0.001434247606209}]:37.572071989281035)[&height_95%_HPD={20.755174791010063,55.508050699990065},length_range={1.253469307674,68.34437547868},length_95%_HPD={2.965739460279,25.69921428041},height_range={14.317071006151934,87.46631002471696},rate_95%_HPD={9.476432205441704E-8,0.0014404954111250376},rate_range={9.476432205441704E-8,0.0043717508874039634},height_median=36.58868992968206,rate=4.8094310539165385E-4,height=37.572071989352615,posterior=1.0,rate_median=3.3384155096058735E-4,length=12.853399947087254,length_median=11.50983245292]:12.811382408240497,794[&rate_range={9.223895257314649E-8,0.004932060350024637},height_95%_HPD={2.091837814077735E-11,1.2306600183364935E-10},length_range={21.49174715624,112.64322046},height_median=7.099743015714921E-11,length_95%_HPD={31.7091100334,71.79406217224},height=7.16066339858881E-11,rate=4.830289217326357E-4,height_range={0.0,1.8599166651256382E-10},rate_median=3.359037701758412E-4,length=50.44768750847008,length_median=49.46285025189,rate_95%_HPD={9.223895257314649E-8,0.001426584135870633}]:50.383454397521504)[&height_95%_HPD={31.778339854151,71.75169603168496},length_range={0.02011326349321,57.34321868947},length_95%_HPD={0.4918155477896,16.65697989859},height_range={21.491747156296015,106.15657309464405},rate_95%_HPD={9.747692080993736E-8,0.0014581948850078148},rate_range={9.747692080993736E-8,0.0048428128154962245},height_median=49.3886989666245,rate=4.842215203014809E-4,height=50.38345439759311,posterior=0.9691436548051919,rate_median=3.339419679761605E-4,length=6.812613690668588,length_median=5.53620564814]:5.618292811679439)[&height_95%_HPD={36.86970767695527,77.26504253529902},length_range={1.934931074459E-4,50.8479910459},length_95%_HPD={0.09574102517281,16.58947624196},height_range={27.148508597658974,113.88215424903302},rate_95%_HPD={9.774977795531148E-8,0.0014427847703891341},rate_range={9.774977795531148E-8,0.0045941428675154595},height_median=55.18027326392098,rate=4.77905873110233E-4,height=56.00174720927255,posterior=0.7142664160034222,rate_median=3.2877537455569913E-4,length=6.330123223248645,length_median=4.871446890101]:5.686305337217725)[&height_95%_HPD={40.41912769286694,84.37863431538096},length_range={4.633421767067,125.0915420347},length_95%_HPD={11.74453338758,72.66061025161},height_range={28.291904923738116,128.53109583231196},rate_95%_HPD={9.941681048183827E-8,0.0012936572251836982},rate_range={9.941681048183827E-8,0.004184402786160615},height_median=60.839974694231955,rate=5.309775501964641E-4,height=61.688052546490276,posterior=1.0,rate_median=4.534371226644369E-4,length=40.53273980891678,length_median=38.53482894923]:40.50489291903775,738[&rate_range={1.375181246030738E-4,0.0015959429697768534},height_95%_HPD={6.934897101018578E-12,1.3102408047416247E-10},length_range={51.97174729404,182.8624050763},height_median=7.099743015714921E-11,length_95%_HPD={70.58435240996,136.8023489111},height=7.161447538421436E-11,rate=5.728041030878041E-4,height_range={0.0,2.2998847271082923E-10},rate_median=5.529782575785294E-4,length=102.225106206392,length_median=100.9068722739,rate_95%_HPD={2.6363978838559333E-4,9.149407114165091E-4}]:102.19294546545642)[&height_95%_HPD={70.607198455115,136.78484948335813},length_range={0.4490928808795,117.7926879268},length_95%_HPD={2.970386964438,54.03584667941},height_range={51.97174729410591,182.86240507632},rate_95%_HPD={9.204423630037883E-8,7.770372695253894E-4},rate_range={9.204423630037883E-8,0.0032792304592847185},height_median=100.87836443325955,rate=2.611570055816967E-4,height=102.19294546552803,posterior=0.9986828922335671,rate_median=1.8440977139536045E-4,length=22.86235113706427,length_median=18.87106551238]:22.871293530387703)[&height_95%_HPD={93.62483446065102,160.84526448075297},length_range={13.38799867068,156.8016849602},length_95%_HPD={51.25079219384,133.2168271725},height_range={84.21667659801096,213.59069587743403},rate_95%_HPD={9.248232805465871E-5,7.049089797460548E-4},rate_range={1.111147792027099E-5,0.0026987382814505794},height_median=122.84824241566798,rate=3.7139029427856146E-4,height=125.06423899591573,posterior=1.0,rate_median=3.4198404404169313E-4,length=93.24611611166964,length_median=94.29668902121]:88.82348484752208,((((492[&rate_range={9.491460076377631E-8,0.004566068726491363},height_95%_HPD={7.958078640513122E-12,1.319904185947962E-10},length_range={86.35077646012,189.7151157334},height_median=7.196376827778295E-11,length_95%_HPD={114.2762201026,161.7023218088},height=7.16970615493839E-11,rate=4.861672209898532E-4,height_range={0.0,1.928697201947216E-10},rate_median=3.3371456670931943E-4,length=136.96017811068796,length_median=136.2839961233,rate_95%_HPD={9.491460076377631E-8,0.001466396457152274}]:137.03658837038688,((103[&rate_range={8.63440027027494E-8,0.004591592918807241},height_95%_HPD={3.893774191965349E-11,1.0504663805477321E-10},length_range={24.84217822781,105.3600045908},height_median=7.105427357601002E-11,length_95%_HPD={34.04220877615,79.9991966115},height=7.158433648917856E-11,rate=4.827617268245704E-4,height_range={1.1937117960769683E-11,1.6996182239381596E-10},rate_median=3.312559546962107E-4,length=56.086737270499555,length_median=55.16947344249,rate_95%_HPD={8.63440027027494E-8,0.0014395291331248492}]:56.08673727049955,(501[&rate_range={3.251786027332929E-5,0.0023911746061870015},height_95%_HPD={3.893774191965349E-11,1.0606981959426776E-10},length_range={12.52271906376,80.98054121395},height_median=7.105427357601002E-11,length_95%_HPD={18.52165061425,50.58458922574},height=7.156081229419977E-11,rate=5.822644356685635E-4,height_range={6.139089236967266E-12,1.659827830735594E-10},rate_median=5.413750470479127E-4,length=33.478769487039656,length_median=32.39062709857,rate_95%_HPD={1.4894941445537958E-4,0.0010877837930282}]:33.48120524104335,(503[&rate_range={2.9035855208901607E-7,0.002668742601882707},height_95%_HPD={3.7971403799019754E-11,1.0601297617540695E-10},length_range={5.953697042078,77.16528883793},height_median=7.105427357601002E-11,length_95%_HPD={9.798997873323,36.24510951124},height=7.157346130029698E-11,rate=3.239966175480438E-4,height_range={9.15179043659009E-12,1.6495960153406486E-10},rate_median=2.7327525994496466E-4,length=21.94761073847513,length_median=20.89429150901,rate_95%_HPD={9.194892565053184E-6,7.646074968353517E-4}]:21.94547806636224,502[&rate_range={9.3798814632996E-8,0.0019287534614562832},height_95%_HPD={3.7971403799019754E-11,1.0601297617540695E-10},length_range={5.953697042078,77.16528883793},height_median=7.105427357601002E-11,length_95%_HPD={9.798997873323,36.24510951124},height=7.157340498863935E-11,rate=2.1353162374482346E-4,height_range={9.15179043659009E-12,1.6495960153406486E-10},rate_median=1.6616875003214057E-4,length=21.947714200170402,length_median=20.89429150901,rate_95%_HPD={9.3798814632996E-8,5.761635529652052E-4}]:21.94547806636224)[&height_95%_HPD={9.823542893187721,36.2642278873534},length_range={0.2771599250292,56.7013033022},length_95%_HPD={1.299175342224,24.88399322324},height_range={5.953697042154033,77.16528883801902},rate_95%_HPD={9.115824045209981E-8,7.04943676428898E-4},rate_range={9.115824045209981E-8,0.0039754669377958995},height_median=20.891429035813985,rate=2.274332454952292E-4,height=21.945478066433814,posterior=0.9996397653972149,rate_median=1.499659151269421E-4,length=11.536480734273686,length_median=10.18251708959]:11.535727174681092)[&height_95%_HPD={18.523736441740823,50.58458922577},length_range={2.143684982695,75.65003960464},length_95%_HPD={5.33713079244,43.53788687228},height_range={12.522719063834927,80.980541214043},rate_95%_HPD={8.474037126832134E-8,0.00153555423216614},rate_range={8.474037126832134E-8,0.004450477491194731},height_median=32.3920890343947,rate=5.851414170862215E-4,height=33.48120524111491,posterior=1.0,rate_median=4.652410625167105E-4,length=22.605532029455738,length_median=20.95471547979]:22.605532029456228)[&height_95%_HPD={34.04220877623004,79.99919661155712},length_range={10.64511474494,98.77262229501},length_95%_HPD={23.58044249527,72.72406580016},height_range={24.842178227867066,105.3600045908841},rate_95%_HPD={5.086797008285817E-7,0.0011398400590669762},rate_range={2.751873503686333E-7,0.002869093506582401},height_median=55.16947344254805,rate=5.674822390453149E-4,height=56.086737270571135,posterior=1.0,rate_median=5.358858635723772E-4,length=48.05984426522043,length_median=47.58811698891]:48.05984426522019,(((161[&rate_range={9.327731147600386E-8,0.0032881142066971854},height_95%_HPD={3.694822225952521E-11,1.049897946359124E-10},length_range={0.8693971159702,50.5015200683},height_median=7.105427357601002E-11,length_95%_HPD={2.324618299248,23.91177543812},height=7.156627644470637E-11,rate=2.0969760284663942E-4,height_range={1.3017142919125035E-11,1.5990053725545295E-10},rate_median=1.3754654855980918E-4,length=11.456785551669093,length_median=10.18203513225,rate_95%_HPD={9.327731147600386E-8,6.532840933497173E-4}]:11.45678555166895,131[&rate_range={1.351024143041652E-5,0.004922065846323895},height_95%_HPD={3.694822225952521E-11,1.049897946359124E-10},length_range={0.8693971159702,50.5015200683},height_median=7.105427357601002E-11,length_95%_HPD={2.324618299248,23.91177543812},height=7.156627644470637E-11,rate=7.495618686955209E-4,height_range={1.3017142919125035E-11,1.5990053725545295E-10},rate_median=6.477183816309684E-4,length=11.456785551669093,length_median=10.18203513225,rate_95%_HPD={8.160661367796136E-5,0.0016547170866946681}]:11.45678555166895)[&height_95%_HPD={2.3246182993229922,23.911775438192024},length_range={7.923167566187,74.84859219762},length_95%_HPD={18.94523101007,55.36606952466},height_range={0.8693971160299725,50.50152006837203},rate_95%_HPD={1.3905867767910265E-4,0.0010397789866957608},rate_range={3.777914617839389E-5,0.003242591233999812},height_median=10.182035132305714,rate=5.373287118213321E-4,height=11.456785551740516,posterior=1.0,rate_median=4.925335102363582E-4,length=37.077626702352944,length_median=36.87193901479]:37.07762670235272,(109[&rate_range={1.0655418976734128E-5,0.002299087266262184},height_95%_HPD={3.7971403799019754E-11,1.0606981959426776E-10},length_range={6.030082153222,59.41284574084},height_median=7.105427357601002E-11,length_95%_HPD={11.6793825867,38.8697472686},height=7.156986951240688E-11,rate=4.730003123996796E-4,height_range={3.0127011996228248E-12,1.6200374375330284E-10},rate_median=4.2246294022628644E-4,length=24.262683424540498,length_median=23.48487120476,rate_95%_HPD={6.536961816660801E-5,9.853773844272378E-4}]:24.262683424540395,(99[&rate_range={9.901101888592485E-8,0.004352065899823313},height_95%_HPD={3.5981884138891473E-11,1.049897946359124E-10},length_range={3.155201260676,40.08141869598},height_median=7.105427357601002E-11,length_95%_HPD={5.696510998493,23.04549805485},height=7.157862981460098E-11,rate=8.473899391857605E-4,height_range={5.059064278611913E-12,1.659259396546986E-10},rate_median=7.748589037492523E-4,length=13.593684433430218,length_median=12.93382582953,rate_95%_HPD={2.884843209955453E-7,0.0018772173617926887}]:13.59368443343005,151[&rate_range={9.435821032734922E-8,0.0048743243526234575},height_95%_HPD={3.5981884138891473E-11,1.049897946359124E-10},length_range={3.155201260676,40.08141869598},height_median=7.105427357601002E-11,length_95%_HPD={5.696510998493,23.04549805485},height=7.157862981460098E-11,rate=4.8234835222777316E-4,height_range={5.059064278611913E-12,1.659259396546986E-10},rate_median=3.358289585899484E-4,length=13.593684433430218,length_median=12.93382582953,rate_95%_HPD={9.435821032734922E-8,0.0014402137908073034}]:13.59368443343005)[&height_95%_HPD={5.696510998557812,23.04549805494105},length_range={5.405036715196E-4,44.42803258483},length_95%_HPD={5.405036715196E-4,23.59784422154},height_range={3.155201260772003,40.081418696070955},rate_95%_HPD={8.940846750849593E-8,0.0017512730034827304},rate_range={8.940846750849593E-8,0.004600597794113256},height_median=12.93382582960902,rate=6.954767714084301E-4,height=13.593684433501629,posterior=1.0,rate_median=5.796862497836619E-4,length=10.668998991110543,length_median=9.74827806294]:10.668998991110335)[&height_95%_HPD={11.679382586794077,38.86974726867294},length_range={4.693228061258,61.04853705572},length_95%_HPD={10.04644341732,39.86373126834},height_range={6.030082153281228,59.412845740921},rate_95%_HPD={9.420820569232889E-8,5.336678859820482E-4},rate_range={9.420820569232889E-8,0.002454477701599554},height_median=23.48487120483395,rate=2.0808499522955562E-4,height=24.262683424611964,posterior=1.0,rate_median=1.6516651398222357E-4,length=24.271728829481546,length_median=23.54908253514]:24.27172882948127)[&height_95%_HPD={33.81863846620092,64.87620442430011},length_range={9.710567750763,69.15654279537},length_95%_HPD={18.26243148969,50.13188333365},height_range={23.417473095092987,83.46848446984598},rate_95%_HPD={1.640522523478457E-4,0.001183105790198004},rate_range={5.346477561492281E-5,0.003528685499331254},height_median=47.97502730660494,rate=6.29860532029241E-4,height=48.53441225409323,posterior=1.0,rate_median=5.789350722264289E-4,length=34.05914865093945,length_median=33.6422015046]:34.05914865093971,(((98[&rate_range={2.8604966128552136E-5,0.003197148878303338},height_95%_HPD={3.7914560380158946E-11,1.0606981959426776E-10},length_range={7.797976946151,82.3472878287},height_median=7.111111699487083E-11,length_95%_HPD={13.89637671792,60.71804707464},height=7.159193024419226E-11,rate=5.6545861709782E-4,height_range={1.3073986337985843E-11,1.7001866581267677E-10},rate_median=4.988896152873578E-4,length=37.128427218046106,length_median=36.59087382568,rate_95%_HPD={1.2468891026798913E-4,0.0011828594482483224}]:37.12842721804583,155[&rate_range={1.1338185086926519E-5,0.0029898881318099215},height_95%_HPD={3.7914560380158946E-11,1.0606981959426776E-10},length_range={7.797976946151,82.3472878287},height_median=7.111111699487083E-11,length_95%_HPD={13.89637671792,60.71804707464},height=7.159193024419226E-11,rate=4.550745492686666E-4,height_range={1.3073986337985843E-11,1.7001866581267677E-10},rate_median=4.000246168827409E-4,length=37.128427218046106,length_median=36.59087382568,rate_95%_HPD={7.601966580393152E-5,9.668911402081615E-4}]:37.12842721804583)[&height_95%_HPD={13.896376717997953,60.718047074699996},length_range={0.4847315464662,75.50097257954},length_95%_HPD={6.241326753873,53.75653337974},height_range={7.797976946206063,82.34728782875726},rate_95%_HPD={1.4014391121419298E-5,8.898494389541585E-4},rate_range={2.916476599832603E-7,0.0035842717928279665},height_median=36.59087382575325,rate=3.632053795804739E-4,height=37.12842721811742,posterior=1.0,rate_median=2.937253434572369E-4,length=30.28091717806778,length_median=30.23760743672]:29.01803444511951,((((146[&rate_range={3.1426604501160045E-7,0.0014550540252914297},height_95%_HPD={3.68913788406644E-11,1.0606981959426776E-10},length_range={9.115915485393,61.56831362547},height_median=7.116796041373163E-11,length_95%_HPD={17.47369475537,42.24616289088},height=7.157312854959276E-11,rate=1.7056418882976864E-4,height_range={1.3017142919125035E-11,1.6547119230381213E-10},rate_median=1.3932455655832284E-4,length=30.07453986089203,length_median=29.91557883988,rate_95%_HPD={3.7953220671721277E-6,4.1790498532429864E-4}]:30.07453986089281,(159[&rate_range={9.808374921066707E-8,0.002283086373947232},height_95%_HPD={3.61524143954739E-11,1.0606981959426776E-10},length_range={4.427376676433,54.45300668111},height_median=7.122480383259244E-11,length_95%_HPD={8.530043103565,28.97650780618},height=7.156159553816512E-11,rate=3.407538137775764E-4,height_range={8.071765478234738E-12,1.7547563402331434E-10},rate_median=2.839518056286241E-4,length=18.477068046113548,length_median=17.91964084381,rate_95%_HPD={9.808374921066707E-8,8.477606574293227E-4}]:18.477068046113,118[&rate_range={9.69249849245375E-8,0.004573890465741643},height_95%_HPD={3.61524143954739E-11,1.0606981959426776E-10},length_range={4.427376676433,54.45300668111},height_median=7.122480383259244E-11,length_95%_HPD={8.530043103565,28.97650780618},height=7.156159553816512E-11,rate=4.770410875606674E-4,height_range={8.071765478234738E-12,1.7547563402331434E-10},rate_median=3.2856118846088053E-4,length=18.477068046113548,length_median=17.91964084381,rate_95%_HPD={9.69249849245375E-8,0.0014297676785230496}]:18.477068046113)[&height_95%_HPD={8.530043103654009,28.97650780627083},length_range={0.6814782014316,41.68112386827},length_95%_HPD={2.814671349013,22.35294896478},height_range={4.427376676536085,54.45300668117801},rate_95%_HPD={9.424061710393171E-8,0.001074756081145498},rate_range={9.424061710393171E-8,0.0035573118408039044},height_median=17.919640843869445,rate=4.0005230958222143E-4,height=18.477068046184563,posterior=1.0,rate_median=3.1208183835489036E-4,length=11.597471814778977,length_median=10.73198868188]:11.59747181477982)[&height_95%_HPD={17.473694755439,42.24616289091705},length_range={0.4610453336109,38.35428243451},length_95%_HPD={1.936047084497,22.02512849831},height_range={9.11591548546346,61.56831362555977},rate_95%_HPD={9.589151901448627E-8,6.091734230573098E-4},rate_range={9.589151901448627E-8,0.0028628356735106142},height_median=29.915578839964837,rate=1.9174994282159132E-4,height=30.074539860964382,posterior=1.0,rate_median=1.2308802589185126E-4,length=10.953949326722052,length_median=9.954667917932]:8.995238791020686,96[&rate_range={3.9204211886565333E-5,0.004423847913332784},height_95%_HPD={3.694822225952521E-11,1.0595613275654614E-10},length_range={4.709097047633,74.05011726905},height_median=7.116796041373163E-11,length_95%_HPD={13.17278754532,50.71935319908},height=7.157129970052988E-11,rate=7.054143716570324E-4,height_range={5.4569682106375694E-12,1.6547119230381213E-10},rate_median=6.155202768365715E-4,length=33.45013108085264,length_median=35.09561628643,rate_95%_HPD={1.746506860533072E-4,0.0014602122619509629}]:39.069778651913495)[&height_95%_HPD={27.4828026670466,50.00523351428444},length_range={1.177381107595E-4,28.24787703094},length_95%_HPD={1.177381107595E-4,11.54975428847},height_range={17.04809815954161,68.2111983645151},rate_95%_HPD={9.218437078733498E-8,0.001048022978611266},rate_range={9.218437078733498E-8,0.003226248244993001},height_median=39.13798499115228,rate=3.3174925506226287E-4,height=39.06977865198507,posterior=0.25829946752822774,rate_median=2.1306399734941114E-4,length=3.772155190927036,length_median=2.628166131443]:3.7115222267863643,(((157[&rate_range={2.6862387027419024E-6,0.0027721255815625844},height_95%_HPD={3.694822225952521E-11,1.0606981959426776E-10},length_range={4.041412443351,67.42717428041},height_median=7.116796041373163E-11,length_95%_HPD={8.901224120989,52.69091094291},height=7.157629416061935E-11,rate=2.798756606357948E-4,height_range={7.901235221652314E-12,1.7024603948812E-10},rate_median=2.2992975208209883E-4,length=28.783385927134443,length_median=27.31016932502,rate_95%_HPD={5.96605996287479E-6,6.769280561315688E-4}]:25.805998426350342,100[&rate_range={1.0551269904715199E-7,0.002209733230334409},height_95%_HPD={3.694822225952521E-11,1.0606981959426776E-10},length_range={4.041412443351,62.83244904103},height_median=7.116796041373163E-11,length_95%_HPD={9.758285475469,49.34970578331},height=7.157585134622065E-11,rate=1.8927587155361452E-4,height_range={7.901235221652314E-12,1.7024603948812E-10},rate_median=1.4577174080823436E-4,length=28.626242986871723,length_median=27.95024772576,rate_95%_HPD={2.522029463232516E-6,4.900435780576469E-4}]:25.805998426350342)[&height_95%_HPD={8.589133058561913,43.654711761606336},length_range={0.004096394377555,51.76387065741},length_95%_HPD={0.0673874065585,26.85180227297},height_range={4.041412443395757,59.838391091726066},rate_95%_HPD={9.3798814632996E-8,7.342753037718425E-4},rate_range={9.3798814632996E-8,0.0035488181792241243},height_median=25.18550456446667,rate=2.2281630005499827E-4,height=25.80599842642192,posterior=0.7800880323310556,rate_median=1.3666482552954852E-4,length=10.395550058658719,length_median=8.1860976870895]:6.791239732278033,139[&rate_range={1.728850506783047E-6,0.002112291454886063},height_95%_HPD={3.68913788406644E-11,1.0584244591882452E-10},length_range={7.86420051064,67.37652415456},height_median=7.122480383259244E-11,length_95%_HPD={20.02464204081,53.82736927727},height=7.15729199404974E-11,rate=2.0733234009830156E-4,height_range={6.934897101018578E-12,1.6649437384330668E-10},rate_median=1.7633590438006873E-4,length=38.75626230655434,length_median=39.8469962163,rate_95%_HPD={1.6071690065793223E-5,4.7118551042626115E-4}]:32.59723815862838)[&height_95%_HPD={15.639696121462975,47.59822027795428},length_range={2.735670867082E-5,44.23876994089},length_95%_HPD={2.735670867082E-5,23.19846686393},height_range={7.864200510678813,62.398131656584724},rate_95%_HPD={9.186466557397484E-8,8.870528630592995E-4},rate_range={9.186466557397484E-8,0.0034958669129078143},height_median=32.958781601085605,rate=2.6301556157533844E-4,height=32.59723815869995,posterior=0.31883013812745553,rate_median=1.564369235742026E-4,length=8.018374818615351,length_median=5.677531445275999]:6.999328673195642,(101[&rate_range={9.135225651789026E-8,0.0014314197873564556},height_95%_HPD={3.694822225952521E-11,1.0601297617540695E-10},length_range={4.709097047633,59.46552807799},height_median=7.116796041373163E-11,length_95%_HPD={12.76925236478,41.3746439447},height=7.156125254897768E-11,rate=1.082469557806427E-4,height_range={5.4569682106375694E-12,1.5995738067431375E-10},rate_median=7.118134969328684E-5,length=27.86359457579555,length_median=28.07720068084,rate_95%_HPD={9.135225651789026E-8,3.3671223793576134E-4}]:31.173697895082245,(((((110[&rate_range={1.1068986718946882E-5,0.004341784467859087},height_95%_HPD={3.672084858408198E-11,1.0572875908110291E-10},length_range={0.5582609224661,28.91436234881},height_median=7.116796041373163E-11,length_95%_HPD={1.828900165969,14.75333322003},height=7.156571588775079E-11,rate=6.910436518115361E-4,height_range={3.922195901395753E-12,1.6393641999457031E-10},rate_median=5.914416434586074E-4,length=7.640635639523415,length_median=7.04505338425,rate_95%_HPD={4.864445233803765E-5,0.0015595557595546774}]:7.575121515432119,133[&rate_range={8.977059961621539E-8,0.0033598483528505143},height_95%_HPD={3.672084858408198E-11,1.0572875908110291E-10},length_range={0.5582609224661,30.77157695072},height_median=7.116796041373163E-11,length_95%_HPD={1.74870649921,15.22268417859},height=7.156668086479306E-11,rate=2.3113378875545476E-4,height_range={3.922195901395753E-12,1.6393641999457031E-10},rate_median=1.5449764222503029E-4,length=7.788589796099081,length_median=7.121988839517,rate_95%_HPD={8.977059961621539E-8,7.047236205489826E-4}]:7.5751215154321185)[&height_95%_HPD={1.8440017066170071,14.727054892387855},length_range={0.03152739692194,35.95322316584},length_95%_HPD={0.3425212540867,14.82448254044},height_range={0.5582609225157853,28.914362348873908},rate_95%_HPD={6.470203298875851E-6,0.0013197496811357525},rate_range={9.940923179367127E-8,0.004429051199351292},height_median=6.96973647288587,rate=5.129706690275403E-4,height=7.575121515503685,posterior=0.9608582589411354,rate_median=4.0608943577401577E-4,length=6.658893455741671,length_median=5.8470432592775]:5.427410068886848,156[&rate_range={2.9426320155535807E-6,0.003679021275351242},height_95%_HPD={3.6834535421803594E-11,1.0612666301312856E-10},length_range={1.854461396053,35.90415212301},height_median=7.122480383259244E-11,length_95%_HPD={5.606674907618,21.49668135727},height=7.157968181875052E-11,rate=4.92362828329666E-4,height_range={6.934897101018578E-12,1.6393641999457031E-10},rate_median=4.226697059387057E-4,length=13.069820739511307,length_median=12.65701027064,rate_95%_HPD={4.479298593717817E-5,0.0011085942641547097}]:13.002531584318954)[&height_95%_HPD={5.729280339568902,21.069155440001396},length_range={1.416050724146E-4,31.30414149079},length_95%_HPD={1.416050724146E-4,11.41966910267},height_range={2.448753769138989,35.904152123070276},rate_95%_HPD={9.693400460494848E-8,9.628740996677519E-4},rate_range={9.693400460494848E-8,0.004614928751630674},height_median=12.566103381820227,rate=3.110278434872844E-4,height=13.002531584390534,posterior=0.6852337584852135,rate_median=2.0409215217201147E-4,length=4.442818293236564,length_median=3.5500591499854997]:4.287447459365138,97[&rate_range={1.2023527284667133E-4,0.00448931935051718},height_95%_HPD={3.660716174636036E-11,1.0606981959426776E-10},length_range={3.169644829132,39.77219851756},height_median=7.128164725145325E-11,length_95%_HPD={7.315671121774,25.53753430242},height=7.15703238450992E-11,rate=0.0011102544936191542,height_range={5.7980287238024175E-12,1.6694912119419314E-10},rate_median=0.001028808002579465,length=16.206423208194515,length_median=15.84355001147,rate_95%_HPD={3.355512935498234E-4,0.002059796830832652}]:17.289979043684102)[&height_95%_HPD={9.086374994095365,26.372219419164367},length_range={0.1409218438012,30.7634808877},length_95%_HPD={0.8629291440435,14.97466906483},height_range={3.8756773628834935,39.7721985176143},rate_95%_HPD={9.069479165776195E-8,7.633537516751718E-4},rate_range={9.069479165776195E-8,0.0035528688603879725},height_median=16.894677249003735,rate=2.462376437016869E-4,height=17.28997904375567,posterior=1.0,rate_median=1.6343361119887723E-4,length=6.932352165473098,length_median=6.133701962601]:5.1595312468069885,158[&rate_range={1.5959196375637893E-5,0.002391919185553843},height_95%_HPD={3.672084858408198E-11,1.0612666301312856E-10},length_range={6.445833607998,46.49210916806},height_median=7.122480383259244E-11,length_95%_HPD={13.63945273828,32.66815768834},height=7.158113056412432E-11,rate=4.279787245510083E-4,height_range={8.924416761146858E-12,1.6893864085432142E-10},rate_median=3.8273701721407247E-4,length=22.78998373683697,length_median=22.53159011428,rate_95%_HPD={6.823767567839116E-5,8.883154057951918E-4}]:22.44951029049108)[&height_95%_HPD={13.578464624157334,32.0334096373943},length_range={6.169625116001E-4,24.64573157751},length_95%_HPD={6.169625116001E-4,10.13022574167},height_range={8.538543632450569,43.816164123482736},rate_95%_HPD={8.542147747127265E-8,0.0010176518273284697},rate_range={8.542147747127265E-8,0.004165662805972153},height_median=22.122977917639048,rate=3.295439146056682E-4,height=22.44951029056266,posterior=0.4157219889453006,rate_median=2.1705695661513303E-4,length=3.57052499377016,length_median=2.612195200234]:3.5517261120469925,(128[&rate_range={9.570718461689099E-8,0.0018115995015969362},height_95%_HPD={3.68913788406644E-11,1.0606981959426776E-10},length_range={4.390903081646,44.59345595652},height_median=7.128164725145325E-11,length_95%_HPD={12.22499617292,31.83309274945},height=7.156146179797822E-11,rate=2.1900285242771954E-4,height_range={6.423306331271306E-12,1.667217475187499E-10},rate_median=1.794323754740588E-4,length=21.867498296620173,length_median=21.62708477023,rate_95%_HPD={2.800354471384149E-6,5.360676720361227E-4}]:22.02037143590372,(141[&rate_range={5.208700328750319E-7,0.0027719440732538415},height_95%_HPD={3.6834535421803594E-11,1.0601297617540695E-10},length_range={4.390903081646,40.94549927162},height_median=7.128164725145325E-11,length_95%_HPD={9.681743181077,26.62970016514},height=7.156768359624216E-11,rate=2.6887238188956E-4,height_range={4.433786671143025E-12,1.687112671788782E-10},rate_median=2.2069997199238977E-4,length=18.058987426659915,length_median=17.69431610036,rate_95%_HPD={4.0355056029688045E-6,6.627929808912376E-4}]:18.094006722808246,(164[&rate_range={1.66391205579515E-6,0.004451708027171828},height_95%_HPD={3.7061909097246826E-11,1.0606981959426776E-10},length_range={0.4118849406447,21.37470532379},height_median=7.122480383259244E-11,length_95%_HPD={1.116309473391,9.822637279004},height=7.158991262309525E-11,rate=5.497640761868462E-4,height_range={3.410605131648481E-12,1.617195266589988E-10},rate_median=4.491674024766358E-4,length=5.036536661031648,length_median=4.60941538261,rate_95%_HPD={8.71219468993303E-6,0.0013468638091543824}]:5.036536661031595,134[&rate_range={9.044746208622832E-8,0.003865932310035045},height_95%_HPD={3.7061909097246826E-11,1.0606981959426776E-10},length_range={0.4118849406447,21.37470532379},height_median=7.122480383259244E-11,length_95%_HPD={1.116309473391,9.822637279004},height=7.158991262309525E-11,rate=2.7475444315303813E-4,height_range={3.410605131648481E-12,1.617195266589988E-10},rate_median=1.8318150003282608E-4,length=5.036536661031648,length_median=4.60941538261,rate_95%_HPD={9.044746208622832E-8,8.400378474614234E-4}]:5.036536661031595)[&height_95%_HPD={1.1163094734604897,9.822637279073206},length_range={2.278212020955,38.3323867891},length_95%_HPD={5.856333878499,21.09527219966},height_range={0.4118849407069547,21.374705323843045},rate_95%_HPD={3.486499486500094E-5,0.0010826235860413118},rate_range={7.800377241732865E-6,0.0031161431765792114},height_median=4.609415382669624,rate=4.900297169493817E-4,height=5.0365366611031845,posterior=1.0,rate_median=4.265281202413629E-4,length=13.221777163223681,length_median=12.74874854748]:13.05747006177663)[&height_95%_HPD={10.081162618866074,26.596307404990227},length_range={0.001528947143861,23.87763381184},length_95%_HPD={0.1730396787157,9.835548647903},height_range={6.542099382962647,40.94549927169612},rate_95%_HPD={8.392012573090675E-7,0.0015015632459879826},rate_range={9.431718000050221E-8,0.004141653320480137},height_median=17.719298304523903,rate=5.969537635299711E-4,height=18.094006722879815,posterior=0.9380959349776542,rate_median=4.8182662077467275E-4,length=4.225765821867925,length_median=3.5953387262814998]:3.9263647130954666)[&height_95%_HPD={13.252208563796671,31.33388578879709},length_range={0.001077737107789,23.13768131785},length_95%_HPD={0.001077737107789,7.73286394594},height_range={8.417167860596066,44.13869833000399},rate_95%_HPD={9.366244344902573E-8,0.001071798163882127},rate_range={9.366244344902573E-8,0.004350026554851404},height_median=21.694934177174986,rate=3.4699723360239707E-4,height=22.02037143597528,posterior=0.772095327081762,rate_median=2.3134981818361477E-4,length=2.9315443523574705,length_median=2.2737535283395003]:3.980864966634371)[&height_95%_HPD={17.11826477502649,35.3616416614193},length_range={0.1131072560449,30.42057137791},length_95%_HPD={0.6852559390395,12.08611618317},height_range={13.229207498267499,49.36352530033008},rate_95%_HPD={9.808929020102303E-8,9.498498178000689E-4},rate_range={9.808929020102303E-8,0.0034483160094872195},height_median=25.64792141628112,rate=3.112312388948409E-4,height=26.001236402609653,posterior=1.0,rate_median=2.125931920074811E-4,length=5.4871525485371775,length_median=4.757371176326]:5.172461492544155)[&height_95%_HPD={20.776491926501023,42.46827250194167},length_range={0.005264173741701,35.62167127004},length_95%_HPD={0.5442036030087,19.27082018652},height_range={15.071259109236962,59.4655280780745},rate_95%_HPD={1.7792381486409072E-6,0.0011078177904406857},rate_range={5.765450743485763E-7,0.0038286235167494815},height_median=30.830509609217984,rate=4.246867626361154E-4,height=31.173697895153808,posterior=0.6023460278506377,rate_median=3.3073704556262323E-4,length=9.227080373284078,length_median=8.411503292815]:8.422868936741786)[&height_95%_HPD={28.840265282364157,50.68415481627676},length_range={1.644046147931E-5,27.65213413603},length_95%_HPD={1.644046147931E-5,10.89527177761},height_range={21.82130028275958,64.39421888923158},rate_95%_HPD={9.429237854316742E-8,0.0010185615663744938},rate_range={9.429237854316742E-8,0.0042115945625881},height_median=39.429012548882554,rate=3.2803314461073754E-4,height=39.59656683189559,posterior=0.23694430998187568,rate_median=2.1752544694507648E-4,length=3.857924887092816,length_median=2.8161553415435003]:3.184734046875839)[&height_95%_HPD={33.11303160840504,52.543768458960756},length_range={0.001822438071613,20.59753054358},length_95%_HPD={0.04612432073416,9.220504692},height_range={26.740773202754553,65.24401809591092},rate_95%_HPD={9.537571086518617E-8,0.001027981645445945},rate_range={9.537571086518617E-8,0.00349829115035968},height_median=42.626072534769776,rate=3.3504580823004297E-4,height=42.78130087877143,posterior=0.4602334770519301,rate_median=2.2370961717274723E-4,length=3.6404009386784524,length_median=2.921393457395]:4.450677649186964,(160[&rate_range={2.9637221183609183E-6,0.001501353093711453},height_95%_HPD={3.780087354243733E-11,1.0612666301312856E-10},length_range={25.38660705568,66.65852548079},height_median=7.111111699487083E-11,length_95%_HPD={31.01274250161,50.61744173084},height=7.155907495158056E-11,rate=1.993939142514818E-4,height_range={1.290345608140342E-11,1.6854073692229576E-10},rate_median=1.752745197364028E-4,length=40.82620420983152,length_median=40.62167242359,rate_95%_HPD={1.9726695312491777E-5,4.34270638159925E-4}]:40.82438659959562,((111[&rate_range={8.831893485235988E-8,0.0011966165556474909},height_95%_HPD={3.780087354243733E-11,1.0618350643198937E-10},length_range={15.4721438539,48.67225732162},height_median=7.122480383259244E-11,length_95%_HPD={20.68645422202,37.65909500289},height=7.157545588480678E-11,rate=1.1304200006445898E-4,height_range={1.1937117960769683E-11,1.7348611436318606E-10},rate_median=7.88745058465964E-5,length=28.848981183497642,length_median=28.58850132219,rate_95%_HPD={8.831893485235988E-8,3.3753431451745837E-4}]:28.84898118349755,113[&rate_range={0.0019219207277869348,0.005440403231245461},height_95%_HPD={3.780087354243733E-11,1.0618350643198937E-10},length_range={15.4721438539,48.67225732162},height_median=7.122480383259244E-11,length_95%_HPD={20.68645422202,37.65909500289},height=7.157545588480678E-11,rate=0.003911886357592604,height_range={1.1937117960769683E-11,1.7348611436318606E-10},rate_median=0.003944838228046747,length=28.848981183497642,length_median=28.58850132219,rate_95%_HPD={0.003056740463162608,0.004656710972748047}]:28.84898118349755)[&height_95%_HPD={20.686454222079988,37.65909500294936},length_range={0.8299558215698,30.57271308781},length_95%_HPD={2.11243085365,11.84943344215},height_range={15.472143853952105,48.672257321658606},rate_95%_HPD={1.0480281261443554E-7,0.0015288679508195257},rate_range={1.0480281261443554E-7,0.004464934526893131},height_median=28.58850132223654,rate=6.428411257075305E-4,height=28.848981183569126,posterior=1.0,rate_median=5.453997709720957E-4,length=6.640100236290147,length_median=6.270143843976]:6.640100236290078,(121[&rate_range={2.1572125256775826E-6,0.0028319083294131376},height_95%_HPD={3.6834535421803594E-11,1.0601297617540695E-10},length_range={3.688235856954,54.33963868757},height_median=7.116796041373163E-11,length_95%_HPD={8.972933612638,34.13290682174},height=7.156524811704926E-11,rate=3.4562124908695294E-4,height_range={1.0345502232667059E-11,1.744524524838198E-10},rate_median=2.9665116992213977E-4,length=21.612555139234882,length_median=21.45202465462,rate_95%_HPD={2.13332534769906E-5,7.868643962415888E-4}]:21.612555139234534,154[&rate_range={2.544411663561257E-5,0.004122612621177884},height_95%_HPD={3.6834535421803594E-11,1.0601297617540695E-10},length_range={3.688235856954,54.33963868757},height_median=7.116796041373163E-11,length_95%_HPD={8.972933612638,34.13290682174},height=7.156524811704926E-11,rate=5.817652932342677E-4,height_range={1.0345502232667059E-11,1.744524524838198E-10},rate_median=5.148598540341163E-4,length=21.612555139234882,length_median=21.45202465462,rate_95%_HPD={1.069738870693736E-4,0.001212949342827649}]:21.612555139234534)[&height_95%_HPD={8.9729336127088,34.132906821823155},length_range={0.5542645945731,39.08765832445},length_95%_HPD={2.74621087838,25.54031350581},height_range={3.6882358570230735,54.33963868763624},rate_95%_HPD={7.799782840946863E-7,8.515495106767062E-4},rate_range={1.120058102866358E-7,0.0028394435546902057},height_median=21.45202465466855,rate=3.286395439764019E-4,height=21.6125551393061,posterior=1.0,rate_median=2.5786685510958035E-4,length=13.876526280553215,length_median=13.2523103982]:13.876526280553104)[&height_95%_HPD={26.488109424711638,44.737883692083926},length_range={0.6365788653695,21.27561025276},length_95%_HPD={1.635596959309,9.75569694832},height_range={19.911489378045985,63.54312182058396},rate_95%_HPD={1.0368662831000655E-7,0.0013378778911463732},rate_range={1.0368662831000655E-7,0.004353990345487127},height_median=35.30008015141635,rate=5.388924393898555E-4,height=35.489081419859204,posterior=1.0,rate_median=4.374772435294352E-4,length=5.3321703124887,length_median=4.954836329983]:5.335305179807975)[&height_95%_HPD={31.013159283042967,50.620797611335945},length_range={3.6377851238E-5,17.69901710818},length_95%_HPD={0.6643321314804,7.90155864758},height_range={25.386607055761658,66.65852548087156},rate_95%_HPD={1.0361658349141452E-7,0.0015250386169461962},rate_range={1.0361658349141452E-7,0.004300277969095502},height_median=40.62013095783993,rate=6.021549708916699E-4,height=40.82438659966718,posterior=0.9980412243473562,rate_median=4.845519164130218E-4,length=3.8392218507116214,length_median=3.439701955226]:6.407591928291218)[&height_95%_HPD={37.531106524094014,57.883523242063234},length_range={5.343841561855,44.59408712639},length_95%_HPD={10.00393528011,28.28640840534},height_range={30.09703516700199,74.05011726912306},rate_95%_HPD={3.413338595809606E-4,0.001958282752817024},rate_range={8.917700458165881E-5,0.004663439430102753},height_median=46.935717627160955,rate=0.001076091839538803,height=47.2319785279584,posterior=1.0,rate_median=0.0010043382328751426,length=19.030371759731718,length_median=18.66307592592]:18.914483135278537)[&height_95%_HPD={55.823093024319064,77.01370740899256},length_range={6.512043347726E-4,18.39969227929},length_95%_HPD={0.2420992088759,8.890061037809},height_range={48.00125981566913,85.39237506360223},rate_95%_HPD={1.0220058923178793E-7,0.0011725201042011425},rate_range={1.0220058923178793E-7,0.004056218557861571},height_median=66.09028642737007,rate=3.9402529950386295E-4,height=66.14646166323693,posterior=0.4514752732717182,rate_median=2.7731535434762615E-4,length=3.9626072318402166,length_median=3.435063279044]:5.600444374805463,((((102[&rate_range={1.0835105605632352E-7,0.0027754500295456164},height_95%_HPD={3.694822225952521E-11,1.0595613275654614E-10},length_range={3.583002820433,73.89477034036},height_median=7.111111699487083E-11,length_95%_HPD={7.468435106209,47.01739239465},height=7.159745774531371E-11,rate=4.2754072894745477E-4,height_range={1.0459189070388675E-11,1.680291461525485E-10},rate_median=3.624036537258414E-4,length=25.205809137092743,length_median=23.46282763966,rate_95%_HPD={2.3086720126295616E-5,9.858559101732216E-4}]:24.17091335446507,166[&rate_range={1.0142422662026454E-6,0.0035668988682173637},height_95%_HPD={3.694822225952521E-11,1.0595613275654614E-10},length_range={3.583002820433,74.60828380473},height_median=7.116796041373163E-11,length_95%_HPD={7.465219920779,48.03234319846},height=7.159765291639984E-11,rate=5.109244674315826E-4,height_range={1.0459189070388675E-11,1.680291461525485E-10},rate_median=4.3921598637318307E-4,length=25.663590895559302,length_median=23.90552316136,rate_95%_HPD={5.0642835143033675E-5,0.0011502338928375722}]:24.17091335446507)[&height_95%_HPD={6.878806937953982,44.51640386720709},length_range={0.01040851121493,67.28454260899},length_95%_HPD={0.01040851121493,37.0990743181},height_range={3.5830028204703126,71.84477490031134},rate_95%_HPD={8.746300936242012E-8,0.0010287024073141683},rate_range={8.746300936242012E-8,0.004377693489355321},height_median=22.563692790631023,rate=3.5652052783592117E-4,height=24.17091335453667,posterior=0.820535623825016,rate_median=2.5762774199274396E-4,length=15.185673845407758,length_median=12.5004062465]:14.606664450171582,152[&rate_range={9.090588555804865E-8,0.004794780596726671},height_95%_HPD={3.780087354243733E-11,1.0629719326971099E-10},length_range={5.085577423583,83.84241465962},height_median=7.111111699487083E-11,length_95%_HPD={13.33392236317,61.36856897721},height=7.159261366294633E-11,rate=4.8114276903232236E-4,height_range={1.2050804798491299E-11,1.6797230273368768E-10},rate_median=3.3474884497453885E-4,length=37.01259495190477,length_median=36.10760425054,rate_95%_HPD={9.090588555804865E-8,0.0014352640964896992}]:38.77757780463666)[&height_95%_HPD={16.6036842646821,62.21160123659109},length_range={0.4626233236597,74.50406411789},length_95%_HPD={6.082982216539,52.2312043551},height_range={8.046069717375985,83.84241465967995},rate_95%_HPD={8.786893282416271E-8,7.010845407952399E-4},rate_range={8.786893282416271E-8,0.003151759236930609},height_median=37.97070869606796,rate=2.7195747695878586E-4,height=38.77757780470825,posterior=1.0,rate_median=2.173193544638669E-4,length=29.880790885472027,length_median=29.78702622117]:28.10331842184015,((((115[&rate_range={4.1332368272160234E-5,0.0030741843107125635},height_95%_HPD={3.7402969610411674E-11,1.0510348147363402E-10},length_range={18.24131121513,80.39092406077},height_median=7.116796041373163E-11,length_95%_HPD={38.75311644648,66.99227015822},height=7.158391479165147E-11,rate=6.529498174293796E-4,height_range={1.5120349416974932E-11,1.653006620472297E-10},rate_median=6.09297471486348E-4,length=53.07612765889416,length_median=53.34779248715,rate_95%_HPD={1.6778760377738757E-4,0.0012245337035801554}]:52.394242496625495,((((116[&rate_range={5.263493646813588E-7,0.0030872367618487748},height_95%_HPD={3.785771696129814E-11,1.0601297617540695E-10},length_range={5.356634979016,60.87553570256},height_median=7.122480383259244E-11,length_95%_HPD={15.85721157719,45.36363443685},height=7.158675661064665E-11,rate=3.652218830556951E-4,height_range={1.4551915228366852E-11,1.7325874068774283E-10},rate_median=3.2298793355526424E-4,length=31.090020561165556,length_median=31.01213465402,rate_95%_HPD={4.548478877445467E-5,7.894152916365052E-4}]:29.69786322809794,130[&rate_range={6.422920444184727E-4,0.005007052368223761},height_95%_HPD={3.694822225952521E-11,1.0504663805477321E-10},length_range={11.17708301151,67.29084435627},height_median=7.122480383259244E-11,length_95%_HPD={19.23621893312,46.75743478133},height=7.158475178765365E-11,rate=0.0020810595334760902,height_range={1.2164491636212915E-11,1.6825651982799172E-10},rate_median=0.0019992030043640896,length=32.921441203287266,length_median=32.51323195067,rate_95%_HPD={0.001043658634068347,0.003297423139546768}]:29.697863228097944)[&height_95%_HPD={17.559064803696174,42.48067223365376},length_range={0.00152094179856,30.4464336736},length_95%_HPD={0.002573476122954,13.4832709119},height_range={11.177083011589673,56.28464429303352},rate_95%_HPD={9.607302082253122E-8,0.001146213152619204},rate_range={9.607302082253122E-8,0.003575397376116187},height_median=29.32338311981772,rate=3.7707736785388404E-4,height=29.697863228169528,posterior=0.15612792831331404,rate_median=2.543553521061744E-4,length=5.117791362494893,length_median=4.02637579631]:4.821660003799732,(117[&rate_range={9.709911301743862E-8,0.004535396526609327},height_95%_HPD={3.700506567838602E-11,1.0601297617540695E-10},length_range={1.96102784526,45.47484937336},height_median=7.122480383259244E-11,length_95%_HPD={3.998877646453,27.1192543334},height=7.159470103371018E-11,rate=4.8391594668250313E-4,height_range={1.3244516594568267E-11,1.6575540939811617E-10},rate_median=3.390593431916447E-4,length=14.623240868236497,length_median=13.67147328952,rate_95%_HPD={9.709911301743862E-8,0.0014503439113329286}]:14.623240868236492,129[&rate_range={9.353602696525184E-8,0.004546166292396633},height_95%_HPD={3.700506567838602E-11,1.0601297617540695E-10},length_range={1.96102784526,45.47484937336},height_median=7.122480383259244E-11,length_95%_HPD={3.998877646453,27.1192543334},height=7.159470103371018E-11,rate=5.142134807624006E-4,height_range={1.3244516594568267E-11,1.6575540939811617E-10},rate_median=4.259167830699579E-4,length=14.623240868236497,length_median=13.67147328952,rate_95%_HPD={9.353602696525184E-8,0.0013026025908051775}]:14.623240868236492)[&height_95%_HPD={3.9988776465492037,27.119254333495803},length_range={1.10113762313,50.29982337632},length_95%_HPD={3.181997031135,29.87804755814},height_range={1.9610278453496335,45.47484937345871},rate_95%_HPD={9.905497796450034E-8,0.0012655708437169717},rate_range={9.905497796450034E-8,0.004535208035158567},height_median=13.67147328960209,rate=5.086274726256829E-4,height=14.623240868308086,posterior=1.0,rate_median=4.264340649670772E-4,length=16.10242556150296,length_median=15.27089075919]:19.89628236366117)[&height_95%_HPD={22.362262851181924,46.94342448308436},length_range={0.002568540885967,32.22445019751},length_95%_HPD={0.1551165479779,13.61003560663},height_range={14.199450206378003,59.203129291832},rate_95%_HPD={9.482963056782408E-8,0.0011192406153270437},rate_range={9.482963056782408E-8,0.0035788043477254766},height_median=34.21659004298658,rate=3.836829716293518E-4,height=34.51952323196926,posterior=0.5832761085657034,rate_median=2.741941384758421E-4,length=5.621182424208025,length_median=4.676122111286]:9.911335989028224,((143[&rate_range={9.210829483043399E-8,0.004699593721945581},height_95%_HPD={3.780087354243733E-11,1.0601297617540695E-10},length_range={4.845046277064,66.21169338564},height_median=7.122480383259244E-11,length_95%_HPD={13.16926836978,48.66735703508},height=7.160322073154892E-11,rate=4.804085890827907E-4,height_range={1.3869794202037156E-11,1.6427748050773516E-10},rate_median=3.3146970091714825E-4,length=32.09536437966034,length_median=32.85944741931,rate_95%_HPD={9.210829483043399E-8,0.0014459501677169674}]:26.361638316572403,150[&rate_range={9.798669358247643E-8,0.004029493702260974},height_95%_HPD={3.68913788406644E-11,1.0510348147363402E-10},length_range={4.845046277064,74.36702440791},height_median=7.116796041373163E-11,length_95%_HPD={14.78531923226,57.70147957103},height=7.16029180563891E-11,rate=0.0010550412914873226,height_range={1.4097167877480388E-11,1.6325429896824062E-10},rate_median=0.0010020076624638146,length=38.68449915866294,length_median=40.3444995509,rate_95%_HPD={2.630362643658637E-4,0.0020142630650934715}]:26.361638316572407)[&height_95%_HPD={10.254831110300131,42.167212609070305},length_range={0.001871525816938,53.18848648503},length_95%_HPD={0.07890176399122,30.15787047257},height_range={4.84504627710993,61.88769405147508},rate_95%_HPD={1.0462603574886164E-7,0.002102600031968661},rate_range={1.0462603574886164E-7,0.004509376675970539},height_median=26.08895817160959,rate=7.967804863014306E-4,height=26.361638316644008,posterior=0.28250272990284925,rate_median=6.415157292475527E-4,length=14.101802017469279,length_median=12.82684408209]:11.956903586992514,124[&rate_range={1.5803252513397758E-6,0.0034284208940323774},height_95%_HPD={3.7914560380158946E-11,1.0595613275654614E-10},length_range={6.710493887403,71.74459819724},height_median=7.133849067031406E-11,length_95%_HPD={21.92581696712,54.65270848964},height=7.159560010051681E-11,rate=8.469971031755133E-4,height_range={1.2164491636212915E-11,1.6825651982799172E-10},rate_median=8.128359541090671E-4,length=38.59897327396842,length_median=39.06920408181,rate_95%_HPD={3.1646331775657014E-4,0.0015019050882767906}]:38.31854190356493)[&height_95%_HPD={26.019734155385038,50.44066545586372},length_range={7.025404939185E-4,24.744956416},length_95%_HPD={7.025404939185E-4,13.1421871823},height_range={16.342292882826086,62.15861566226857},rate_95%_HPD={4.7324509065122726E-7,0.0013080468744695374},rate_range={1.0447954721071283E-7,0.0038121648128121442},height_median=38.28677127255915,rate=4.668258162866621E-4,height=38.31854190363652,posterior=0.06950276367484325,rate_median=3.419028858991838E-4,length=4.314061061104382,length_median=3.0518690061505]:6.1123173173609615)[&height_95%_HPD={32.80455947672061,56.096035672349444},length_range={1.957259912047E-4,29.45983393699},length_95%_HPD={0.004673111845783,12.59581464211},height_range={22.18739494028148,72.46022618926213},rate_95%_HPD={8.927699761707479E-8,9.401246511812016E-4},rate_range={8.927699761707479E-8,0.0038562102930082094},height_median=44.256795189194975,rate=3.0567937650813294E-4,height=44.43085922099748,posterior=0.46680775855275747,rate_median=2.0273755205815367E-4,length=4.928560133680311,length_median=3.927349446565]:5.839372315207996,((132[&rate_range={1.5253613013127223E-4,0.004226877667094062},height_95%_HPD={3.7061909097246826E-11,1.0601297617540695E-10},length_range={6.116506713661,62.31560133255},height_median=7.128164725145325E-11,length_95%_HPD={12.14035860815,41.75379779868},height=7.162168327639218E-11,rate=0.0010873596764767138,height_range={9.890754881780595E-12,1.7348611436318606E-10},rate_median=0.0010102425883297184,length=26.36660777666869,length_median=25.70886813063,rate_95%_HPD={3.6963621757029686E-4,0.0019635658593572464}]:28.98377295484795,(163[&rate_range={7.593308040460105E-5,0.004032665109179644},height_95%_HPD={3.68913788406644E-11,1.0595613275654614E-10},length_range={5.9595475941,65.34710491742},height_median=7.128164725145325E-11,length_95%_HPD={12.48099058351,42.46566971545},height=7.161159837043316E-11,rate=8.442369868796643E-4,height_range={1.3812950783176348E-11,1.7126922102761455E-10},rate_median=7.776049235949491E-4,length=26.601334212588817,length_median=25.95583696696,rate_95%_HPD={2.4176342435291198E-4,0.0015909275188728531}]:24.426513839932763,167[&rate_range={4.174596480506543E-6,0.0022665301122268737},height_95%_HPD={3.68913788406644E-11,1.0595613275654614E-10},length_range={5.9595475941,63.51471076146},height_median=7.133849067031406E-11,length_95%_HPD={11.44466247276,40.55764291837},height=7.16133689881228E-11,rate=3.147051691936119E-4,height_range={9.890754881780595E-12,1.7348611436318606E-10},rate_median=2.6768671893535255E-4,length=25.346774472436373,length_median=24.66387357343,rate_95%_HPD={2.4197688392906256E-5,7.153333039050217E-4}]:24.426513839932763)[&height_95%_HPD={11.444662472829123,39.40348929055193},length_range={1.66370873707E-4,41.87481679595},length_95%_HPD={5.696487040474E-4,14.8850236138},height_range={5.959547594168953,54.58949957345283},rate_95%_HPD={9.393334885376363E-8,0.001047155783730774},rate_range={9.393334885376363E-8,0.0040263393167603205},height_median=23.754703514268385,rate=3.32381835008328E-4,height=24.426513840004375,posterior=0.38021636590829777,rate_median=2.1548419647483344E-4,length=4.474126249620804,length_median=2.753101459564]:4.5572591149151975)[&height_95%_HPD={14.383516133066564,43.82836144634285},length_range={1.042948697751,57.58607091354},length_95%_HPD={3.666857240277,32.58181408754},height_range={8.528503768289909,65.34710491751213},rate_95%_HPD={5.7085388183994904E-5,0.0013260672668121746},rate_range={8.69250287580729E-7,0.0044412152731873236},height_median=28.509498166755577,rate=5.861221896769763E-4,height=28.983772954919573,posterior=1.0,rate_median=4.994185407271445E-4,length=17.497823487740057,length_median=16.67886151715]:15.110841585626773,105[&rate_range={4.292095465207247E-5,0.002061731119571496},height_95%_HPD={3.728928277269006E-11,1.0521716831135564E-10},length_range={10.87581209186,75.19586923987},height_median=7.116796041373163E-11,length_95%_HPD={25.58269263554,59.99192292568},height=7.159065619293817E-11,rate=4.5695253474103124E-4,height_range={1.3130829756846651E-11,1.7126922102761455E-10},rate_median=4.2195676160618976E-4,length=43.477979552272686,length_median=44.16712652769,rate_95%_HPD={1.236543915175328E-4,8.547055353994353E-4}]:44.09461454047476)[&height_95%_HPD={29.22106363442208,57.82537900805221},length_range={2.789812241488E-4,38.70069065138},length_95%_HPD={2.789812241488E-4,17.44103318208},height_range={16.59119225374053,72.31555894726057},rate_95%_HPD={8.836153387718356E-8,9.235787011061585E-4},rate_range={8.836153387718356E-8,0.0037553925437761927},height_median=44.44379848373731,rate=2.889154373379729E-4,height=44.094614540546345,posterior=0.30689736691020025,rate_median=1.825205474339869E-4,length=5.877470704222827,length_median=4.093984705637499]:6.175616995659134)[&height_95%_HPD={38.28657291093924,61.63477091277292},length_range={4.242378181374E-5,29.82244938478},length_95%_HPD={4.242378181374E-5,10.74323899485},height_range={27.66089442566681,77.11238578834974},rate_95%_HPD={9.429066465006109E-8,0.0010437111155469031},rate_range={9.429066465006109E-8,0.004575569231224515},height_median=50.17714297693004,rate=3.3450070175415484E-4,height=50.27023153620548,posterior=0.7642039378145017,rate_median=2.2173743024648648E-4,length=3.945237024631863,length_median=3.003184291535]:2.124010960491603)[&height_95%_HPD={41.209344747467924,63.71440048123941},length_range={1.708495172394E-4,21.18636374536},length_95%_HPD={1.708495172394E-4,9.331988375116},height_range={32.77152562527533,77.18845905682934},rate_95%_HPD={9.725556196103251E-8,0.0010959860603209023},rate_range={9.725556196103251E-8,0.004183090215090494},height_median=52.30029284692603,rate=3.595864457792236E-4,height=52.39424249669708,posterior=0.3488984701286713,rate_median=2.4221188039999576E-4,length=3.0055455141256777,length_median=2.037435275484]:3.41996138928436,(((162[&rate_range={1.3860343707414739E-5,0.001870259862740345},height_95%_HPD={3.7971403799019754E-11,1.0606981959426776E-10},length_range={19.18015992821,63.33241449844},height_median=7.116796041373163E-11,length_95%_HPD={26.97104832809,48.04119019477},height=7.158179222610159E-11,rate=3.719748396404245E-4,height_range={1.3130829756846651E-11,1.7149659470305778E-10},rate_median=3.454554842708337E-4,length=37.306943060642006,length_median=37.08758768722,rate_95%_HPD={8.928552205928877E-5,7.179743011237253E-4}]:37.30694306064192,(119[&rate_range={1.3408164230796806E-5,0.002438217438921138},height_95%_HPD={3.75734998669941E-11,1.0606981959426776E-10},length_range={10.52770237291,54.67744627386},height_median=7.116796041373163E-11,length_95%_HPD={17.71300484117,38.53841961296},height=7.159808997165174E-11,rate=3.704670372367144E-4,height_range={1.2846612662542611E-11,1.6348167264368385E-10},rate_median=3.3204182754490233E-4,length=27.695703603117423,length_median=27.42869306768,rate_95%_HPD={5.4205908091641766E-5,7.67265740233301E-4}]:27.804813441914384,((125[&rate_range={1.0126203502716717E-5,0.0031377959988257774},height_95%_HPD={3.751665644813329E-11,1.0618350643198937E-10},length_range={3.345024555814,41.82667201571},height_median=7.116796041373163E-11,length_95%_HPD={7.227666338318,24.92127515579},height=7.159541708762949E-11,rate=6.58043018119075E-4,height_range={9.663381206337363E-12,1.7149659470305778E-10},rate_median=5.87395978323766E-4,length=15.651879793163065,length_median=15.22622077735,rate_95%_HPD={1.0170816359425812E-4,0.0013657316153007765}]:15.515278547466702,149[&rate_range={2.5012205651050206E-5,0.003831291521957586},height_95%_HPD={3.7402969610411674E-11,1.0606981959426776E-10},length_range={3.345024555814,40.55972280551},height_median=7.116796041373163E-11,length_95%_HPD={7.156179625937,24.66396498185},height=7.159762860000222E-11,rate=6.517640404998822E-4,height_range={9.663381206337363E-12,1.7149659470305778E-10},rate_median=5.851189669639753E-4,length=15.607064639240276,length_median=15.20681234074,rate_95%_HPD={1.0948550118811365E-4,0.0013670828265781756}]:15.5152785474667)[&height_95%_HPD={7.156179626015103,24.506576955993864},length_range={0.00858799134414,30.78037308934},length_95%_HPD={0.3130586194356,13.49185844457},height_range={3.3450245559009772,40.5597228055845},rate_95%_HPD={9.754550193471042E-8,0.0012616360814698764},rate_range={9.754550193471042E-8,0.004008219830864686},height_median=15.117876745699647,rate=4.7591232201027624E-4,height=15.515278547538298,posterior=0.9758980536074118,rate_median=3.712092821209352E-4,length=6.100719595197323,length_median=5.370979059473]:6.090761893276753,(122[&rate_range={7.295224941491622E-7,0.004337055881604877},height_95%_HPD={3.6834535421803594E-11,1.0555822882452048E-10},length_range={1.729574472529,32.98440944117},height_median=7.122480383259244E-11,length_95%_HPD={3.686557338317,17.91439058385},height=7.160072958060358E-11,rate=5.340924234288827E-4,height_range={1.1880274541908875E-11,1.7149659470305778E-10},rate_median=4.568284648259366E-4,length=10.22949458996267,length_median=9.706911071169,rate_95%_HPD={2.6842830665107267E-5,0.001244421584830202}]:10.229494589962606,137[&rate_range={2.281976644300621E-5,0.004503884011157867},height_95%_HPD={3.6834535421803594E-11,1.0555822882452048E-10},length_range={1.729574472529,32.98440944117},height_median=7.122480383259244E-11,length_95%_HPD={3.686557338317,17.91439058385},height=7.160072958060358E-11,rate=7.497448692101274E-4,height_range={1.1880274541908875E-11,1.7149659470305778E-10},rate_median=6.632344228170113E-4,length=10.22949458996267,length_median=9.706911071169,rate_95%_HPD={1.059067187650232E-4,0.0015708364284861974}]:10.229494589962606)[&height_95%_HPD={3.6865573383773835,17.914390583915065},length_range={1.097924428068,34.24538133132},length_95%_HPD={3.317889111314,19.93785084326},height_range={1.7295744726077373,32.9844094412212},rate_95%_HPD={1.1324168083017006E-4,0.0016874119147072956},rate_range={1.4071476776368907E-5,0.0047498933198818856},height_median=9.706911071253899,rate=7.938944346121816E-4,height=10.229494590034207,posterior=1.0,rate_median=7.004187632630795E-4,length=11.419396261831729,length_median=10.92815439271]:11.376545850780843)[&height_95%_HPD={12.779250440684848,30.837910454697862},length_range={0.01441096041111,29.17360210294},length_95%_HPD={0.5774796186248,13.59961815783},height_range={7.33046631517459,44.78225090404442},rate_95%_HPD={5.273005479996038E-5,0.002017955527982032},rate_range={8.937692735510569E-7,0.004469435701453037},height_median=21.27031222623839,rate=9.010593108916566E-4,height=21.60604044081505,posterior=0.9680291790028256,rate_median=7.772532186464582E-4,length=6.285160657700623,length_median=5.56694612637]:6.198773001170931)[&height_95%_HPD={18.1269119278179,38.4887346768254},length_range={0.5288385624049,33.71524488922},length_95%_HPD={2.361095789581,18.06240157292},height_range={12.104580067768836,54.677446273931935},rate_95%_HPD={1.1536228920191799E-6,0.0012503775872974912},rate_range={1.0720358834227232E-7,0.0034395522199598175},height_median=27.503130234617288,rate=5.091323066262659E-4,height=27.80481344198598,posterior=1.0,rate_median=4.16296979890483E-4,length=9.502129618727707,length_median=8.88390372176]:9.502129618727519)[&height_95%_HPD={26.971048328152108,48.04119019483625},length_range={0.4337055807685,34.9576579189},length_95%_HPD={1.59385201606,13.91350735463},height_range={19.18015992828805,63.33241449851295},rate_95%_HPD={9.225543658341301E-8,7.351592735175296E-4},rate_range={9.225543658341301E-8,0.0035632785413657374},height_median=37.087587687278074,rate=2.3759223626487535E-4,height=37.3069430607135,posterior=1.0,rate_median=1.5680966426750553E-4,length=6.974552250911454,length_median=6.318440035762]:7.654186556486458,((140[&rate_range={1.026307278312653E-7,0.004041471178320844},height_95%_HPD={3.694822225952521E-11,1.0595613275654614E-10},length_range={1.042108420014,39.92010342395},height_median=7.116796041373163E-11,length_95%_HPD={2.578193429674,21.48974511963},height=7.158049065892388E-11,rate=3.597529418698113E-4,height_range={1.2107648217352107E-11,1.7530510376673192E-10},rate_median=2.825686964754583E-4,length=10.844600284344297,length_median=9.792414254178,rate_95%_HPD={3.6538597545085497E-7,9.311696160402731E-4}]:10.8446002843442,127[&rate_range={1.0959555887929974E-7,0.003142496335389037},height_95%_HPD={3.694822225952521E-11,1.0595613275654614E-10},length_range={1.042108420014,39.92010342395},height_median=7.116796041373163E-11,length_95%_HPD={2.578193429674,21.48974511963},height=7.158049065892388E-11,rate=3.8681047578587935E-4,height_range={1.2107648217352107E-11,1.7530510376673192E-10},rate_median=3.0437619686694427E-4,length=10.844600284344297,length_median=9.792414254178,rate_95%_HPD={1.1884691809494013E-6,9.971765302287938E-4}]:10.8446002843442)[&height_95%_HPD={2.578193429711064,21.48974511971096},length_range={3.644644675338,57.95939876968},length_95%_HPD={10.18004002189,40.69787156444},height_range={1.0421084200560244,39.92010342403853},rate_95%_HPD={1.0058909764490697E-4,0.0011088682231241841},rate_range={2.21544849998037E-5,0.002958606927623235},height_median=9.792414254252492,rate=5.36592109367861E-4,height=10.84460028441578,posterior=1.0,rate_median=4.792506525333081E-4,length=25.73507856005735,length_median=25.57488295712]:25.32322688168612,361[&rate_range={6.988747605356239E-5,0.0025382802574815404},height_95%_HPD={3.6834535421803594E-11,1.0510348147363402E-10},length_range={11.23731237111,73.12992785841},height_median=7.122480383259244E-11,length_95%_HPD={21.91742302755,52.78204851248},height=7.159236154029735E-11,rate=6.003073898018007E-4,height_range={1.546140993013978E-11,1.7126922102761455E-10},rate_median=5.607968091719354E-4,length=37.22600995595486,length_median=37.27498888427,rate_95%_HPD={1.8580382974482567E-4,0.0010988079780033916}]:36.16782716603031)[&height_95%_HPD={21.970304757430085,51.12711520719279},length_range={0.01295308275267,43.80953485735},length_95%_HPD={0.4786697870157,22.12038404623},height_range={11.237312371190683,66.51236344397046},rate_95%_HPD={8.587044902882654E-8,7.125360643058943E-4},rate_range={8.587044902882654E-8,0.003162082966415995},height_median=36.24470543208838,rate=2.2269185387974093E-4,height=36.1678271661019,posterior=0.8978734901104344,rate_median=1.4119401073669862E-4,length=9.547490628209323,length_median=8.22348304482]:8.793302451098057)[&height_95%_HPD={34.42684043847703,55.49436683017211},length_range={1.340818391071E-4,13.17441242653},length_95%_HPD={1.340818391071E-4,4.273395402269},height_range={26.47377190886499,69.60795051135437},rate_95%_HPD={1.0042847809286551E-7,0.0012565756437183699},rate_range={1.0042847809286551E-7,0.004557062955669633},height_median=44.75384137106724,rate=4.0856784454991013E-4,height=44.96112961719996,posterior=0.10933120194526685,rate_median=2.792404707172621E-4,length=1.3133517032537385,length_median=0.84411670325635]:1.6431232164768161,165[&rate_range={1.3178695555697902E-5,0.002182139657001859},height_95%_HPD={3.728928277269006E-11,1.0527401173021644E-10},length_range={12.71835045846,70.2521929472},height_median=7.116796041373163E-11,length_95%_HPD={31.67020310828,55.92918476947},height=7.15905506085801E-11,rate=3.269004672139926E-4,height_range={1.3130829756846651E-11,1.7047341316356324E-10},rate_median=3.0120267250875987E-4,length=43.403841110986825,length_median=43.41689914196,rate_95%_HPD={7.326053883164678E-5,6.303759026897815E-4}]:46.60425283360519)[&height_95%_HPD={35.60417225481865,57.44153719762028},length_range={0.2256562155099,30.97709797322},length_95%_HPD={1.500177040078,15.90947749447},height_range={25.06733011537341,73.12992785847905},rate_95%_HPD={6.316872966256763E-5,0.0017373672893544218},rate_range={3.3733566324423906E-7,0.004576010747756572},height_median=46.45108294597276,rate=7.602922706862032E-4,height=46.604252833676775,posterior=1.0,rate_median=6.53230012786099E-4,length=7.774540176803491,length_median=6.970256993472]:9.209951052304667)[&height_95%_HPD={44.89299920245685,66.59234663726181},length_range={0.02937925271556,27.61994651559},length_95%_HPD={0.4935279945951,11.78516951875},height_range={35.68248540332536,80.39092406086098},rate_95%_HPD={9.451992986502255E-8,8.498143129224407E-4},rate_range={9.451992986502255E-8,0.0035973026540838215},height_median=55.62229350430897,rate=2.77330545262628E-4,height=55.81420388598144,posterior=0.9247785120059439,rate_median=1.836609329947709E-4,length=5.122331912545906,length_median=4.357004543757]:5.141894263427041,(114[&rate_range={5.248743411819196E-5,0.0016676482324956112},height_95%_HPD={3.7914560380158946E-11,1.0589928933768533E-10},length_range={28.94423366081,75.47151009417},height_median=7.111111699487083E-11,length_95%_HPD={37.01413259069,61.00386202209},height=7.159744494720969E-11,rate=4.722906749389898E-4,height_range={1.4154011296341196E-11,1.7024603948812E-10},rate_median=4.4677471294382197E-4,length=48.79144135229454,length_median=48.57230869279,rate_95%_HPD={1.5600506920358695E-4,8.293333964449282E-4}]:48.79454658998868,(136[&rate_range={9.015023079343713E-8,0.0014524480241518236},height_95%_HPD={3.7687186704715714E-11,1.0612666301312856E-10},length_range={23.10152489517,64.15548207522},height_median=7.111111699487083E-11,length_95%_HPD={29.3304937924,50.03791158159},height=7.15780788562234E-11,rate=1.281749716150489E-4,height_range={1.1027623258996755E-11,1.7024603948812E-10},rate_median=1.0514090205168235E-4,length=39.514359102381505,length_median=39.18157670922,rate_95%_HPD={9.611301652072432E-8,3.1519524859117645E-4}]:39.51435910238123,(((((106[&rate_range={1.0686218915947217E-6,0.003473892122316612},height_95%_HPD={3.694822225952521E-11,1.0601297617540695E-10},length_range={1.33553004119,35.44866432893},height_median=7.116796041373163E-11,length_95%_HPD={3.899003711141,21.15168177684},height=7.159562121738843E-11,rate=4.637478209254293E-4,height_range={1.1937117960769683E-11,1.6723333828849718E-10},rate_median=3.878606352295076E-4,length=12.080849419771745,length_median=11.5219076691,rate_95%_HPD={1.1656958876396485E-5,0.0011044775831841117}]:12.08084941977177,138[&rate_range={8.774471076744873E-8,0.0028752819725005128},height_95%_HPD={3.694822225952521E-11,1.0601297617540695E-10},length_range={1.33553004119,35.44866432893},height_median=7.116796041373163E-11,length_95%_HPD={3.899003711141,21.15168177684},height=7.159562121738843E-11,rate=2.3035291572765768E-4,height_range={1.1937117960769683E-11,1.6723333828849718E-10},rate_median=1.5850084694297905E-4,length=12.080849419771745,length_median=11.5219076691,rate_95%_HPD={8.774471076744873E-8,6.985311093784136E-4}]:12.08084941977177)[&height_95%_HPD={3.8990037112159825,21.151681776944997},length_range={0.5868911299902,39.70554612035},length_95%_HPD={2.960562601525,21.87179555367},height_range={1.3355300412841302,35.44866432897106},rate_95%_HPD={9.135589569713586E-8,5.569149086616575E-4},rate_range={9.135589569713586E-8,0.0034647267717007285},height_median=11.521907669188636,rate=1.7919099778121098E-4,height=12.080849419843366,posterior=1.0,rate_median=1.1846860740109144E-4,length=12.19729934379611,length_median=11.71853127238]:12.126158856104576,(112[&rate_range={1.045806915816932E-7,0.0023990948007171437},height_95%_HPD={3.700506567838602E-11,1.0606981959426776E-10},length_range={3.922892052382,34.67515638481},height_median=7.116796041373163E-11,length_95%_HPD={6.678914185029,19.78737160742},height=7.161142559602904E-11,rate=3.149703764489739E-4,height_range={5.115907697472721E-12,1.6717649486963637E-10},rate_median=2.565247976948639E-4,length=13.009485909657672,length_median=12.6838542734,rate_95%_HPD={2.4313724850890598E-6,7.794526723164349E-4}]:13.00948590965738,(123[&rate_range={9.791450564853323E-8,0.00474538929824087},height_95%_HPD={3.6777692002942786E-11,1.0538769856793806E-10},length_range={2.0083609776,24.69634673547},height_median=7.122480383259244E-11,length_95%_HPD={3.832643384013,14.5764197603},height=7.160953083673052E-11,rate=4.8301895868788905E-4,height_range={1.0118128557223827E-11,1.7388401829521172E-10},rate_median=3.375031595363785E-4,length=8.921237251149076,length_median=8.556281629621,rate_95%_HPD={9.791450564853323E-8,0.0014437909724656286}]:8.92123725114911,135[&rate_range={9.006061754670021E-8,0.0033048672112800633},height_95%_HPD={3.6777692002942786E-11,1.0538769856793806E-10},length_range={2.0083609776,24.69634673547},height_median=7.122480383259244E-11,length_95%_HPD={3.832643384013,14.5764197603},height=7.160953083673052E-11,rate=2.4394689384205914E-4,height_range={1.0118128557223827E-11,1.7388401829521172E-10},rate_median=1.703214786012481E-4,length=8.921237251149076,length_median=8.556281629621,rate_95%_HPD={9.006061754670021E-8,7.276973376470822E-4}]:8.92123725114911)[&height_95%_HPD={3.8326433841048697,14.576419760397073},length_range={0.005417917225472,27.73438817208},length_95%_HPD={0.4006834082908,9.147161930675},height_range={2.008360977674954,24.696346735538214},rate_95%_HPD={9.13624337699583E-8,0.0010125277102175357},rate_range={9.13624337699583E-8,0.004594299257507969},height_median=8.556281629665932,rate=3.3908695631448355E-4,height=8.92123725122072,posterior=1.0,rate_median=2.3478514218361023E-4,length=4.088248658508421,length_median=3.565998831848]:4.088248658508272)[&height_95%_HPD={6.6789141850943565,19.78737160746516},length_range={2.077555662061,40.11073394396},length_95%_HPD={4.456760551751,19.16561386079},height_range={3.9228920524180353,34.67515638489965},rate_95%_HPD={9.499115417275942E-5,0.0015896681015055306},rate_range={1.672681028490877E-6,0.004307608333490331},height_median=12.683854273499946,rate=7.609728134924513E-4,height=13.009485909728992,posterior=1.0,rate_median=6.825854839403934E-4,length=11.431032055965447,length_median=10.95384752114]:11.19752236621895)[&height_95%_HPD={16.124654086321698,32.83377689648762},length_range={6.244700813305E-4,24.18496521975},length_95%_HPD={0.111542261372,9.7859775581},height_range={11.483289023432008,46.05090693527882},rate_95%_HPD={9.267678072966568E-8,0.001399297557462863},rate_range={9.267678072966568E-8,0.004382114050158087},height_median=23.883134015433654,rate=5.149609997761775E-4,height=24.207008275947942,posterior=0.9118663529623667,rate_median=3.953571503772377E-4,length=4.212718632107188,length_median=3.600482567857]:4.0089269674854116,(95[&rate_range={9.256748157562666E-8,0.00439301094144447},height_95%_HPD={3.6777692002942786E-11,1.0606981959426776E-10},length_range={3.187939253214,39.0825139469},height_median=7.122480383259244E-11,length_95%_HPD={5.560790788639,23.04987098887},height=7.159846751572001E-11,rate=4.868431739477757E-4,height_range={6.934897101018578E-12,1.6621015674900264E-10},rate_median=3.3847285624620033E-4,length=13.9149947864607,length_median=13.38224525242,rate_95%_HPD={9.256748157562666E-8,0.0014540430069734523}]:13.914994786460356,148[&rate_range={9.82053733819637E-8,0.004604719213153078},height_95%_HPD={3.6777692002942786E-11,1.0606981959426776E-10},length_range={3.187939253214,39.0825139469},height_median=7.122480383259244E-11,length_95%_HPD={5.560790788639,23.04987098887},height=7.159846751572001E-11,rate=4.8510527314658315E-4,height_range={6.934897101018578E-12,1.6621015674900264E-10},rate_median=3.357056035096497E-4,length=13.9149947864607,length_median=13.38224525242,rate_95%_HPD={9.82053733819637E-8,0.0014426775760807429}]:13.914994786460356)[&height_95%_HPD={5.560790788776046,23.049870988933037},length_range={1.20378708036,40.97964799308},length_95%_HPD={4.491056757296,24.20373550988},height_range={3.1879392533007263,39.082513946971915},rate_95%_HPD={9.611462944486671E-8,0.0014604044495560987},rate_range={9.611462944486671E-8,0.00464502571253574},height_median=13.38224525247523,rate=4.866972118505993E-4,height=13.914994786531954,posterior=1.0,rate_median=3.361823765613129E-4,length=13.905760922965094,length_median=13.48133780135]:14.3009404569014)[&height_95%_HPD={19.451530738185852,37.10781325509731},length_range={7.541945781497E-5,19.94306123648},length_95%_HPD={0.1002589695019,7.259491467698},height_range={15.252354018373978,48.882160383921814},rate_95%_HPD={1.0351043515808222E-7,0.0014680858033113372},rate_range={9.610025015095256E-8,0.004585015688452168},height_median=27.939865035305672,rate=5.334006571622185E-4,height=28.215935243433353,posterior=0.9069919284934314,rate_median=4.037790417067841E-4,length=3.11035092209284,length_median=2.623440981309]:2.8148588838969957,120[&rate_range={5.333859192150716E-7,0.0015114543978424406},height_95%_HPD={3.751665644813329E-11,1.0629719326971099E-10},length_range={9.029997524071,57.12912422587},height_median=7.122480383259244E-11,length_95%_HPD={20.94435533998,41.23300726098},height=7.157358608181108E-11,rate=1.6926506496632695E-4,height_range={1.2050804798491299E-11,1.752482603478711E-10},rate_median=1.4006371067199803E-4,length=30.853526878828486,length_median=30.72579656138,rate_95%_HPD={5.333859192150716E-7,4.1173445988002363E-4}]:31.030794127258776)[&height_95%_HPD={21.906637033986613,40.25694011476111},length_range={3.654087896336E-4,22.1444596132},length_95%_HPD={0.0896522677446,6.947456430874},height_range={16.103956714833487,51.894989066637606},rate_95%_HPD={8.875684911487115E-8,0.0010571907880107985},rate_range={8.875684911487115E-8,0.00397842991708826},height_median=30.76232723875779,rate=3.458442116292416E-4,height=31.03079412733035,posterior=0.8952055025835576,rate_median=2.3157618195466997E-4,length=2.885158145057432,length_median=2.3795698571485]:2.9199775810764628,92[&rate_range={5.383756276904628E-4,0.004509283693390946},height_95%_HPD={3.75734998669941E-11,1.0618350643198937E-10},length_range={10.76046368315,58.67193183259},height_median=7.116796041373163E-11,length_95%_HPD={24.2263854466,43.57907736275},height=7.158134877179768E-11,rate=0.0018021324075789004,height_range={1.000444171950221E-11,1.752482603478711E-10},rate_median=0.0017598868342218234,length=33.65118208715481,length_median=33.42915650546,rate_95%_HPD={9.659258934791974E-4,0.0027274755459198376}]:33.95077170833523)[&height_95%_HPD={24.738030150563077,43.75281214455924},length_range={0.2879410507286,26.32069969138},length_95%_HPD={1.320331131221,11.05520598924},height_range={18.224405114248952,58.67193183269302},rate_95%_HPD={9.655295811005231E-8,8.266944625541504E-4},rate_range={9.655295811005231E-8,0.0034632470067032656},height_median=33.70487815740648,rate=2.6947394519055365E-4,height=33.95077170840681,posterior=1.0,rate_median=1.8204085583404413E-4,length=5.563587394046708,length_median=5.012987307803]:5.563587394045996)[&height_95%_HPD={29.330493792437096,50.037911581678884},length_range={0.5651695484259,39.32123493367},length_95%_HPD={1.922113065456,17.91862990957
[truncated: 806,567 more chars]
