# Supplementary material for: Environmentally driven extinction and opportunistic origination explain fern diversification patterns
Source: Sci Rep. 2017 Jul 6;7:4831. doi: 10.1038/s41598-017-05263-7 (PMC5500532; doi:10.1038/s41598-017-05263-7)
Supplement: Supplementary file 5 — Dataset 4 [file 41598_2017_5263_MOESM5_ESM.xml]

<?xml version="1.0" encoding="UTF-8"?>
<!-- Generated by BEAUTi v1.7.3                                              --><!--       by Alexei J. Drummond, Andrew Rambaut and Marc A. Suchard         --><!--       Department of Computer Science, University of Auckland and        --><!--       Institute of Evolutionary Biology, University of Edinburgh        --><!--       David Geffen School of Medicine, University of California, Los Angeles--><!--       http://beast.bio.ed.ac.uk/                                        --><beast>

	<!-- The list of taxa to be analysed (can also include dates/ages).          -->
	<!-- ntax=1118                                                               -->
	<taxa id="taxa">
		<taxon id="Equisetum telmateia"/>
		<taxon id="Abrodictyum caudatum"/>
		<taxon id="Abrodictyum elongatum"/>
		<taxon id="Abrodictyum rigidum"/>
		<taxon id="Dryopteris nodosa"/>
		<taxon id="Dryopteris diffracta"/>
		<taxon id="Acrostichum aureum"/>
		<taxon id="Acrostichum danaeifolium"/>
		<taxon id="Actiniopteris dimorpha"/>
		<taxon id="Actinostachys pennula"/>
		<taxon id="Acystopteris japonica"/>
		<taxon id="Acystopteris taiwaniana"/>
		<taxon id="Adenophorus abietinus"/>
		<taxon id="Adenophorus hymenophylloides"/>
		<taxon id="Adenophorus montanus"/>
		<taxon id="Adenophorus oahuensis"/>
		<taxon id="Adenophorus periens"/>
		<taxon id="Adenophorus pinnatifidus"/>
		<taxon id="Adenophorus tamariscinus"/>
		<taxon id="Adenophorus tripinnatifidus"/>
		<taxon id="Adiantopsis radiata"/>
		<taxon id="Adiantum adiantoides"/>
		<taxon id="Adiantum aethiopicum"/>
		<taxon id="Adiantum argutum"/>
		<taxon id="Adiantum capillus-veneris"/>
		<taxon id="Adiantum diaphanum"/>
		<taxon id="Adiantum formosum"/>
		<taxon id="Adiantum hispidulum"/>
		<taxon id="Adiantum malesianum"/>
		<taxon id="Adiantum pedatum"/>
		<taxon id="Adiantum peruvianum"/>
		<taxon id="Adiantum raddianum"/>
		<taxon id="Adiantum tenerum"/>
		<taxon id="Adiantum tetraphyllum"/>
		<taxon id="Adiantum viridescens"/>
		<taxon id="Drynaria acuminata"/>
		<taxon id="Drynaria coronans"/>
		<taxon id="Drynaria drynarioides"/>
		<taxon id="Drynaria nom.nov."/>
		<taxon id="Drynaria meyeniana"/>
		<taxon id="Drynaria novoguineensis"/>
		<taxon id="Drynaria pilosa"/>
		<taxon id="Drynaria sp."/>
		<taxon id="Drynaria splendens"/>
		<taxon id="Allosorus farinosus"/>
		<taxon id="Diplazium dilatatum"/>
		<taxon id="Diplazium okudairai"/>
		<taxon id="Alsophila bryophila"/>
		<taxon id="Gymnosphaera capensis"/>
		<taxon id="Alsophila cuspidata"/>
		<taxon id="Alsophila foersteri"/>
		<taxon id="Alsophila hooglandii"/>
		<taxon id="Gymnosphaera ramispina"/>
		<taxon id="Gymnosphaera salvinii"/>
		<taxon id="Alsophila stelligera"/>
		<taxon id="Anemia adiantifolia"/>
		<taxon id="Anemia mexicana"/>
		<taxon id="Anemia phyllitidis"/>
		<taxon id="Anemia rotundifolia"/>
		<taxon id="Anemia tomentosa"/>
		<taxon id="Polytaenium citrifolium"/>
		<taxon id="Angiopteris evecta"/>
		<taxon id="Angiopteris lygodiifolia"/>
		<taxon id="Pityrogramma chaerophylla"/>
		<taxon id="Anogramma guatemalensis"/>
		<taxon id="Anogramma leptophylla"/>
		<taxon id="Antrophyum latifolium"/>
		<taxon id="Arachniodes amoena"/>
		<taxon id="Arachniodes aristata"/>
		<taxon id="Arachniodes caudata"/>
		<taxon id="Arachniodes cavaleri"/>
		<taxon id="Arachniodes centrochinensis"/>
		<taxon id="Arachniodes chinensis"/>
		<taxon id="Arachniodes denticulata"/>
		<taxon id="Arachniodes festina"/>
		<taxon id="Arachniodes rhomboides"/>
		<taxon id="Arachniodes simplicior"/>
		<taxon id="Arachniodes speciosa"/>
		<taxon id="Arachniodes standishii"/>
		<taxon id="Davallia perdurans"/>
		<taxon id="Davallia pulchra"/>
		<taxon id="Davallia yunnanensis"/>
		<taxon id="Argyrochosma fendleri"/>
		<taxon id="Argyrochosma incana"/>
		<taxon id="Argyrochosma jonesii"/>
		<taxon id="Argyrochosma limitanea"/>
		<taxon id="Arthromeris lehmannii"/>
		<taxon id="Arthromeris wallichiana"/>
		<taxon id="Arthropteris palisotii"/>
		<taxon id="Arthropteris parallela"/>
		<taxon id="Aspidotis californica"/>
		<taxon id="Aspidotis densa"/>
		<taxon id="Asplenium abscissum"/>
		<taxon id="Asplenium adiantum-nigrum"/>
		<taxon id="Asplenium affine"/>
		<taxon id="Asplenium alatum"/>
		<taxon id="Asplenium angustum"/>
		<taxon id="Asplenium anisophyllum"/>
		<taxon id="Asplenium aureum"/>
		<taxon id="Asplenium auritum"/>
		<taxon id="Asplenium australasicum"/>
		<taxon id="Asplenium bulbiferum"/>
		<taxon id="Asplenium bullatum"/>
		<taxon id="Hymenasplenium laetum"/>
		<taxon id="Asplenium contiguum"/>
		<taxon id="Asplenium cordatum"/>
		<taxon id="Asplenium cristatum"/>
		<taxon id="Asplenium cuneatiforme"/>
		<taxon id="Asplenium cuneifolium"/>
		<taxon id="Asplenium cuspidatum"/>
		<taxon id="Asplenium difforme"/>
		<taxon id="Asplenium elliottii"/>
		<taxon id="Asplenium erectum"/>
		<taxon id="Asplenium feei"/>
		<taxon id="Asplenium fissum"/>
		<taxon id="Asplenium flabellifolium"/>
		<taxon id="Asplenium fontanum"/>
		<taxon id="Asplenium forisiense"/>
		<taxon id="Asplenium formosae"/>
		<taxon id="Asplenium formosum"/>
		<taxon id="Asplenium fragile"/>
		<taxon id="Asplenium gemmiferum"/>
		<taxon id="Asplenium hallbergii"/>
		<taxon id="Asplenium harpeodes"/>
		<taxon id="Asplenium hemionitis"/>
		<taxon id="Asplenium heterochroum"/>
		<taxon id="Asplenium hispanicum"/>
		<taxon id="Asplenium hobdyi"/>
		<taxon id="Asplenium hookerianum"/>
		<taxon id="Asplenium incisum"/>
		<taxon id="Asplenium jahandiezii"/>
		<taxon id="Asplenium juglandifolium"/>
		<taxon id="Asplenium laciniatum"/>
		<taxon id="Asplenium lamprophyllum"/>
		<taxon id="Asplenium lucidum"/>
		<taxon id="Asplenium lunulatum"/>
		<taxon id="Asplenium marinum"/>
		<taxon id="Asplenium monanthes"/>
		<taxon id="Asplenium myriophyllum"/>
		<taxon id="Asplenium nidus"/>
		<taxon id="Asplenium normale"/>
		<taxon id="Asplenium obtusatum"/>
		<taxon id="Asplenium planicaule"/>
		<taxon id="Asplenium platyneuron"/>
		<taxon id="Asplenium polyodon"/>
		<taxon id="Asplenium praemorsum"/>
		<taxon id="Asplenium prolongatum"/>
		<taxon id="Asplenium protensum"/>
		<taxon id="Asplenium pteropus"/>
		<taxon id="Asplenium resiliens"/>
		<taxon id="Asplenium rhizophyllum"/>
		<taxon id="Asplenium rigidum"/>
		<taxon id="Asplenium ritoense"/>
		<taxon id="Asplenium ruta-muraria"/>
		<taxon id="Asplenium sandersonii"/>
		<taxon id="Asplenium scolopendrium"/>
		<taxon id="Asplenium shuttleworthianum"/>
		<taxon id="Asplenium simplicifrons"/>
		<taxon id="Asplenium surrogatum"/>
		<taxon id="Asplenium tenerum"/>
		<taxon id="Asplenium theciferum"/>
		<taxon id="Asplenium tricholepis"/>
		<taxon id="Asplenium trichomanes"/>
		<taxon id="Asplenium varians"/>
		<taxon id="Asplenium viellardii"/>
		<taxon id="Asplenium viride"/>
		<taxon id="Asplenium wrightii"/>
		<taxon id="Asplenium yunnanense"/>
		<taxon id="Pellaea cochisensis"/>
		<taxon id="Pellaea sinuata"/>
		<taxon id="Athyrium filix-femina"/>
		<taxon id="Athyrium nipponicum"/>
		<taxon id="Athyrium otophorum"/>
		<taxon id="Athyrium yokoscense"/>
		<taxon id=" Azolla filiculoides"/>
		<taxon id="Azolla nilotica"/>
		<taxon id="Azolla pinnata"/>
		<taxon id="Azolla rubra"/>
		<taxon id="Lepisorus annamensis"/>
		<taxon id="Lepisorus henryi"/>
		<taxon id="Lepisorus mucronatus"/>
		<taxon id="Lepisorus platyrhynchos"/>
		<taxon id="Lepisorus spicatus"/>
		<taxon id="Blechnum brasiliense"/>
		<taxon id="Blechnum occidentale"/>
		<taxon id="Blechnum orientale"/>
		<taxon id="Blechnum polypodioides"/>
		<taxon id="Blechnum schomburgkii"/>
		<taxon id="Telmatoblechnum serrulatum"/>
		<taxon id="Blechnum spicant"/>
		<taxon id="Blotiella pubescens"/>
		<taxon id="Bolbitis appendiculata"/>
		<taxon id="Bolbitis auriculata"/>
		<taxon id="Bolbitis heteroclita"/>
		<taxon id="Mickelia nicotianifolia"/>
		<taxon id="Bommeria ehrenbergiana"/>
		<taxon id="Bommeria hispida"/>
		<taxon id="Botrychium dissectum"/>
		<taxon id="Botrychium japonicum"/>
		<taxon id="Botrychium lanceolatum"/>
		<taxon id="Botrychium lunaria"/>
		<taxon id="Botrychium lunarioides"/>
		<taxon id="Botrychium simplex"/>
		<taxon id="Botrychium strictum"/>
		<taxon id="Botrychium virginianum"/>
		<taxon id="Blechnum insigne"/>
		<taxon id="Callistopteris apiifolia"/>
		<taxon id="Calochlaena straminea"/>
		<taxon id="Calochlaena villosa"/>
		<taxon id="Calymmodon gracilis"/>
		<taxon id="Calymmodon luerssenianus"/>
		<taxon id="Campyloneurum angustifolium"/>
		<taxon id="Campyloneurum aphanophlebium"/>
		<taxon id="Campyloneurum asplundii"/>
		<taxon id="Campyloneurum brevifolium"/>
		<taxon id="Campyloneurum chlorolepis"/>
		<taxon id="Campyloneurum latum"/>
		<taxon id="Campyloneurum xalapense"/>
		<taxon id="Lemmaphyllum squamatum"/>
		<taxon id="Cephalomanes javanicum"/>
		<taxon id="Ceradenia fucoides"/>
		<taxon id="Ceradenia jungermannioides"/>
		<taxon id="Ceradenia kalbreyeri"/>
		<taxon id="Ceradenia pilipes"/>
		<taxon id="Ceradenia spixiana"/>
		<taxon id="Ceratopteris richardii"/>
		<taxon id="Ceratopteris thalictroides"/>
		<taxon id="Myriopteris alabamensis"/>
		<taxon id="Allosorus argenteus"/>
		<taxon id="Gaga arizonica"/>
		<taxon id="Notholaena aurantiaca"/>
		<taxon id="Notholaena aurea"/>
		<taxon id="Myriopteris aurea"/>
		<taxon id="Notholaena brachypus"/>
		<taxon id="Myriopteris covillei"/>
		<taxon id="Cheilanthes distans"/>
		<taxon id="Myriopteris rufa"/>
		<taxon id="Myriopteris lanosa"/>
		<taxon id="Cheilanthes lasiophylla"/>
		<taxon id="Myriopteris lendigera"/>
		<taxon id="Notholaena leucopoda"/>
		<taxon id="Myriopteris myriophylla"/>
		<taxon id="Myriopteris newberryi"/>
		<taxon id="Allosorus nitidulus"/>
		<taxon id="Myriopteris pringlei"/>
		<taxon id="Cheilanthes sieberi"/>
		<taxon id="Doryopteris viridis"/>
		<taxon id="Myriopteris wrightii"/>
		<taxon id="Cheiloplecton rigidum"/>
		<taxon id="Cheiropleuria integrifolia"/>
		<taxon id="Christensenia aesculifolia"/>
		<taxon id="Drynaria sagitta"/>
		<taxon id="Chrysogrammitis musgraviana"/>
		<taxon id="Cibotium barometz"/>
		<taxon id="Cibotium glaucum"/>
		<taxon id="Cibotium schiedei"/>
		<taxon id="Cochlidium punctatum"/>
		<taxon id="Cochlidium rostratum"/>
		<taxon id="Cochlidium seminudum"/>
		<taxon id="Cochlidium serrulatum"/>
		<taxon id="Leptochilus digitatus"/>
		<taxon id="Leptochilus ellipticus"/>
		<taxon id="Leptochilus hemionitideus"/>
		<taxon id="Leptochilus xhemitomus"/>
		<taxon id="Leptochilus henryi"/>
		<taxon id="Microsorum insigne"/>
		<taxon id="Leptochilus simplicifrons"/>
		<taxon id="Leptochilus triphyllus"/>
		<taxon id="Leptochilus wrightii"/>
		<taxon id="Coniogramme fraxinea"/>
		<taxon id="Coniogramme japonica"/>
		<taxon id="Athyrium decurrentialatum"/>
		<taxon id="Crepidomanes bipunctatum"/>
		<taxon id="Crepidomanes minutum"/>
		<taxon id="Crepidomanes thysanostomum"/>
		<taxon id="Cryptogramma crispa"/>
		<taxon id="Ctenitis decurrentipinnata"/>
		<taxon id="Ctenitis eatonii"/>
		<taxon id="Ctenitis refulgens"/>
		<taxon id="Ctenitis rhodolepis"/>
		<taxon id="Ctenitis sloanei"/>
		<taxon id="Ctenitis submarginalis"/>
		<taxon id="Tectaria fuscipes"/>
		<taxon id="Notogrammitis heterophylla"/>
		<taxon id="Ctenopteris lasiostipes"/>
		<taxon id="Ctenopteris nutans"/>
		<taxon id="Ctenopteris repandula"/>
		<taxon id="Prosaptia rhodocarpa"/>
		<taxon id="Culcita coniifolia"/>
		<taxon id="Culcita macrocarpa"/>
		<taxon id="Cyathea alata"/>
		<taxon id="Cyathea arborea"/>
		<taxon id="Alsophila dregei"/>
		<taxon id="Cyathea horrida"/>
		<taxon id="Cyathea howeana"/>
		<taxon id="Gymnosphaera klossii"/>
		<taxon id="Cyathea multiflora"/>
		<taxon id="Cyathea parvula"/>
		<taxon id="Gymnosphaera podophylla"/>
		<taxon id="Cyathea poeppigii"/>
		<taxon id="Cyathea senilis"/>
		<taxon id="Polybotrya guianensis"/>
		<taxon id="Polybotrya trianae"/>
		<taxon id="Cyclopeltis crenata"/>
		<taxon id="Cyclopeltis semicordata"/>
		<taxon id="Polystichum caducum"/>
		<taxon id="Polystichum fraxinellum"/>
		<taxon id="Polystichum conjunctum"/>
		<taxon id="Cyrtomium falcatum"/>
		<taxon id="Cyrtomium fortunei"/>
		<taxon id="Polystichum hookerianum"/>
		<taxon id="Cyrtomium macrophyllum"/>
		<taxon id="Cyrtomium nephrolepioides"/>
		<taxon id="Cyrtomium urophyllum"/>
		<taxon id="Cystodium sorbifolium"/>
		<taxon id="Cystopteris fragilis"/>
		<taxon id="Danaea alata"/>
		<taxon id="Danaea sp."/>
		<taxon id="Danaea falcata"/>
		<taxon id="Danaea nodosa"/>
		<taxon id="Danaea simplicifolia"/>
		<taxon id="Danaea urbanii"/>
		<taxon id="Danaea wendlandii"/>
		<taxon id="Davallia clarkei"/>
		<taxon id="Davallia corniculata"/>
		<taxon id="Davallia divaricata"/>
		<taxon id="Davallia epiphylla"/>
		<taxon id="Davallia fejeensis"/>
		<taxon id="Davallia griffithiana"/>
		<taxon id="Davallia hymenophylloides"/>
		<taxon id="Davallia mariesii"/>
		<taxon id="Davallia plumosa"/>
		<taxon id="Davallia pyxidata"/>
		<taxon id="Davallia repens"/>
		<taxon id="Davallia solida"/>
		<taxon id="Davallia tasmanii"/>
		<taxon id="Davallia trichomanoides"/>
		<taxon id="Davallia burbidgei"/>
		<taxon id="Davallia hirsuta"/>
		<taxon id="Leptolepia nom.nov."/>
		<taxon id="Dennstaedtia punctilobula"/>
		<taxon id="Dennstaedtia scabra"/>
		<taxon id="Deparia bonincola"/>
		<taxon id="Deparia lancea"/>
		<taxon id="Deparia petersenii"/>
		<taxon id="Deparia unifurcata"/>
		<taxon id="Dryopteris annamensis"/>
		<taxon id="Dryopteris hookeriana"/>
		<taxon id="Dicksonia antarctica"/>
		<taxon id="Dicksonia thyrsopteroides"/>
		<taxon id="Pleopeltis desvauxii"/>
		<taxon id="Pleopeltis christensenii"/>
		<taxon id="Dicranopteris linearis"/>
		<taxon id="Dictymia brownii"/>
		<taxon id="Dictymia mckeei"/>
		<taxon id="Didymochlaena truncatula"/>
		<taxon id="Didymoglossum cuspidatum"/>
		<taxon id="Didymoglossum ekmanii"/>
		<taxon id="Didymoglossum hildebrandtii"/>
		<taxon id="Didymoglossum krausii"/>
		<taxon id="Didymoglossum membranaceum"/>
		<taxon id="Asplenium dielmannii"/>
		<taxon id="Diplaziopsis javanica"/>
		<taxon id="Diplazium bombonasae"/>
		<taxon id="Diplazium centripetale"/>
		<taxon id="Diplazium cristatum"/>
		<taxon id="Diplazium hachijoense"/>
		<taxon id="Diplazium legalloi"/>
		<taxon id="Diplazium plantaginifolium"/>
		<taxon id="Diplazium proliferum"/>
		<taxon id="Diplazium virescens"/>
		<taxon id="Diplazium wichurae"/>
		<taxon id="Diplopterygium bancroftii"/>
		<taxon id="Diplopterygium glaucum"/>
		<taxon id="Dipteris conjugata"/>
		<taxon id="Blechnum medium"/>
		<taxon id="Calciphilopteris ludens"/>
		<taxon id="Doryopteris nobilis"/>
		<taxon id="Doryopteris rediviva"/>
		<taxon id="Doryopteris sagittifolia"/>
		<taxon id="Dracoglossum plantagineum"/>
		<taxon id="Lepisorus miyoshianus"/>
		<taxon id="Drynaria bonii"/>
		<taxon id="Drynaria laurentii"/>
		<taxon id="Drynaria mollis"/>
		<taxon id="Drynaria rigidula"/>
		<taxon id="Drynaria sinica"/>
		<taxon id="Drynaria sparsisora"/>
		<taxon id="Drynaria volkensii"/>
		<taxon id="Dryopteris heterolaena"/>
		<taxon id="Dryopteris mariformis"/>
		<taxon id="Dryopteris aemula"/>
		<taxon id="Dryopteris bissetiana"/>
		<taxon id="Dryopteris crassirhizoma"/>
		<taxon id="Dryopteris erythrosora"/>
		<taxon id="Dryopteris expansa"/>
		<taxon id="Dryopteris filix-mas"/>
		<taxon id="Dryopteris goldiana"/>
		<taxon id="Dryopteris hasseltii"/>
		<taxon id="Dryopteris labordei"/>
		<taxon id="Dryopteris marginalis"/>
		<taxon id="Dryopteris maximowiczii"/>
		<taxon id="Dryopteris neolacera"/>
		<taxon id="Dryopteris pacifica"/>
		<taxon id="Dryopteris sacrosancta"/>
		<taxon id="Dryopteris sieboldii"/>
		<taxon id="Dryopteris sparsa"/>
		<taxon id="Dryopteris squamiseta"/>
		<taxon id="Dryopteris uniformis"/>
		<taxon id="Dryopteris wallichiana"/>
		<taxon id="Elaphoglossum amygdalifolium"/>
		<taxon id="Elaphoglossum andicola"/>
		<taxon id="Elaphoglossum aubertii"/>
		<taxon id="Elaphoglossum burchellii"/>
		<taxon id="Elaphoglossum callifolium"/>
		<taxon id="Elaphoglossum crassifolium"/>
		<taxon id="Elaphoglossum crinitum"/>
		<taxon id="Elaphoglossum deltoides"/>
		<taxon id="Elaphoglossum erinaceum"/>
		<taxon id="Elaphoglossum flaccidum"/>
		<taxon id="Elaphoglossum glabellum"/>
		<taxon id="Elaphoglossum heterolepis"/>
		<taxon id="Elaphoglossum hybridum"/>
		<taxon id="Elaphoglossum lechlerianum"/>
		<taxon id="Elaphoglossum lingua"/>
		<taxon id="Elaphoglossum lonchophyllum"/>
		<taxon id="Elaphoglossum minutum"/>
		<taxon id="Elaphoglossum paleaceum"/>
		<taxon id="Elaphoglossum papillosum"/>
		<taxon id="Elaphoglossum peltatum"/>
		<taxon id="Elaphoglossum piloselloides"/>
		<taxon id="Elaphoglossum samoense"/>
		<taxon id="Elaphoglossum tripartitum"/>
		<taxon id="Enterosora parietina"/>
		<taxon id="Enterosora percrassa"/>
		<taxon id="Enterosora trifurcata"/>
		<taxon id="Equisetum arvense"/>
		<taxon id="Equisetum bogotense"/>
		<taxon id="Equisetum diffusum"/>
		<taxon id="Equisetum giganteum"/>
		<taxon id="Equisetum myriochaetum"/>
		<taxon id="Equisetum pratense"/>
		<taxon id="Equisetum ramosissimum"/>
		<taxon id="Equisetum scirpoides"/>
		<taxon id="Equisetum sylvaticum"/>
		<taxon id="Equisetum variegatum"/>
		<taxon id="Equisetum ferrissii"/>
		<taxon id="Jamesonia cheilanthoides"/>
		<taxon id="Jamesonia flexuosa"/>
		<taxon id="Tryonia myriophylla"/>
		<taxon id="Thelypteris erubescens"/>
		<taxon id="Gleichenella pectinata"/>
		<taxon id="Gleichenia dicarpa"/>
		<taxon id="Diplopterygium laevissimum"/>
		<taxon id="Goniophlebium argutum"/>
		<taxon id="Goniophlebium formosanum"/>
		<taxon id="Goniophlebium mehibitense"/>
		<taxon id="Goniophlebium percussum"/>
		<taxon id="Goniophlebium persicifolium"/>
		<taxon id="Goniophlebium pseudoconnatum"/>
		<taxon id="Goniophlebium subauriculatum"/>
		<taxon id="Notogrammitis billardierei"/>
		<taxon id="Grammitis bryophila"/>
		<taxon id="Grammitis ciliata"/>
		<taxon id="Oreogrammitis congener"/>
		<taxon id="Grammitis deplanchei"/>
		<taxon id="Oreogrammitis dolichosora"/>
		<taxon id="Oreogrammitis forbesiana"/>
		<taxon id="Radiogrammitis havilandii"/>
		<taxon id="Radiogrammitis hirtelloides"/>
		<taxon id="Radiogrammitis holttumii"/>
		<taxon id="Oreogrammitis hookeri"/>
		<taxon id="Radiogrammitis jagoriana"/>
		<taxon id="Oreogrammitis knutsfordiana"/>
		<taxon id="Grammitis kyimbilensis"/>
		<taxon id="Grammitis melanoloma"/>
		<taxon id="Oreogrammitis padangensis"/>
		<taxon id="Radiogrammitis parva"/>
		<taxon id="Notogrammitis crassior"/>
		<taxon id="Notogrammitis pseudociliata"/>
		<taxon id="Oreogrammitis reinwardtioides"/>
		<taxon id="Adenophorus tenellus"/>
		<taxon id="Gymnocarpium dryopteris"/>
		<taxon id="Gymnocarpium oyamense"/>
		<taxon id="Gymnocarpium remotepinnatum"/>
		<taxon id="Selliguea dareiformis"/>
		<taxon id="Tectaria harlandii"/>
		<taxon id="Haplopteris elongata"/>
		<taxon id="Haplopteris taeniophylla"/>
		<taxon id="Hecistopteris pumila"/>
		<taxon id="Helminthostachys zeylanica"/>
		<taxon id="Hemidictyum marginatum"/>
		<taxon id="Hemionitis arifolia"/>
		<taxon id="Hemionitis palmata"/>
		<taxon id="Tectaria nayarii"/>
		<taxon id="Histiopteris incisa"/>
		<taxon id="Homalosorus pycnocarpos"/>
		<taxon id="Davallia melanophlebia"/>
		<taxon id="Davallia parvula"/>
		<taxon id="Davallia polypodioides"/>
		<taxon id="Hymenasplenium cheilosorum"/>
		<taxon id="Hymenasplenium excisum"/>
		<taxon id="Hymenasplenium unilaterale"/>
		<taxon id="Cyathea dejecta"/>
		<taxon id="Hymenophyllum acanthoides"/>
		<taxon id="Hymenophyllum apiculatum"/>
		<taxon id="Hymenophyllum armstrongii"/>
		<taxon id="Hymenophyllum atrovirens"/>
		<taxon id="Hymenophyllum badium"/>
		<taxon id="Hymenophyllum baileyanum"/>
		<taxon id="Hymenophyllum barbatum"/>
		<taxon id="Hymenophyllum bivalve"/>
		<taxon id="Hymenophyllum caespitosum"/>
		<taxon id="Hymenophyllum caudiculatum"/>
		<taxon id="Hymenophyllum cruentum"/>
		<taxon id="Hymenophyllum cupressiforme"/>
		<taxon id="Hymenophyllum demissum"/>
		<taxon id="Hymenophyllum dentatum"/>
		<taxon id="Hymenophyllum deplanchei"/>
		<taxon id="Hymenophyllum dicranotrichum"/>
		<taxon id="Hymenophyllum digitatum"/>
		<taxon id="Hymenophyllum dilatatum"/>
		<taxon id="Hymenophyllum exsertum"/>
		<taxon id="Hymenophyllum poolii"/>
		<taxon id="Hymenophyllum flexuosum"/>
		<taxon id="Hymenophyllum frankliniae"/>
		<taxon id="Hymenophyllum fuciforme"/>
		<taxon id="Hymenophyllum fucoides"/>
		<taxon id="Hymenophyllum heimii"/>
		<taxon id="Hymenophyllum hirsutum"/>
		<taxon id="Hymenophyllum hygrometricum"/>
		<taxon id="Hymenophyllum imbricatum"/>
		<taxon id="Hymenophyllum inaequale"/>
		<taxon id="Hymenophyllum javanicum"/>
		<taxon id="Hymenophyllum kuhnii"/>
		<taxon id="Hymenophyllum lanceolatum"/>
		<taxon id="Hymenophyllum leratii"/>
		<taxon id="Hymenophyllum lyallii"/>
		<taxon id="Hymenophyllum malingii"/>
		<taxon id="Hymenophyllum marginatum"/>
		<taxon id="Hymenophyllum minimum"/>
		<taxon id="Hymenophyllum mnioides"/>
		<taxon id="Hymenophyllum multifidum"/>
		<taxon id="Hymenophyllum pallidum"/>
		<taxon id="Hymenophyllum paniense"/>
		<taxon id="Hymenophyllum pectinatum"/>
		<taxon id="Hymenophyllum peltatum"/>
		<taxon id="Hymenophyllum perrieri"/>
		<taxon id="Hymenophyllum plicatum"/>
		<taxon id="Hymenophyllum polyanthos"/>
		<taxon id="Hymenophyllum pulcherrimum"/>
		<taxon id="Hymenophyllum undulatum"/>
		<taxon id="Hymenophyllum rolandi-principis"/>
		<taxon id="Hymenophyllum rufescens"/>
		<taxon id="Hymenophyllum rugosum"/>
		<taxon id="Hymenophyllum scabrum"/>
		<taxon id="Hymenophyllum secundum"/>
		<taxon id="Hymenophyllum serrulatum"/>
		<taxon id="Hymenophyllum sibthorpioides"/>
		<taxon id="Hymenophyllum sp."/>
		<taxon id="Hymenophyllum subdimidiatum"/>
		<taxon id="Hymenophyllum tenellum"/>
		<taxon id="Hymenophyllum tunbrigense"/>
		<taxon id="Hymenophyllum villosum"/>
		<taxon id="Hymenophyllum wrightii"/>
		<taxon id="Hypodematium crenatum"/>
		<taxon id="Hypolepis tenuifolia"/>
		<taxon id="Jamesonia canescens"/>
		<taxon id="Jamesonia verticalis"/>
		<taxon id="Parapolystichum effusum"/>
		<taxon id="Parapolystichum glabellum"/>
		<taxon id="Lastreopsis hispida"/>
		<taxon id="Lastreopsis subrecedens"/>
		<taxon id="Microsorum carnosum"/>
		<taxon id="Microsorum crustaceum"/>
		<taxon id="Microsorum luzonense"/>
		<taxon id="Microsorum mirabile"/>
		<taxon id="Microsorum sarcopus"/>
		<taxon id="Microsorum sinuosum"/>
		<taxon id="Lellingeria apiculata"/>
		<taxon id="Lellingeria brevistipes"/>
		<taxon id="Lellingeria depressa"/>
		<taxon id="Lellingeria dissimulans"/>
		<taxon id="Lellingeria flagellipinnata"/>
		<taxon id="Stenogrammitis hartii"/>
		<taxon id="Stenogrammitis hildebrandtii"/>
		<taxon id="Lellingeria hirsuta"/>
		<taxon id="Lellingeria isidrensis"/>
		<taxon id="Lellingeria itatimensis"/>
		<taxon id="Stenogrammitis limula"/>
		<taxon id="Lellingeria melanotrichia"/>
		<taxon id="Stenogrammitis myosuroides"/>
		<taxon id="Stenogrammitis oosora"/>
		<taxon id="Lellingeria phlegmaria"/>
		<taxon id="Stenogrammitis prionodes"/>
		<taxon id="Lellingeria pseudocapillaris"/>
		<taxon id="Leucotrichium pseudomitchelliae"/>
		<taxon id="Stenogrammitis pumila"/>
		<taxon id="Lellingeria randallii"/>
		<taxon id="Stenogrammitis saffordii"/>
		<taxon id="Leucotrichium schenckii"/>
		<taxon id="Lellingeria simacensis"/>
		<taxon id="Lellingeria sp.1"/>
		<taxon id="Lellingeria sp.2"/>
		<taxon id="Stenogrammitis subcoriacea"/>
		<taxon id="Lellingeria subsessilis"/>
		<taxon id="Lellingeria suspensa"/>
		<taxon id="Lellingeria tenuicula"/>
		<taxon id="Stenogrammitis wittigiana"/>
		<taxon id="Lepisorus accedens"/>
		<taxon id="Lemmaphyllum carnosum"/>
		<taxon id="Lemmaphyllum microphyllum"/>
		<taxon id="Lemmaphyllum rostratum"/>
		<taxon id="Lepidomicrosorium buergerianum"/>
		<taxon id="Lepidomicrosorium subhemionitideum"/>
		<taxon id="Lepisorus annuifrons"/>
		<taxon id="Lepisorus boninensis"/>
		<taxon id="Lepisorus excavatus"/>
		<taxon id="Lepisorus kawakamii"/>
		<taxon id="Lepisorus lewisii"/>
		<taxon id="Paragramma longifolia"/>
		<taxon id="Lepisorus marginatus"/>
		<taxon id="Lepisorus monilisorus"/>
		<taxon id="Lepisorus nudus"/>
		<taxon id="Lepisorus pseudonudus"/>
		<taxon id="Lepisorus pseudoussuriensis"/>
		<taxon id="Lepisorus scolopendrius"/>
		<taxon id="Lepisorus sinensis"/>
		<taxon id="Lepisorus thaipaiensis"/>
		<taxon id="Lepisorus thunbergianus"/>
		<taxon id="Lepisorus uchiyamae"/>
		<taxon id="Leptochilus cantoniensis"/>
		<taxon id="Leptolepia novae-zelandiae"/>
		<taxon id="Leptopteris superba"/>
		<taxon id="Leptopteris wilkesiana"/>
		<taxon id="Arachniodes miqueliana"/>
		<taxon id="Arachniodes quadripinnata"/>
		<taxon id="Leucostegia immersa"/>
		<taxon id="Leucostegia pallida"/>
		<taxon id="Leucotrichium mitchelliae"/>
		<taxon id="Leucotrichium mortonii"/>
		<taxon id="Leucotrichium organense"/>
		<taxon id="Lindsaea blotiana"/>
		<taxon id="Lindsaea botrychioides"/>
		<taxon id="Lindsaea ensifolia"/>
		<taxon id="Lindsaea imrayana"/>
		<taxon id="Lindsaea multisora"/>
		<taxon id="Lindsaea parasitica"/>
		<taxon id="Lindsaea plicata"/>
		<taxon id="Lindsaea quadrangularis"/>
		<taxon id="Lindsaea rufa"/>
		<taxon id="Lindsaea stricta"/>
		<taxon id="Arachniodes superba"/>
		<taxon id="Llavea cordifolia"/>
		<taxon id="Mickelia guianensis"/>
		<taxon id="Lomagramma matthewii"/>
		<taxon id="Lomariopsis japurensis"/>
		<taxon id="Lomariopsis pollicina"/>
		<taxon id="Lomariopsis sorbifolia"/>
		<taxon id="Lomariopsis sp."/>
		<taxon id="Lomariopsis spectabilis"/>
		<taxon id="Lonchitis hirsuta"/>
		<taxon id="Lophosoria quadripinnata"/>
		<taxon id="Loxogramme abyssinica"/>
		<taxon id="Loxogramme avenia"/>
		<taxon id="Loxogramme dictyopteris"/>
		<taxon id="Loxogramme grammitoides"/>
		<taxon id="Loxogramme salicifolia"/>
		<taxon id="Loxsoma cunninghamii"/>
		<taxon id="Loxsomopsis pearcei"/>
		<taxon id="Lygodium japonicum"/>
		<taxon id="Lygodium lanceolatum"/>
		<taxon id="Lygodium radiatum"/>
		<taxon id="Lygodium reticulatum"/>
		<taxon id="Macrothelypteris torresiana"/>
		<taxon id="Marattia alata"/>
		<taxon id="Ptisana attenuata"/>
		<taxon id="Ptisana fraxinea"/>
		<taxon id="Eupodium laeve"/>
		<taxon id="Ptisana oreades"/>
		<taxon id="Ptisana purpurascens"/>
		<taxon id="Ptisana salicina"/>
		<taxon id="Marsilea crenata"/>
		<taxon id="Marsilea crotophora"/>
		<taxon id="Marsilea drummondii"/>
		<taxon id="Marsilea gibba"/>
		<taxon id="Marsilea mutica"/>
		<taxon id="Marsilea nubica"/>
		<taxon id="Marsilea vera"/>
		<taxon id="Matonia pectinata"/>
		<taxon id="Matteuccia struthiopteris"/>
		<taxon id="Maxonia apiifolia"/>
		<taxon id="Megalastrum subincisum"/>
		<taxon id="Melpomene allosuroides"/>
		<taxon id="Melpomene gracilis"/>
		<taxon id="Melpomene melanosticta"/>
		<taxon id="Melpomene moniliformis"/>
		<taxon id="Goniophlebium manmeiense"/>
		<taxon id="Metaxya rostrata"/>
		<taxon id="Microgramma baldwinii"/>
		<taxon id="Microgramma bifrons"/>
		<taxon id="Microgramma fuscopunctata"/>
		<taxon id="Microgramma lycopodioides"/>
		<taxon id="Microgramma mauritiana"/>
		<taxon id="Microgramma megalophylla"/>
		<taxon id="Microgramma nitida"/>
		<taxon id="Microgramma percussa"/>
		<taxon id="Microgramma sp."/>
		<taxon id="Microgramma squamulosa"/>
		<taxon id="Microgramma tecta"/>
		<taxon id="Microgramma vacciniifolia"/>
		<taxon id="Microlepia platyphylla"/>
		<taxon id="Microlepia speluncae"/>
		<taxon id="Microlepia szechuanica"/>
		<taxon id="Moranopteris hyalina"/>
		<taxon id="Moranopteris taenifolia"/>
		<taxon id="Moranopteris zurquina"/>
		<taxon id="Microsorum commutatum"/>
		<taxon id="Neolepisorus fortunei"/>
		<taxon id="Microsorum grossum"/>
		<taxon id="Microsorum lastii"/>
		<taxon id="Microsorum linguiforme"/>
		<taxon id="Microsorum membranaceum"/>
		<taxon id="Microsorum musifolium"/>
		<taxon id="Microsorum novae-zealandiae"/>
		<taxon id="Microsorum papuanum"/>
		<taxon id="Microsorum pteropus"/>
		<taxon id="Microsorum punctatum"/>
		<taxon id="Microsorum pustulatum"/>
		<taxon id="Microsorum scandens"/>
		<taxon id="Microsorum spectrum"/>
		<taxon id="Microsorum thailandicum"/>
		<taxon id="Microsorum varians"/>
		<taxon id="Microsorum vieillardii"/>
		<taxon id="Microsorum whiteheadii"/>
		<taxon id="Neolepisorus zippelii"/>
		<taxon id="Mildella intramarginalis"/>
		<taxon id="Monachosorum henryi"/>
		<taxon id="Haplopteris graminea"/>
		<taxon id="Neocheiropteris palmatopedata"/>
		<taxon id="Lepidomicrosorium superficiale"/>
		<taxon id="Neolepisorus ensatus"/>
		<taxon id="Neolepisorus phyllomanes"/>
		<taxon id="Nephrolepis abrupta"/>
		<taxon id="Nephrolepis cordifolia"/>
		<taxon id="Nephrolepis davalliae"/>
		<taxon id="Nephrolepis davallioides"/>
		<taxon id="Nephrolepis exaltata"/>
		<taxon id="Nephrolepis falcata"/>
		<taxon id="Nephrolepis hirsutula"/>
		<taxon id="Nephrolepis lauterbachii"/>
		<taxon id="Nephrolepis rivularis"/>
		<taxon id="Nephrolepis undulata"/>
		<taxon id="Nesolindsaea kirkii"/>
		<taxon id="Pteris praestantissima"/>
		<taxon id="Pleopeltis marginata"/>
		<taxon id="Niphidium crassifolium"/>
		<taxon id="Notholaena aschenborniana"/>
		<taxon id="Notholaena bryopoda"/>
		<taxon id="Notholaena californica"/>
		<taxon id="Notholaena candida"/>
		<taxon id="Notholaena grayi"/>
		<taxon id="Notholaena greggii"/>
		<taxon id="Notholaena lemmonii"/>
		<taxon id="Notholaena neglecta"/>
		<taxon id="Notholaena rigida"/>
		<taxon id="Notholaena rosei"/>
		<taxon id="Notholaena schaffneri"/>
		<taxon id="Notholaena standleyi"/>
		<taxon id="Notholaena sulphurea"/>
		<taxon id="Notholaena trichomanoides"/>
		<taxon id="Dryopteris hendersonii"/>
		<taxon id="Pteris pallens"/>
		<taxon id="Odontosoria aculeata"/>
		<taxon id="Odontosoria biflora"/>
		<taxon id="Odontosoria chinensis"/>
		<taxon id="Oleandra articulata"/>
		<taxon id="Oleandra pistillaris"/>
		<taxon id="Polybotrya cervina"/>
		<taxon id="Onoclea sensibilis"/>
		<taxon id="Onoclea sensibilis var interrupta"/>
		<taxon id="Onocleopsis hintonii"/>
		<taxon id="Onychium japonicum"/>
		<taxon id="Ophioglossum pendulum"/>
		<taxon id="Ophioglossum reticulatum"/>
		<taxon id="Osmolindsaea japonica"/>
		<taxon id="Osmolindsaea odorata"/>
		<taxon id="Osmunda banksiifolia"/>
		<taxon id="Osmunda claytoniana"/>
		<taxon id="Osmunda javanica"/>
		<taxon id="Osmunda regalis"/>
		<taxon id="Osmundastrum cinnamomeum"/>
		<taxon id="Osmundastrum cinnamomeum var fokiense"/>
		<taxon id="Paesia scaberula"/>
		<taxon id="Pellaea bipinnata"/>
		<taxon id="Pellaea marantae"/>
		<taxon id="Pellaea sargentii"/>
		<taxon id="Pellaea vestita"/>
		<taxon id="Leptochilus decurrens"/>
		<taxon id="Pecluma alfredii"/>
		<taxon id="Pecluma eurybasis"/>
		<taxon id="Pecluma ptilodon"/>
		<taxon id="Pellaea andromedifolia"/>
		<taxon id="Pellaea atropurpurea"/>
		<taxon id="Pellaea breweri"/>
		<taxon id="Doryopteris gleichenioides"/>
		<taxon id="Pellaea intermedia"/>
		<taxon id="Pellaea rotundifolia"/>
		<taxon id="Pellaea truncata"/>
		<taxon id="Pentagramma triangularis"/>
		<taxon id="Phanerophlebia nobilis"/>
		<taxon id="Arachniodes blinii"/>
		<taxon id="Phanerosorus sarmentosus"/>
		<taxon id="Phegopteris connectilis"/>
		<taxon id="Phegopteris hexagonoptera"/>
		<taxon id="Phlebodium areolatum"/>
		<taxon id="Phlebodium decumanum"/>
		<taxon id="Phlebodium pseudoaureum"/>
		<taxon id="Microsorum cuspidatum"/>
		<taxon id="Microsorum hainanense"/>
		<taxon id="Pilularia globulifera"/>
		<taxon id="Pilularia novae-hollandiae"/>
		<taxon id="Pityrogramma austroamericana"/>
		<taxon id="Pityrogramma calomelanos"/>
		<taxon id="Plagiogyria euphlebia"/>
		<taxon id="Plagiogyria japonica"/>
		<taxon id="Plagiogyria matsumureana"/>
		<taxon id="Plagiogyria semicordata"/>
		<taxon id="Platycerium alcicorne"/>
		<taxon id="Platycerium andinum"/>
		<taxon id="Platycerium bifurcatum"/>
		<taxon id="Platycerium coronarium"/>
		<taxon id="Platycerium elephantotis"/>
		<taxon id="Platycerium ellisii"/>
		<taxon id="Platycerium grande"/>
		<taxon id="Platycerium hillii"/>
		<taxon id="Platycerium holttumii"/>
		<taxon id="Platycerium madagascariense"/>
		<taxon id="Platycerium quadridichotomum"/>
		<taxon id="Platycerium ridleyi"/>
		<taxon id="Platycerium stemaria"/>
		<taxon id="Platycerium veitchii"/>
		<taxon id="Platycerium wallichii"/>
		<taxon id="Platycerium wandae"/>
		<taxon id="Platycerium willinckii"/>
		<taxon id="Pteris platyzomopsis"/>
		<taxon id="Pleocnemia rufinervis"/>
		<taxon id="Pleopeltis angusta"/>
		<taxon id="Pleopeltis astrolepis"/>
		<taxon id="Pleopeltis buchtienii"/>
		<taxon id="Pleopeltis crassinervata"/>
		<taxon id="Pleopeltis disjuncta"/>
		<taxon id="Pleopeltis fraseri"/>
		<taxon id="Pleopeltis fructuosa"/>
		<taxon id="Pleopeltis intermedia"/>
		<taxon id="Pleopeltis macrocarpa"/>
		<taxon id="Pleopeltis muenchii"/>
		<taxon id="Pleopeltis pleopeltifolia"/>
		<taxon id="Pleopeltis polypodioides"/>
		<taxon id="Pleopeltis pycnocarpa"/>
		<taxon id="Pleopeltis thyssanolepis"/>
		<taxon id="Pleopeltis wiesbaurii"/>
		<taxon id="Pleurosoriopsis makinoi"/>
		<taxon id="Thelypteris ecallosa"/>
		<taxon id="Polybotrya alfredii"/>
		<taxon id="Polybotrya caudata"/>
		<taxon id="Polybotrya sessilisora"/>
		<taxon id="Polyphlebium angustatum"/>
		<taxon id="Polyphlebium borbonicum"/>
		<taxon id="Polyphlebium endlicherianum"/>
		<taxon id="Goniophlebium amoenum"/>
		<taxon id="Goniophlebium chinense"/>
		<taxon id="Goniophlebium microrhizoma"/>
		<taxon id="Selliguea brachypodia"/>
		<taxon id="Polypodium adelphum"/>
		<taxon id="Polypodium arcanum"/>
		<taxon id="Pecluma chnoophora"/>
		<taxon id="Polypodium chrysolepis"/>
		<taxon id="Pecluma dulcis"/>
		<taxon id="Pleopeltis ensiformis"/>
		<taxon id="Pleopeltis friedrichsthalianum"/>
		<taxon id="Pleopeltis furfuraceum"/>
		<taxon id="Polypodium glycyrrhiza"/>
		<taxon id="Pecluma hartwegiana"/>
		<taxon id="Polypodium hesperium"/>
		<taxon id="Lellingeria kaieteura"/>
		<taxon id="Pecluma longepinnulata"/>
		<taxon id="Polypodium macaronesicum"/>
		<taxon id="Polypodium martensii"/>
		<taxon id="Pleopeltis monosora"/>
		<taxon id="Pleopeltis myriolepis"/>
		<taxon id="Polypodium pellucidum"/>
		<taxon id="Pleopeltis platylepis"/>
		<taxon id="Polypodium plesiosorum"/>
		<taxon id="Pecluma rhachipterygia"/>
		<taxon id="Polypodium rhodopleuron"/>
		<taxon id="Pleopeltis rosei"/>
		<taxon id="Pleopeltis rzedowskianum"/>
		<taxon id="Pleopeltis sanctae-rosae"/>
		<taxon id="Polypodium scouleri"/>
		<taxon id="Polypodium subpetiolatum"/>
		<taxon id="Polypodium vulgare"/>
		<taxon id="Serpocaulon wiesbaueri"/>
		<taxon id="Polystichopsis chaerophylloides"/>
		<taxon id="Polystichum acutidens"/>
		<taxon id="Polystichum capillipes"/>
		<taxon id="Polystichum craspedosorum"/>
		<taxon id="Polystichum eximium"/>
		<taxon id="Polystichum hillebrandii"/>
		<taxon id="Polystichum lemmonii"/>
		<taxon id="Polystichum luctuosum"/>
		<taxon id="Polystichum munitum"/>
		<taxon id="Polystichum neolobatum"/>
		<taxon id="Polystichum omeiense"/>
		<taxon id="Polystichum setiferum"/>
		<taxon id="Polystichum tonkinense"/>
		<taxon id="Polystichum transkeiense"/>
		<taxon id="Polystichum tripteron"/>
		<taxon id="Polystichum yunnanense"/>
		<taxon id="Polytaenium cajenense"/>
		<taxon id="Thelypteris simplex"/>
		<taxon id="Prosaptia alata"/>
		<taxon id="Prosaptia contigua"/>
		<taxon id="Prosaptia obliquata"/>
		<taxon id="Arthropteris paucivenia"/>
		<taxon id="Pleopeltis bradeorum"/>
		<taxon id="Thelypteris esquirolii"/>
		<taxon id="Pseudophegopteris cruciata"/>
		<taxon id="Psilotum nudum"/>
		<taxon id="Pteridium aquilinum"/>
		<taxon id="Pteridium esculentum"/>
		<taxon id="Blechnum neglectum"/>
		<taxon id="Pteridrys lofouensis"/>
		<taxon id="Pteris arborea"/>
		<taxon id="Pteris comans"/>
		<taxon id="Pteris cretica"/>
		<taxon id="Pteris ensiformis"/>
		<taxon id="Pteris fauriei"/>
		<taxon id="Pteris multifida"/>
		<taxon id="Pteris propinqua"/>
		<taxon id="Pteris quadriaurita"/>
		<taxon id="Pteris tremula"/>
		<taxon id="Pteris vittata"/>
		<taxon id="Pterozonium brevifrons"/>
		<taxon id="Pyrrosia angustata"/>
		<taxon id="Pyrrosia assimilis"/>
		<taxon id="Pyrrosia christii"/>
		<taxon id="Pyrrosia foveolata"/>
		<taxon id="Pyrrosia linearifolia"/>
		<taxon id="Pyrrosia lingua"/>
		<taxon id="Pyrrosia longifolia"/>
		<taxon id="Pyrrosia niphoboloides"/>
		<taxon id="Pyrrosia nuda"/>
		<taxon id="Pyrrosia piloselloides"/>
		<taxon id="Pyrrosia polydactyla"/>
		<taxon id="Pyrrosia rasamalae"/>
		<taxon id="Pyrrosia rupestris"/>
		<taxon id="Pyrrosia serpens"/>
		<taxon id="Pyrrosia subfurfuracea"/>
		<taxon id="Regnellidium diphyllum"/>
		<taxon id="Rhachidosorus pulcher"/>
		<taxon id="Rheopteris cheesmaniae"/>
		<taxon id="Rumohra adiantiformis"/>
		<taxon id="Saccoloma brasiliense"/>
		<taxon id="Saccoloma elegans"/>
		<taxon id="Saccoloma inaequale"/>
		<taxon id="Blechnum cyatheoides"/>
		<taxon id="Salpichlaena hookeriana"/>
		<taxon id="Salpichlaena thalassica"/>
		<taxon id="Salpichlaena volubilis"/>
		<taxon id="Salvinia cucullata"/>
		<taxon id="Salvinia minima"/>
		<taxon id="Salvinia molesta"/>
		<taxon id="Salvinia natans"/>
		<taxon id="Salvinia oblongifolia"/>
		<taxon id="Schizaea dichotoma"/>
		<taxon id="Schizaea sp."/>
		<taxon id="Scleroglossum sulcata"/>
		<taxon id="Davallia triphylla"/>
		<taxon id="Selliguea enervis"/>
		<taxon id="Selliguea hellwigii"/>
		<taxon id="Selliguea heterocarpa"/>
		<taxon id="Selliguea laciniata"/>
		<taxon id="Selliguea lanceolata"/>
		<taxon id="Selliguea plantaginea"/>
		<taxon id="Selliguea triloba"/>
		<taxon id="Serpocaulon adnatum"/>
		<taxon id="Serpocaulon attenuatum"/>
		<taxon id="Serpocaulon catharinae"/>
		<taxon id="Serpocaulon dissimile"/>
		<taxon id="Serpocaulon falcaria"/>
		<taxon id="Serpocaulon fraxinifolium"/>
		<taxon id="Serpocaulon funckii"/>
		<taxon id="Serpocaulon lasiopus"/>
		<taxon id="Serpocaulon loriciforme"/>
		<taxon id="Serpocaulon meniscifolium"/>
		<taxon id="Serpocaulon ptilorhizon"/>
		<taxon id="Serpocaulon sessilifolium"/>
		<taxon id="Serpocaulon silvulae"/>
		<taxon id="Serpocaulon subandinum"/>
		<taxon id="Serpocaulon triseriale"/>
		<taxon id="Serpocaulon wagneri"/>
		<taxon id="Polystichum glaciale"/>
		<taxon id="Sphaeropteris capitata"/>
		<taxon id="Sphaeropteris celebica"/>
		<taxon id="Sphaeropteris horrida"/>
		<taxon id="Sphaeropteris medullaris"/>
		<taxon id="Sphaeropteris robusta"/>
		<taxon id="Thelypteris taiwanensis"/>
		<taxon id="Sphenomeris clavata"/>
		<taxon id="Blechnum nom.nov."/>
		<taxon id="Thelypteris griffithii"/>
		<taxon id="Thelypteris pozoi"/>
		<taxon id="Stenochlaena milnei"/>
		<taxon id="Stenochlaena tenuifolia"/>
		<taxon id="Sticherus laevigatus"/>
		<taxon id="Sticherus palmatus"/>
		<taxon id="Stigmatopteris lechleri"/>
		<taxon id="Stigmatopteris longicaudata"/>
		<taxon id="Stromatopteris moniliformis"/>
		<taxon id="Synammia feuillei"/>
		<taxon id="Synammia intermedia"/>
		<taxon id="Tapeinidium luzonicum"/>
		<taxon id="Tapeinidium moorei"/>
		<taxon id="Tapeinidium pinnatum"/>
		<taxon id="Tectaria apiifolia"/>
		<taxon id="Tectaria decurrens"/>
		<taxon id="Tectaria devexa"/>
		<taxon id="Tectaria fimbriata"/>
		<taxon id="Tectaria incisa"/>
		<taxon id="Tectaria prolifera"/>
		<taxon id="Tectaria subtriphylla"/>
		<taxon id="Tectaria trifoliata"/>
		<taxon id="Tectaria variolosa"/>
		<taxon id="Tectaria zeilanica"/>
		<taxon id="Teratophyllum wilkesianum"/>
		<taxon id="Moranopteris achilleifolia"/>
		<taxon id="Mycopteris alsopteris"/>
		<taxon id="Alansmia cultrata"/>
		<taxon id="Ascogrammitis anfractuosa"/>
		<taxon id="Ascogrammitis david-smithii"/>
		<taxon id="Ascogrammitis dilatata"/>
		<taxon id="Terpsichore eggersii"/>
		<taxon id="Alansmia glandulifera"/>
		<taxon id="Terpsichore hanekeana"/>
		<taxon id="Alansmia lanigera"/>
		<taxon id="Terpsichore lehmanniana"/>
		<taxon id="Moranopteris longisetosa"/>
		<taxon id="Ascogrammitis nana"/>
		<taxon id="Ascogrammitis pichinchae"/>
		<taxon id="Ascogrammitis pichinchensis"/>
		<taxon id="Mycopteris semihirsuta"/>
		<taxon id="Alansmia senilis"/>
		<taxon id="Mycopteris sp.1"/>
		<taxon id="Ascogrammitis sp.1"/>
		<taxon id="Mycopteris sp.2"/>
		<taxon id="Ascogrammitis sp.2"/>
		<taxon id="Galactodenia subscabra"/>
		<taxon id="Mycopteris subtilis"/>
		<taxon id="Mycopteris taxifolia"/>
		<taxon id="Thelypteris abrupta"/>
		<taxon id="Thelypteris affinis"/>
		<taxon id="Pseudophegopteris aurita"/>
		<taxon id="Thelypteris clypeolutata"/>
		<taxon id="Thelypteris consanguinea"/>
		<taxon id="Thelypteris dayi"/>
		<taxon id="Phegopteris decursivepinnata"/>
		<taxon id="Thelypteris dentata"/>
		<taxon id="Thelypteris gemmulifera"/>
		<taxon id="Thelypteris glandulosa"/>
		<taxon id="Thelypteris interrupta"/>
		<taxon id="Thelypteris limbosperma"/>
		<taxon id="Thelypteris longissima"/>
		<taxon id="Thelypteris noveboracensis"/>
		<taxon id="Thelypteris oligocarpa"/>
		<taxon id="Thelypteris opulenta"/>
		<taxon id="Thelypteris ovata"/>
		<taxon id="Thelypteris palustris"/>
		<taxon id="Thelypteris poiteana"/>
		<taxon id="Thelypteris reticulata"/>
		<taxon id="Thelypteris seemannii"/>
		<taxon id="Thelypteris xylodes"/>
		<taxon id="Thelypteris uraiensis"/>
		<taxon id="Thylacopteris papillosa"/>
		<taxon id="Thyrsopteris elegans"/>
		<taxon id="Tmesipteris tannensis"/>
		<taxon id="Todea barbara"/>
		<taxon id="Tricholepidium maculosum"/>
		<taxon id="Trichomanes alatum"/>
		<taxon id="Trichomanes ankersii"/>
		<taxon id="Trichomanes arbuscula"/>
		<taxon id="Trichomanes crispum"/>
		<taxon id="Trichomanes elegans"/>
		<taxon id="Trichomanes hostmannianum"/>
		<taxon id="Trichomanes lucens"/>
		<taxon id="Trichomanes osmundoides"/>
		<taxon id="Trichomanes pinnatum"/>
		<taxon id="Trichomanes scandens"/>
		<taxon id="Thelypteris ciliata"/>
		<taxon id="Triplophyllum funestum"/>
		<taxon id="Vandenboschia davallioides"/>
		<taxon id="Vandenboschia radicans"/>
		<taxon id="Vittaria lineata"/>
		<taxon id="Radiovittaria gardneriana"/>
		<taxon id="Vittaria graminifolia"/>
		<taxon id="Haplopteris volkensii"/>
		<taxon id="Woodsia ilvensis"/>
		<taxon id="Woodsia manchuriensis"/>
		<taxon id="Woodsia obtusa"/>
		<taxon id="Woodsia polystichoides"/>
		<taxon id="Woodwardia areolata"/>
		<taxon id="Woodwardia fimbriata"/>
		<taxon id="Woodwardia japonica"/>
		<taxon id="Woodwardia kempii"/>
		<taxon id="Woodwardia prolifera"/>
		<taxon id="Woodwardia unigemmata"/>
		<taxon id="Woodwardia virginica"/>
		<taxon id="Themelium conjunctisorum"/>
	</taxa>
		<taxa id="Monilophytes">
<taxon idref="Equisetum telmateia"/>
<taxon idref="Equisetum sylvaticum"/>
<taxon idref="Equisetum pratense"/>
<taxon idref="Equisetum diffusum"/>
<taxon idref="Equisetum arvense"/>
<taxon idref="Equisetum bogotense"/>
<taxon idref="Equisetum scirpoides"/>
<taxon idref="Equisetum variegatum"/>
<taxon idref="Equisetum ferrissii"/>
<taxon idref="Equisetum ramosissimum"/>
<taxon idref="Equisetum myriochaetum"/>
<taxon idref="Equisetum giganteum"/>
<taxon idref="Tmesipteris tannensis"/>
<taxon idref="Psilotum nudum"/>
<taxon idref="Ophioglossum reticulatum"/>
<taxon idref="Ophioglossum pendulum"/>
<taxon idref="Helminthostachys zeylanica"/>
<taxon idref="Botrychium virginianum"/>
<taxon idref="Botrychium strictum"/>
<taxon idref="Botrychium lanceolatum"/>
<taxon idref="Botrychium simplex"/>
<taxon idref="Botrychium lunaria"/>
<taxon idref="Botrychium lunarioides"/>
<taxon idref="Botrychium japonicum"/>
<taxon idref="Botrychium dissectum"/>
<taxon idref="Danaea falcata"/>
<taxon idref="Danaea wendlandii"/>
<taxon idref="Danaea alata"/>
<taxon idref="Danaea urbanii"/>
<taxon idref="Danaea nodosa"/>
<taxon idref="Danaea simplicifolia"/>
<taxon idref="Danaea sp."/>
<taxon idref="Christensenia aesculifolia"/>
<taxon idref="Marattia alata"/>
<taxon idref="Angiopteris lygodiifolia"/>
<taxon idref="Angiopteris evecta"/>
<taxon idref="Eupodium laeve"/>
<taxon idref="Ptisana purpurascens"/>
<taxon idref="Ptisana oreades"/>
<taxon idref="Ptisana fraxinea"/>
<taxon idref="Ptisana salicina"/>
<taxon idref="Ptisana attenuata"/>
<taxon idref="Osmundastrum cinnamomeum var fokiense"/>
<taxon idref="Osmundastrum cinnamomeum"/>
<taxon idref="Todea barbara"/>
<taxon idref="Leptopteris wilkesiana"/>
<taxon idref="Leptopteris superba"/>
<taxon idref="Osmunda claytoniana"/>
<taxon idref="Osmunda regalis"/>
<taxon idref="Osmunda javanica"/>
<taxon idref="Osmunda banksiifolia"/>
<taxon idref="Callistopteris apiifolia"/>
<taxon idref="Polyphlebium angustatum"/>
<taxon idref="Polyphlebium endlicherianum"/>
<taxon idref="Polyphlebium borbonicum"/>
<taxon idref="Vandenboschia radicans"/>
<taxon idref="Vandenboschia davallioides"/>
<taxon idref="Crepidomanes thysanostomum"/>
<taxon idref="Crepidomanes minutum"/>
<taxon idref="Crepidomanes bipunctatum"/>
<taxon idref="Didymoglossum ekmanii"/>
<taxon idref="Didymoglossum cuspidatum"/>
<taxon idref="Didymoglossum membranaceum"/>
<taxon idref="Didymoglossum krausii"/>
<taxon idref="Didymoglossum hildebrandtii"/>
<taxon idref="Cephalomanes javanicum"/>
<taxon idref="Abrodictyum caudatum"/>
<taxon idref="Abrodictyum rigidum"/>
<taxon idref="Abrodictyum elongatum"/>
<taxon idref="Trichomanes osmundoides"/>
<taxon idref="Trichomanes elegans"/>
<taxon idref="Trichomanes ankersii"/>
<taxon idref="Trichomanes lucens"/>
<taxon idref="Trichomanes crispum"/>
<taxon idref="Trichomanes arbuscula"/>
<taxon idref="Trichomanes scandens"/>
<taxon idref="Trichomanes alatum"/>
<taxon idref="Trichomanes pinnatum"/>
<taxon idref="Trichomanes hostmannianum"/>
<taxon idref="Hymenophyllum undulatum"/>
<taxon idref="Hymenophyllum dilatatum"/>
<taxon idref="Hymenophyllum pulcherrimum"/>
<taxon idref="Hymenophyllum fuciforme"/>
<taxon idref="Hymenophyllum heimii"/>
<taxon idref="Hymenophyllum cruentum"/>
<taxon idref="Hymenophyllum pallidum"/>
<taxon idref="Hymenophyllum rufescens"/>
<taxon idref="Hymenophyllum leratii"/>
<taxon idref="Hymenophyllum villosum"/>
<taxon idref="Hymenophyllum scabrum"/>
<taxon idref="Hymenophyllum plicatum"/>
<taxon idref="Hymenophyllum paniense"/>
<taxon idref="Hymenophyllum demissum"/>
<taxon idref="Hymenophyllum badium"/>
<taxon idref="Hymenophyllum caudiculatum"/>
<taxon idref="Hymenophyllum imbricatum"/>
<taxon idref="Hymenophyllum atrovirens"/>
<taxon idref="Hymenophyllum javanicum"/>
<taxon idref="Hymenophyllum flexuosum"/>
<taxon idref="Hymenophyllum malingii"/>
<taxon idref="Hymenophyllum hygrometricum"/>
<taxon idref="Hymenophyllum hirsutum"/>
<taxon idref="Hymenophyllum poolii"/>
<taxon idref="Hymenophyllum lyallii"/>
<taxon idref="Hymenophyllum digitatum"/>
<taxon idref="Hymenophyllum lanceolatum"/>
<taxon idref="Hymenophyllum frankliniae"/>
<taxon idref="Hymenophyllum mnioides"/>
<taxon idref="Hymenophyllum inaequale"/>
<taxon idref="Hymenophyllum wrightii"/>
<taxon idref="Hymenophyllum kuhnii"/>
<taxon idref="Hymenophyllum polyanthos"/>
<taxon idref="Hymenophyllum apiculatum"/>
<taxon idref="Hymenophyllum dicranotrichum"/>
<taxon idref="Hymenophyllum dentatum"/>
<taxon idref="Hymenophyllum caespitosum"/>
<taxon idref="Hymenophyllum tunbrigense"/>
<taxon idref="Hymenophyllum rugosum"/>
<taxon idref="Hymenophyllum perrieri"/>
<taxon idref="Hymenophyllum tenellum"/>
<taxon idref="Hymenophyllum sibthorpioides"/>
<taxon idref="Hymenophyllum secundum"/>
<taxon idref="Hymenophyllum peltatum"/>
<taxon idref="Hymenophyllum sp."/>
<taxon idref="Hymenophyllum fucoides"/>
<taxon idref="Hymenophyllum multifidum"/>
<taxon idref="Hymenophyllum minimum"/>
<taxon idref="Hymenophyllum pectinatum"/>
<taxon idref="Hymenophyllum marginatum"/>
<taxon idref="Hymenophyllum armstrongii"/>
<taxon idref="Hymenophyllum bivalve"/>
<taxon idref="Hymenophyllum cupressiforme"/>
<taxon idref="Hymenophyllum baileyanum"/>
<taxon idref="Hymenophyllum deplanchei"/>
<taxon idref="Hymenophyllum serrulatum"/>
<taxon idref="Hymenophyllum rolandi-principis"/>
<taxon idref="Hymenophyllum acanthoides"/>
<taxon idref="Hymenophyllum subdimidiatum"/>
<taxon idref="Hymenophyllum exsertum"/>
<taxon idref="Hymenophyllum barbatum"/>
<taxon idref="Phanerosorus sarmentosus"/>
<taxon idref="Matonia pectinata"/>
<taxon idref="Dipteris conjugata"/>
<taxon idref="Cheiropleuria integrifolia"/>
<taxon idref="Stromatopteris moniliformis"/>
<taxon idref="Gleichenia dicarpa"/>
<taxon idref="Sticherus palmatus"/>
<taxon idref="Sticherus laevigatus"/>
<taxon idref="Gleichenella pectinata"/>
<taxon idref="Dicranopteris linearis"/>
<taxon idref="Diplopterygium bancroftii"/>
<taxon idref="Diplopterygium laevissimum"/>
<taxon idref="Diplopterygium glaucum"/>
<taxon idref="Lygodium reticulatum"/>
<taxon idref="Lygodium radiatum"/>
<taxon idref="Lygodium lanceolatum"/>
<taxon idref="Lygodium japonicum"/>
<taxon idref="Actinostachys pennula"/>
<taxon idref="Schizaea sp."/>
<taxon idref="Schizaea dichotoma"/>
<taxon idref="Anemia mexicana"/>
<taxon idref="Anemia adiantifolia"/>
<taxon idref="Anemia tomentosa"/>
<taxon idref="Anemia rotundifolia"/>
<taxon idref="Anemia phyllitidis"/>
<taxon idref="Azolla rubra"/>
<taxon idref=" Azolla filiculoides"/>
<taxon idref="Azolla pinnata"/>
<taxon idref="Azolla nilotica"/>
<taxon idref="Salvinia natans"/>
<taxon idref="Salvinia oblongifolia"/>
<taxon idref="Salvinia molesta"/>
<taxon idref="Salvinia minima"/>
<taxon idref="Salvinia cucullata"/>
<taxon idref="Regnellidium diphyllum"/>
<taxon idref="Pilularia novae-hollandiae"/>
<taxon idref="Pilularia globulifera"/>
<taxon idref="Marsilea mutica"/>
<taxon idref="Marsilea crotophora"/>
<taxon idref="Marsilea vera"/>
<taxon idref="Marsilea drummondii"/>
<taxon idref="Marsilea nubica"/>
<taxon idref="Marsilea gibba"/>
<taxon idref="Marsilea crenata"/>
<taxon idref="Metaxya rostrata"/>
<taxon idref="Cibotium schiedei"/>
<taxon idref="Cibotium glaucum"/>
<taxon idref="Cibotium barometz"/>
<taxon idref="Lophosoria quadripinnata"/>
<taxon idref="Dicksonia thyrsopteroides"/>
<taxon idref="Dicksonia antarctica"/>
<taxon idref="Calochlaena villosa"/>
<taxon idref="Calochlaena straminea"/>
<taxon idref="Thyrsopteris elegans"/>
<taxon idref="Loxsomopsis pearcei"/>
<taxon idref="Loxsoma cunninghamii"/>
<taxon idref="Culcita macrocarpa"/>
<taxon idref="Culcita coniifolia"/>
<taxon idref="Plagiogyria semicordata"/>
<taxon idref="Plagiogyria matsumureana"/>
<taxon idref="Plagiogyria japonica"/>
<taxon idref="Plagiogyria euphlebia"/>
<taxon idref="Sphaeropteris celebica"/>
<taxon idref="Sphaeropteris capitata"/>
<taxon idref="Sphaeropteris horrida"/>
<taxon idref="Sphaeropteris robusta"/>
<taxon idref="Sphaeropteris medullaris"/>
<taxon idref="Gymnosphaera capensis"/>
<taxon idref="Gymnosphaera salvinii"/>
<taxon idref="Gymnosphaera ramispina"/>
<taxon idref="Gymnosphaera podophylla"/>
<taxon idref="Gymnosphaera klossii"/>
<taxon idref="Alsophila stelligera"/>
<taxon idref="Alsophila hooglandii"/>
<taxon idref="Alsophila foersteri"/>
<taxon idref="Alsophila dregei"/>
<taxon idref="Alsophila cuspidata"/>
<taxon idref="Alsophila bryophila"/>
<taxon idref="Cyathea parvula"/>
<taxon idref="Cyathea poeppigii"/>
<taxon idref="Cyathea arborea"/>
<taxon idref="Cyathea howeana"/>
<taxon idref="Cyathea alata"/>
<taxon idref="Cyathea dejecta"/>
<taxon idref="Cyathea horrida"/>
<taxon idref="Cyathea senilis"/>
<taxon idref="Cyathea multiflora"/>
<taxon idref="Lonchitis hirsuta"/>
<taxon idref="Odontosoria chinensis"/>
<taxon idref="Odontosoria biflora"/>
<taxon idref="Odontosoria aculeata"/>
<taxon idref="Sphenomeris clavata"/>
<taxon idref="Osmolindsaea odorata"/>
<taxon idref="Osmolindsaea japonica"/>
<taxon idref="Nesolindsaea kirkii"/>
<taxon idref="Tapeinidium moorei"/>
<taxon idref="Tapeinidium pinnatum"/>
<taxon idref="Tapeinidium luzonicum"/>
<taxon idref="Lindsaea plicata"/>
<taxon idref="Lindsaea parasitica"/>
<taxon idref="Lindsaea multisora"/>
<taxon idref="Lindsaea rufa"/>
<taxon idref="Lindsaea imrayana"/>
<taxon idref="Lindsaea botrychioides"/>
<taxon idref="Lindsaea stricta"/>
<taxon idref="Lindsaea quadrangularis"/>
<taxon idref="Lindsaea ensifolia"/>
<taxon idref="Lindsaea blotiana"/>
<taxon idref="Cystodium sorbifolium"/>
<taxon idref="Saccoloma elegans"/>
<taxon idref="Saccoloma inaequale"/>
<taxon idref="Saccoloma brasiliense"/>
<taxon idref="Monachosorum henryi"/>
<taxon idref="Hypolepis tenuifolia"/>
<taxon idref="Pteridium esculentum"/>
<taxon idref="Pteridium aquilinum"/>
<taxon idref="Paesia scaberula"/>
<taxon idref="Histiopteris incisa"/>
<taxon idref="Blotiella pubescens"/>
<taxon idref="Leptolepia novae-zelandiae"/>
<taxon idref="Leptolepia nom.nov."/>
<taxon idref="Dennstaedtia scabra"/>
<taxon idref="Dennstaedtia punctilobula"/>
<taxon idref="Microlepia speluncae"/>
<taxon idref="Microlepia szechuanica"/>
<taxon idref="Microlepia platyphylla"/>
<taxon idref="Ceratopteris thalictroides"/>
<taxon idref="Ceratopteris richardii"/>
<taxon idref="Acrostichum danaeifolium"/>
<taxon idref="Acrostichum aureum"/>
<taxon idref="Llavea cordifolia"/>
<taxon idref="Cryptogramma crispa"/>
<taxon idref="Coniogramme japonica"/>
<taxon idref="Coniogramme fraxinea"/>
<taxon idref="Onychium japonicum"/>
<taxon idref="Actiniopteris dimorpha"/>
<taxon idref="Anogramma leptophylla"/>
<taxon idref="Anogramma guatemalensis"/>
<taxon idref="Pityrogramma chaerophylla"/>
<taxon idref="Pityrogramma calomelanos"/>
<taxon idref="Pityrogramma austroamericana"/>
<taxon idref="Pterozonium brevifrons"/>
<taxon idref="Tryonia myriophylla"/>
<taxon idref="Jamesonia flexuosa"/>
<taxon idref="Jamesonia canescens"/>
<taxon idref="Jamesonia verticalis"/>
<taxon idref="Jamesonia cheilanthoides"/>
<taxon idref="Pteris vittata"/>
<taxon idref="Pteris platyzomopsis"/>
<taxon idref="Pteris tremula"/>
<taxon idref="Pteris quadriaurita"/>
<taxon idref="Pteris fauriei"/>
<taxon idref="Pteris ensiformis"/>
<taxon idref="Pteris praestantissima"/>
<taxon idref="Pteris propinqua"/>
<taxon idref="Pteris multifida"/>
<taxon idref="Pteris cretica"/>
<taxon idref="Pteris comans"/>
<taxon idref="Pteris arborea"/>
<taxon idref="Pteris pallens"/>
<taxon idref="Adiantum tenerum"/>
<taxon idref="Adiantum malesianum"/>
<taxon idref="Adiantum capillus-veneris"/>
<taxon idref="Adiantum pedatum"/>
<taxon idref="Adiantum tetraphyllum"/>
<taxon idref="Adiantum argutum"/>
<taxon idref="Adiantum peruvianum"/>
<taxon idref="Adiantum adiantoides"/>
<taxon idref="Adiantum formosum"/>
<taxon idref="Adiantum raddianum"/>
<taxon idref="Adiantum hispidulum"/>
<taxon idref="Adiantum aethiopicum"/>
<taxon idref="Adiantum viridescens"/>
<taxon idref="Adiantum diaphanum"/>
<taxon idref="Rheopteris cheesmaniae"/>
<taxon idref="Antrophyum latifolium"/>
<taxon idref="Vittaria graminifolia"/>
<taxon idref="Vittaria lineata"/>
<taxon idref="Polytaenium cajenense"/>
<taxon idref="Polytaenium citrifolium"/>
<taxon idref="Radiovittaria gardneriana"/>
<taxon idref="Hecistopteris pumila"/>
<taxon idref="Haplopteris volkensii"/>
<taxon idref="Haplopteris graminea"/>
<taxon idref="Haplopteris taeniophylla"/>
<taxon idref="Haplopteris elongata"/>
<taxon idref="Calciphilopteris ludens"/>
<taxon idref="Bommeria hispida"/>
<taxon idref="Bommeria ehrenbergiana"/>
<taxon idref="Myriopteris alabamensis"/>
<taxon idref="Myriopteris wrightii"/>
<taxon idref="Myriopteris pringlei"/>
<taxon idref="Myriopteris lanosa"/>
<taxon idref="Mildella intramarginalis"/>
<taxon idref="Myriopteris aurea"/>
<taxon idref="Myriopteris lendigera"/>
<taxon idref="Myriopteris newberryi"/>
<taxon idref="Myriopteris covillei"/>
<taxon idref="Myriopteris myriophylla"/>
<taxon idref="Myriopteris rufa"/>
<taxon idref="Argyrochosma limitanea"/>
<taxon idref="Argyrochosma incana"/>
<taxon idref="Argyrochosma jonesii"/>
<taxon idref="Argyrochosma fendleri"/>
<taxon idref="Pellaea breweri"/>
<taxon idref="Pellaea marantae"/>
<taxon idref="Pellaea sinuata"/>
<taxon idref="Pellaea cochisensis"/>
<taxon idref="Pellaea truncata"/>
<taxon idref="Pellaea atropurpurea"/>
<taxon idref="Pellaea intermedia"/>
<taxon idref="Pellaea andromedifolia"/>
<taxon idref="Pellaea rotundifolia"/>
<taxon idref="Pellaea sargentii"/>
<taxon idref="Pellaea vestita"/>
<taxon idref="Pellaea bipinnata"/>
<taxon idref="Pentagramma triangularis"/>
<taxon idref="Allosorus nitidulus"/>
<taxon idref="Allosorus argenteus"/>
<taxon idref="Allosorus farinosus"/>
<taxon idref="Gaga arizonica"/>
<taxon idref="Aspidotis densa"/>
<taxon idref="Aspidotis californica"/>
<taxon idref="Hemionitis palmata"/>
<taxon idref="Hemionitis arifolia"/>
<taxon idref="Cheilanthes sieberi"/>
<taxon idref="Cheilanthes lasiophylla"/>
<taxon idref="Cheilanthes distans"/>
<taxon idref="Doryopteris viridis"/>
<taxon idref="Adiantopsis radiata"/>
<taxon idref="Doryopteris gleichenioides"/>
<taxon idref="Doryopteris rediviva"/>
<taxon idref="Doryopteris sagittifolia"/>
<taxon idref="Doryopteris nobilis"/>
<taxon idref="Notholaena standleyi"/>
<taxon idref="Cheiloplecton rigidum"/>
<taxon idref="Notholaena leucopoda"/>
<taxon idref="Notholaena aurea"/>
<taxon idref="Notholaena brachypus"/>
<taxon idref="Notholaena aurantiaca"/>
<taxon idref="Notholaena rosei"/>
<taxon idref="Notholaena grayi"/>
<taxon idref="Notholaena trichomanoides"/>
<taxon idref="Notholaena schaffneri"/>
<taxon idref="Notholaena rigida"/>
<taxon idref="Notholaena aschenborniana"/>
<taxon idref="Notholaena greggii"/>
<taxon idref="Notholaena lemmonii"/>
<taxon idref="Notholaena californica"/>
<taxon idref="Notholaena sulphurea"/>
<taxon idref="Notholaena neglecta"/>
<taxon idref="Notholaena candida"/>
<taxon idref="Notholaena bryopoda"/>
<taxon idref="Rhachidosorus pulcher"/>
<taxon idref="Homalosorus pycnocarpos"/>
<taxon idref="Diplaziopsis javanica"/>
<taxon idref="Gymnocarpium remotepinnatum"/>
<taxon idref="Gymnocarpium oyamense"/>
<taxon idref="Gymnocarpium dryopteris"/>
<taxon idref="Cystopteris fragilis"/>
<taxon idref="Acystopteris taiwaniana"/>
<taxon idref="Acystopteris japonica"/>
<taxon idref="Hemidictyum marginatum"/>
<taxon idref="Hymenasplenium laetum"/>
<taxon idref="Hymenasplenium cheilosorum"/>
<taxon idref="Hymenasplenium unilaterale"/>
<taxon idref="Hymenasplenium excisum"/>
<taxon idref="Asplenium tricholepis"/>
<taxon idref="Asplenium juglandifolium"/>
<taxon idref="Asplenium cuspidatum"/>
<taxon idref="Asplenium rigidum"/>
<taxon idref="Asplenium auritum"/>
<taxon idref="Asplenium scolopendrium"/>
<taxon idref="Asplenium aureum"/>
<taxon idref="Asplenium ritoense"/>
<taxon idref="Asplenium wrightii"/>
<taxon idref="Asplenium bullatum"/>
<taxon idref="Asplenium ruta-muraria"/>
<taxon idref="Asplenium hispanicum"/>
<taxon idref="Asplenium cuneifolium"/>
<taxon idref="Asplenium adiantum-nigrum"/>
<taxon idref="Asplenium contiguum"/>
<taxon idref="Asplenium protensum"/>
<taxon idref="Asplenium praemorsum"/>
<taxon idref="Asplenium planicaule"/>
<taxon idref="Asplenium cuneatiforme"/>
<taxon idref="Asplenium polyodon"/>
<taxon idref="Asplenium affine"/>
<taxon idref="Asplenium simplicifrons"/>
<taxon idref="Asplenium nidus"/>
<taxon idref="Asplenium bulbiferum"/>
<taxon idref="Asplenium australasicum"/>
<taxon idref="Asplenium angustum"/>
<taxon idref="Asplenium prolongatum"/>
<taxon idref="Asplenium tenerum"/>
<taxon idref="Asplenium formosae"/>
<taxon idref="Asplenium theciferum"/>
<taxon idref="Asplenium sandersonii"/>
<taxon idref="Asplenium gemmiferum"/>
<taxon idref="Asplenium feei"/>
<taxon idref="Asplenium elliottii"/>
<taxon idref="Asplenium shuttleworthianum"/>
<taxon idref="Asplenium lamprophyllum"/>
<taxon idref="Asplenium difforme"/>
<taxon idref="Asplenium anisophyllum"/>
<taxon idref="Asplenium surrogatum"/>
<taxon idref="Asplenium hookerianum"/>
<taxon idref="Asplenium obtusatum"/>
<taxon idref="Asplenium viellardii"/>
<taxon idref="Asplenium lucidum"/>
<taxon idref="Asplenium flabellifolium"/>
<taxon idref="Asplenium fissum"/>
<taxon idref="Asplenium dielmannii"/>
<taxon idref="Asplenium viride"/>
<taxon idref="Asplenium normale"/>
<taxon idref="Asplenium hobdyi"/>
<taxon idref="Asplenium trichomanes"/>
<taxon idref="Asplenium formosum"/>
<taxon idref="Asplenium resiliens"/>
<taxon idref="Asplenium heterochroum"/>
<taxon idref="Asplenium monanthes"/>
<taxon idref="Asplenium hallbergii"/>
<taxon idref="Asplenium marinum"/>
<taxon idref="Asplenium abscissum"/>
<taxon idref="Asplenium fragile"/>
<taxon idref="Asplenium pteropus"/>
<taxon idref="Asplenium alatum"/>
<taxon idref="Asplenium myriophyllum"/>
<taxon idref="Asplenium cristatum"/>
<taxon idref="Asplenium erectum"/>
<taxon idref="Asplenium lunulatum"/>
<taxon idref="Asplenium harpeodes"/>
<taxon idref="Asplenium jahandiezii"/>
<taxon idref="Asplenium cordatum"/>
<taxon idref="Asplenium varians"/>
<taxon idref="Asplenium yunnanense"/>
<taxon idref="Asplenium laciniatum"/>
<taxon idref="Asplenium hemionitis"/>
<taxon idref="Asplenium rhizophyllum"/>
<taxon idref="Asplenium platyneuron"/>
<taxon idref="Asplenium fontanum"/>
<taxon idref="Asplenium incisum"/>
<taxon idref="Asplenium forisiense"/>
<taxon idref="Woodsia polystichoides"/>
<taxon idref="Woodsia ilvensis"/>
<taxon idref="Woodsia obtusa"/>
<taxon idref="Woodsia manchuriensis"/>
<taxon idref="Deparia unifurcata"/>
<taxon idref="Deparia petersenii"/>
<taxon idref="Deparia lancea"/>
<taxon idref="Deparia bonincola"/>
<taxon idref="Athyrium nipponicum"/>
<taxon idref="Athyrium decurrentialatum"/>
<taxon idref="Athyrium filix-femina"/>
<taxon idref="Athyrium yokoscense"/>
<taxon idref="Athyrium otophorum"/>
<taxon idref="Diplazium wichurae"/>
<taxon idref="Diplazium okudairai"/>
<taxon idref="Diplazium plantaginifolium"/>
<taxon idref="Diplazium cristatum"/>
<taxon idref="Diplazium bombonasae"/>
<taxon idref="Diplazium proliferum"/>
<taxon idref="Diplazium legalloi"/>
<taxon idref="Diplazium centripetale"/>
<taxon idref="Diplazium virescens"/>
<taxon idref="Diplazium hachijoense"/>
<taxon idref="Diplazium dilatatum"/>
<taxon idref="Onocleopsis hintonii"/>
<taxon idref="Matteuccia struthiopteris"/>
<taxon idref="Onoclea sensibilis var interrupta"/>
<taxon idref="Onoclea sensibilis"/>
<taxon idref="Woodwardia areolata"/>
<taxon idref="Woodwardia virginica"/>
<taxon idref="Woodwardia kempii"/>
<taxon idref="Woodwardia japonica"/>
<taxon idref="Woodwardia prolifera"/>
<taxon idref="Woodwardia unigemmata"/>
<taxon idref="Woodwardia fimbriata"/>
<taxon idref="Telmatoblechnum serrulatum"/>
<taxon idref="Stenochlaena tenuifolia"/>
<taxon idref="Stenochlaena milnei"/>
<taxon idref="Salpichlaena thalassica"/>
<taxon idref="Salpichlaena volubilis"/>
<taxon idref="Salpichlaena hookeriana"/>
<taxon idref="Blechnum insigne"/>
<taxon idref="Blechnum cyatheoides"/>
<taxon idref="Blechnum orientale"/>
<taxon idref="Blechnum spicant"/>
<taxon idref="Blechnum nom.nov."/>
<taxon idref="Blechnum neglectum"/>
<taxon idref="Blechnum medium"/>
<taxon idref="Blechnum brasiliense"/>
<taxon idref="Blechnum schomburgkii"/>
<taxon idref="Blechnum polypodioides"/>
<taxon idref="Blechnum occidentale"/>
<taxon idref="Macrothelypteris torresiana"/>
<taxon idref="Pseudophegopteris aurita"/>
<taxon idref="Pseudophegopteris cruciata"/>
<taxon idref="Phegopteris decursivepinnata"/>
<taxon idref="Phegopteris hexagonoptera"/>
<taxon idref="Phegopteris connectilis"/>
<taxon idref="Thelypteris palustris"/>
<taxon idref="Thelypteris seemannii"/>
<taxon idref="Thelypteris uraiensis"/>
<taxon idref="Thelypteris dayi"/>
<taxon idref="Thelypteris noveboracensis"/>
<taxon idref="Thelypteris oligocarpa"/>
<taxon idref="Thelypteris consanguinea"/>
<taxon idref="Thelypteris limbosperma"/>
<taxon idref="Thelypteris glandulosa"/>
<taxon idref="Thelypteris clypeolutata"/>
<taxon idref="Thelypteris pozoi"/>
<taxon idref="Thelypteris griffithii"/>
<taxon idref="Thelypteris poiteana"/>
<taxon idref="Thelypteris gemmulifera"/>
<taxon idref="Thelypteris abrupta"/>
<taxon idref="Thelypteris reticulata"/>
<taxon idref="Thelypteris interrupta"/>
<taxon idref="Thelypteris ovata"/>
<taxon idref="Thelypteris ecallosa"/>
<taxon idref="Thelypteris erubescens"/>
<taxon idref="Thelypteris longissima"/>
<taxon idref="Thelypteris simplex"/>
<taxon idref="Thelypteris dentata"/>
<taxon idref="Thelypteris affinis"/>
<taxon idref="Thelypteris xylodes"/>
<taxon idref="Thelypteris esquirolii"/>
<taxon idref="Thelypteris taiwanensis"/>
<taxon idref="Thelypteris ciliata"/>
<taxon idref="Thelypteris opulenta"/>
<taxon idref="Didymochlaena truncatula"/>
<taxon idref="Hypodematium crenatum"/>
<taxon idref="Leucostegia pallida"/>
<taxon idref="Leucostegia immersa"/>
<taxon idref="Stigmatopteris longicaudata"/>
<taxon idref="Stigmatopteris lechleri"/>
<taxon idref="Polystichopsis chaerophylloides"/>
<taxon idref="Polybotrya sessilisora"/>
<taxon idref="Polybotrya cervina"/>
<taxon idref="Maxonia apiifolia"/>
<taxon idref="Polybotrya caudata"/>
<taxon idref="Polybotrya alfredii"/>
<taxon idref="Polybotrya trianae"/>
<taxon idref="Polybotrya guianensis"/>
<taxon idref="Parapolystichum glabellum"/>
<taxon idref="Parapolystichum effusum"/>
<taxon idref="Rumohra adiantiformis"/>
<taxon idref="Megalastrum subincisum"/>
<taxon idref="Lastreopsis subrecedens"/>
<taxon idref="Lastreopsis hispida"/>
<taxon idref="Pleocnemia rufinervis"/>
<taxon idref="Bolbitis auriculata"/>
<taxon idref="Bolbitis heteroclita"/>
<taxon idref="Bolbitis appendiculata"/>
<taxon idref="Teratophyllum wilkesianum"/>
<taxon idref="Lomagramma matthewii"/>
<taxon idref="Mickelia guianensis"/>
<taxon idref="Mickelia nicotianifolia"/>
<taxon idref="Elaphoglossum amygdalifolium"/>
<taxon idref="Elaphoglossum crassifolium"/>
<taxon idref="Elaphoglossum lingua"/>
<taxon idref="Elaphoglossum minutum"/>
<taxon idref="Elaphoglossum glabellum"/>
<taxon idref="Elaphoglossum callifolium"/>
<taxon idref="Elaphoglossum lechlerianum"/>
<taxon idref="Elaphoglossum flaccidum"/>
<taxon idref="Elaphoglossum andicola"/>
<taxon idref="Elaphoglossum peltatum"/>
<taxon idref="Elaphoglossum tripartitum"/>
<taxon idref="Elaphoglossum deltoides"/>
<taxon idref="Elaphoglossum paleaceum"/>
<taxon idref="Elaphoglossum heterolepis"/>
<taxon idref="Elaphoglossum burchellii"/>
<taxon idref="Elaphoglossum piloselloides"/>
<taxon idref="Elaphoglossum aubertii"/>
<taxon idref="Elaphoglossum samoense"/>
<taxon idref="Elaphoglossum papillosum"/>
<taxon idref="Elaphoglossum lonchophyllum"/>
<taxon idref="Elaphoglossum crinitum"/>
<taxon idref="Elaphoglossum hybridum"/>
<taxon idref="Elaphoglossum erinaceum"/>
<taxon idref="Ctenitis sloanei"/>
<taxon idref="Ctenitis submarginalis"/>
<taxon idref="Ctenitis refulgens"/>
<taxon idref="Ctenitis decurrentipinnata"/>
<taxon idref="Ctenitis rhodolepis"/>
<taxon idref="Ctenitis eatonii"/>
<taxon idref="Phanerophlebia nobilis"/>
<taxon idref="Cyrtomium urophyllum"/>
<taxon idref="Cyrtomium nephrolepioides"/>
<taxon idref="Cyrtomium macrophyllum"/>
<taxon idref="Cyrtomium fortunei"/>
<taxon idref="Cyrtomium falcatum"/>
<taxon idref="Polystichum acutidens"/>
<taxon idref="Polystichum craspedosorum"/>
<taxon idref="Polystichum tripteron"/>
<taxon idref="Polystichum conjunctum"/>
<taxon idref="Polystichum tonkinense"/>
<taxon idref="Polystichum omeiense"/>
<taxon idref="Polystichum fraxinellum"/>
<taxon idref="Polystichum caducum"/>
<taxon idref="Polystichum luctuosum"/>
<taxon idref="Polystichum neolobatum"/>
<taxon idref="Polystichum hillebrandii"/>
<taxon idref="Polystichum transkeiense"/>
<taxon idref="Polystichum munitum"/>
<taxon idref="Polystichum lemmonii"/>
<taxon idref="Polystichum yunnanense"/>
<taxon idref="Polystichum setiferum"/>
<taxon idref="Polystichum glaciale"/>
<taxon idref="Polystichum capillipes"/>
<taxon idref="Polystichum eximium"/>
<taxon idref="Polystichum hookerianum"/>
<taxon idref="Arachniodes superba"/>
<taxon idref="Arachniodes blinii"/>
<taxon idref="Arachniodes rhomboides"/>
<taxon idref="Arachniodes centrochinensis"/>
<taxon idref="Arachniodes quadripinnata"/>
<taxon idref="Arachniodes amoena"/>
<taxon idref="Arachniodes denticulata"/>
<taxon idref="Arachniodes cavaleri"/>
<taxon idref="Arachniodes miqueliana"/>
<taxon idref="Arachniodes standishii"/>
<taxon idref="Arachniodes festina"/>
<taxon idref="Arachniodes simplicior"/>
<taxon idref="Arachniodes speciosa"/>
<taxon idref="Arachniodes aristata"/>
<taxon idref="Arachniodes chinensis"/>
<taxon idref="Arachniodes caudata"/>
<taxon idref="Dryopteris goldiana"/>
<taxon idref="Dryopteris expansa"/>
<taxon idref="Dryopteris sparsa"/>
<taxon idref="Dryopteris maximowiczii"/>
<taxon idref="Dryopteris nodosa"/>
<taxon idref="Dryopteris wallichiana"/>
<taxon idref="Dryopteris uniformis"/>
<taxon idref="Dryopteris marginalis"/>
<taxon idref="Dryopteris sieboldii"/>
<taxon idref="Dryopteris neolacera"/>
<taxon idref="Dryopteris filix-mas"/>
<taxon idref="Dryopteris crassirhizoma"/>
<taxon idref="Dryopteris aemula"/>
<taxon idref="Dryopteris hookeriana"/>
<taxon idref="Dryopteris annamensis"/>
<taxon idref="Dryopteris hendersonii"/>
<taxon idref="Dryopteris squamiseta"/>
<taxon idref="Dryopteris pacifica"/>
<taxon idref="Dryopteris labordei"/>
<taxon idref="Dryopteris erythrosora"/>
<taxon idref="Dryopteris mariformis"/>
<taxon idref="Dryopteris heterolaena"/>
<taxon idref="Dryopteris bissetiana"/>
<taxon idref="Dryopteris sacrosancta"/>
<taxon idref="Dryopteris hasseltii"/>
<taxon idref="Dryopteris diffracta"/>
<taxon idref="Cyclopeltis semicordata"/>
<taxon idref="Cyclopeltis crenata"/>
<taxon idref="Dracoglossum plantagineum"/>
<taxon idref="Lomariopsis sorbifolia"/>
<taxon idref="Lomariopsis japurensis"/>
<taxon idref="Lomariopsis pollicina"/>
<taxon idref="Lomariopsis spectabilis"/>
<taxon idref="Lomariopsis sp."/>
<taxon idref="Nephrolepis rivularis"/>
<taxon idref="Nephrolepis undulata"/>
<taxon idref="Nephrolepis lauterbachii"/>
<taxon idref="Nephrolepis exaltata"/>
<taxon idref="Nephrolepis abrupta"/>
<taxon idref="Nephrolepis davalliae"/>
<taxon idref="Nephrolepis cordifolia"/>
<taxon idref="Nephrolepis falcata"/>
<taxon idref="Nephrolepis hirsutula"/>
<taxon idref="Nephrolepis davallioides"/>
<taxon idref="Arthropteris parallela"/>
<taxon idref="Arthropteris paucivenia"/>
<taxon idref="Arthropteris palisotii"/>
<taxon idref="Pteridrys lofouensis"/>
<taxon idref="Triplophyllum funestum"/>
<taxon idref="Tectaria decurrens"/>
<taxon idref="Tectaria subtriphylla"/>
<taxon idref="Tectaria devexa"/>
<taxon idref="Tectaria zeilanica"/>
<taxon idref="Tectaria variolosa"/>
<taxon idref="Tectaria harlandii"/>
<taxon idref="Tectaria nayarii"/>
<taxon idref="Tectaria fuscipes"/>
<taxon idref="Tectaria apiifolia"/>
<taxon idref="Tectaria trifoliata"/>
<taxon idref="Tectaria incisa"/>
<taxon idref="Tectaria prolifera"/>
<taxon idref="Tectaria fimbriata"/>
<taxon idref="Oleandra pistillaris"/>
<taxon idref="Oleandra articulata"/>
<taxon idref="Davallia hymenophylloides"/>
<taxon idref="Davallia epiphylla"/>
<taxon idref="Davallia divaricata"/>
<taxon idref="Davallia hirsuta"/>
<taxon idref="Davallia burbidgei"/>
<taxon idref="Davallia yunnanensis"/>
<taxon idref="Davallia pulchra"/>
<taxon idref="Davallia clarkei"/>
<taxon idref="Davallia perdurans"/>
<taxon idref="Davallia polypodioides"/>
<taxon idref="Davallia corniculata"/>
<taxon idref="Davallia melanophlebia"/>
<taxon idref="Davallia parvula"/>
<taxon idref="Davallia repens"/>
<taxon idref="Davallia triphylla"/>
<taxon idref="Davallia trichomanoides"/>
<taxon idref="Davallia tasmanii"/>
<taxon idref="Davallia solida"/>
<taxon idref="Davallia plumosa"/>
<taxon idref="Davallia mariesii"/>
<taxon idref="Davallia griffithiana"/>
<taxon idref="Davallia pyxidata"/>
<taxon idref="Davallia fejeensis"/>
<taxon idref="Dictymia mckeei"/>
<taxon idref="Dictymia brownii"/>
<taxon idref="Loxogramme abyssinica"/>
<taxon idref="Loxogramme salicifolia"/>
<taxon idref="Loxogramme grammitoides"/>
<taxon idref="Loxogramme dictyopteris"/>
<taxon idref="Loxogramme avenia"/>
<taxon idref="Synammia intermedia"/>
<taxon idref="Synammia feuillei"/>
<taxon idref="Selliguea laciniata"/>
<taxon idref="Selliguea dareiformis"/>
<taxon idref="Arthromeris wallichiana"/>
<taxon idref="Arthromeris lehmannii"/>
<taxon idref="Selliguea plantaginea"/>
<taxon idref="Selliguea heterocarpa"/>
<taxon idref="Selliguea lanceolata"/>
<taxon idref="Selliguea enervis"/>
<taxon idref="Selliguea hellwigii"/>
<taxon idref="Selliguea triloba"/>
<taxon idref="Selliguea brachypodia"/>
<taxon idref="Drynaria sagitta"/>
<taxon idref="Drynaria volkensii"/>
<taxon idref="Drynaria laurentii"/>
<taxon idref="Drynaria rigidula"/>
<taxon idref="Drynaria sparsisora"/>
<taxon idref="Drynaria bonii"/>
<taxon idref="Drynaria pilosa"/>
<taxon idref="Drynaria meyeniana"/>
<taxon idref="Drynaria sinica"/>
<taxon idref="Drynaria mollis"/>
<taxon idref="Drynaria coronans"/>
<taxon idref="Drynaria novoguineensis"/>
<taxon idref="Drynaria nom.nov."/>
<taxon idref="Drynaria drynarioides"/>
<taxon idref="Drynaria acuminata"/>
<taxon idref="Drynaria splendens"/>
<taxon idref="Drynaria sp."/>
<taxon idref="Pyrrosia subfurfuracea"/>
<taxon idref="Pyrrosia polydactyla"/>
<taxon idref="Pyrrosia linearifolia"/>
<taxon idref="Pyrrosia assimilis"/>
<taxon idref="Pyrrosia christii"/>
<taxon idref="Pyrrosia angustata"/>
<taxon idref="Pyrrosia niphoboloides"/>
<taxon idref="Pyrrosia piloselloides"/>
<taxon idref="Pyrrosia lingua"/>
<taxon idref="Pyrrosia foveolata"/>
<taxon idref="Pyrrosia serpens"/>
<taxon idref="Pyrrosia rupestris"/>
<taxon idref="Pyrrosia longifolia"/>
<taxon idref="Pyrrosia rasamalae"/>
<taxon idref="Pyrrosia nuda"/>
<taxon idref="Platycerium ridleyi"/>
<taxon idref="Platycerium holttumii"/>
<taxon idref="Platycerium andinum"/>
<taxon idref="Platycerium alcicorne"/>
<taxon idref="Platycerium hillii"/>
<taxon idref="Platycerium veitchii"/>
<taxon idref="Platycerium stemaria"/>
<taxon idref="Platycerium coronarium"/>
<taxon idref="Platycerium willinckii"/>
<taxon idref="Platycerium bifurcatum"/>
<taxon idref="Platycerium ellisii"/>
<taxon idref="Platycerium elephantotis"/>
<taxon idref="Platycerium grande"/>
<taxon idref="Platycerium wandae"/>
<taxon idref="Platycerium wallichii"/>
<taxon idref="Platycerium quadridichotomum"/>
<taxon idref="Platycerium madagascariense"/>
<taxon idref="Thylacopteris papillosa"/>
<taxon idref="Goniophlebium percussum"/>
<taxon idref="Goniophlebium mehibitense"/>
<taxon idref="Goniophlebium pseudoconnatum"/>
<taxon idref="Goniophlebium subauriculatum"/>
<taxon idref="Goniophlebium persicifolium"/>
<taxon idref="Goniophlebium formosanum"/>
<taxon idref="Goniophlebium argutum"/>
<taxon idref="Goniophlebium microrhizoma"/>
<taxon idref="Goniophlebium manmeiense"/>
<taxon idref="Goniophlebium chinense"/>
<taxon idref="Goniophlebium amoenum"/>
<taxon idref="Microsorum membranaceum"/>
<taxon idref="Microsorum lastii"/>
<taxon idref="Microsorum novae-zealandiae"/>
<taxon idref="Microsorum vieillardii"/>
<taxon idref="Microsorum pustulatum"/>
<taxon idref="Microsorum linguiforme"/>
<taxon idref="Microsorum varians"/>
<taxon idref="Microsorum scandens"/>
<taxon idref="Microsorum mirabile"/>
<taxon idref="Microsorum sinuosum"/>
<taxon idref="Microsorum sarcopus"/>
<taxon idref="Microsorum crustaceum"/>
<taxon idref="Microsorum luzonense"/>
<taxon idref="Microsorum carnosum"/>
<taxon idref="Microsorum commutatum"/>
<taxon idref="Microsorum insigne"/>
<taxon idref="Microsorum spectrum"/>
<taxon idref="Microsorum hainanense"/>
<taxon idref="Microsorum cuspidatum"/>
<taxon idref="Microsorum papuanum"/>
<taxon idref="Microsorum grossum"/>
<taxon idref="Microsorum whiteheadii"/>
<taxon idref="Microsorum thailandicum"/>
<taxon idref="Microsorum punctatum"/>
<taxon idref="Microsorum musifolium"/>
<taxon idref="Microsorum pteropus"/>
<taxon idref="Leptochilus henryi"/>
<taxon idref="Leptochilus cantoniensis"/>
<taxon idref="Leptochilus ellipticus"/>
<taxon idref="Leptochilus simplicifrons"/>
<taxon idref="Leptochilus xhemitomus"/>
<taxon idref="Leptochilus triphyllus"/>
<taxon idref="Leptochilus digitatus"/>
<taxon idref="Leptochilus wrightii"/>
<taxon idref="Leptochilus decurrens"/>
<taxon idref="Leptochilus hemionitideus"/>
<taxon idref="Paragramma longifolia"/>
<taxon idref="Lepisorus accedens"/>
<taxon idref="Lemmaphyllum rostratum"/>
<taxon idref="Lemmaphyllum squamatum"/>
<taxon idref="Lemmaphyllum microphyllum"/>
<taxon idref="Lemmaphyllum carnosum"/>
<taxon idref="Tricholepidium maculosum"/>
<taxon idref="Neocheiropteris palmatopedata"/>
<taxon idref="Lepidomicrosorium subhemionitideum"/>
<taxon idref="Lepidomicrosorium superficiale"/>
<taxon idref="Lepidomicrosorium buergerianum"/>
<taxon idref="Neolepisorus zippelii"/>
<taxon idref="Neolepisorus fortunei"/>
<taxon idref="Neolepisorus phyllomanes"/>
<taxon idref="Neolepisorus ensatus"/>
<taxon idref="Lepisorus thaipaiensis"/>
<taxon idref="Lepisorus scolopendrius"/>
<taxon idref="Lepisorus excavatus"/>
<taxon idref="Lepisorus nudus"/>
<taxon idref="Lepisorus marginatus"/>
<taxon idref="Lepisorus kawakamii"/>
<taxon idref="Lepisorus pseudoussuriensis"/>
<taxon idref="Lepisorus uchiyamae"/>
<taxon idref="Lepisorus annuifrons"/>
<taxon idref="Lepisorus spicatus"/>
<taxon idref="Lepisorus henryi"/>
<taxon idref="Lepisorus platyrhynchos"/>
<taxon idref="Lepisorus mucronatus"/>
<taxon idref="Lepisorus annamensis"/>
<taxon idref="Lepisorus pseudonudus"/>
<taxon idref="Lepisorus monilisorus"/>
<taxon idref="Lepisorus boninensis"/>
<taxon idref="Lepisorus miyoshianus"/>
<taxon idref="Lepisorus sinensis"/>
<taxon idref="Lepisorus thunbergianus"/>
<taxon idref="Lepisorus lewisii"/>
<taxon idref="Phlebodium pseudoaureum"/>
<taxon idref="Phlebodium decumanum"/>
<taxon idref="Phlebodium areolatum"/>
<taxon idref="Pecluma longepinnulata"/>
<taxon idref="Pecluma hartwegiana"/>
<taxon idref="Pecluma chnoophora"/>
<taxon idref="Pecluma rhachipterygia"/>
<taxon idref="Pecluma dulcis"/>
<taxon idref="Pecluma eurybasis"/>
<taxon idref="Pecluma ptilodon"/>
<taxon idref="Pecluma alfredii"/>
<taxon idref="Polypodium pellucidum"/>
<taxon idref="Polypodium vulgare"/>
<taxon idref="Polypodium hesperium"/>
<taxon idref="Polypodium macaronesicum"/>
<taxon idref="Polypodium scouleri"/>
<taxon idref="Polypodium glycyrrhiza"/>
<taxon idref="Polypodium martensii"/>
<taxon idref="Polypodium subpetiolatum"/>
<taxon idref="Polypodium adelphum"/>
<taxon idref="Polypodium arcanum"/>
<taxon idref="Polypodium rhodopleuron"/>
<taxon idref="Polypodium plesiosorum"/>
<taxon idref="Pleopeltis fraseri"/>
<taxon idref="Pleopeltis ensiformis"/>
<taxon idref="Pleopeltis muenchii"/>
<taxon idref="Pleopeltis myriolepis"/>
<taxon idref="Pleopeltis sanctae-rosae"/>
<taxon idref="Pleopeltis rosei"/>
<taxon idref="Pleopeltis rzedowskianum"/>
<taxon idref="Pleopeltis platylepis"/>
<taxon idref="Pleopeltis thyssanolepis"/>
<taxon idref="Pleopeltis crassinervata"/>
<taxon idref="Pleopeltis fructuosa"/>
<taxon idref="Pleopeltis intermedia"/>
<taxon idref="Pleopeltis wiesbaurii"/>
<taxon idref="Pleopeltis astrolepis"/>
<taxon idref="Pleopeltis macrocarpa"/>
<taxon idref="Pleopeltis angusta"/>
<taxon idref="Pleopeltis marginata"/>
<taxon idref="Pleopeltis christensenii"/>
<taxon idref="Pleopeltis desvauxii"/>
<taxon idref="Pleopeltis pleopeltifolia"/>
<taxon idref="Pleopeltis bradeorum"/>
<taxon idref="Pleopeltis furfuraceum"/>
<taxon idref="Pleopeltis friedrichsthalianum"/>
<taxon idref="Pleopeltis disjuncta"/>
<taxon idref="Pleopeltis polypodioides"/>
<taxon idref="Pleopeltis buchtienii"/>
<taxon idref="Pleopeltis monosora"/>
<taxon idref="Pleopeltis pycnocarpa"/>
<taxon idref="Pleurosoriopsis makinoi"/>
<taxon idref="Niphidium crassifolium"/>
<taxon idref="Campyloneurum latum"/>
<taxon idref="Campyloneurum brevifolium"/>
<taxon idref="Campyloneurum xalapense"/>
<taxon idref="Campyloneurum chlorolepis"/>
<taxon idref="Campyloneurum asplundii"/>
<taxon idref="Campyloneurum aphanophlebium"/>
<taxon idref="Campyloneurum angustifolium"/>
<taxon idref="Microgramma percussa"/>
<taxon idref="Microgramma tecta"/>
<taxon idref="Microgramma fuscopunctata"/>
<taxon idref="Microgramma squamulosa"/>
<taxon idref="Microgramma vacciniifolia"/>
<taxon idref="Microgramma baldwinii"/>
<taxon idref="Microgramma lycopodioides"/>
<taxon idref="Microgramma bifrons"/>
<taxon idref="Microgramma mauritiana"/>
<taxon idref="Microgramma sp."/>
<taxon idref="Microgramma nitida"/>
<taxon idref="Microgramma megalophylla"/>
<taxon idref="Polypodium chrysolepis"/>
<taxon idref="Serpocaulon triseriale"/>
<taxon idref="Serpocaulon attenuatum"/>
<taxon idref="Serpocaulon subandinum"/>
<taxon idref="Serpocaulon silvulae"/>
<taxon idref="Serpocaulon sessilifolium"/>
<taxon idref="Serpocaulon meniscifolium"/>
<taxon idref="Serpocaulon lasiopus"/>
<taxon idref="Serpocaulon catharinae"/>
<taxon idref="Serpocaulon wiesbaueri"/>
<taxon idref="Serpocaulon wagneri"/>
<taxon idref="Serpocaulon dissimile"/>
<taxon idref="Serpocaulon ptilorhizon"/>
<taxon idref="Serpocaulon loriciforme"/>
<taxon idref="Serpocaulon funckii"/>
<taxon idref="Serpocaulon fraxinifolium"/>
<taxon idref="Serpocaulon falcaria"/>
<taxon idref="Serpocaulon adnatum"/>
<taxon idref="Terpsichore lehmanniana"/>
<taxon idref="Terpsichore hanekeana"/>
<taxon idref="Terpsichore eggersii"/>
<taxon idref="Enterosora parietina"/>
<taxon idref="Grammitis bryophila"/>
<taxon idref="Grammitis melanoloma"/>
<taxon idref="Grammitis kyimbilensis"/>
<taxon idref="Cochlidium serrulatum"/>
<taxon idref="Cochlidium seminudum"/>
<taxon idref="Cochlidium rostratum"/>
<taxon idref="Cochlidium punctatum"/>
<taxon idref="Adenophorus tenellus"/>
<taxon idref="Adenophorus periens"/>
<taxon idref="Adenophorus pinnatifidus"/>
<taxon idref="Adenophorus oahuensis"/>
<taxon idref="Adenophorus tripinnatifidus"/>
<taxon idref="Adenophorus hymenophylloides"/>
<taxon idref="Adenophorus abietinus"/>
<taxon idref="Adenophorus tamariscinus"/>
<taxon idref="Adenophorus montanus"/>
<taxon idref="Alansmia senilis"/>
<taxon idref="Alansmia cultrata"/>
<taxon idref="Alansmia lanigera"/>
<taxon idref="Alansmia glandulifera"/>
<taxon idref="Leucotrichium mitchelliae"/>
<taxon idref="Leucotrichium pseudomitchelliae"/>
<taxon idref="Leucotrichium organense"/>
<taxon idref="Leucotrichium mortonii"/>
<taxon idref="Leucotrichium schenckii"/>
<taxon idref="Enterosora trifurcata"/>
<taxon idref="Enterosora percrassa"/>
<taxon idref="Ceradenia spixiana"/>
<taxon idref="Ceradenia kalbreyeri"/>
<taxon idref="Ceradenia jungermannioides"/>
<taxon idref="Ceradenia pilipes"/>
<taxon idref="Ceradenia fucoides"/>
<taxon idref="Chrysogrammitis musgraviana"/>
<taxon idref="Moranopteris longisetosa"/>
<taxon idref="Moranopteris hyalina"/>
<taxon idref="Moranopteris achilleifolia"/>
<taxon idref="Moranopteris zurquina"/>
<taxon idref="Moranopteris taenifolia"/>
<taxon idref="Scleroglossum sulcata"/>
<taxon idref="Ctenopteris repandula"/>
<taxon idref="Calymmodon luerssenianus"/>
<taxon idref="Calymmodon gracilis"/>
<taxon idref="Ctenopteris lasiostipes"/>
<taxon idref="Grammitis deplanchei"/>
<taxon idref="Notogrammitis heterophylla"/>
<taxon idref="Notogrammitis crassior"/>
<taxon idref="Notogrammitis pseudociliata"/>
<taxon idref="Grammitis ciliata"/>
<taxon idref="Notogrammitis billardierei"/>
<taxon idref="Ctenopteris nutans"/>
<taxon idref="Themelium conjunctisorum"/>
<taxon idref="Oreogrammitis dolichosora"/>
<taxon idref="Radiogrammitis hirtelloides"/>
<taxon idref="Oreogrammitis reinwardtioides"/>
<taxon idref="Oreogrammitis congener"/>
<taxon idref="Prosaptia alata"/>
<taxon idref="Prosaptia contigua"/>
<taxon idref="Prosaptia obliquata"/>
<taxon idref="Prosaptia rhodocarpa"/>
<taxon idref="Radiogrammitis havilandii"/>
<taxon idref="Radiogrammitis jagoriana"/>
<taxon idref="Radiogrammitis parva"/>
<taxon idref="Radiogrammitis holttumii"/>
<taxon idref="Oreogrammitis padangensis"/>
<taxon idref="Oreogrammitis knutsfordiana"/>
<taxon idref="Oreogrammitis hookeri"/>
<taxon idref="Oreogrammitis forbesiana"/>
<taxon idref="Ascogrammitis sp.2"/>
<taxon idref="Ascogrammitis pichinchensis"/>
<taxon idref="Ascogrammitis nana"/>
<taxon idref="Ascogrammitis anfractuosa"/>
<taxon idref="Ascogrammitis david-smithii"/>
<taxon idref="Ascogrammitis sp.1"/>
<taxon idref="Ascogrammitis pichinchae"/>
<taxon idref="Ascogrammitis dilatata"/>
<taxon idref="Mycopteris subtilis"/>
<taxon idref="Mycopteris semihirsuta"/>
<taxon idref="Mycopteris alsopteris"/>
<taxon idref="Mycopteris sp.2"/>
<taxon idref="Mycopteris taxifolia"/>
<taxon idref="Mycopteris sp.1"/>
<taxon idref="Galactodenia subscabra"/>
<taxon idref="Melpomene moniliformis"/>
<taxon idref="Melpomene melanosticta"/>
<taxon idref="Melpomene gracilis"/>
<taxon idref="Melpomene allosuroides"/>
<taxon idref="Stenogrammitis hildebrandtii"/>
<taxon idref="Stenogrammitis limula"/>
<taxon idref="Stenogrammitis hartii"/>
<taxon idref="Stenogrammitis pumila"/>
<taxon idref="Stenogrammitis prionodes"/>
<taxon idref="Stenogrammitis wittigiana"/>
<taxon idref="Stenogrammitis subcoriacea"/>
<taxon idref="Stenogrammitis oosora"/>
<taxon idref="Stenogrammitis saffordii"/>
<taxon idref="Stenogrammitis myosuroides"/>
<taxon idref="Lellingeria sp.1"/>
<taxon idref="Lellingeria hirsuta"/>
<taxon idref="Lellingeria suspensa"/>
<taxon idref="Lellingeria phlegmaria"/>
<taxon idref="Lellingeria dissimulans"/>
<taxon idref="Lellingeria depressa"/>
<taxon idref="Lellingeria brevistipes"/>
<taxon idref="Lellingeria simacensis"/>
<taxon idref="Lellingeria isidrensis"/>
<taxon idref="Lellingeria kaieteura"/>
<taxon idref="Lellingeria tenuicula"/>
<taxon idref="Lellingeria randallii"/>
<taxon idref="Lellingeria melanotrichia"/>
<taxon idref="Lellingeria pseudocapillaris"/>
<taxon idref="Lellingeria itatimensis"/>
<taxon idref="Lellingeria apiculata"/>
<taxon idref="Lellingeria sp.2"/>
<taxon idref="Lellingeria subsessilis"/>
<taxon idref="Lellingeria flagellipinnata"/>
		</taxa>
		<taxa id="Equisetum">
<taxon idref="Equisetum telmateia"/>
<taxon idref="Equisetum sylvaticum"/>
<taxon idref="Equisetum pratense"/>
<taxon idref="Equisetum diffusum"/>
<taxon idref="Equisetum arvense"/>
<taxon idref="Equisetum bogotense"/>
<taxon idref="Equisetum scirpoides"/>
<taxon idref="Equisetum variegatum"/>
<taxon idref="Equisetum ferrissii"/>
<taxon idref="Equisetum ramosissimum"/>
<taxon idref="Equisetum myriochaetum"/>
<taxon idref="Equisetum giganteum"/>			
		</taxa>
		<taxa id="group2">
<taxon idref="Equisetum bogotense"/>
<taxon idref="Equisetum scirpoides"/>
<taxon idref="Equisetum variegatum"/>
<taxon idref="Equisetum ferrissii"/>
<taxon idref="Equisetum ramosissimum"/>
<taxon idref="Equisetum myriochaetum"/>
<taxon idref="Equisetum giganteum"/>			
		</taxa>
		<taxa id="group3">
<taxon idref="Equisetum scirpoides"/>
<taxon idref="Equisetum variegatum"/>
<taxon idref="Equisetum ferrissii"/>
<taxon idref="Equisetum ramosissimum"/>
<taxon idref="Equisetum myriochaetum"/>
<taxon idref="Equisetum giganteum"/>			
		</taxa>
		<taxa id="group4">
<taxon idref="Equisetum variegatum"/>
<taxon idref="Equisetum ferrissii"/>
<taxon idref="Equisetum ramosissimum"/>
<taxon idref="Equisetum myriochaetum"/>
<taxon idref="Equisetum giganteum"/>			
		</taxa>
		<taxa id="group5">
<taxon idref="Equisetum myriochaetum"/>
<taxon idref="Equisetum giganteum"/>			
		</taxa>
		<taxa id="group6">
<taxon idref="Tmesipteris tannensis"/>
<taxon idref="Psilotum nudum"/>
<taxon idref="Ophioglossum reticulatum"/>
<taxon idref="Ophioglossum pendulum"/>
<taxon idref="Helminthostachys zeylanica"/>
<taxon idref="Botrychium virginianum"/>
<taxon idref="Botrychium strictum"/>
<taxon idref="Botrychium lanceolatum"/>
<taxon idref="Botrychium simplex"/>
<taxon idref="Botrychium lunaria"/>
<taxon idref="Botrychium lunarioides"/>
<taxon idref="Botrychium japonicum"/>
<taxon idref="Botrychium dissectum"/>
<taxon idref="Danaea falcata"/>
<taxon idref="Danaea wendlandii"/>
<taxon idref="Danaea alata"/>
<taxon idref="Danaea urbanii"/>
<taxon idref="Danaea nodosa"/>
<taxon idref="Danaea simplicifolia"/>
<taxon idref="Danaea sp."/>
<taxon idref="Christensenia aesculifolia"/>
<taxon idref="Marattia alata"/>
<taxon idref="Angiopteris lygodiifolia"/>
<taxon idref="Angiopteris evecta"/>
<taxon idref="Eupodium laeve"/>
<taxon idref="Ptisana purpurascens"/>
<taxon idref="Ptisana oreades"/>
<taxon idref="Ptisana fraxinea"/>
<taxon idref="Ptisana salicina"/>
<taxon idref="Ptisana attenuata"/>
<taxon idref="Osmundastrum cinnamomeum var fokiense"/>
<taxon idref="Osmundastrum cinnamomeum"/>
<taxon idref="Todea barbara"/>
<taxon idref="Leptopteris wilkesiana"/>
<taxon idref="Leptopteris superba"/>
<taxon idref="Osmunda claytoniana"/>
<taxon idref="Osmunda regalis"/>
<taxon idref="Osmunda javanica"/>
<taxon idref="Osmunda banksiifolia"/>
<taxon idref="Callistopteris apiifolia"/>
<taxon idref="Polyphlebium angustatum"/>
<taxon idref="Polyphlebium endlicherianum"/>
<taxon idref="Polyphlebium borbonicum"/>
<taxon idref="Vandenboschia radicans"/>
<taxon idref="Vandenboschia davallioides"/>
<taxon idref="Crepidomanes thysanostomum"/>
<taxon idref="Crepidomanes minutum"/>
<taxon idref="Crepidomanes bipunctatum"/>
<taxon idref="Didymoglossum ekmanii"/>
<taxon idref="Didymoglossum cuspidatum"/>
<taxon idref="Didymoglossum membranaceum"/>
<taxon idref="Didymoglossum krausii"/>
<taxon idref="Didymoglossum hildebrandtii"/>
<taxon idref="Cephalomanes javanicum"/>
<taxon idref="Abrodictyum caudatum"/>
<taxon idref="Abrodictyum rigidum"/>
<taxon idref="Abrodictyum elongatum"/>
<taxon idref="Trichomanes osmundoides"/>
<taxon idref="Trichomanes elegans"/>
<taxon idref="Trichomanes ankersii"/>
<taxon idref="Trichomanes lucens"/>
<taxon idref="Trichomanes crispum"/>
<taxon idref="Trichomanes arbuscula"/>
<taxon idref="Trichomanes scandens"/>
<taxon idref="Trichomanes alatum"/>
<taxon idref="Trichomanes pinnatum"/>
<taxon idref="Trichomanes hostmannianum"/>
<taxon idref="Hymenophyllum undulatum"/>
<taxon idref="Hymenophyllum dilatatum"/>
<taxon idref="Hymenophyllum pulcherrimum"/>
<taxon idref="Hymenophyllum fuciforme"/>
<taxon idref="Hymenophyllum heimii"/>
<taxon idref="Hymenophyllum cruentum"/>
<taxon idref="Hymenophyllum pallidum"/>
<taxon idref="Hymenophyllum rufescens"/>
<taxon idref="Hymenophyllum leratii"/>
<taxon idref="Hymenophyllum villosum"/>
<taxon idref="Hymenophyllum scabrum"/>
<taxon idref="Hymenophyllum plicatum"/>
<taxon idref="Hymenophyllum paniense"/>
<taxon idref="Hymenophyllum demissum"/>
<taxon idref="Hymenophyllum badium"/>
<taxon idref="Hymenophyllum caudiculatum"/>
<taxon idref="Hymenophyllum imbricatum"/>
<taxon idref="Hymenophyllum atrovirens"/>
<taxon idref="Hymenophyllum javanicum"/>
<taxon idref="Hymenophyllum flexuosum"/>
<taxon idref="Hymenophyllum malingii"/>
<taxon idref="Hymenophyllum hygrometricum"/>
<taxon idref="Hymenophyllum hirsutum"/>
<taxon idref="Hymenophyllum poolii"/>
<taxon idref="Hymenophyllum lyallii"/>
<taxon idref="Hymenophyllum digitatum"/>
<taxon idref="Hymenophyllum lanceolatum"/>
<taxon idref="Hymenophyllum frankliniae"/>
<taxon idref="Hymenophyllum mnioides"/>
<taxon idref="Hymenophyllum inaequale"/>
<taxon idref="Hymenophyllum wrightii"/>
<taxon idref="Hymenophyllum kuhnii"/>
<taxon idref="Hymenophyllum polyanthos"/>
<taxon idref="Hymenophyllum apiculatum"/>
<taxon idref="Hymenophyllum dicranotrichum"/>
<taxon idref="Hymenophyllum dentatum"/>
<taxon idref="Hymenophyllum caespitosum"/>
<taxon idref="Hymenophyllum tunbrigense"/>
<taxon idref="Hymenophyllum rugosum"/>
<taxon idref="Hymenophyllum perrieri"/>
<taxon idref="Hymenophyllum tenellum"/>
<taxon idref="Hymenophyllum sibthorpioides"/>
<taxon idref="Hymenophyllum secundum"/>
<taxon idref="Hymenophyllum peltatum"/>
<taxon idref="Hymenophyllum sp."/>
<taxon idref="Hymenophyllum fucoides"/>
<taxon idref="Hymenophyllum multifidum"/>
<taxon idref="Hymenophyllum minimum"/>
<taxon idref="Hymenophyllum pectinatum"/>
<taxon idref="Hymenophyllum marginatum"/>
<taxon idref="Hymenophyllum armstrongii"/>
<taxon idref="Hymenophyllum bivalve"/>
<taxon idref="Hymenophyllum cupressiforme"/>
<taxon idref="Hymenophyllum baileyanum"/>
<taxon idref="Hymenophyllum deplanchei"/>
<taxon idref="Hymenophyllum serrulatum"/>
<taxon idref="Hymenophyllum rolandi-principis"/>
<taxon idref="Hymenophyllum acanthoides"/>
<taxon idref="Hymenophyllum subdimidiatum"/>
<taxon idref="Hymenophyllum exsertum"/>
<taxon idref="Hymenophyllum barbatum"/>
<taxon idref="Phanerosorus sarmentosus"/>
<taxon idref="Matonia pectinata"/>
<taxon idref="Dipteris conjugata"/>
<taxon idref="Cheiropleuria integrifolia"/>
<taxon idref="Stromatopteris moniliformis"/>
<taxon idref="Gleichenia dicarpa"/>
<taxon idref="Sticherus palmatus"/>
<taxon idref="Sticherus laevigatus"/>
<taxon idref="Gleichenella pectinata"/>
<taxon idref="Dicranopteris linearis"/>
<taxon idref="Diplopterygium bancroftii"/>
<taxon idref="Diplopterygium laevissimum"/>
<taxon idref="Diplopterygium glaucum"/>
<taxon idref="Lygodium reticulatum"/>
<taxon idref="Lygodium radiatum"/>
<taxon idref="Lygodium lanceolatum"/>
<taxon idref="Lygodium japonicum"/>
<taxon idref="Actinostachys pennula"/>
<taxon idref="Schizaea sp."/>
<taxon idref="Schizaea dichotoma"/>
<taxon idref="Anemia mexicana"/>
<taxon idref="Anemia adiantifolia"/>
<taxon idref="Anemia tomentosa"/>
<taxon idref="Anemia rotundifolia"/>
<taxon idref="Anemia phyllitidis"/>
<taxon idref="Azolla rubra"/>
<taxon idref=" Azolla filiculoides"/>
<taxon idref="Azolla pinnata"/>
<taxon idref="Azolla nilotica"/>
<taxon idref="Salvinia natans"/>
<taxon idref="Salvinia oblongifolia"/>
<taxon idref="Salvinia molesta"/>
<taxon idref="Salvinia minima"/>
<taxon idref="Salvinia cucullata"/>
<taxon idref="Regnellidium diphyllum"/>
<taxon idref="Pilularia novae-hollandiae"/>
<taxon idref="Pilularia globulifera"/>
<taxon idref="Marsilea mutica"/>
<taxon idref="Marsilea crotophora"/>
<taxon idref="Marsilea vera"/>
<taxon idref="Marsilea drummondii"/>
<taxon idref="Marsilea nubica"/>
<taxon idref="Marsilea gibba"/>
<taxon idref="Marsilea crenata"/>
<taxon idref="Metaxya rostrata"/>
<taxon idref="Cibotium schiedei"/>
<taxon idref="Cibotium glaucum"/>
<taxon idref="Cibotium barometz"/>
<taxon idref="Lophosoria quadripinnata"/>
<taxon idref="Dicksonia thyrsopteroides"/>
<taxon idref="Dicksonia antarctica"/>
<taxon idref="Calochlaena villosa"/>
<taxon idref="Calochlaena straminea"/>
<taxon idref="Thyrsopteris elegans"/>
<taxon idref="Loxsomopsis pearcei"/>
<taxon idref="Loxsoma cunninghamii"/>
<taxon idref="Culcita macrocarpa"/>
<taxon idref="Culcita coniifolia"/>
<taxon idref="Plagiogyria semicordata"/>
<taxon idref="Plagiogyria matsumureana"/>
<taxon idref="Plagiogyria japonica"/>
<taxon idref="Plagiogyria euphlebia"/>
<taxon idref="Sphaeropteris celebica"/>
<taxon idref="Sphaeropteris capitata"/>
<taxon idref="Sphaeropteris horrida"/>
<taxon idref="Sphaeropteris robusta"/>
<taxon idref="Sphaeropteris medullaris"/>
<taxon idref="Gymnosphaera capensis"/>
<taxon idref="Gymnosphaera salvinii"/>
<taxon idref="Gymnosphaera ramispina"/>
<taxon idref="Gymnosphaera podophylla"/>
<taxon idref="Gymnosphaera klossii"/>
<taxon idref="Alsophila stelligera"/>
<taxon idref="Alsophila hooglandii"/>
<taxon idref="Alsophila foersteri"/>
<taxon idref="Alsophila dregei"/>
<taxon idref="Alsophila cuspidata"/>
<taxon idref="Alsophila bryophila"/>
<taxon idref="Cyathea parvula"/>
<taxon idref="Cyathea poeppigii"/>
<taxon idref="Cyathea arborea"/>
<taxon idref="Cyathea howeana"/>
<taxon idref="Cyathea alata"/>
<taxon idref="Cyathea dejecta"/>
<taxon idref="Cyathea horrida"/>
<taxon idref="Cyathea senilis"/>
<taxon idref="Cyathea multiflora"/>
<taxon idref="Lonchitis hirsuta"/>
<taxon idref="Odontosoria chinensis"/>
<taxon idref="Odontosoria biflora"/>
<taxon idref="Odontosoria aculeata"/>
<taxon idref="Sphenomeris clavata"/>
<taxon idref="Osmolindsaea odorata"/>
<taxon idref="Osmolindsaea japonica"/>
<taxon idref="Nesolindsaea kirkii"/>
<taxon idref="Tapeinidium moorei"/>
<taxon idref="Tapeinidium pinnatum"/>
<taxon idref="Tapeinidium luzonicum"/>
<taxon idref="Lindsaea plicata"/>
<taxon idref="Lindsaea parasitica"/>
<taxon idref="Lindsaea multisora"/>
<taxon idref="Lindsaea rufa"/>
<taxon idref="Lindsaea imrayana"/>
<taxon idref="Lindsaea botrychioides"/>
<taxon idref="Lindsaea stricta"/>
<taxon idref="Lindsaea quadrangularis"/>
<taxon idref="Lindsaea ensifolia"/>
<taxon idref="Lindsaea blotiana"/>
<taxon idref="Cystodium sorbifolium"/>
<taxon idref="Saccoloma elegans"/>
<taxon idref="Saccoloma inaequale"/>
<taxon idref="Saccoloma brasiliense"/>
<taxon idref="Monachosorum henryi"/>
<taxon idref="Hypolepis tenuifolia"/>
<taxon idref="Pteridium esculentum"/>
<taxon idref="Pteridium aquilinum"/>
<taxon idref="Paesia scaberula"/>
<taxon idref="Histiopteris incisa"/>
<taxon idref="Blotiella pubescens"/>
<taxon idref="Leptolepia novae-zelandiae"/>
<taxon idref="Leptolepia nom.nov."/>
<taxon idref="Dennstaedtia scabra"/>
<taxon idref="Dennstaedtia punctilobula"/>
<taxon idref="Microlepia speluncae"/>
<taxon idref="Microlepia szechuanica"/>
<taxon idref="Microlepia platyphylla"/>
<taxon idref="Ceratopteris thalictroides"/>
<taxon idref="Ceratopteris richardii"/>
<taxon idref="Acrostichum danaeifolium"/>
<taxon idref="Acrostichum aureum"/>
<taxon idref="Llavea cordifolia"/>
<taxon idref="Cryptogramma crispa"/>
<taxon idref="Coniogramme japonica"/>
<taxon idref="Coniogramme fraxinea"/>
<taxon idref="Onychium japonicum"/>
<taxon idref="Actiniopteris dimorpha"/>
<taxon idref="Anogramma leptophylla"/>
<taxon idref="Anogramma guatemalensis"/>
<taxon idref="Pityrogramma chaerophylla"/>
<taxon idref="Pityrogramma calomelanos"/>
<taxon idref="Pityrogramma austroamericana"/>
<taxon idref="Pterozonium brevifrons"/>
<taxon idref="Tryonia myriophylla"/>
<taxon idref="Jamesonia flexuosa"/>
<taxon idref="Jamesonia canescens"/>
<taxon idref="Jamesonia verticalis"/>
<taxon idref="Jamesonia cheilanthoides"/>
<taxon idref="Pteris vittata"/>
<taxon idref="Pteris platyzomopsis"/>
<taxon idref="Pteris tremula"/>
<taxon idref="Pteris quadriaurita"/>
<taxon idref="Pteris fauriei"/>
<taxon idref="Pteris ensiformis"/>
<taxon idref="Pteris praestantissima"/>
<taxon idref="Pteris propinqua"/>
<taxon idref="Pteris multifida"/>
<taxon idref="Pteris cretica"/>
<taxon idref="Pteris comans"/>
<taxon idref="Pteris arborea"/>
<taxon idref="Pteris pallens"/>
<taxon idref="Adiantum tenerum"/>
<taxon idref="Adiantum malesianum"/>
<taxon idref="Adiantum capillus-veneris"/>
<taxon idref="Adiantum pedatum"/>
<taxon idref="Adiantum tetraphyllum"/>
<taxon idref="Adiantum argutum"/>
<taxon idref="Adiantum peruvianum"/>
<taxon idref="Adiantum adiantoides"/>
<taxon idref="Adiantum formosum"/>
<taxon idref="Adiantum raddianum"/>
<taxon idref="Adiantum hispidulum"/>
<taxon idref="Adiantum aethiopicum"/>
<taxon idref="Adiantum viridescens"/>
<taxon idref="Adiantum diaphanum"/>
<taxon idref="Rheopteris cheesmaniae"/>
<taxon idref="Antrophyum latifolium"/>
<taxon idref="Vittaria graminifolia"/>
<taxon idref="Vittaria lineata"/>
<taxon idref="Polytaenium cajenense"/>
<taxon idref="Polytaenium citrifolium"/>
<taxon idref="Radiovittaria gardneriana"/>
<taxon idref="Hecistopteris pumila"/>
<taxon idref="Haplopteris volkensii"/>
<taxon idref="Haplopteris graminea"/>
<taxon idref="Haplopteris taeniophylla"/>
<taxon idref="Haplopteris elongata"/>
<taxon idref="Calciphilopteris ludens"/>
<taxon idref="Bommeria hispida"/>
<taxon idref="Bommeria ehrenbergiana"/>
<taxon idref="Myriopteris alabamensis"/>
<taxon idref="Myriopteris wrightii"/>
<taxon idref="Myriopteris pringlei"/>
<taxon idref="Myriopteris lanosa"/>
<taxon idref="Mildella intramarginalis"/>
<taxon idref="Myriopteris aurea"/>
<taxon idref="Myriopteris lendigera"/>
<taxon idref="Myriopteris newberryi"/>
<taxon idref="Myriopteris covillei"/>
<taxon idref="Myriopteris myriophylla"/>
<taxon idref="Myriopteris rufa"/>
<taxon idref="Argyrochosma limitanea"/>
<taxon idref="Argyrochosma incana"/>
<taxon idref="Argyrochosma jonesii"/>
<taxon idref="Argyrochosma fendleri"/>
<taxon idref="Pellaea breweri"/>
<taxon idref="Pellaea marantae"/>
<taxon idref="Pellaea sinuata"/>
<taxon idref="Pellaea cochisensis"/>
<taxon idref="Pellaea truncata"/>
<taxon idref="Pellaea atropurpurea"/>
<taxon idref="Pellaea intermedia"/>
<taxon idref="Pellaea andromedifolia"/>
<taxon idref="Pellaea rotundifolia"/>
<taxon idref="Pellaea sargentii"/>
<taxon idref="Pellaea vestita"/>
<taxon idref="Pellaea bipinnata"/>
<taxon idref="Pentagramma triangularis"/>
<taxon idref="Allosorus nitidulus"/>
<taxon idref="Allosorus argenteus"/>
<taxon idref="Allosorus farinosus"/>
<taxon idref="Gaga arizonica"/>
<taxon idref="Aspidotis densa"/>
<taxon idref="Aspidotis californica"/>
<taxon idref="Hemionitis palmata"/>
<taxon idref="Hemionitis arifolia"/>
<taxon idref="Cheilanthes sieberi"/>
<taxon idref="Cheilanthes lasiophylla"/>
<taxon idref="Cheilanthes distans"/>
<taxon idref="Doryopteris viridis"/>
<taxon idref="Adiantopsis radiata"/>
<taxon idref="Doryopteris gleichenioides"/>
<taxon idref="Doryopteris rediviva"/>
<taxon idref="Doryopteris sagittifolia"/>
<taxon idref="Doryopteris nobilis"/>
<taxon idref="Notholaena standleyi"/>
<taxon idref="Cheiloplecton rigidum"/>
<taxon idref="Notholaena leucopoda"/>
<taxon idref="Notholaena aurea"/>
<taxon idref="Notholaena brachypus"/>
<taxon idref="Notholaena aurantiaca"/>
<taxon idref="Notholaena rosei"/>
<taxon idref="Notholaena grayi"/>
<taxon idref="Notholaena trichomanoides"/>
<taxon idref="Notholaena schaffneri"/>
<taxon idref="Notholaena rigida"/>
<taxon idref="Notholaena aschenborniana"/>
<taxon idref="Notholaena greggii"/>
<taxon idref="Notholaena lemmonii"/>
<taxon idref="Notholaena californica"/>
<taxon idref="Notholaena sulphurea"/>
<taxon idref="Notholaena neglecta"/>
<taxon idref="Notholaena candida"/>
<taxon idref="Notholaena bryopoda"/>
<taxon idref="Rhachidosorus pulcher"/>
<taxon idref="Homalosorus pycnocarpos"/>
<taxon idref="Diplaziopsis javanica"/>
<taxon idref="Gymnocarpium remotepinnatum"/>
<taxon idref="Gymnocarpium oyamense"/>
<taxon idref="Gymnocarpium dryopteris"/>
<taxon idref="Cystopteris fragilis"/>
<taxon idref="Acystopteris taiwaniana"/>
<taxon idref="Acystopteris japonica"/>
<taxon idref="Hemidictyum marginatum"/>
<taxon idref="Hymenasplenium laetum"/>
<taxon idref="Hymenasplenium cheilosorum"/>
<taxon idref="Hymenasplenium unilaterale"/>
<taxon idref="Hymenasplenium excisum"/>
<taxon idref="Asplenium tricholepis"/>
<taxon idref="Asplenium juglandifolium"/>
<taxon idref="Asplenium cuspidatum"/>
<taxon idref="Asplenium rigidum"/>
<taxon idref="Asplenium auritum"/>
<taxon idref="Asplenium scolopendrium"/>
<taxon idref="Asplenium aureum"/>
<taxon idref="Asplenium ritoense"/>
<taxon idref="Asplenium wrightii"/>
<taxon idref="Asplenium bullatum"/>
<taxon idref="Asplenium ruta-muraria"/>
<taxon idref="Asplenium hispanicum"/>
<taxon idref="Asplenium cuneifolium"/>
<taxon idref="Asplenium adiantum-nigrum"/>
<taxon idref="Asplenium contiguum"/>
<taxon idref="Asplenium protensum"/>
<taxon idref="Asplenium praemorsum"/>
<taxon idref="Asplenium planicaule"/>
<taxon idref="Asplenium cuneatiforme"/>
<taxon idref="Asplenium polyodon"/>
<taxon idref="Asplenium affine"/>
<taxon idref="Asplenium simplicifrons"/>
<taxon idref="Asplenium nidus"/>
<taxon idref="Asplenium bulbiferum"/>
<taxon idref="Asplenium australasicum"/>
<taxon idref="Asplenium angustum"/>
<taxon idref="Asplenium prolongatum"/>
<taxon idref="Asplenium tenerum"/>
<taxon idref="Asplenium formosae"/>
<taxon idref="Asplenium theciferum"/>
<taxon idref="Asplenium sandersonii"/>
<taxon idref="Asplenium gemmiferum"/>
<taxon idref="Asplenium feei"/>
<taxon idref="Asplenium elliottii"/>
<taxon idref="Asplenium shuttleworthianum"/>
<taxon idref="Asplenium lamprophyllum"/>
<taxon idref="Asplenium difforme"/>
<taxon idref="Asplenium anisophyllum"/>
<taxon idref="Asplenium surrogatum"/>
<taxon idref="Asplenium hookerianum"/>
<taxon idref="Asplenium obtusatum"/>
<taxon idref="Asplenium viellardii"/>
<taxon idref="Asplenium lucidum"/>
<taxon idref="Asplenium flabellifolium"/>
<taxon idref="Asplenium fissum"/>
<taxon idref="Asplenium dielmannii"/>
<taxon idref="Asplenium viride"/>
<taxon idref="Asplenium normale"/>
<taxon idref="Asplenium hobdyi"/>
<taxon idref="Asplenium trichomanes"/>
<taxon idref="Asplenium formosum"/>
<taxon idref="Asplenium resiliens"/>
<taxon idref="Asplenium heterochroum"/>
<taxon idref="Asplenium monanthes"/>
<taxon idref="Asplenium hallbergii"/>
<taxon idref="Asplenium marinum"/>
<taxon idref="Asplenium abscissum"/>
<taxon idref="Asplenium fragile"/>
<taxon idref="Asplenium pteropus"/>
<taxon idref="Asplenium alatum"/>
<taxon idref="Asplenium myriophyllum"/>
<taxon idref="Asplenium cristatum"/>
<taxon idref="Asplenium erectum"/>
<taxon idref="Asplenium lunulatum"/>
<taxon idref="Asplenium harpeodes"/>
<taxon idref="Asplenium jahandiezii"/>
<taxon idref="Asplenium cordatum"/>
<taxon idref="Asplenium varians"/>
<taxon idref="Asplenium yunnanense"/>
<taxon idref="Asplenium laciniatum"/>
<taxon idref="Asplenium hemionitis"/>
<taxon idref="Asplenium rhizophyllum"/>
<taxon idref="Asplenium platyneuron"/>
<taxon idref="Asplenium fontanum"/>
<taxon idref="Asplenium incisum"/>
<taxon idref="Asplenium forisiense"/>
<taxon idref="Woodsia polystichoides"/>
<taxon idref="Woodsia ilvensis"/>
<taxon idref="Woodsia obtusa"/>
<taxon idref="Woodsia manchuriensis"/>
<taxon idref="Deparia unifurcata"/>
<taxon idref="Deparia petersenii"/>
<taxon idref="Deparia lancea"/>
<taxon idref="Deparia bonincola"/>
<taxon idref="Athyrium nipponicum"/>
<taxon idref="Athyrium decurrentialatum"/>
<taxon idref="Athyrium filix-femina"/>
<taxon idref="Athyrium yokoscense"/>
<taxon idref="Athyrium otophorum"/>
<taxon idref="Diplazium wichurae"/>
<taxon idref="Diplazium okudairai"/>
<taxon idref="Diplazium plantaginifolium"/>
<taxon idref="Diplazium cristatum"/>
<taxon idref="Diplazium bombonasae"/>
<taxon idref="Diplazium proliferum"/>
<taxon idref="Diplazium legalloi"/>
<taxon idref="Diplazium centripetale"/>
<taxon idref="Diplazium virescens"/>
<taxon idref="Diplazium hachijoense"/>
<taxon idref="Diplazium dilatatum"/>
<taxon idref="Onocleopsis hintonii"/>
<taxon idref="Matteuccia struthiopteris"/>
<taxon idref="Onoclea sensibilis var interrupta"/>
<taxon idref="Onoclea sensibilis"/>
<taxon idref="Woodwardia areolata"/>
<taxon idref="Woodwardia virginica"/>
<taxon idref="Woodwardia kempii"/>
<taxon idref="Woodwardia japonica"/>
<taxon idref="Woodwardia prolifera"/>
<taxon idref="Woodwardia unigemmata"/>
<taxon idref="Woodwardia fimbriata"/>
<taxon idref="Telmatoblechnum serrulatum"/>
<taxon idref="Stenochlaena tenuifolia"/>
<taxon idref="Stenochlaena milnei"/>
<taxon idref="Salpichlaena thalassica"/>
<taxon idref="Salpichlaena volubilis"/>
<taxon idref="Salpichlaena hookeriana"/>
<taxon idref="Blechnum insigne"/>
<taxon idref="Blechnum cyatheoides"/>
<taxon idref="Blechnum orientale"/>
<taxon idref="Blechnum spicant"/>
<taxon idref="Blechnum nom.nov."/>
<taxon idref="Blechnum neglectum"/>
<taxon idref="Blechnum medium"/>
<taxon idref="Blechnum brasiliense"/>
<taxon idref="Blechnum schomburgkii"/>
<taxon idref="Blechnum polypodioides"/>
<taxon idref="Blechnum occidentale"/>
<taxon idref="Macrothelypteris torresiana"/>
<taxon idref="Pseudophegopteris aurita"/>
<taxon idref="Pseudophegopteris cruciata"/>
<taxon idref="Phegopteris decursivepinnata"/>
<taxon idref="Phegopteris hexagonoptera"/>
<taxon idref="Phegopteris connectilis"/>
<taxon idref="Thelypteris palustris"/>
<taxon idref="Thelypteris seemannii"/>
<taxon idref="Thelypteris uraiensis"/>
<taxon idref="Thelypteris dayi"/>
<taxon idref="Thelypteris noveboracensis"/>
<taxon idref="Thelypteris oligocarpa"/>
<taxon idref="Thelypteris consanguinea"/>
<taxon idref="Thelypteris limbosperma"/>
<taxon idref="Thelypteris glandulosa"/>
<taxon idref="Thelypteris clypeolutata"/>
<taxon idref="Thelypteris pozoi"/>
<taxon idref="Thelypteris griffithii"/>
<taxon idref="Thelypteris poiteana"/>
<taxon idref="Thelypteris gemmulifera"/>
<taxon idref="Thelypteris abrupta"/>
<taxon idref="Thelypteris reticulata"/>
<taxon idref="Thelypteris interrupta"/>
<taxon idref="Thelypteris ovata"/>
<taxon idref="Thelypteris ecallosa"/>
<taxon idref="Thelypteris erubescens"/>
<taxon idref="Thelypteris longissima"/>
<taxon idref="Thelypteris simplex"/>
<taxon idref="Thelypteris dentata"/>
<taxon idref="Thelypteris affinis"/>
<taxon idref="Thelypteris xylodes"/>
<taxon idref="Thelypteris esquirolii"/>
<taxon idref="Thelypteris taiwanensis"/>
<taxon idref="Thelypteris ciliata"/>
<taxon idref="Thelypteris opulenta"/>
<taxon idref="Didymochlaena truncatula"/>
<taxon idref="Hypodematium crenatum"/>
<taxon idref="Leucostegia pallida"/>
<taxon idref="Leucostegia immersa"/>
<taxon idref="Stigmatopteris longicaudata"/>
<taxon idref="Stigmatopteris lechleri"/>
<taxon idref="Polystichopsis chaerophylloides"/>
<taxon idref="Polybotrya sessilisora"/>
<taxon idref="Polybotrya cervina"/>
<taxon idref="Maxonia apiifolia"/>
<taxon idref="Polybotrya caudata"/>
<taxon idref="Polybotrya alfredii"/>
<taxon idref="Polybotrya trianae"/>
<taxon idref="Polybotrya guianensis"/>
<taxon idref="Parapolystichum glabellum"/>
<taxon idref="Parapolystichum effusum"/>
<taxon idref="Rumohra adiantiformis"/>
<taxon idref="Megalastrum subincisum"/>
<taxon idref="Lastreopsis subrecedens"/>
<taxon idref="Lastreopsis hispida"/>
<taxon idref="Pleocnemia rufinervis"/>
<taxon idref="Bolbitis auriculata"/>
<taxon idref="Bolbitis heteroclita"/>
<taxon idref="Bolbitis appendiculata"/>
<taxon idref="Teratophyllum wilkesianum"/>
<taxon idref="Lomagramma matthewii"/>
<taxon idref="Mickelia guianensis"/>
<taxon idref="Mickelia nicotianifolia"/>
<taxon idref="Elaphoglossum amygdalifolium"/>
<taxon idref="Elaphoglossum crassifolium"/>
<taxon idref="Elaphoglossum lingua"/>
<taxon idref="Elaphoglossum minutum"/>
<taxon idref="Elaphoglossum glabellum"/>
<taxon idref="Elaphoglossum callifolium"/>
<taxon idref="Elaphoglossum lechlerianum"/>
<taxon idref="Elaphoglossum flaccidum"/>
<taxon idref="Elaphoglossum andicola"/>
<taxon idref="Elaphoglossum peltatum"/>
<taxon idref="Elaphoglossum tripartitum"/>
<taxon idref="Elaphoglossum deltoides"/>
<taxon idref="Elaphoglossum paleaceum"/>
<taxon idref="Elaphoglossum heterolepis"/>
<taxon idref="Elaphoglossum burchellii"/>
<taxon idref="Elaphoglossum piloselloides"/>
<taxon idref="Elaphoglossum aubertii"/>
<taxon idref="Elaphoglossum samoense"/>
<taxon idref="Elaphoglossum papillosum"/>
<taxon idref="Elaphoglossum lonchophyllum"/>
<taxon idref="Elaphoglossum crinitum"/>
<taxon idref="Elaphoglossum hybridum"/>
<taxon idref="Elaphoglossum erinaceum"/>
<taxon idref="Ctenitis sloanei"/>
<taxon idref="Ctenitis submarginalis"/>
<taxon idref="Ctenitis refulgens"/>
<taxon idref="Ctenitis decurrentipinnata"/>
<taxon idref="Ctenitis rhodolepis"/>
<taxon idref="Ctenitis eatonii"/>
<taxon idref="Phanerophlebia nobilis"/>
<taxon idref="Cyrtomium urophyllum"/>
<taxon idref="Cyrtomium nephrolepioides"/>
<taxon idref="Cyrtomium macrophyllum"/>
<taxon idref="Cyrtomium fortunei"/>
<taxon idref="Cyrtomium falcatum"/>
<taxon idref="Polystichum acutidens"/>
<taxon idref="Polystichum craspedosorum"/>
<taxon idref="Polystichum tripteron"/>
<taxon idref="Polystichum conjunctum"/>
<taxon idref="Polystichum tonkinense"/>
<taxon idref="Polystichum omeiense"/>
<taxon idref="Polystichum fraxinellum"/>
<taxon idref="Polystichum caducum"/>
<taxon idref="Polystichum luctuosum"/>
<taxon idref="Polystichum neolobatum"/>
<taxon idref="Polystichum hillebrandii"/>
<taxon idref="Polystichum transkeiense"/>
<taxon idref="Polystichum munitum"/>
<taxon idref="Polystichum lemmonii"/>
<taxon idref="Polystichum yunnanense"/>
<taxon idref="Polystichum setiferum"/>
<taxon idref="Polystichum glaciale"/>
<taxon idref="Polystichum capillipes"/>
<taxon idref="Polystichum eximium"/>
<taxon idref="Polystichum hookerianum"/>
<taxon idref="Arachniodes superba"/>
<taxon idref="Arachniodes blinii"/>
<taxon idref="Arachniodes rhomboides"/>
<taxon idref="Arachniodes centrochinensis"/>
<taxon idref="Arachniodes quadripinnata"/>
<taxon idref="Arachniodes amoena"/>
<taxon idref="Arachniodes denticulata"/>
<taxon idref="Arachniodes cavaleri"/>
<taxon idref="Arachniodes miqueliana"/>
<taxon idref="Arachniodes standishii"/>
<taxon idref="Arachniodes festina"/>
<taxon idref="Arachniodes simplicior"/>
<taxon idref="Arachniodes speciosa"/>
<taxon idref="Arachniodes aristata"/>
<taxon idref="Arachniodes chinensis"/>
<taxon idref="Arachniodes caudata"/>
<taxon idref="Dryopteris goldiana"/>
<taxon idref="Dryopteris expansa"/>
<taxon idref="Dryopteris sparsa"/>
<taxon idref="Dryopteris maximowiczii"/>
<taxon idref="Dryopteris nodosa"/>
<taxon idref="Dryopteris wallichiana"/>
<taxon idref="Dryopteris uniformis"/>
<taxon idref="Dryopteris marginalis"/>
<taxon idref="Dryopteris sieboldii"/>
<taxon idref="Dryopteris neolacera"/>
<taxon idref="Dryopteris filix-mas"/>
<taxon idref="Dryopteris crassirhizoma"/>
<taxon idref="Dryopteris aemula"/>
<taxon idref="Dryopteris hookeriana"/>
<taxon idref="Dryopteris annamensis"/>
<taxon idref="Dryopteris hendersonii"/>
<taxon idref="Dryopteris squamiseta"/>
<taxon idref="Dryopteris pacifica"/>
<taxon idref="Dryopteris labordei"/>
<taxon idref="Dryopteris erythrosora"/>
<taxon idref="Dryopteris mariformis"/>
<taxon idref="Dryopteris heterolaena"/>
<taxon idref="Dryopteris bissetiana"/>
<taxon idref="Dryopteris sacrosancta"/>
<taxon idref="Dryopteris hasseltii"/>
<taxon idref="Dryopteris diffracta"/>
<taxon idref="Cyclopeltis semicordata"/>
<taxon idref="Cyclopeltis crenata"/>
<taxon idref="Dracoglossum plantagineum"/>
<taxon idref="Lomariopsis sorbifolia"/>
<taxon idref="Lomariopsis japurensis"/>
<taxon idref="Lomariopsis pollicina"/>
<taxon idref="Lomariopsis spectabilis"/>
<taxon idref="Lomariopsis sp."/>
<taxon idref="Nephrolepis rivularis"/>
<taxon idref="Nephrolepis undulata"/>
<taxon idref="Nephrolepis lauterbachii"/>
<taxon idref="Nephrolepis exaltata"/>
<taxon idref="Nephrolepis abrupta"/>
<taxon idref="Nephrolepis davalliae"/>
<taxon idref="Nephrolepis cordifolia"/>
<taxon idref="Nephrolepis falcata"/>
<taxon idref="Nephrolepis hirsutula"/>
<taxon idref="Nephrolepis davallioides"/>
<taxon idref="Arthropteris parallela"/>
<taxon idref="Arthropteris paucivenia"/>
<taxon idref="Arthropteris palisotii"/>
<taxon idref="Pteridrys lofouensis"/>
<taxon idref="Triplophyllum funestum"/>
<taxon idref="Tectaria decurrens"/>
<taxon idref="Tectaria subtriphylla"/>
<taxon idref="Tectaria devexa"/>
<taxon idref="Tectaria zeilanica"/>
<taxon idref="Tectaria variolosa"/>
<taxon idref="Tectaria harlandii"/>
<taxon idref="Tectaria nayarii"/>
<taxon idref="Tectaria fuscipes"/>
<taxon idref="Tectaria apiifolia"/>
<taxon idref="Tectaria trifoliata"/>
<taxon idref="Tectaria incisa"/>
<taxon idref="Tectaria prolifera"/>
<taxon idref="Tectaria fimbriata"/>
<taxon idref="Oleandra pistillaris"/>
<taxon idref="Oleandra articulata"/>
<taxon idref="Davallia hymenophylloides"/>
<taxon idref="Davallia epiphylla"/>
<taxon idref="Davallia divaricata"/>
<taxon idref="Davallia hirsuta"/>
<taxon idref="Davallia burbidgei"/>
<taxon idref="Davallia yunnanensis"/>
<taxon idref="Davallia pulchra"/>
<taxon idref="Davallia clarkei"/>
<taxon idref="Davallia perdurans"/>
<taxon idref="Davallia polypodioides"/>
<taxon idref="Davallia corniculata"/>
<taxon idref="Davallia melanophlebia"/>
<taxon idref="Davallia parvula"/>
<taxon idref="Davallia repens"/>
<taxon idref="Davallia triphylla"/>
<taxon idref="Davallia trichomanoides"/>
<taxon idref="Davallia tasmanii"/>
<taxon idref="Davallia solida"/>
<taxon idref="Davallia plumosa"/>
<taxon idref="Davallia mariesii"/>
<taxon idref="Davallia griffithiana"/>
<taxon idref="Davallia pyxidata"/>
<taxon idref="Davallia fejeensis"/>
<taxon idref="Dictymia mckeei"/>
<taxon idref="Dictymia brownii"/>
<taxon idref="Loxogramme abyssinica"/>
<taxon idref="Loxogramme salicifolia"/>
<taxon idref="Loxogramme grammitoides"/>
<taxon idref="Loxogramme dictyopteris"/>
<taxon idref="Loxogramme avenia"/>
<taxon idref="Synammia intermedia"/>
<taxon idref="Synammia feuillei"/>
<taxon idref="Selliguea laciniata"/>
<taxon idref="Selliguea dareiformis"/>
<taxon idref="Arthromeris wallichiana"/>
<taxon idref="Arthromeris lehmannii"/>
<taxon idref="Selliguea plantaginea"/>
<taxon idref="Selliguea heterocarpa"/>
<taxon idref="Selliguea lanceolata"/>
<taxon idref="Selliguea enervis"/>
<taxon idref="Selliguea hellwigii"/>
<taxon idref="Selliguea triloba"/>
<taxon idref="Selliguea brachypodia"/>
<taxon idref="Drynaria sagitta"/>
<taxon idref="Drynaria volkensii"/>
<taxon idref="Drynaria laurentii"/>
<taxon idref="Drynaria rigidula"/>
<taxon idref="Drynaria sparsisora"/>
<taxon idref="Drynaria bonii"/>
<taxon idref="Drynaria pilosa"/>
<taxon idref="Drynaria meyeniana"/>
<taxon idref="Drynaria sinica"/>
<taxon idref="Drynaria mollis"/>
<taxon idref="Drynaria coronans"/>
<taxon idref="Drynaria novoguineensis"/>
<taxon idref="Drynaria nom.nov."/>
<taxon idref="Drynaria drynarioides"/>
<taxon idref="Drynaria acuminata"/>
<taxon idref="Drynaria splendens"/>
<taxon idref="Drynaria sp."/>
<taxon idref="Pyrrosia subfurfuracea"/>
<taxon idref="Pyrrosia polydactyla"/>
<taxon idref="Pyrrosia linearifolia"/>
<taxon idref="Pyrrosia assimilis"/>
<taxon idref="Pyrrosia christii"/>
<taxon idref="Pyrrosia angustata"/>
<taxon idref="Pyrrosia niphoboloides"/>
<taxon idref="Pyrrosia piloselloides"/>
<taxon idref="Pyrrosia lingua"/>
<taxon idref="Pyrrosia foveolata"/>
<taxon idref="Pyrrosia serpens"/>
<taxon idref="Pyrrosia rupestris"/>
<taxon idref="Pyrrosia longifolia"/>
<taxon idref="Pyrrosia rasamalae"/>
<taxon idref="Pyrrosia nuda"/>
<taxon idref="Platycerium ridleyi"/>
<taxon idref="Platycerium holttumii"/>
<taxon idref="Platycerium andinum"/>
<taxon idref="Platycerium alcicorne"/>
<taxon idref="Platycerium hillii"/>
<taxon idref="Platycerium veitchii"/>
<taxon idref="Platycerium stemaria"/>
<taxon idref="Platycerium coronarium"/>
<taxon idref="Platycerium willinckii"/>
<taxon idref="Platycerium bifurcatum"/>
<taxon idref="Platycerium ellisii"/>
<taxon idref="Platycerium elephantotis"/>
<taxon idref="Platycerium grande"/>
<taxon idref="Platycerium wandae"/>
<taxon idref="Platycerium wallichii"/>
<taxon idref="Platycerium quadridichotomum"/>
<taxon idref="Platycerium madagascariense"/>
<taxon idref="Thylacopteris papillosa"/>
<taxon idref="Goniophlebium percussum"/>
<taxon idref="Goniophlebium mehibitense"/>
<taxon idref="Goniophlebium pseudoconnatum"/>
<taxon idref="Goniophlebium subauriculatum"/>
<taxon idref="Goniophlebium persicifolium"/>
<taxon idref="Goniophlebium formosanum"/>
<taxon idref="Goniophlebium argutum"/>
<taxon idref="Goniophlebium microrhizoma"/>
<taxon idref="Goniophlebium manmeiense"/>
<taxon idref="Goniophlebium chinense"/>
<taxon idref="Goniophlebium amoenum"/>
<taxon idref="Microsorum membranaceum"/>
<taxon idref="Microsorum lastii"/>
<taxon idref="Microsorum novae-zealandiae"/>
<taxon idref="Microsorum vieillardii"/>
<taxon idref="Microsorum pustulatum"/>
<taxon idref="Microsorum linguiforme"/>
<taxon idref="Microsorum varians"/>
<taxon idref="Microsorum scandens"/>
<taxon idref="Microsorum mirabile"/>
<taxon idref="Microsorum sinuosum"/>
<taxon idref="Microsorum sarcopus"/>
<taxon idref="Microsorum crustaceum"/>
<taxon idref="Microsorum luzonense"/>
<taxon idref="Microsorum carnosum"/>
<taxon idref="Microsorum commutatum"/>
<taxon idref="Microsorum insigne"/>
<taxon idref="Microsorum spectrum"/>
<taxon idref="Microsorum hainanense"/>
<taxon idref="Microsorum cuspidatum"/>
<taxon idref="Microsorum papuanum"/>
<taxon idref="Microsorum grossum"/>
<taxon idref="Microsorum whiteheadii"/>
<taxon idref="Microsorum thailandicum"/>
<taxon idref="Microsorum punctatum"/>
<taxon idref="Microsorum musifolium"/>
<taxon idref="Microsorum pteropus"/>
<taxon idref="Leptochilus henryi"/>
<taxon idref="Leptochilus cantoniensis"/>
<taxon idref="Leptochilus ellipticus"/>
<taxon idref="Leptochilus simplicifrons"/>
<taxon idref="Leptochilus xhemitomus"/>
<taxon idref="Leptochilus triphyllus"/>
<taxon idref="Leptochilus digitatus"/>
<taxon idref="Leptochilus wrightii"/>
<taxon idref="Leptochilus decurrens"/>
<taxon idref="Leptochilus hemionitideus"/>
<taxon idref="Paragramma longifolia"/>
<taxon idref="Lepisorus accedens"/>
<taxon idref="Lemmaphyllum rostratum"/>
<taxon idref="Lemmaphyllum squamatum"/>
<taxon idref="Lemmaphyllum microphyllum"/>
<taxon idref="Lemmaphyllum carnosum"/>
<taxon idref="Tricholepidium maculosum"/>
<taxon idref="Neocheiropteris palmatopedata"/>
<taxon idref="Lepidomicrosorium subhemionitideum"/>
<taxon idref="Lepidomicrosorium superficiale"/>
<taxon idref="Lepidomicrosorium buergerianum"/>
<taxon idref="Neolepisorus zippelii"/>
<taxon idref="Neolepisorus fortunei"/>
<taxon idref="Neolepisorus phyllomanes"/>
<taxon idref="Neolepisorus ensatus"/>
<taxon idref="Lepisorus thaipaiensis"/>
<taxon idref="Lepisorus scolopendrius"/>
<taxon idref="Lepisorus excavatus"/>
<taxon idref="Lepisorus nudus"/>
<taxon idref="Lepisorus marginatus"/>
<taxon idref="Lepisorus kawakamii"/>
<taxon idref="Lepisorus pseudoussuriensis"/>
<taxon idref="Lepisorus uchiyamae"/>
<taxon idref="Lepisorus annuifrons"/>
<taxon idref="Lepisorus spicatus"/>
<taxon idref="Lepisorus henryi"/>
<taxon idref="Lepisorus platyrhynchos"/>
<taxon idref="Lepisorus mucronatus"/>
<taxon idref="Lepisorus annamensis"/>
<taxon idref="Lepisorus pseudonudus"/>
<taxon idref="Lepisorus monilisorus"/>
<taxon idref="Lepisorus boninensis"/>
<taxon idref="Lepisorus miyoshianus"/>
<taxon idref="Lepisorus sinensis"/>
<taxon idref="Lepisorus thunbergianus"/>
<taxon idref="Lepisorus lewisii"/>
<taxon idref="Phlebodium pseudoaureum"/>
<taxon idref="Phlebodium decumanum"/>
<taxon idref="Phlebodium areolatum"/>
<taxon idref="Pecluma longepinnulata"/>
<taxon idref="Pecluma hartwegiana"/>
<taxon idref="Pecluma chnoophora"/>
<taxon idref="Pecluma rhachipterygia"/>
<taxon idref="Pecluma dulcis"/>
<taxon idref="Pecluma eurybasis"/>
<taxon idref="Pecluma ptilodon"/>
<taxon idref="Pecluma alfredii"/>
<taxon idref="Polypodium pellucidum"/>
<taxon idref="Polypodium vulgare"/>
<taxon idref="Polypodium hesperium"/>
<taxon idref="Polypodium macaronesicum"/>
<taxon idref="Polypodium scouleri"/>
<taxon idref="Polypodium glycyrrhiza"/>
<taxon idref="Polypodium martensii"/>
<taxon idref="Polypodium subpetiolatum"/>
<taxon idref="Polypodium adelphum"/>
<taxon idref="Polypodium arcanum"/>
<taxon idref="Polypodium rhodopleuron"/>
<taxon idref="Polypodium plesiosorum"/>
<taxon idref="Pleopeltis fraseri"/>
<taxon idref="Pleopeltis ensiformis"/>
<taxon idref="Pleopeltis muenchii"/>
<taxon idref="Pleopeltis myriolepis"/>
<taxon idref="Pleopeltis sanctae-rosae"/>
<taxon idref="Pleopeltis rosei"/>
<taxon idref="Pleopeltis rzedowskianum"/>
<taxon idref="Pleopeltis platylepis"/>
<taxon idref="Pleopeltis thyssanolepis"/>
<taxon idref="Pleopeltis crassinervata"/>
<taxon idref="Pleopeltis fructuosa"/>
<taxon idref="Pleopeltis intermedia"/>
<taxon idref="Pleopeltis wiesbaurii"/>
<taxon idref="Pleopeltis astrolepis"/>
<taxon idref="Pleopeltis macrocarpa"/>
<taxon idref="Pleopeltis angusta"/>
<taxon idref="Pleopeltis marginata"/>
<taxon idref="Pleopeltis christensenii"/>
<taxon idref="Pleopeltis desvauxii"/>
<taxon idref="Pleopeltis pleopeltifolia"/>
<taxon idref="Pleopeltis bradeorum"/>
<taxon idref="Pleopeltis furfuraceum"/>
<taxon idref="Pleopeltis friedrichsthalianum"/>
<taxon idref="Pleopeltis disjuncta"/>
<taxon idref="Pleopeltis polypodioides"/>
<taxon idref="Pleopeltis buchtienii"/>
<taxon idref="Pleopeltis monosora"/>
<taxon idref="Pleopeltis pycnocarpa"/>
<taxon idref="Pleurosoriopsis makinoi"/>
<taxon idref="Niphidium crassifolium"/>
<taxon idref="Campyloneurum latum"/>
<taxon idref="Campyloneurum brevifolium"/>
<taxon idref="Campyloneurum xalapense"/>
<taxon idref="Campyloneurum chlorolepis"/>
<taxon idref="Campyloneurum asplundii"/>
<taxon idref="Campyloneurum aphanophlebium"/>
<taxon idref="Campyloneurum angustifolium"/>
<taxon idref="Microgramma percussa"/>
<taxon idref="Microgramma tecta"/>
<taxon idref="Microgramma fuscopunctata"/>
<taxon idref="Microgramma squamulosa"/>
<taxon idref="Microgramma vacciniifolia"/>
<taxon idref="Microgramma baldwinii"/>
<taxon idref="Microgramma lycopodioides"/>
<taxon idref="Microgramma bifrons"/>
<taxon idref="Microgramma mauritiana"/>
<taxon idref="Microgramma sp."/>
<taxon idref="Microgramma nitida"/>
<taxon idref="Microgramma megalophylla"/>
<taxon idref="Polypodium chrysolepis"/>
<taxon idref="Serpocaulon triseriale"/>
<taxon idref="Serpocaulon attenuatum"/>
<taxon idref="Serpocaulon subandinum"/>
<taxon idref="Serpocaulon silvulae"/>
<taxon idref="Serpocaulon sessilifolium"/>
<taxon idref="Serpocaulon meniscifolium"/>
<taxon idref="Serpocaulon lasiopus"/>
<taxon idref="Serpocaulon catharinae"/>
<taxon idref="Serpocaulon wiesbaueri"/>
<taxon idref="Serpocaulon wagneri"/>
<taxon idref="Serpocaulon dissimile"/>
<taxon idref="Serpocaulon ptilorhizon"/>
<taxon idref="Serpocaulon loriciforme"/>
<taxon idref="Serpocaulon funckii"/>
<taxon idref="Serpocaulon fraxinifolium"/>
<taxon idref="Serpocaulon falcaria"/>
<taxon idref="Serpocaulon adnatum"/>
<taxon idref="Terpsichore lehmanniana"/>
<taxon idref="Terpsichore hanekeana"/>
<taxon idref="Terpsichore eggersii"/>
<taxon idref="Enterosora parietina"/>
<taxon idref="Grammitis bryophila"/>
<taxon idref="Grammitis melanoloma"/>
<taxon idref="Grammitis kyimbilensis"/>
<taxon idref="Cochlidium serrulatum"/>
<taxon idref="Cochlidium seminudum"/>
<taxon idref="Cochlidium rostratum"/>
<taxon idref="Cochlidium punctatum"/>
<taxon idref="Adenophorus tenellus"/>
<taxon idref="Adenophorus periens"/>
<taxon idref="Adenophorus pinnatifidus"/>
<taxon idref="Adenophorus oahuensis"/>
<taxon idref="Adenophorus tripinnatifidus"/>
<taxon idref="Adenophorus hymenophylloides"/>
<taxon idref="Adenophorus abietinus"/>
<taxon idref="Adenophorus tamariscinus"/>
<taxon idref="Adenophorus montanus"/>
<taxon idref="Alansmia senilis"/>
<taxon idref="Alansmia cultrata"/>
<taxon idref="Alansmia lanigera"/>
<taxon idref="Alansmia glandulifera"/>
<taxon idref="Leucotrichium mitchelliae"/>
<taxon idref="Leucotrichium pseudomitchelliae"/>
<taxon idref="Leucotrichium organense"/>
<taxon idref="Leucotrichium mortonii"/>
<taxon idref="Leucotrichium schenckii"/>
<taxon idref="Enterosora trifurcata"/>
<taxon idref="Enterosora percrassa"/>
<taxon idref="Ceradenia spixiana"/>
<taxon idref="Ceradenia kalbreyeri"/>
<taxon idref="Ceradenia jungermannioides"/>
<taxon idref="Ceradenia pilipes"/>
<taxon idref="Ceradenia fucoides"/>
<taxon idref="Chrysogrammitis musgraviana"/>
<taxon idref="Moranopteris longisetosa"/>
<taxon idref="Moranopteris hyalina"/>
<taxon idref="Moranopteris achilleifolia"/>
<taxon idref="Moranopteris zurquina"/>
<taxon idref="Moranopteris taenifolia"/>
<taxon idref="Scleroglossum sulcata"/>
<taxon idref="Ctenopteris repandula"/>
<taxon idref="Calymmodon luerssenianus"/>
<taxon idref="Calymmodon gracilis"/>
<taxon idref="Ctenopteris lasiostipes"/>
<taxon idref="Grammitis deplanchei"/>
<taxon idref="Notogrammitis heterophylla"/>
<taxon idref="Notogrammitis crassior"/>
<taxon idref="Notogrammitis pseudociliata"/>
<taxon idref="Grammitis ciliata"/>
<taxon idref="Notogrammitis billardierei"/>
<taxon idref="Ctenopteris nutans"/>
<taxon idref="Themelium conjunctisorum"/>
<taxon idref="Oreogrammitis dolichosora"/>
<taxon idref="Radiogrammitis hirtelloides"/>
<taxon idref="Oreogrammitis reinwardtioides"/>
<taxon idref="Oreogrammitis congener"/>
<taxon idref="Prosaptia alata"/>
<taxon idref="Prosaptia contigua"/>
<taxon idref="Prosaptia obliquata"/>
<taxon idref="Prosaptia rhodocarpa"/>
<taxon idref="Radiogrammitis havilandii"/>
<taxon idref="Radiogrammitis jagoriana"/>
<taxon idref="Radiogrammitis parva"/>
<taxon idref="Radiogrammitis holttumii"/>
<taxon idref="Oreogrammitis padangensis"/>
<taxon idref="Oreogrammitis knutsfordiana"/>
<taxon idref="Oreogrammitis hookeri"/>
<taxon idref="Oreogrammitis forbesiana"/>
<taxon idref="Ascogrammitis sp.2"/>
<taxon idref="Ascogrammitis pichinchensis"/>
<taxon idref="Ascogrammitis nana"/>
<taxon idref="Ascogrammitis anfractuosa"/>
<taxon idref="Ascogrammitis david-smithii"/>
<taxon idref="Ascogrammitis sp.1"/>
<taxon idref="Ascogrammitis pichinchae"/>
<taxon idref="Ascogrammitis dilatata"/>
<taxon idref="Mycopteris subtilis"/>
<taxon idref="Mycopteris semihirsuta"/>
<taxon idref="Mycopteris alsopteris"/>
<taxon idref="Mycopteris sp.2"/>
<taxon idref="Mycopteris taxifolia"/>
<taxon idref="Mycopteris sp.1"/>
<taxon idref="Galactodenia subscabra"/>
<taxon idref="Melpomene moniliformis"/>
<taxon idref="Melpomene melanosticta"/>
<taxon idref="Melpomene gracilis"/>
<taxon idref="Melpomene allosuroides"/>
<taxon idref="Stenogrammitis hildebrandtii"/>
<taxon idref="Stenogrammitis limula"/>
<taxon idref="Stenogrammitis hartii"/>
<taxon idref="Stenogrammitis pumila"/>
<taxon idref="Stenogrammitis prionodes"/>
<taxon idref="Stenogrammitis wittigiana"/>
<taxon idref="Stenogrammitis subcoriacea"/>
<taxon idref="Stenogrammitis oosora"/>
<taxon idref="Stenogrammitis saffordii"/>
<taxon idref="Stenogrammitis myosuroides"/>
<taxon idref="Lellingeria sp.1"/>
<taxon idref="Lellingeria hirsuta"/>
<taxon idref="Lellingeria suspensa"/>
<taxon idref="Lellingeria phlegmaria"/>
<taxon idref="Lellingeria dissimulans"/>
<taxon idref="Lellingeria depressa"/>
<taxon idref="Lellingeria brevistipes"/>
<taxon idref="Lellingeria simacensis"/>
<taxon idref="Lellingeria isidrensis"/>
<taxon idref="Lellingeria kaieteura"/>
<taxon idref="Lellingeria tenuicula"/>
<taxon idref="Lellingeria randallii"/>
<taxon idref="Lellingeria melanotrichia"/>
<taxon idref="Lellingeria pseudocapillaris"/>
<taxon idref="Lellingeria itatimensis"/>
<taxon idref="Lellingeria apiculata"/>
<taxon idref="Lellingeria sp.2"/>
<taxon idref="Lellingeria subsessilis"/>
<taxon idref="Lellingeria flagellipinnata"/>
		</taxa>
		<taxa id="group7">		
<taxon idref="Tmesipteris tannensis"/>
<taxon idref="Psilotum nudum"/>
<taxon idref="Ophioglossum reticulatum"/>
<taxon idref="Ophioglossum pendulum"/>
<taxon idref="Helminthostachys zeylanica"/>
<taxon idref="Botrychium virginianum"/>
<taxon idref="Botrychium strictum"/>
<taxon idref="Botrychium lanceolatum"/>
<taxon idref="Botrychium simplex"/>
<taxon idref="Botrychium lunaria"/>
<taxon idref="Botrychium lunarioides"/>
<taxon idref="Botrychium japonicum"/>
<taxon idref="Botrychium dissectum"/>
		</taxa>
		<taxa id="Tmesipteris">
<taxon idref="Tmesipteris tannensis"/>
<taxon idref="Psilotum nudum"/>		
		</taxa>
		<taxa id="group9">
<taxon idref="Ophioglossum reticulatum"/>
<taxon idref="Ophioglossum pendulum"/>
<taxon idref="Helminthostachys zeylanica"/>
<taxon idref="Botrychium virginianum"/>
<taxon idref="Botrychium strictum"/>
<taxon idref="Botrychium lanceolatum"/>
<taxon idref="Botrychium simplex"/>
<taxon idref="Botrychium lunaria"/>
<taxon idref="Botrychium lunarioides"/>
<taxon idref="Botrychium japonicum"/>
<taxon idref="Botrychium dissectum"/>
		</taxa>
		<taxa id="group10">
<taxon idref="Ophioglossum reticulatum"/>
<taxon idref="Ophioglossum pendulum"/>		
		</taxa>
		<taxa id="Botrychium">
<taxon idref="Botrychium virginianum"/>
<taxon idref="Botrychium strictum"/>
<taxon idref="Botrychium lanceolatum"/>
<taxon idref="Botrychium simplex"/>
<taxon idref="Botrychium lunaria"/>
<taxon idref="Botrychium lunarioides"/>
<taxon idref="Botrychium japonicum"/>
<taxon idref="Botrychium dissectum"/>
		</taxa>
		<taxa id="group12">
<taxon idref="Botrychium lanceolatum"/>
<taxon idref="Botrychium simplex"/>
<taxon idref="Botrychium lunaria"/>
<taxon idref="Botrychium lunarioides"/>
<taxon idref="Botrychium japonicum"/>
<taxon idref="Botrychium dissectum"/>
		</taxa>
		<taxa id="group13">
<taxon idref="Botrychium virginianum"/>
<taxon idref="Botrychium strictum"/>
		</taxa>
		<taxa id="group14">
<taxon idref="Botrychium lanceolatum"/>
<taxon idref="Botrychium simplex"/>
<taxon idref="Botrychium lunaria"/>
		</taxa>
		<taxa id="group15">
<taxon idref="Botrychium lunarioides"/>
<taxon idref="Botrychium japonicum"/>
<taxon idref="Botrychium dissectum"/>
		</taxa>
		<taxa id="group16">
<taxon idref="Botrychium japonicum"/>
<taxon idref="Botrychium dissectum"/>
		</taxa>
		<taxa id="Marattiaceae">
<taxon idref="Danaea falcata"/>
<taxon idref="Danaea wendlandii"/>
<taxon idref="Danaea alata"/>
<taxon idref="Danaea urbanii"/>
<taxon idref="Danaea nodosa"/>
<taxon idref="Danaea simplicifolia"/>
<taxon idref="Danaea sp."/>
<taxon idref="Christensenia aesculifolia"/>
<taxon idref="Marattia alata"/>
<taxon idref="Angiopteris lygodiifolia"/>
<taxon idref="Angiopteris evecta"/>
<taxon idref="Eupodium laeve"/>
<taxon idref="Ptisana purpurascens"/>
<taxon idref="Ptisana oreades"/>
<taxon idref="Ptisana fraxinea"/>
<taxon idref="Ptisana salicina"/>
<taxon idref="Ptisana attenuata"/>
		</taxa>
		<taxa id="Ptisana">
<taxon idref="Ptisana purpurascens"/>
<taxon idref="Ptisana oreades"/>
<taxon idref="Ptisana fraxinea"/>
<taxon idref="Ptisana salicina"/>
<taxon idref="Ptisana attenuata"/>
		</taxa>
		<taxa id="Angiopteris">
<taxon idref="Angiopteris lygodiifolia"/>
<taxon idref="Angiopteris evecta"/>
		</taxa>
		<taxa id="group19">
<taxon idref="Danaea falcata"/>
<taxon idref="Danaea wendlandii"/>
<taxon idref="Danaea alata"/>
<taxon idref="Danaea urbanii"/>
<taxon idref="Danaea nodosa"/>
<taxon idref="Danaea simplicifolia"/>
<taxon idref="Danaea sp."/>		
		</taxa>
		<taxa id="group20">
<taxon idref="Danaea simplicifolia"/>
<taxon idref="Danaea sp."/>
		</taxa>
		<taxa id="leptosporangiates">
<taxon idref="Osmundastrum cinnamomeum var fokiense"/>
<taxon idref="Osmundastrum cinnamomeum"/>
<taxon idref="Todea barbara"/>
<taxon idref="Leptopteris wilkesiana"/>
<taxon idref="Leptopteris superba"/>
<taxon idref="Osmunda claytoniana"/>
<taxon idref="Osmunda regalis"/>
<taxon idref="Osmunda javanica"/>
<taxon idref="Osmunda banksiifolia"/>
<taxon idref="Callistopteris apiifolia"/>
<taxon idref="Polyphlebium angustatum"/>
<taxon idref="Polyphlebium endlicherianum"/>
<taxon idref="Polyphlebium borbonicum"/>
<taxon idref="Vandenboschia radicans"/>
<taxon idref="Vandenboschia davallioides"/>
<taxon idref="Crepidomanes thysanostomum"/>
<taxon idref="Crepidomanes minutum"/>
<taxon idref="Crepidomanes bipunctatum"/>
<taxon idref="Didymoglossum ekmanii"/>
<taxon idref="Didymoglossum cuspidatum"/>
<taxon idref="Didymoglossum membranaceum"/>
<taxon idref="Didymoglossum krausii"/>
<taxon idref="Didymoglossum hildebrandtii"/>
<taxon idref="Cephalomanes javanicum"/>
<taxon idref="Abrodictyum caudatum"/>
<taxon idref="Abrodictyum rigidum"/>
<taxon idref="Abrodictyum elongatum"/>
<taxon idref="Trichomanes osmundoides"/>
<taxon idref="Trichomanes elegans"/>
<taxon idref="Trichomanes ankersii"/>
<taxon idref="Trichomanes lucens"/>
<taxon idref="Trichomanes crispum"/>
<taxon idref="Trichomanes arbuscula"/>
<taxon idref="Trichomanes scandens"/>
<taxon idref="Trichomanes alatum"/>
<taxon idref="Trichomanes pinnatum"/>
<taxon idref="Trichomanes hostmannianum"/>
<taxon idref="Hymenophyllum undulatum"/>
<taxon idref="Hymenophyllum dilatatum"/>
<taxon idref="Hymenophyllum pulcherrimum"/>
<taxon idref="Hymenophyllum fuciforme"/>
<taxon idref="Hymenophyllum heimii"/>
<taxon idref="Hymenophyllum cruentum"/>
<taxon idref="Hymenophyllum pallidum"/>
<taxon idref="Hymenophyllum rufescens"/>
<taxon idref="Hymenophyllum leratii"/>
<taxon idref="Hymenophyllum villosum"/>
<taxon idref="Hymenophyllum scabrum"/>
<taxon idref="Hymenophyllum plicatum"/>
<taxon idref="Hymenophyllum paniense"/>
<taxon idref="Hymenophyllum demissum"/>
<taxon idref="Hymenophyllum badium"/>
<taxon idref="Hymenophyllum caudiculatum"/>
<taxon idref="Hymenophyllum imbricatum"/>
<taxon idref="Hymenophyllum atrovirens"/>
<taxon idref="Hymenophyllum javanicum"/>
<taxon idref="Hymenophyllum flexuosum"/>
<taxon idref="Hymenophyllum malingii"/>
<taxon idref="Hymenophyllum hygrometricum"/>
<taxon idref="Hymenophyllum hirsutum"/>
<taxon idref="Hymenophyllum poolii"/>
<taxon idref="Hymenophyllum lyallii"/>
<taxon idref="Hymenophyllum digitatum"/>
<taxon idref="Hymenophyllum lanceolatum"/>
<taxon idref="Hymenophyllum frankliniae"/>
<taxon idref="Hymenophyllum mnioides"/>
<taxon idref="Hymenophyllum inaequale"/>
<taxon idref="Hymenophyllum wrightii"/>
<taxon idref="Hymenophyllum kuhnii"/>
<taxon idref="Hymenophyllum polyanthos"/>
<taxon idref="Hymenophyllum apiculatum"/>
<taxon idref="Hymenophyllum dicranotrichum"/>
<taxon idref="Hymenophyllum dentatum"/>
<taxon idref="Hymenophyllum caespitosum"/>
<taxon idref="Hymenophyllum tunbrigense"/>
<taxon idref="Hymenophyllum rugosum"/>
<taxon idref="Hymenophyllum perrieri"/>
<taxon idref="Hymenophyllum tenellum"/>
<taxon idref="Hymenophyllum sibthorpioides"/>
<taxon idref="Hymenophyllum secundum"/>
<taxon idref="Hymenophyllum peltatum"/>
<taxon idref="Hymenophyllum sp."/>
<taxon idref="Hymenophyllum fucoides"/>
<taxon idref="Hymenophyllum multifidum"/>
<taxon idref="Hymenophyllum minimum"/>
<taxon idref="Hymenophyllum pectinatum"/>
<taxon idref="Hymenophyllum marginatum"/>
<taxon idref="Hymenophyllum armstrongii"/>
<taxon idref="Hymenophyllum bivalve"/>
<taxon idref="Hymenophyllum cupressiforme"/>
<taxon idref="Hymenophyllum baileyanum"/>
<taxon idref="Hymenophyllum deplanchei"/>
<taxon idref="Hymenophyllum serrulatum"/>
<taxon idref="Hymenophyllum rolandi-principis"/>
<taxon idref="Hymenophyllum acanthoides"/>
<taxon idref="Hymenophyllum subdimidiatum"/>
<taxon idref="Hymenophyllum exsertum"/>
<taxon idref="Hymenophyllum barbatum"/>
<taxon idref="Phanerosorus sarmentosus"/>
<taxon idref="Matonia pectinata"/>
<taxon idref="Dipteris conjugata"/>
<taxon idref="Cheiropleuria integrifolia"/>
<taxon idref="Stromatopteris moniliformis"/>
<taxon idref="Gleichenia dicarpa"/>
<taxon idref="Sticherus palmatus"/>
<taxon idref="Sticherus laevigatus"/>
<taxon idref="Gleichenella pectinata"/>
<taxon idref="Dicranopteris linearis"/>
<taxon idref="Diplopterygium bancroftii"/>
<taxon idref="Diplopterygium laevissimum"/>
<taxon idref="Diplopterygium glaucum"/>
<taxon idref="Lygodium reticulatum"/>
<taxon idref="Lygodium radiatum"/>
<taxon idref="Lygodium lanceolatum"/>
<taxon idref="Lygodium japonicum"/>
<taxon idref="Actinostachys pennula"/>
<taxon idref="Schizaea sp."/>
<taxon idref="Schizaea dichotoma"/>
<taxon idref="Anemia mexicana"/>
<taxon idref="Anemia adiantifolia"/>
<taxon idref="Anemia tomentosa"/>
<taxon idref="Anemia rotundifolia"/>
<taxon idref="Anemia phyllitidis"/>
<taxon idref="Azolla rubra"/>
<taxon idref=" Azolla filiculoides"/>
<taxon idref="Azolla pinnata"/>
<taxon idref="Azolla nilotica"/>
<taxon idref="Salvinia natans"/>
<taxon idref="Salvinia oblongifolia"/>
<taxon idref="Salvinia molesta"/>
<taxon idref="Salvinia minima"/>
<taxon idref="Salvinia cucullata"/>
<taxon idref="Regnellidium diphyllum"/>
<taxon idref="Pilularia novae-hollandiae"/>
<taxon idref="Pilularia globulifera"/>
<taxon idref="Marsilea mutica"/>
<taxon idref="Marsilea crotophora"/>
<taxon idref="Marsilea vera"/>
<taxon idref="Marsilea drummondii"/>
<taxon idref="Marsilea nubica"/>
<taxon idref="Marsilea gibba"/>
<taxon idref="Marsilea crenata"/>
<taxon idref="Metaxya rostrata"/>
<taxon idref="Cibotium schiedei"/>
<taxon idref="Cibotium glaucum"/>
<taxon idref="Cibotium barometz"/>
<taxon idref="Lophosoria quadripinnata"/>
<taxon idref="Dicksonia thyrsopteroides"/>
<taxon idref="Dicksonia antarctica"/>
<taxon idref="Calochlaena villosa"/>
<taxon idref="Calochlaena straminea"/>
<taxon idref="Thyrsopteris elegans"/>
<taxon idref="Loxsomopsis pearcei"/>
<taxon idref="Loxsoma cunninghamii"/>
<taxon idref="Culcita macrocarpa"/>
<taxon idref="Culcita coniifolia"/>
<taxon idref="Plagiogyria semicordata"/>
<taxon idref="Plagiogyria matsumureana"/>
<taxon idref="Plagiogyria japonica"/>
<taxon idref="Plagiogyria euphlebia"/>
<taxon idref="Sphaeropteris celebica"/>
<taxon idref="Sphaeropteris capitata"/>
<taxon idref="Sphaeropteris horrida"/>
<taxon idref="Sphaeropteris robusta"/>
<taxon idref="Sphaeropteris medullaris"/>
<taxon idref="Gymnosphaera capensis"/>
<taxon idref="Gymnosphaera salvinii"/>
<taxon idref="Gymnosphaera ramispina"/>
<taxon idref="Gymnosphaera podophylla"/>
<taxon idref="Gymnosphaera klossii"/>
<taxon idref="Alsophila stelligera"/>
<taxon idref="Alsophila hooglandii"/>
<taxon idref="Alsophila foersteri"/>
<taxon idref="Alsophila dregei"/>
<taxon idref="Alsophila cuspidata"/>
<taxon idref="Alsophila bryophila"/>
<taxon idref="Cyathea parvula"/>
<taxon idref="Cyathea poeppigii"/>
<taxon idref="Cyathea arborea"/>
<taxon idref="Cyathea howeana"/>
<taxon idref="Cyathea alata"/>
<taxon idref="Cyathea dejecta"/>
<taxon idref="Cyathea horrida"/>
<taxon idref="Cyathea senilis"/>
<taxon idref="Cyathea multiflora"/>
<taxon idref="Lonchitis hirsuta"/>
<taxon idref="Odontosoria chinensis"/>
<taxon idref="Odontosoria biflora"/>
<taxon idref="Odontosoria aculeata"/>
<taxon idref="Sphenomeris clavata"/>
<taxon idref="Osmolindsaea odorata"/>
<taxon idref="Osmolindsaea japonica"/>
<taxon idref="Nesolindsaea kirkii"/>
<taxon idref="Tapeinidium moorei"/>
<taxon idref="Tapeinidium pinnatum"/>
<taxon idref="Tapeinidium luzonicum"/>
<taxon idref="Lindsaea plicata"/>
<taxon idref="Lindsaea parasitica"/>
<taxon idref="Lindsaea multisora"/>
<taxon idref="Lindsaea rufa"/>
<taxon idref="Lindsaea imrayana"/>
<taxon idref="Lindsaea botrychioides"/>
<taxon idref="Lindsaea stricta"/>
<taxon idref="Lindsaea quadrangularis"/>
<taxon idref="Lindsaea ensifolia"/>
<taxon idref="Lindsaea blotiana"/>
<taxon idref="Cystodium sorbifolium"/>
<taxon idref="Saccoloma elegans"/>
<taxon idref="Saccoloma inaequale"/>
<taxon idref="Saccoloma brasiliense"/>
<taxon idref="Monachosorum henryi"/>
<taxon idref="Hypolepis tenuifolia"/>
<taxon idref="Pteridium esculentum"/>
<taxon idref="Pteridium aquilinum"/>
<taxon idref="Paesia scaberula"/>
<taxon idref="Histiopteris incisa"/>
<taxon idref="Blotiella pubescens"/>
<taxon idref="Leptolepia novae-zelandiae"/>
<taxon idref="Leptolepia nom.nov."/>
<taxon idref="Dennstaedtia scabra"/>
<taxon idref="Dennstaedtia punctilobula"/>
<taxon idref="Microlepia speluncae"/>
<taxon idref="Microlepia szechuanica"/>
<taxon idref="Microlepia platyphylla"/>
<taxon idref="Ceratopteris thalictroides"/>
<taxon idref="Ceratopteris richardii"/>
<taxon idref="Acrostichum danaeifolium"/>
<taxon idref="Acrostichum aureum"/>
<taxon idref="Llavea cordifolia"/>
<taxon idref="Cryptogramma crispa"/>
<taxon idref="Coniogramme japonica"/>
<taxon idref="Coniogramme fraxinea"/>
<taxon idref="Onychium japonicum"/>
<taxon idref="Actiniopteris dimorpha"/>
<taxon idref="Anogramma leptophylla"/>
<taxon idref="Anogramma guatemalensis"/>
<taxon idref="Pityrogramma chaerophylla"/>
<taxon idref="Pityrogramma calomelanos"/>
<taxon idref="Pityrogramma austroamericana"/>
<taxon idref="Pterozonium brevifrons"/>
<taxon idref="Tryonia myriophylla"/>
<taxon idref="Jamesonia flexuosa"/>
<taxon idref="Jamesonia canescens"/>
<taxon idref="Jamesonia verticalis"/>
<taxon idref="Jamesonia cheilanthoides"/>
<taxon idref="Pteris vittata"/>
<taxon idref="Pteris platyzomopsis"/>
<taxon idref="Pteris tremula"/>
<taxon idref="Pteris quadriaurita"/>
<taxon idref="Pteris fauriei"/>
<taxon idref="Pteris ensiformis"/>
<taxon idref="Pteris praestantissima"/>
<taxon idref="Pteris propinqua"/>
<taxon idref="Pteris multifida"/>
<taxon idref="Pteris cretica"/>
<taxon idref="Pteris comans"/>
<taxon idref="Pteris arborea"/>
<taxon idref="Pteris pallens"/>
<taxon idref="Adiantum tenerum"/>
<taxon idref="Adiantum malesianum"/>
<taxon idref="Adiantum capillus-veneris"/>
<taxon idref="Adiantum pedatum"/>
<taxon idref="Adiantum tetraphyllum"/>
<taxon idref="Adiantum argutum"/>
<taxon idref="Adiantum peruvianum"/>
<taxon idref="Adiantum adiantoides"/>
<taxon idref="Adiantum formosum"/>
<taxon idref="Adiantum raddianum"/>
<taxon idref="Adiantum hispidulum"/>
<taxon idref="Adiantum aethiopicum"/>
<taxon idref="Adiantum viridescens"/>
<taxon idref="Adiantum diaphanum"/>
<taxon idref="Rheopteris cheesmaniae"/>
<taxon idref="Antrophyum latifolium"/>
<taxon idref="Vittaria graminifolia"/>
<taxon idref="Vittaria lineata"/>
<taxon idref="Polytaenium cajenense"/>
<taxon idref="Polytaenium citrifolium"/>
<taxon idref="Radiovittaria gardneriana"/>
<taxon idref="Hecistopteris pumila"/>
<taxon idref="Haplopteris volkensii"/>
<taxon idref="Haplopteris graminea"/>
<taxon idref="Haplopteris taeniophylla"/>
<taxon idref="Haplopteris elongata"/>
<taxon idref="Calciphilopteris ludens"/>
<taxon idref="Bommeria hispida"/>
<taxon idref="Bommeria ehrenbergiana"/>
<taxon idref="Myriopteris alabamensis"/>
<taxon idref="Myriopteris wrightii"/>
<taxon idref="Myriopteris pringlei"/>
<taxon idref="Myriopteris lanosa"/>
<taxon idref="Mildella intramarginalis"/>
<taxon idref="Myriopteris aurea"/>
<taxon idref="Myriopteris lendigera"/>
<taxon idref="Myriopteris newberryi"/>
<taxon idref="Myriopteris covillei"/>
<taxon idref="Myriopteris myriophylla"/>
<taxon idref="Myriopteris rufa"/>
<taxon idref="Argyrochosma limitanea"/>
<taxon idref="Argyrochosma incana"/>
<taxon idref="Argyrochosma jonesii"/>
<taxon idref="Argyrochosma fendleri"/>
<taxon idref="Pellaea breweri"/>
<taxon idref="Pellaea marantae"/>
<taxon idref="Pellaea sinuata"/>
<taxon idref="Pellaea cochisensis"/>
<taxon idref="Pellaea truncata"/>
<taxon idref="Pellaea atropurpurea"/>
<taxon idref="Pellaea intermedia"/>
<taxon idref="Pellaea andromedifolia"/>
<taxon idref="Pellaea rotundifolia"/>
<taxon idref="Pellaea sargentii"/>
<taxon idref="Pellaea vestita"/>
<taxon idref="Pellaea bipinnata"/>
<taxon idref="Pentagramma triangularis"/>
<taxon idref="Allosorus nitidulus"/>
<taxon idref="Allosorus argenteus"/>
<taxon idref="Allosorus farinosus"/>
<taxon idref="Gaga arizonica"/>
<taxon idref="Aspidotis densa"/>
<taxon idref="Aspidotis californica"/>
<taxon idref="Hemionitis palmata"/>
<taxon idref="Hemionitis arifolia"/>
<taxon idref="Cheilanthes sieberi"/>
<taxon idref="Cheilanthes lasiophylla"/>
<taxon idref="Cheilanthes distans"/>
<taxon idref="Doryopteris viridis"/>
<taxon idref="Adiantopsis radiata"/>
<taxon idref="Doryopteris gleichenioides"/>
<taxon idref="Doryopteris rediviva"/>
<taxon idref="Doryopteris sagittifolia"/>
<taxon idref="Doryopteris nobilis"/>
<taxon idref="Notholaena standleyi"/>
<taxon idref="Cheiloplecton rigidum"/>
<taxon idref="Notholaena leucopoda"/>
<taxon idref="Notholaena aurea"/>
<taxon idref="Notholaena brachypus"/>
<taxon idref="Notholaena aurantiaca"/>
<taxon idref="Notholaena rosei"/>
<taxon idref="Notholaena grayi"/>
<taxon idref="Notholaena trichomanoides"/>
<taxon idref="Notholaena schaffneri"/>
<taxon idref="Notholaena rigida"/>
<taxon idref="Notholaena aschenborniana"/>
<taxon idref="Notholaena greggii"/>
<taxon idref="Notholaena lemmonii"/>
<taxon idref="Notholaena californica"/>
<taxon idref="Notholaena sulphurea"/>
<taxon idref="Notholaena neglecta"/>
<taxon idref="Notholaena candida"/>
<taxon idref="Notholaena bryopoda"/>
<taxon idref="Rhachidosorus pulcher"/>
<taxon idref="Homalosorus pycnocarpos"/>
<taxon idref="Diplaziopsis javanica"/>
<taxon idref="Gymnocarpium remotepinnatum"/>
<taxon idref="Gymnocarpium oyamense"/>
<taxon idref="Gymnocarpium dryopteris"/>
<taxon idref="Cystopteris fragilis"/>
<taxon idref="Acystopteris taiwaniana"/>
<taxon idref="Acystopteris japonica"/>
<taxon idref="Hemidictyum marginatum"/>
<taxon idref="Hymenasplenium laetum"/>
<taxon idref="Hymenasplenium cheilosorum"/>
<taxon idref="Hymenasplenium unilaterale"/>
<taxon idref="Hymenasplenium excisum"/>
<taxon idref="Asplenium tricholepis"/>
<taxon idref="Asplenium juglandifolium"/>
<taxon idref="Asplenium cuspidatum"/>
<taxon idref="Asplenium rigidum"/>
<taxon idref="Asplenium auritum"/>
<taxon idref="Asplenium scolopendrium"/>
<taxon idref="Asplenium aureum"/>
<taxon idref="Asplenium ritoense"/>
<taxon idref="Asplenium wrightii"/>
<taxon idref="Asplenium bullatum"/>
<taxon idref="Asplenium ruta-muraria"/>
<taxon idref="Asplenium hispanicum"/>
<taxon idref="Asplenium cuneifolium"/>
<taxon idref="Asplenium adiantum-nigrum"/>
<taxon idref="Asplenium contiguum"/>
<taxon idref="Asplenium protensum"/>
<taxon idref="Asplenium praemorsum"/>
<taxon idref="Asplenium planicaule"/>
<taxon idref="Asplenium cuneatiforme"/>
<taxon idref="Asplenium polyodon"/>
<taxon idref="Asplenium affine"/>
<taxon idref="Asplenium simplicifrons"/>
<taxon idref="Asplenium nidus"/>
<taxon idref="Asplenium bulbiferum"/>
<taxon idref="Asplenium australasicum"/>
<taxon idref="Asplenium angustum"/>
<taxon idref="Asplenium prolongatum"/>
<taxon idref="Asplenium tenerum"/>
<taxon idref="Asplenium formosae"/>
<taxon idref="Asplenium theciferum"/>
<taxon idref="Asplenium sandersonii"/>
<taxon idref="Asplenium gemmiferum"/>
<taxon idref="Asplenium feei"/>
<taxon idref="Asplenium elliottii"/>
<taxon idref="Asplenium shuttleworthianum"/>
<taxon idref="Asplenium lamprophyllum"/>
<taxon idref="Asplenium difforme"/>
<taxon idref="Asplenium anisophyllum"/>
<taxon idref="Asplenium surrogatum"/>
<taxon idref="Asplenium hookerianum"/>
<taxon idref="Asplenium obtusatum"/>
<taxon idref="Asplenium viellardii"/>
<taxon idref="Asplenium lucidum"/>
<taxon idref="Asplenium flabellifolium"/>
<taxon idref="Asplenium fissum"/>
<taxon idref="Asplenium dielmannii"/>
<taxon idref="Asplenium viride"/>
<taxon idref="Asplenium normale"/>
<taxon idref="Asplenium hobdyi"/>
<taxon idref="Asplenium trichomanes"/>
<taxon idref="Asplenium formosum"/>
<taxon idref="Asplenium resiliens"/>
<taxon idref="Asplenium heterochroum"/>
<taxon idref="Asplenium monanthes"/>
<taxon idref="Asplenium hallbergii"/>
<taxon idref="Asplenium marinum"/>
<taxon idref="Asplenium abscissum"/>
<taxon idref="Asplenium fragile"/>
<taxon idref="Asplenium pteropus"/>
<taxon idref="Asplenium alatum"/>
<taxon idref="Asplenium myriophyllum"/>
<taxon idref="Asplenium cristatum"/>
<taxon idref="Asplenium erectum"/>
<taxon idref="Asplenium lunulatum"/>
<taxon idref="Asplenium harpeodes"/>
<taxon idref="Asplenium jahandiezii"/>
<taxon idref="Asplenium cordatum"/>
<taxon idref="Asplenium varians"/>
<taxon idref="Asplenium yunnanense"/>
<taxon idref="Asplenium laciniatum"/>
<taxon idref="Asplenium hemionitis"/>
<taxon idref="Asplenium rhizophyllum"/>
<taxon idref="Asplenium platyneuron"/>
<taxon idref="Asplenium fontanum"/>
<taxon idref="Asplenium incisum"/>
<taxon idref="Asplenium forisiense"/>
<taxon idref="Woodsia polystichoides"/>
<taxon idref="Woodsia ilvensis"/>
<taxon idref="Woodsia obtusa"/>
<taxon idref="Woodsia manchuriensis"/>
<taxon idref="Deparia unifurcata"/>
<taxon idref="Deparia petersenii"/>
<taxon idref="Deparia lancea"/>
<taxon idref="Deparia bonincola"/>
<taxon idref="Athyrium nipponicum"/>
<taxon idref="Athyrium decurrentialatum"/>
<taxon idref="Athyrium filix-femina"/>
<taxon idref="Athyrium yokoscense"/>
<taxon idref="Athyrium otophorum"/>
<taxon idref="Diplazium wichurae"/>
<taxon idref="Diplazium okudairai"/>
<taxon idref="Diplazium plantaginifolium"/>
<taxon idref="Diplazium cristatum"/>
<taxon idref="Diplazium bombonasae"/>
<taxon idref="Diplazium proliferum"/>
<taxon idref="Diplazium legalloi"/>
<taxon idref="Diplazium centripetale"/>
<taxon idref="Diplazium virescens"/>
<taxon idref="Diplazium hachijoense"/>
<taxon idref="Diplazium dilatatum"/>
<taxon idref="Onocleopsis hintonii"/>
<taxon idref="Matteuccia struthiopteris"/>
<taxon idref="Onoclea sensibilis var interrupta"/>
<taxon idref="Onoclea sensibilis"/>
<taxon idref="Woodwardia areolata"/>
<taxon idref="Woodwardia virginica"/>
<taxon idref="Woodwardia kempii"/>
<taxon idref="Woodwardia japonica"/>
<taxon idref="Woodwardia prolifera"/>
<taxon idref="Woodwardia unigemmata"/>
<taxon idref="Woodwardia fimbriata"/>
<taxon idref="Telmatoblechnum serrulatum"/>
<taxon idref="Stenochlaena tenuifolia"/>
<taxon idref="Stenochlaena milnei"/>
<taxon idref="Salpichlaena thalassica"/>
<taxon idref="Salpichlaena volubilis"/>
<taxon idref="Salpichlaena hookeriana"/>
<taxon idref="Blechnum insigne"/>
<taxon idref="Blechnum cyatheoides"/>
<taxon idref="Blechnum orientale"/>
<taxon idref="Blechnum spicant"/>
<taxon idref="Blechnum nom.nov."/>
<taxon idref="Blechnum neglectum"/>
<taxon idref="Blechnum medium"/>
<taxon idref="Blechnum brasiliense"/>
<taxon idref="Blechnum schomburgkii"/>
<taxon idref="Blechnum polypodioides"/>
<taxon idref="Blechnum occidentale"/>
<taxon idref="Macrothelypteris torresiana"/>
<taxon idref="Pseudophegopteris aurita"/>
<taxon idref="Pseudophegopteris cruciata"/>
<taxon idref="Phegopteris decursivepinnata"/>
<taxon idref="Phegopteris hexagonoptera"/>
<taxon idref="Phegopteris connectilis"/>
<taxon idref="Thelypteris palustris"/>
<taxon idref="Thelypteris seemannii"/>
<taxon idref="Thelypteris uraiensis"/>
<taxon idref="Thelypteris dayi"/>
<taxon idref="Thelypteris noveboracensis"/>
<taxon idref="Thelypteris oligocarpa"/>
<taxon idref="Thelypteris consanguinea"/>
<taxon idref="Thelypteris limbosperma"/>
<taxon idref="Thelypteris glandulosa"/>
<taxon idref="Thelypteris clypeolutata"/>
<taxon idref="Thelypteris pozoi"/>
<taxon idref="Thelypteris griffithii"/>
<taxon idref="Thelypteris poiteana"/>
<taxon idref="Thelypteris gemmulifera"/>
<taxon idref="Thelypteris abrupta"/>
<taxon idref="Thelypteris reticulata"/>
<taxon idref="Thelypteris interrupta"/>
<taxon idref="Thelypteris ovata"/>
<taxon idref="Thelypteris ecallosa"/>
<taxon idref="Thelypteris erubescens"/>
<taxon idref="Thelypteris longissima"/>
<taxon idref="Thelypteris simplex"/>
<taxon idref="Thelypteris dentata"/>
<taxon idref="Thelypteris affinis"/>
<taxon idref="Thelypteris xylodes"/>
<taxon idref="Thelypteris esquirolii"/>
<taxon idref="Thelypteris taiwanensis"/>
<taxon idref="Thelypteris ciliata"/>
<taxon idref="Thelypteris opulenta"/>
<taxon idref="Didymochlaena truncatula"/>
<taxon idref="Hypodematium crenatum"/>
<taxon idref="Leucostegia pallida"/>
<taxon idref="Leucostegia immersa"/>
<taxon idref="Stigmatopteris longicaudata"/>
<taxon idref="Stigmatopteris lechleri"/>
<taxon idref="Polystichopsis chaerophylloides"/>
<taxon idref="Polybotrya sessilisora"/>
<taxon idref="Polybotrya cervina"/>
<taxon idref="Maxonia apiifolia"/>
<taxon idref="Polybotrya caudata"/>
<taxon idref="Polybotrya alfredii"/>
<taxon idref="Polybotrya trianae"/>
<taxon idref="Polybotrya guianensis"/>
<taxon idref="Parapolystichum glabellum"/>
<taxon idref="Parapolystichum effusum"/>
<taxon idref="Rumohra adiantiformis"/>
<taxon idref="Megalastrum subincisum"/>
<taxon idref="Lastreopsis subrecedens"/>
<taxon idref="Lastreopsis hispida"/>
<taxon idref="Pleocnemia rufinervis"/>
<taxon idref="Bolbitis auriculata"/>
<taxon idref="Bolbitis heteroclita"/>
<taxon idref="Bolbitis appendiculata"/>
<taxon idref="Teratophyllum wilkesianum"/>
<taxon idref="Lomagramma matthewii"/>
<taxon idref="Mickelia guianensis"/>
<taxon idref="Mickelia nicotianifolia"/>
<taxon idref="Elaphoglossum amygdalifolium"/>
<taxon idref="Elaphoglossum crassifolium"/>
<taxon idref="Elaphoglossum lingua"/>
<taxon idref="Elaphoglossum minutum"/>
<taxon idref="Elaphoglossum glabellum"/>
<taxon idref="Elaphoglossum callifolium"/>
<taxon idref="Elaphoglossum lechlerianum"/>
<taxon idref="Elaphoglossum flaccidum"/>
<taxon idref="Elaphoglossum andicola"/>
<taxon idref="Elaphoglossum peltatum"/>
<taxon idref="Elaphoglossum tripartitum"/>
<taxon idref="Elaphoglossum deltoides"/>
<taxon idref="Elaphoglossum paleaceum"/>
<taxon idref="Elaphoglossum heterolepis"/>
<taxon idref="Elaphoglossum burchellii"/>
<taxon idref="Elaphoglossum piloselloides"/>
<taxon idref="Elaphoglossum aubertii"/>
<taxon idref="Elaphoglossum samoense"/>
<taxon idref="Elaphoglossum papillosum"/>
<taxon idref="Elaphoglossum lonchophyllum"/>
<taxon idref="Elaphoglossum crinitum"/>
<taxon idref="Elaphoglossum hybridum"/>
<taxon idref="Elaphoglossum erinaceum"/>
<taxon idref="Ctenitis sloanei"/>
<taxon idref="Ctenitis submarginalis"/>
<taxon idref="Ctenitis refulgens"/>
<taxon idref="Ctenitis decurrentipinnata"/>
<taxon idref="Ctenitis rhodolepis"/>
<taxon idref="Ctenitis eatonii"/>
<taxon idref="Phanerophlebia nobilis"/>
<taxon idref="Cyrtomium urophyllum"/>
<taxon idref="Cyrtomium nephrolepioides"/>
<taxon idref="Cyrtomium macrophyllum"/>
<taxon idref="Cyrtomium fortunei"/>
<taxon idref="Cyrtomium falcatum"/>
<taxon idref="Polystichum acutidens"/>
<taxon idref="Polystichum craspedosorum"/>
<taxon idref="Polystichum tripteron"/>
<taxon idref="Polystichum conjunctum"/>
<taxon idref="Polystichum tonkinense"/>
<taxon idref="Polystichum omeiense"/>
<taxon idref="Polystichum fraxinellum"/>
<taxon idref="Polystichum caducum"/>
<taxon idref="Polystichum luctuosum"/>
<taxon idref="Polystichum neolobatum"/>
<taxon idref="Polystichum hillebrandii"/>
<taxon idref="Polystichum transkeiense"/>
<taxon idref="Polystichum munitum"/>
<taxon idref="Polystichum lemmonii"/>
<taxon idref="Polystichum yunnanense"/>
<taxon idref="Polystichum setiferum"/>
<taxon idref="Polystichum glaciale"/>
<taxon idref="Polystichum capillipes"/>
<taxon idref="Polystichum eximium"/>
<taxon idref="Polystichum hookerianum"/>
<taxon idref="Arachniodes superba"/>
<taxon idref="Arachniodes blinii"/>
<taxon idref="Arachniodes rhomboides"/>
<taxon idref="Arachniodes centrochinensis"/>
<taxon idref="Arachniodes quadripinnata"/>
<taxon idref="Arachniodes amoena"/>
<taxon idref="Arachniodes denticulata"/>
<taxon idref="Arachniodes cavaleri"/>
<taxon idref="Arachniodes miqueliana"/>
<taxon idref="Arachniodes standishii"/>
<taxon idref="Arachniodes festina"/>
<taxon idref="Arachniodes simplicior"/>
<taxon idref="Arachniodes speciosa"/>
<taxon idref="Arachniodes aristata"/>
<taxon idref="Arachniodes chinensis"/>
<taxon idref="Arachniodes caudata"/>
<taxon idref="Dryopteris goldiana"/>
<taxon idref="Dryopteris expansa"/>
<taxon idref="Dryopteris sparsa"/>
<taxon idref="Dryopteris maximowiczii"/>
<taxon idref="Dryopteris nodosa"/>
<taxon idref="Dryopteris wallichiana"/>
<taxon idref="Dryopteris uniformis"/>
<taxon idref="Dryopteris marginalis"/>
<taxon idref="Dryopteris sieboldii"/>
<taxon idref="Dryopteris neolacera"/>
<taxon idref="Dryopteris filix-mas"/>
<taxon idref="Dryopteris crassirhizoma"/>
<taxon idref="Dryopteris aemula"/>
<taxon idref="Dryopteris hookeriana"/>
<taxon idref="Dryopteris annamensis"/>
<taxon idref="Dryopteris hendersonii"/>
<taxon idref="Dryopteris squamiseta"/>
<taxon idref="Dryopteris pacifica"/>
<taxon idref="Dryopteris labordei"/>
<taxon idref="Dryopteris erythrosora"/>
<taxon idref="Dryopteris mariformis"/>
<taxon idref="Dryopteris heterolaena"/>
<taxon idref="Dryopteris bissetiana"/>
<taxon idref="Dryopteris sacrosancta"/>
<taxon idref="Dryopteris hasseltii"/>
<taxon idref="Dryopteris diffracta"/>
<taxon idref="Cyclopeltis semicordata"/>
<taxon idref="Cyclopeltis crenata"/>
<taxon idref="Dracoglossum plantagineum"/>
<taxon idref="Lomariopsis sorbifolia"/>
<taxon idref="Lomariopsis japurensis"/>
<taxon idref="Lomariopsis pollicina"/>
<taxon idref="Lomariopsis spectabilis"/>
<taxon idref="Lomariopsis sp."/>
<taxon idref="Nephrolepis rivularis"/>
<taxon idref="Nephrolepis undulata"/>
<taxon idref="Nephrolepis lauterbachii"/>
<taxon idref="Nephrolepis exaltata"/>
<taxon idref="Nephrolepis abrupta"/>
<taxon idref="Nephrolepis davalliae"/>
<taxon idref="Nephrolepis cordifolia"/>
<taxon idref="Nephrolepis falcata"/>
<taxon idref="Nephrolepis hirsutula"/>
<taxon idref="Nephrolepis davallioides"/>
<taxon idref="Arthropteris parallela"/>
<taxon idref="Arthropteris paucivenia"/>
<taxon idref="Arthropteris palisotii"/>
<taxon idref="Pteridrys lofouensis"/>
<taxon idref="Triplophyllum funestum"/>
<taxon idref="Tectaria decurrens"/>
<taxon idref="Tectaria subtriphylla"/>
<taxon idref="Tectaria devexa"/>
<taxon idref="Tectaria zeilanica"/>
<taxon idref="Tectaria variolosa"/>
<taxon idref="Tectaria harlandii"/>
<taxon idref="Tectaria nayarii"/>
<taxon idref="Tectaria fuscipes"/>
<taxon idref="Tectaria apiifolia"/>
<taxon idref="Tectaria trifoliata"/>
<taxon idref="Tectaria incisa"/>
<taxon idref="Tectaria prolifera"/>
<taxon idref="Tectaria fimbriata"/>
<taxon idref="Oleandra pistillaris"/>
<taxon idref="Oleandra articulata"/>
<taxon idref="Davallia hymenophylloides"/>
<taxon idref="Davallia epiphylla"/>
<taxon idref="Davallia divaricata"/>
<taxon idref="Davallia hirsuta"/>
<taxon idref="Davallia burbidgei"/>
<taxon idref="Davallia yunnanensis"/>
<taxon idref="Davallia pulchra"/>
<taxon idref="Davallia clarkei"/>
<taxon idref="Davallia perdurans"/>
<taxon idref="Davallia polypodioides"/>
<taxon idref="Davallia corniculata"/>
<taxon idref="Davallia melanophlebia"/>
<taxon idref="Davallia parvula"/>
<taxon idref="Davallia repens"/>
<taxon idref="Davallia triphylla"/>
<taxon idref="Davallia trichomanoides"/>
<taxon idref="Davallia tasmanii"/>
<taxon idref="Davallia solida"/>
<taxon idref="Davallia plumosa"/>
<taxon idref="Davallia mariesii"/>
<taxon idref="Davallia griffithiana"/>
<taxon idref="Davallia pyxidata"/>
<taxon idref="Davallia fejeensis"/>
<taxon idref="Dictymia mckeei"/>
<taxon idref="Dictymia brownii"/>
<taxon idref="Loxogramme abyssinica"/>
<taxon idref="Loxogramme salicifolia"/>
<taxon idref="Loxogramme grammitoides"/>
<taxon idref="Loxogramme dictyopteris"/>
<taxon idref="Loxogramme avenia"/>
<taxon idref="Synammia intermedia"/>
<taxon idref="Synammia feuillei"/>
<taxon idref="Selliguea laciniata"/>
<taxon idref="Selliguea dareiformis"/>
<taxon idref="Arthromeris wallichiana"/>
<taxon idref="Arthromeris lehmannii"/>
<taxon idref="Selliguea plantaginea"/>
<taxon idref="Selliguea heterocarpa"/>
<taxon idref="Selliguea lanceolata"/>
<taxon idref="Selliguea enervis"/>
<taxon idref="Selliguea hellwigii"/>
<taxon idref="Selliguea triloba"/>
<taxon idref="Selliguea brachypodia"/>
<taxon idref="Drynaria sagitta"/>
<taxon idref="Drynaria volkensii"/>
<taxon idref="Drynaria laurentii"/>
<taxon idref="Drynaria rigidula"/>
<taxon idref="Drynaria sparsisora"/>
<taxon idref="Drynaria bonii"/>
<taxon idref="Drynaria pilosa"/>
<taxon idref="Drynaria meyeniana"/>
<taxon idref="Drynaria sinica"/>
<taxon idref="Drynaria mollis"/>
<taxon idref="Drynaria coronans"/>
<taxon idref="Drynaria novoguineensis"/>
<taxon idref="Drynaria nom.nov."/>
<taxon idref="Drynaria drynarioides"/>
<taxon idref="Drynaria acuminata"/>
<taxon idref="Drynaria splendens"/>
<taxon idref="Drynaria sp."/>
<taxon idref="Pyrrosia subfurfuracea"/>
<taxon idref="Pyrrosia polydactyla"/>
<taxon idref="Pyrrosia linearifolia"/>
<taxon idref="Pyrrosia assimilis"/>
<taxon idref="Pyrrosia christii"/>
<taxon idref="Pyrrosia angustata"/>
<taxon idref="Pyrrosia niphoboloides"/>
<taxon idref="Pyrrosia piloselloides"/>
<taxon idref="Pyrrosia lingua"/>
<taxon idref="Pyrrosia foveolata"/>
<taxon idref="Pyrrosia serpens"/>
<taxon idref="Pyrrosia rupestris"/>
<taxon idref="Pyrrosia longifolia"/>
<taxon idref="Pyrrosia rasamalae"/>
<taxon idref="Pyrrosia nuda"/>
<taxon idref="Platycerium ridleyi"/>
<taxon idref="Platycerium holttumii"/>
<taxon idref="Platycerium andinum"/>
<taxon idref="Platycerium alcicorne"/>
<taxon idref="Platycerium hillii"/>
<taxon idref="Platycerium veitchii"/>
<taxon idref="Platycerium stemaria"/>
<taxon idref="Platycerium coronarium"/>
<taxon idref="Platycerium willinckii"/>
<taxon idref="Platycerium bifurcatum"/>
<taxon idref="Platycerium ellisii"/>
<taxon idref="Platycerium elephantotis"/>
<taxon idref="Platycerium grande"/>
<taxon idref="Platycerium wandae"/>
<taxon idref="Platycerium wallichii"/>
<taxon idref="Platycerium quadridichotomum"/>
<taxon idref="Platycerium madagascariense"/>
<taxon idref="Thylacopteris papillosa"/>
<taxon idref="Goniophlebium percussum"/>
<taxon idref="Goniophlebium mehibitense"/>
<taxon idref="Goniophlebium pseudoconnatum"/>
<taxon idref="Goniophlebium subauriculatum"/>
<taxon idref="Goniophlebium persicifolium"/>
<taxon idref="Goniophlebium formosanum"/>
<taxon idref="Goniophlebium argutum"/>
<taxon idref="Goniophlebium microrhizoma"/>
<taxon idref="Goniophlebium manmeiense"/>
<taxon idref="Goniophlebium chinense"/>
<taxon idref="Goniophlebium amoenum"/>
<taxon idref="Microsorum membranaceum"/>
<taxon idref="Microsorum lastii"/>
<taxon idref="Microsorum novae-zealandiae"/>
<taxon idref="Microsorum vieillardii"/>
<taxon idref="Microsorum pustulatum"/>
<taxon idref="Microsorum linguiforme"/>
<taxon idref="Microsorum varians"/>
<taxon idref="Microsorum scandens"/>
<taxon idref="Microsorum mirabile"/>
<taxon idref="Microsorum sinuosum"/>
<taxon idref="Microsorum sarcopus"/>
<taxon idref="Microsorum crustaceum"/>
<taxon idref="Microsorum luzonense"/>
<taxon idref="Microsorum carnosum"/>
<taxon idref="Microsorum commutatum"/>
<taxon idref="Microsorum insigne"/>
<taxon idref="Microsorum spectrum"/>
<taxon idref="Microsorum hainanense"/>
<taxon idref="Microsorum cuspidatum"/>
<taxon idref="Microsorum papuanum"/>
<taxon idref="Microsorum grossum"/>
<taxon idref="Microsorum whiteheadii"/>
<taxon idref="Microsorum thailandicum"/>
<taxon idref="Microsorum punctatum"/>
<taxon idref="Microsorum musifolium"/>
<taxon idref="Microsorum pteropus"/>
<taxon idref="Leptochilus henryi"/>
<taxon idref="Leptochilus cantoniensis"/>
<taxon idref="Leptochilus ellipticus"/>
<taxon idref="Leptochilus simplicifrons"/>
<taxon idref="Leptochilus xhemitomus"/>
<taxon idref="Leptochilus triphyllus"/>
<taxon idref="Leptochilus digitatus"/>
<taxon idref="Leptochilus wrightii"/>
<taxon idref="Leptochilus decurrens"/>
<taxon idref="Leptochilus hemionitideus"/>
<taxon idref="Paragramma longifolia"/>
<taxon idref="Lepisorus accedens"/>
<taxon idref="Lemmaphyllum rostratum"/>
<taxon idref="Lemmaphyllum squamatum"/>
<taxon idref="Lemmaphyllum microphyllum"/>
<taxon idref="Lemmaphyllum carnosum"/>
<taxon idref="Tricholepidium maculosum"/>
<taxon idref="Neocheiropteris palmatopedata"/>
<taxon idref="Lepidomicrosorium subhemionitideum"/>
<taxon idref="Lepidomicrosorium superficiale"/>
<taxon idref="Lepidomicrosorium buergerianum"/>
<taxon idref="Neolepisorus zippelii"/>
<taxon idref="Neolepisorus fortunei"/>
<taxon idref="Neolepisorus phyllomanes"/>
<taxon idref="Neolepisorus ensatus"/>
<taxon idref="Lepisorus thaipaiensis"/>
<taxon idref="Lepisorus scolopendrius"/>
<taxon idref="Lepisorus excavatus"/>
<taxon idref="Lepisorus nudus"/>
<taxon idref="Lepisorus marginatus"/>
<taxon idref="Lepisorus kawakamii"/>
<taxon idref="Lepisorus pseudoussuriensis"/>
<taxon idref="Lepisorus uchiyamae"/>
<taxon idref="Lepisorus annuifrons"/>
<taxon idref="Lepisorus spicatus"/>
<taxon idref="Lepisorus henryi"/>
<taxon idref="Lepisorus platyrhynchos"/>
<taxon idref="Lepisorus mucronatus"/>
<taxon idref="Lepisorus annamensis"/>
<taxon idref="Lepisorus pseudonudus"/>
<taxon idref="Lepisorus monilisorus"/>
<taxon idref="Lepisorus boninensis"/>
<taxon idref="Lepisorus miyoshianus"/>
<taxon idref="Lepisorus sinensis"/>
<taxon idref="Lepisorus thunbergianus"/>
<taxon idref="Lepisorus lewisii"/>
<taxon idref="Phlebodium pseudoaureum"/>
<taxon idref="Phlebodium decumanum"/>
<taxon idref="Phlebodium areolatum"/>
<taxon idref="Pecluma longepinnulata"/>
<taxon idref="Pecluma hartwegiana"/>
<taxon idref="Pecluma chnoophora"/>
<taxon idref="Pecluma rhachipterygia"/>
<taxon idref="Pecluma dulcis"/>
<taxon idref="Pecluma eurybasis"/>
<taxon idref="Pecluma ptilodon"/>
<taxon idref="Pecluma alfredii"/>
<taxon idref="Polypodium pellucidum"/>
<taxon idref="Polypodium vulgare"/>
<taxon idref="Polypodium hesperium"/>
<taxon idref="Polypodium macaronesicum"/>
<taxon idref="Polypodium scouleri"/>
<taxon idref="Polypodium glycyrrhiza"/>
<taxon idref="Polypodium martensii"/>
<taxon idref="Polypodium subpetiolatum"/>
<taxon idref="Polypodium adelphum"/>
<taxon idref="Polypodium arcanum"/>
<taxon idref="Polypodium rhodopleuron"/>
<taxon idref="Polypodium plesiosorum"/>
<taxon idref="Pleopeltis fraseri"/>
<taxon idref="Pleopeltis ensiformis"/>
<taxon idref="Pleopeltis muenchii"/>
<taxon idref="Pleopeltis myriolepis"/>
<taxon idref="Pleopeltis sanctae-rosae"/>
<taxon idref="Pleopeltis rosei"/>
<taxon idref="Pleopeltis rzedowskianum"/>
<taxon idref="Pleopeltis platylepis"/>
<taxon idref="Pleopeltis thyssanolepis"/>
<taxon idref="Pleopeltis crassinervata"/>
<taxon idref="Pleopeltis fructuosa"/>
<taxon idref="Pleopeltis intermedia"/>
<taxon idref="Pleopeltis wiesbaurii"/>
<taxon idref="Pleopeltis astrolepis"/>
<taxon idref="Pleopeltis macrocarpa"/>
<taxon idref="Pleopeltis angusta"/>
<taxon idref="Pleopeltis marginata"/>
<taxon idref="Pleopeltis christensenii"/>
<taxon idref="Pleopeltis desvauxii"/>
<taxon idref="Pleopeltis pleopeltifolia"/>
<taxon idref="Pleopeltis bradeorum"/>
<taxon idref="Pleopeltis furfuraceum"/>
<taxon idref="Pleopeltis friedrichsthalianum"/>
<taxon idref="Pleopeltis disjuncta"/>
<taxon idref="Pleopeltis polypodioides"/>
<taxon idref="Pleopeltis buchtienii"/>
<taxon idref="Pleopeltis monosora"/>
<taxon idref="Pleopeltis pycnocarpa"/>
<taxon idref="Pleurosoriopsis makinoi"/>
<taxon idref="Niphidium crassifolium"/>
<taxon idref="Campyloneurum latum"/>
<taxon idref="Campyloneurum brevifolium"/>
<taxon idref="Campyloneurum xalapense"/>
<taxon idref="Campyloneurum chlorolepis"/>
<taxon idref="Campyloneurum asplundii"/>
<taxon idref="Campyloneurum aphanophlebium"/>
<taxon idref="Campyloneurum angustifolium"/>
<taxon idref="Microgramma percussa"/>
<taxon idref="Microgramma tecta"/>
<taxon idref="Microgramma fuscopunctata"/>
<taxon idref="Microgramma squamulosa"/>
<taxon idref="Microgramma vacciniifolia"/>
<taxon idref="Microgramma baldwinii"/>
<taxon idref="Microgramma lycopodioides"/>
<taxon idref="Microgramma bifrons"/>
<taxon idref="Microgramma mauritiana"/>
<taxon idref="Microgramma sp."/>
<taxon idref="Microgramma nitida"/>
<taxon idref="Microgramma megalophylla"/>
<taxon idref="Polypodium chrysolepis"/>
<taxon idref="Serpocaulon triseriale"/>
<taxon idref="Serpocaulon attenuatum"/>
<taxon idref="Serpocaulon subandinum"/>
<taxon idref="Serpocaulon silvulae"/>
<taxon idref="Serpocaulon sessilifolium"/>
<taxon idref="Serpocaulon meniscifolium"/>
<taxon idref="Serpocaulon lasiopus"/>
<taxon idref="Serpocaulon catharinae"/>
<taxon idref="Serpocaulon wiesbaueri"/>
<taxon idref="Serpocaulon wagneri"/>
<taxon idref="Serpocaulon dissimile"/>
<taxon idref="Serpocaulon ptilorhizon"/>
<taxon idref="Serpocaulon loriciforme"/>
<taxon idref="Serpocaulon funckii"/>
<taxon idref="Serpocaulon fraxinifolium"/>
<taxon idref="Serpocaulon falcaria"/>
<taxon idref="Serpocaulon adnatum"/>
<taxon idref="Terpsichore lehmanniana"/>
<taxon idref="Terpsichore hanekeana"/>
<taxon idref="Terpsichore eggersii"/>
<taxon idref="Enterosora parietina"/>
<taxon idref="Grammitis bryophila"/>
<taxon idref="Grammitis melanoloma"/>
<taxon idref="Grammitis kyimbilensis"/>
<taxon idref="Cochlidium serrulatum"/>
<taxon idref="Cochlidium seminudum"/>
<taxon idref="Cochlidium rostratum"/>
<taxon idref="Cochlidium punctatum"/>
<taxon idref="Adenophorus tenellus"/>
<taxon idref="Adenophorus periens"/>
<taxon idref="Adenophorus pinnatifidus"/>
<taxon idref="Adenophorus oahuensis"/>
<taxon idref="Adenophorus tripinnatifidus"/>
<taxon idref="Adenophorus hymenophylloides"/>
<taxon idref="Adenophorus abietinus"/>
<taxon idref="Adenophorus tamariscinus"/>
<taxon idref="Adenophorus montanus"/>
<taxon idref="Alansmia senilis"/>
<taxon idref="Alansmia cultrata"/>
<taxon idref="Alansmia lanigera"/>
<taxon idref="Alansmia glandulifera"/>
<taxon idref="Leucotrichium mitchelliae"/>
<taxon idref="Leucotrichium pseudomitchelliae"/>
<taxon idref="Leucotrichium organense"/>
<taxon idref="Leucotrichium mortonii"/>
<taxon idref="Leucotrichium schenckii"/>
<taxon idref="Enterosora trifurcata"/>
<taxon idref="Enterosora percrassa"/>
<taxon idref="Ceradenia spixiana"/>
<taxon idref="Ceradenia kalbreyeri"/>
<taxon idref="Ceradenia jungermannioides"/>
<taxon idref="Ceradenia pilipes"/>
<taxon idref="Ceradenia fucoides"/>
<taxon idref="Chrysogrammitis musgraviana"/>
<taxon idref="Moranopteris longisetosa"/>
<taxon idref="Moranopteris hyalina"/>
<taxon idref="Moranopteris achilleifolia"/>
<taxon idref="Moranopteris zurquina"/>
<taxon idref="Moranopteris taenifolia"/>
<taxon idref="Scleroglossum sulcata"/>
<taxon idref="Ctenopteris repandula"/>
<taxon idref="Calymmodon luerssenianus"/>
<taxon idref="Calymmodon gracilis"/>
<taxon idref="Ctenopteris lasiostipes"/>
<taxon idref="Grammitis deplanchei"/>
<taxon idref="Notogrammitis heterophylla"/>
<taxon idref="Notogrammitis crassior"/>
<taxon idref="Notogrammitis pseudociliata"/>
<taxon idref="Grammitis ciliata"/>
<taxon idref="Notogrammitis billardierei"/>
<taxon idref="Ctenopteris nutans"/>
<taxon idref="Themelium conjunctisorum"/>
<taxon idref="Oreogrammitis dolichosora"/>
<taxon idref="Radiogrammitis hirtelloides"/>
<taxon idref="Oreogrammitis reinwardtioides"/>
<taxon idref="Oreogrammitis congener"/>
<taxon idref="Prosaptia alata"/>
<taxon idref="Prosaptia contigua"/>
<taxon idref="Prosaptia obliquata"/>
<taxon idref="Prosaptia rhodocarpa"/>
<taxon idref="Radiogrammitis havilandii"/>
<taxon idref="Radiogrammitis jagoriana"/>
<taxon idref="Radiogrammitis parva"/>
<taxon idref="Radiogrammitis holttumii"/>
<taxon idref="Oreogrammitis padangensis"/>
<taxon idref="Oreogrammitis knutsfordiana"/>
<taxon idref="Oreogrammitis hookeri"/>
<taxon idref="Oreogrammitis forbesiana"/>
<taxon idref="Ascogrammitis sp.2"/>
<taxon idref="Ascogrammitis pichinchensis"/>
<taxon idref="Ascogrammitis nana"/>
<taxon idref="Ascogrammitis anfractuosa"/>
<taxon idref="Ascogrammitis david-smithii"/>
<taxon idref="Ascogrammitis sp.1"/>
<taxon idref="Ascogrammitis pichinchae"/>
<taxon idref="Ascogrammitis dilatata"/>
<taxon idref="Mycopteris subtilis"/>
<taxon idref="Mycopteris semihirsuta"/>
<taxon idref="Mycopteris alsopteris"/>
<taxon idref="Mycopteris sp.2"/>
<taxon idref="Mycopteris taxifolia"/>
<taxon idref="Mycopteris sp.1"/>
<taxon idref="Galactodenia subscabra"/>
<taxon idref="Melpomene moniliformis"/>
<taxon idref="Melpomene melanosticta"/>
<taxon idref="Melpomene gracilis"/>
<taxon idref="Melpomene allosuroides"/>
<taxon idref="Stenogrammitis hildebrandtii"/>
<taxon idref="Stenogrammitis limula"/>
<taxon idref="Stenogrammitis hartii"/>
<taxon idref="Stenogrammitis pumila"/>
<taxon idref="Stenogrammitis prionodes"/>
<taxon idref="Stenogrammitis wittigiana"/>
<taxon idref="Stenogrammitis subcoriacea"/>
<taxon idref="Stenogrammitis oosora"/>
<taxon idref="Stenogrammitis saffordii"/>
<taxon idref="Stenogrammitis myosuroides"/>
<taxon idref="Lellingeria sp.1"/>
<taxon idref="Lellingeria hirsuta"/>
<taxon idref="Lellingeria suspensa"/>
<taxon idref="Lellingeria phlegmaria"/>
<taxon idref="Lellingeria dissimulans"/>
<taxon idref="Lellingeria depressa"/>
<taxon idref="Lellingeria brevistipes"/>
<taxon idref="Lellingeria simacensis"/>
<taxon idref="Lellingeria isidrensis"/>
<taxon idref="Lellingeria kaieteura"/>
<taxon idref="Lellingeria tenuicula"/>
<taxon idref="Lellingeria randallii"/>
<taxon idref="Lellingeria melanotrichia"/>
<taxon idref="Lellingeria pseudocapillaris"/>
<taxon idref="Lellingeria itatimensis"/>
<taxon idref="Lellingeria apiculata"/>
<taxon idref="Lellingeria sp.2"/>
<taxon idref="Lellingeria subsessilis"/>
<taxon idref="Lellingeria flagellipinnata"/>
		</taxa>
		<taxa id="Osmundaceae">
<taxon idref="Osmundastrum cinnamomeum var fokiense"/>
<taxon idref="Osmundastrum cinnamomeum"/>
<taxon idref="Todea barbara"/>
<taxon idref="Leptopteris wilkesiana"/>
<taxon idref="Leptopteris superba"/>
<taxon idref="Osmunda claytoniana"/>
<taxon idref="Osmunda regalis"/>
<taxon idref="Osmunda javanica"/>
<taxon idref="Osmunda banksiifolia"/>
		</taxa>
		<taxa id="Osmundastrum">
<taxon idref="Osmundastrum cinnamomeum var fokiense"/>
<taxon idref="Osmundastrum cinnamomeum"/>
		</taxa>
		<taxa id="group24">
<taxon idref="Todea barbara"/>
<taxon idref="Leptopteris wilkesiana"/>
<taxon idref="Leptopteris superba"/>
<taxon idref="Osmunda claytoniana"/>
<taxon idref="Osmunda regalis"/>
<taxon idref="Osmunda javanica"/>
<taxon idref="Osmunda banksiifolia"/>
		</taxa>
		<taxa id="group25">
<taxon idref="Leptopteris wilkesiana"/>
<taxon idref="Leptopteris superba"/>
		</taxa>
		<taxa id="Todea">
<taxon idref="Todea barbara"/>
<taxon idref="Leptopteris wilkesiana"/>
<taxon idref="Leptopteris superba"/>
		</taxa>
		<taxa id="Osmunda">
<taxon idref="Osmunda claytoniana"/>
<taxon idref="Osmunda regalis"/>
<taxon idref="Osmunda javanica"/>
<taxon idref="Osmunda banksiifolia"/>
		</taxa>
		<taxa id="Plenasium">
<taxon idref="Osmunda javanica"/>
<taxon idref="Osmunda banksiifolia"/>
		</taxa>
		<taxa id="group29">
<taxon idref="Callistopteris apiifolia"/>
<taxon idref="Polyphlebium angustatum"/>
<taxon idref="Polyphlebium endlicherianum"/>
<taxon idref="Polyphlebium borbonicum"/>
<taxon idref="Vandenboschia radicans"/>
<taxon idref="Vandenboschia davallioides"/>
<taxon idref="Crepidomanes thysanostomum"/>
<taxon idref="Crepidomanes minutum"/>
<taxon idref="Crepidomanes bipunctatum"/>
<taxon idref="Didymoglossum ekmanii"/>
<taxon idref="Didymoglossum cuspidatum"/>
<taxon idref="Didymoglossum membranaceum"/>
<taxon idref="Didymoglossum krausii"/>
<taxon idref="Didymoglossum hildebrandtii"/>
<taxon idref="Cephalomanes javanicum"/>
<taxon idref="Abrodictyum caudatum"/>
<taxon idref="Abrodictyum rigidum"/>
<taxon idref="Abrodictyum elongatum"/>
<taxon idref="Trichomanes osmundoides"/>
<taxon idref="Trichomanes elegans"/>
<taxon idref="Trichomanes ankersii"/>
<taxon idref="Trichomanes lucens"/>
<taxon idref="Trichomanes crispum"/>
<taxon idref="Trichomanes arbuscula"/>
<taxon idref="Trichomanes scandens"/>
<taxon idref="Trichomanes alatum"/>
<taxon idref="Trichomanes pinnatum"/>
<taxon idref="Trichomanes hostmannianum"/>
<taxon idref="Hymenophyllum undulatum"/>
<taxon idref="Hymenophyllum dilatatum"/>
<taxon idref="Hymenophyllum pulcherrimum"/>
<taxon idref="Hymenophyllum fuciforme"/>
<taxon idref="Hymenophyllum heimii"/>
<taxon idref="Hymenophyllum cruentum"/>
<taxon idref="Hymenophyllum pallidum"/>
<taxon idref="Hymenophyllum rufescens"/>
<taxon idref="Hymenophyllum leratii"/>
<taxon idref="Hymenophyllum villosum"/>
<taxon idref="Hymenophyllum scabrum"/>
<taxon idref="Hymenophyllum plicatum"/>
<taxon idref="Hymenophyllum paniense"/>
<taxon idref="Hymenophyllum demissum"/>
<taxon idref="Hymenophyllum badium"/>
<taxon idref="Hymenophyllum caudiculatum"/>
<taxon idref="Hymenophyllum imbricatum"/>
<taxon idref="Hymenophyllum atrovirens"/>
<taxon idref="Hymenophyllum javanicum"/>
<taxon idref="Hymenophyllum flexuosum"/>
<taxon idref="Hymenophyllum malingii"/>
<taxon idref="Hymenophyllum hygrometricum"/>
<taxon idref="Hymenophyllum hirsutum"/>
<taxon idref="Hymenophyllum poolii"/>
<taxon idref="Hymenophyllum lyallii"/>
<taxon idref="Hymenophyllum digitatum"/>
<taxon idref="Hymenophyllum lanceolatum"/>
<taxon idref="Hymenophyllum frankliniae"/>
<taxon idref="Hymenophyllum mnioides"/>
<taxon idref="Hymenophyllum inaequale"/>
<taxon idref="Hymenophyllum wrightii"/>
<taxon idref="Hymenophyllum kuhnii"/>
<taxon idref="Hymenophyllum polyanthos"/>
<taxon idref="Hymenophyllum apiculatum"/>
<taxon idref="Hymenophyllum dicranotrichum"/>
<taxon idref="Hymenophyllum dentatum"/>
<taxon idref="Hymenophyllum caespitosum"/>
<taxon idref="Hymenophyllum tunbrigense"/>
<taxon idref="Hymenophyllum rugosum"/>
<taxon idref="Hymenophyllum perrieri"/>
<taxon idref="Hymenophyllum tenellum"/>
<taxon idref="Hymenophyllum sibthorpioides"/>
<taxon idref="Hymenophyllum secundum"/>
<taxon idref="Hymenophyllum peltatum"/>
<taxon idref="Hymenophyllum sp."/>
<taxon idref="Hymenophyllum fucoides"/>
<taxon idref="Hymenophyllum multifidum"/>
<taxon idref="Hymenophyllum minimum"/>
<taxon idref="Hymenophyllum pectinatum"/>
<taxon idref="Hymenophyllum marginatum"/>
<taxon idref="Hymenophyllum armstrongii"/>
<taxon idref="Hymenophyllum bivalve"/>
<taxon idref="Hymenophyllum cupressiforme"/>
<taxon idref="Hymenophyllum baileyanum"/>
<taxon idref="Hymenophyllum deplanchei"/>
<taxon idref="Hymenophyllum serrulatum"/>
<taxon idref="Hymenophyllum rolandi-principis"/>
<taxon idref="Hymenophyllum acanthoides"/>
<taxon idref="Hymenophyllum subdimidiatum"/>
<taxon idref="Hymenophyllum exsertum"/>
<taxon idref="Hymenophyllum barbatum"/>
<taxon idref="Phanerosorus sarmentosus"/>
<taxon idref="Matonia pectinata"/>
<taxon idref="Dipteris conjugata"/>
<taxon idref="Cheiropleuria integrifolia"/>
<taxon idref="Stromatopteris moniliformis"/>
<taxon idref="Gleichenia dicarpa"/>
<taxon idref="Sticherus palmatus"/>
<taxon idref="Sticherus laevigatus"/>
<taxon idref="Gleichenella pectinata"/>
<taxon idref="Dicranopteris linearis"/>
<taxon idref="Diplopterygium bancroftii"/>
<taxon idref="Diplopterygium laevissimum"/>
<taxon idref="Diplopterygium glaucum"/>
<taxon idref="Lygodium reticulatum"/>
<taxon idref="Lygodium radiatum"/>
<taxon idref="Lygodium lanceolatum"/>
<taxon idref="Lygodium japonicum"/>
<taxon idref="Actinostachys pennula"/>
<taxon idref="Schizaea sp."/>
<taxon idref="Schizaea dichotoma"/>
<taxon idref="Anemia mexicana"/>
<taxon idref="Anemia adiantifolia"/>
<taxon idref="Anemia tomentosa"/>
<taxon idref="Anemia rotundifolia"/>
<taxon idref="Anemia phyllitidis"/>
<taxon idref="Azolla rubra"/>
<taxon idref=" Azolla filiculoides"/>
<taxon idref="Azolla pinnata"/>
<taxon idref="Azolla nilotica"/>
<taxon idref="Salvinia natans"/>
<taxon idref="Salvinia oblongifolia"/>
<taxon idref="Salvinia molesta"/>
<taxon idref="Salvinia minima"/>
<taxon idref="Salvinia cucullata"/>
<taxon idref="Regnellidium diphyllum"/>
<taxon idref="Pilularia novae-hollandiae"/>
<taxon idref="Pilularia globulifera"/>
<taxon idref="Marsilea mutica"/>
<taxon idref="Marsilea crotophora"/>
<taxon idref="Marsilea vera"/>
<taxon idref="Marsilea drummondii"/>
<taxon idref="Marsilea nubica"/>
<taxon idref="Marsilea gibba"/>
<taxon idref="Marsilea crenata"/>
<taxon idref="Metaxya rostrata"/>
<taxon idref="Cibotium schiedei"/>
<taxon idref="Cibotium glaucum"/>
<taxon idref="Cibotium barometz"/>
<taxon idref="Lophosoria quadripinnata"/>
<taxon idref="Dicksonia thyrsopteroides"/>
<taxon idref="Dicksonia antarctica"/>
<taxon idref="Calochlaena villosa"/>
<taxon idref="Calochlaena straminea"/>
<taxon idref="Thyrsopteris elegans"/>
<taxon idref="Loxsomopsis pearcei"/>
<taxon idref="Loxsoma cunninghamii"/>
<taxon idref="Culcita macrocarpa"/>
<taxon idref="Culcita coniifolia"/>
<taxon idref="Plagiogyria semicordata"/>
<taxon idref="Plagiogyria matsumureana"/>
<taxon idref="Plagiogyria japonica"/>
<taxon idref="Plagiogyria euphlebia"/>
<taxon idref="Sphaeropteris celebica"/>
<taxon idref="Sphaeropteris capitata"/>
<taxon idref="Sphaeropteris horrida"/>
<taxon idref="Sphaeropteris robusta"/>
<taxon idref="Sphaeropteris medullaris"/>
<taxon idref="Gymnosphaera capensis"/>
<taxon idref="Gymnosphaera salvinii"/>
<taxon idref="Gymnosphaera ramispina"/>
<taxon idref="Gymnosphaera podophylla"/>
<taxon idref="Gymnosphaera klossii"/>
<taxon idref="Alsophila stelligera"/>
<taxon idref="Alsophila hooglandii"/>
<taxon idref="Alsophila foersteri"/>
<taxon idref="Alsophila dregei"/>
<taxon idref="Alsophila cuspidata"/>
<taxon idref="Alsophila bryophila"/>
<taxon idref="Cyathea parvula"/>
<taxon idref="Cyathea poeppigii"/>
<taxon idref="Cyathea arborea"/>
<taxon idref="Cyathea howeana"/>
<taxon idref="Cyathea alata"/>
<taxon idref="Cyathea dejecta"/>
<taxon idref="Cyathea horrida"/>
<taxon idref="Cyathea senilis"/>
<taxon idref="Cyathea multiflora"/>
<taxon idref="Lonchitis hirsuta"/>
<taxon idref="Odontosoria chinensis"/>
<taxon idref="Odontosoria biflora"/>
<taxon idref="Odontosoria aculeata"/>
<taxon idref="Sphenomeris clavata"/>
<taxon idref="Osmolindsaea odorata"/>
<taxon idref="Osmolindsaea japonica"/>
<taxon idref="Nesolindsaea kirkii"/>
<taxon idref="Tapeinidium moorei"/>
<taxon idref="Tapeinidium pinnatum"/>
<taxon idref="Tapeinidium luzonicum"/>
<taxon idref="Lindsaea plicata"/>
<taxon idref="Lindsaea parasitica"/>
<taxon idref="Lindsaea multisora"/>
<taxon idref="Lindsaea rufa"/>
<taxon idref="Lindsaea imrayana"/>
<taxon idref="Lindsaea botrychioides"/>
<taxon idref="Lindsaea stricta"/>
<taxon idref="Lindsaea quadrangularis"/>
<taxon idref="Lindsaea ensifolia"/>
<taxon idref="Lindsaea blotiana"/>
<taxon idref="Cystodium sorbifolium"/>
<taxon idref="Saccoloma elegans"/>
<taxon idref="Saccoloma inaequale"/>
<taxon idref="Saccoloma brasiliense"/>
<taxon idref="Monachosorum henryi"/>
<taxon idref="Hypolepis tenuifolia"/>
<taxon idref="Pteridium esculentum"/>
<taxon idref="Pteridium aquilinum"/>
<taxon idref="Paesia scaberula"/>
<taxon idref="Histiopteris incisa"/>
<taxon idref="Blotiella pubescens"/>
<taxon idref="Leptolepia novae-zelandiae"/>
<taxon idref="Leptolepia nom.nov."/>
<taxon idref="Dennstaedtia scabra"/>
<taxon idref="Dennstaedtia punctilobula"/>
<taxon idref="Microlepia speluncae"/>
<taxon idref="Microlepia szechuanica"/>
<taxon idref="Microlepia platyphylla"/>
<taxon idref="Ceratopteris thalictroides"/>
<taxon idref="Ceratopteris richardii"/>
<taxon idref="Acrostichum danaeifolium"/>
<taxon idref="Acrostichum aureum"/>
<taxon idref="Llavea cordifolia"/>
<taxon idref="Cryptogramma crispa"/>
<taxon idref="Coniogramme japonica"/>
<taxon idref="Coniogramme fraxinea"/>
<taxon idref="Onychium japonicum"/>
<taxon idref="Actiniopteris dimorpha"/>
<taxon idref="Anogramma leptophylla"/>
<taxon idref="Anogramma guatemalensis"/>
<taxon idref="Pityrogramma chaerophylla"/>
<taxon idref="Pityrogramma calomelanos"/>
<taxon idref="Pityrogramma austroamericana"/>
<taxon idref="Pterozonium brevifrons"/>
<taxon idref="Tryonia myriophylla"/>
<taxon idref="Jamesonia flexuosa"/>
<taxon idref="Jamesonia canescens"/>
<taxon idref="Jamesonia verticalis"/>
<taxon idref="Jamesonia cheilanthoides"/>
<taxon idref="Pteris vittata"/>
<taxon idref="Pteris platyzomopsis"/>
<taxon idref="Pteris tremula"/>
<taxon idref="Pteris quadriaurita"/>
<taxon idref="Pteris fauriei"/>
<taxon idref="Pteris ensiformis"/>
<taxon idref="Pteris praestantissima"/>
<taxon idref="Pteris propinqua"/>
<taxon idref="Pteris multifida"/>
<taxon idref="Pteris cretica"/>
<taxon idref="Pteris comans"/>
<taxon idref="Pteris arborea"/>
<taxon idref="Pteris pallens"/>
<taxon idref="Adiantum tenerum"/>
<taxon idref="Adiantum malesianum"/>
<taxon idref="Adiantum capillus-veneris"/>
<taxon idref="Adiantum pedatum"/>
<taxon idref="Adiantum tetraphyllum"/>
<taxon idref="Adiantum argutum"/>
<taxon idref="Adiantum peruvianum"/>
<taxon idref="Adiantum adiantoides"/>
<taxon idref="Adiantum formosum"/>
<taxon idref="Adiantum raddianum"/>
<taxon idref="Adiantum hispidulum"/>
<taxon idref="Adiantum aethiopicum"/>
<taxon idref="Adiantum viridescens"/>
<taxon idref="Adiantum diaphanum"/>
<taxon idref="Rheopteris cheesmaniae"/>
<taxon idref="Antrophyum latifolium"/>
<taxon idref="Vittaria graminifolia"/>
<taxon idref="Vittaria lineata"/>
<taxon idref="Polytaenium cajenense"/>
<taxon idref="Polytaenium citrifolium"/>
<taxon idref="Radiovittaria gardneriana"/>
<taxon idref="Hecistopteris pumila"/>
<taxon idref="Haplopteris volkensii"/>
<taxon idref="Haplopteris graminea"/>
<taxon idref="Haplopteris taeniophylla"/>
<taxon idref="Haplopteris elongata"/>
<taxon idref="Calciphilopteris ludens"/>
<taxon idref="Bommeria hispida"/>
<taxon idref="Bommeria ehrenbergiana"/>
<taxon idref="Myriopteris alabamensis"/>
<taxon idref="Myriopteris wrightii"/>
<taxon idref="Myriopteris pringlei"/>
<taxon idref="Myriopteris lanosa"/>
<taxon idref="Mildella intramarginalis"/>
<taxon idref="Myriopteris aurea"/>
<taxon idref="Myriopteris lendigera"/>
<taxon idref="Myriopteris newberryi"/>
<taxon idref="Myriopteris covillei"/>
<taxon idref="Myriopteris myriophylla"/>
<taxon idref="Myriopteris rufa"/>
<taxon idref="Argyrochosma limitanea"/>
<taxon idref="Argyrochosma incana"/>
<taxon idref="Argyrochosma jonesii"/>
<taxon idref="Argyrochosma fendleri"/>
<taxon idref="Pellaea breweri"/>
<taxon idref="Pellaea marantae"/>
<taxon idref="Pellaea sinuata"/>
<taxon idref="Pellaea cochisensis"/>
<taxon idref="Pellaea truncata"/>
<taxon idref="Pellaea atropurpurea"/>
<taxon idref="Pellaea intermedia"/>
<taxon idref="Pellaea andromedifolia"/>
<taxon idref="Pellaea rotundifolia"/>
<taxon idref="Pellaea sargentii"/>
<taxon idref="Pellaea vestita"/>
<taxon idref="Pellaea bipinnata"/>
<taxon idref="Pentagramma triangularis"/>
<taxon idref="Allosorus nitidulus"/>
<taxon idref="Allosorus argenteus"/>
<taxon idref="Allosorus farinosus"/>
<taxon idref="Gaga arizonica"/>
<taxon idref="Aspidotis densa"/>
<taxon idref="Aspidotis californica"/>
<taxon idref="Hemionitis palmata"/>
<taxon idref="Hemionitis arifolia"/>
<taxon idref="Cheilanthes sieberi"/>
<taxon idref="Cheilanthes lasiophylla"/>
<taxon idref="Cheilanthes distans"/>
<taxon idref="Doryopteris viridis"/>
<taxon idref="Adiantopsis radiata"/>
<taxon idref="Doryopteris gleichenioides"/>
<taxon idref="Doryopteris rediviva"/>
<taxon idref="Doryopteris sagittifolia"/>
<taxon idref="Doryopteris nobilis"/>
<taxon idref="Notholaena standleyi"/>
<taxon idref="Cheiloplecton rigidum"/>
<taxon idref="Notholaena leucopoda"/>
<taxon idref="Notholaena aurea"/>
<taxon idref="Notholaena brachypus"/>
<taxon idref="Notholaena aurantiaca"/>
<taxon idref="Notholaena rosei"/>
<taxon idref="Notholaena grayi"/>
<taxon idref="Notholaena trichomanoides"/>
<taxon idref="Notholaena schaffneri"/>
<taxon idref="Notholaena rigida"/>
<taxon idref="Notholaena aschenborniana"/>
<taxon idref="Notholaena greggii"/>
<taxon idref="Notholaena lemmonii"/>
<taxon idref="Notholaena californica"/>
<taxon idref="Notholaena sulphurea"/>
<taxon idref="Notholaena neglecta"/>
<taxon idref="Notholaena candida"/>
<taxon idref="Notholaena bryopoda"/>
<taxon idref="Rhachidosorus pulcher"/>
<taxon idref="Homalosorus pycnocarpos"/>
<taxon idref="Diplaziopsis javanica"/>
<taxon idref="Gymnocarpium remotepinnatum"/>
<taxon idref="Gymnocarpium oyamense"/>
<taxon idref="Gymnocarpium dryopteris"/>
<taxon idref="Cystopteris fragilis"/>
<taxon idref="Acystopteris taiwaniana"/>
<taxon idref="Acystopteris japonica"/>
<taxon idref="Hemidictyum marginatum"/>
<taxon idref="Hymenasplenium laetum"/>
<taxon idref="Hymenasplenium cheilosorum"/>
<taxon idref="Hymenasplenium unilaterale"/>
<taxon idref="Hymenasplenium excisum"/>
<taxon idref="Asplenium tricholepis"/>
<taxon idref="Asplenium juglandifolium"/>
<taxon idref="Asplenium cuspidatum"/>
<taxon idref="Asplenium rigidum"/>
<taxon idref="Asplenium auritum"/>
<taxon idref="Asplenium scolopendrium"/>
<taxon idref="Asplenium aureum"/>
<taxon idref="Asplenium ritoense"/>
<taxon idref="Asplenium wrightii"/>
<taxon idref="Asplenium bullatum"/>
<taxon idref="Asplenium ruta-muraria"/>
<taxon idref="Asplenium hispanicum"/>
<taxon idref="Asplenium cuneifolium"/>
<taxon idref="Asplenium adiantum-nigrum"/>
<taxon idref="Asplenium contiguum"/>
<taxon idref="Asplenium protensum"/>
<taxon idref="Asplenium praemorsum"/>
<taxon idref="Asplenium planicaule"/>
<taxon idref="Asplenium cuneatiforme"/>
<taxon idref="Asplenium polyodon"/>
<taxon idref="Asplenium affine"/>
<taxon idref="Asplenium simplicifrons"/>
<taxon idref="Asplenium nidus"/>
<taxon idref="Asplenium bulbiferum"/>
<taxon idref="Asplenium australasicum"/>
<taxon idref="Asplenium angustum"/>
<taxon idref="Asplenium prolongatum"/>
<taxon idref="Asplenium tenerum"/>
<taxon idref="Asplenium formosae"/>
<taxon idref="Asplenium theciferum"/>
<taxon idref="Asplenium sandersonii"/>
<taxon idref="Asplenium gemmiferum"/>
<taxon idref="Asplenium feei"/>
<taxon idref="Asplenium elliottii"/>
<taxon idref="Asplenium shuttleworthianum"/>
<taxon idref="Asplenium lamprophyllum"/>
<taxon idref="Asplenium difforme"/>
<taxon idref="Asplenium anisophyllum"/>
<taxon idref="Asplenium surrogatum"/>
<taxon idref="Asplenium hookerianum"/>
<taxon idref="Asplenium obtusatum"/>
<taxon idref="Asplenium viellardii"/>
<taxon idref="Asplenium lucidum"/>
<taxon idref="Asplenium flabellifolium"/>
<taxon idref="Asplenium fissum"/>
<taxon idref="Asplenium dielmannii"/>
<taxon idref="Asplenium viride"/>
<taxon idref="Asplenium normale"/>
<taxon idref="Asplenium hobdyi"/>
<taxon idref="Asplenium trichomanes"/>
<taxon idref="Asplenium formosum"/>
<taxon idref="Asplenium resiliens"/>
<taxon idref="Asplenium heterochroum"/>
<taxon idref="Asplenium monanthes"/>
<taxon idref="Asplenium hallbergii"/>
<taxon idref="Asplenium marinum"/>
<taxon idref="Asplenium abscissum"/>
<taxon idref="Asplenium fragile"/>
<taxon idref="Asplenium pteropus"/>
<taxon idref="Asplenium alatum"/>
<taxon idref="Asplenium myriophyllum"/>
<taxon idref="Asplenium cristatum"/>
<taxon idref="Asplenium erectum"/>
<taxon idref="Asplenium lunulatum"/>
<taxon idref="Asplenium harpeodes"/>
<taxon idref="Asplenium jahandiezii"/>
<taxon idref="Asplenium cordatum"/>
<taxon idref="Asplenium varians"/>
<taxon idref="Asplenium yunnanense"/>
<taxon idref="Asplenium laciniatum"/>
<taxon idref="Asplenium hemionitis"/>
<taxon idref="Asplenium rhizophyllum"/>
<taxon idref="Asplenium platyneuron"/>
<taxon idref="Asplenium fontanum"/>
<taxon idref="Asplenium incisum"/>
<taxon idref="Asplenium forisiense"/>
<taxon idref="Woodsia polystichoides"/>
<taxon idref="Woodsia ilvensis"/>
<taxon idref="Woodsia obtusa"/>
<taxon idref="Woodsia manchuriensis"/>
<taxon idref="Deparia unifurcata"/>
<taxon idref="Deparia petersenii"/>
<taxon idref="Deparia lancea"/>
<taxon idref="Deparia bonincola"/>
<taxon idref="Athyrium nipponicum"/>
<taxon idref="Athyrium decurrentialatum"/>
<taxon idref="Athyrium filix-femina"/>
<taxon idref="Athyrium yokoscense"/>
<taxon idref="Athyrium otophorum"/>
<taxon idref="Diplazium wichurae"/>
<taxon idref="Diplazium okudairai"/>
<taxon idref="Diplazium plantaginifolium"/>
<taxon idref="Diplazium cristatum"/>
<taxon idref="Diplazium bombonasae"/>
<taxon idref="Diplazium proliferum"/>
<taxon idref="Diplazium legalloi"/>
<taxon idref="Diplazium centripetale"/>
<taxon idref="Diplazium virescens"/>
<taxon idref="Diplazium hachijoense"/>
<taxon idref="Diplazium dilatatum"/>
<taxon idref="Onocleopsis hintonii"/>
<taxon idref="Matteuccia struthiopteris"/>
<taxon idref="Onoclea sensibilis var interrupta"/>
<taxon idref="Onoclea sensibilis"/>
<taxon idref="Woodwardia areolata"/>
<taxon idref="Woodwardia virginica"/>
<taxon idref="Woodwardia kempii"/>
<taxon idref="Woodwardia japonica"/>
<taxon idref="Woodwardia prolifera"/>
<taxon idref="Woodwardia unigemmata"/>
<taxon idref="Woodwardia fimbriata"/>
<taxon idref="Telmatoblechnum serrulatum"/>
<taxon idref="Stenochlaena tenuifolia"/>
<taxon idref="Stenochlaena milnei"/>
<taxon idref="Salpichlaena thalassica"/>
<taxon idref="Salpichlaena volubilis"/>
<taxon idref="Salpichlaena hookeriana"/>
<taxon idref="Blechnum insigne"/>
<taxon idref="Blechnum cyatheoides"/>
<taxon idref="Blechnum orientale"/>
<taxon idref="Blechnum spicant"/>
<taxon idref="Blechnum nom.nov."/>
<taxon idref="Blechnum neglectum"/>
<taxon idref="Blechnum medium"/>
<taxon idref="Blechnum brasiliense"/>
<taxon idref="Blechnum schomburgkii"/>
<taxon idref="Blechnum polypodioides"/>
<taxon idref="Blechnum occidentale"/>
<taxon idref="Macrothelypteris torresiana"/>
<taxon idref="Pseudophegopteris aurita"/>
<taxon idref="Pseudophegopteris cruciata"/>
<taxon idref="Phegopteris decursivepinnata"/>
<taxon idref="Phegopteris hexagonoptera"/>
<taxon idref="Phegopteris connectilis"/>
<taxon idref="Thelypteris palustris"/>
<taxon idref="Thelypteris seemannii"/>
<taxon idref="Thelypteris uraiensis"/>
<taxon idref="Thelypteris dayi"/>
<taxon idref="Thelypteris noveboracensis"/>
<taxon idref="Thelypteris oligocarpa"/>
<taxon idref="Thelypteris consanguinea"/>
<taxon idref="Thelypteris limbosperma"/>
<taxon idref="Thelypteris glandulosa"/>
<taxon idref="Thelypteris clypeolutata"/>
<taxon idref="Thelypteris pozoi"/>
<taxon idref="Thelypteris griffithii"/>
<taxon idref="Thelypteris poiteana"/>
<taxon idref="Thelypteris gemmulifera"/>
<taxon idref="Thelypteris abrupta"/>
<taxon idref="Thelypteris reticulata"/>
<taxon idref="Thelypteris interrupta"/>
<taxon idref="Thelypteris ovata"/>
<taxon idref="Thelypteris ecallosa"/>
<taxon idref="Thelypteris erubescens"/>
<taxon idref="Thelypteris longissima"/>
<taxon idref="Thelypteris simplex"/>
<taxon idref="Thelypteris dentata"/>
<taxon idref="Thelypteris affinis"/>
<taxon idref="Thelypteris xylodes"/>
<taxon idref="Thelypteris esquirolii"/>
<taxon idref="Thelypteris taiwanensis"/>
<taxon idref="Thelypteris ciliata"/>
<taxon idref="Thelypteris opulenta"/>
<taxon idref="Didymochlaena truncatula"/>
<taxon idref="Hypodematium crenatum"/>
<taxon idref="Leucostegia pallida"/>
<taxon idref="Leucostegia immersa"/>
<taxon idref="Stigmatopteris longicaudata"/>
<taxon idref="Stigmatopteris lechleri"/>
<taxon idref="Polystichopsis chaerophylloides"/>
<taxon idref="Polybotrya sessilisora"/>
<taxon idref="Polybotrya cervina"/>
<taxon idref="Maxonia apiifolia"/>
<taxon idref="Polybotrya caudata"/>
<taxon idref="Polybotrya alfredii"/>
<taxon idref="Polybotrya trianae"/>
<taxon idref="Polybotrya guianensis"/>
<taxon idref="Parapolystichum glabellum"/>
<taxon idref="Parapolystichum effusum"/>
<taxon idref="Rumohra adiantiformis"/>
<taxon idref="Megalastrum subincisum"/>
<taxon idref="Lastreopsis subrecedens"/>
<taxon idref="Lastreopsis hispida"/>
<taxon idref="Pleocnemia rufinervis"/>
<taxon idref="Bolbitis auriculata"/>
<taxon idref="Bolbitis heteroclita"/>
<taxon idref="Bolbitis appendiculata"/>
<taxon idref="Teratophyllum wilkesianum"/>
<taxon idref="Lomagramma matthewii"/>
<taxon idref="Mickelia guianensis"/>
<taxon idref="Mickelia nicotianifolia"/>
<taxon idref="Elaphoglossum amygdalifolium"/>
<taxon idref="Elaphoglossum crassifolium"/>
<taxon idref="Elaphoglossum lingua"/>
<taxon idref="Elaphoglossum minutum"/>
<taxon idref="Elaphoglossum glabellum"/>
<taxon idref="Elaphoglossum callifolium"/>
<taxon idref="Elaphoglossum lechlerianum"/>
<taxon idref="Elaphoglossum flaccidum"/>
<taxon idref="Elaphoglossum andicola"/>
<taxon idref="Elaphoglossum peltatum"/>
<taxon idref="Elaphoglossum tripartitum"/>
<taxon idref="Elaphoglossum deltoides"/>
<taxon idref="Elaphoglossum paleaceum"/>
<taxon idref="Elaphoglossum heterolepis"/>
<taxon idref="Elaphoglossum burchellii"/>
<taxon idref="Elaphoglossum piloselloides"/>
<taxon idref="Elaphoglossum aubertii"/>
<taxon idref="Elaphoglossum samoense"/>
<taxon idref="Elaphoglossum papillosum"/>
<taxon idref="Elaphoglossum lonchophyllum"/>
<taxon idref="Elaphoglossum crinitum"/>
<taxon idref="Elaphoglossum hybridum"/>
<taxon idref="Elaphoglossum erinaceum"/>
<taxon idref="Ctenitis sloanei"/>
<taxon idref="Ctenitis submarginalis"/>
<taxon idref="Ctenitis refulgens"/>
<taxon idref="Ctenitis decurrentipinnata"/>
<taxon idref="Ctenitis rhodolepis"/>
<taxon idref="Ctenitis eatonii"/>
<taxon idref="Phanerophlebia nobilis"/>
<taxon idref="Cyrtomium urophyllum"/>
<taxon idref="Cyrtomium nephrolepioides"/>
<taxon idref="Cyrtomium macrophyllum"/>
<taxon idref="Cyrtomium fortunei"/>
<taxon idref="Cyrtomium falcatum"/>
<taxon idref="Polystichum acutidens"/>
<taxon idref="Polystichum craspedosorum"/>
<taxon idref="Polystichum tripteron"/>
<taxon idref="Polystichum conjunctum"/>
<taxon idref="Polystichum tonkinense"/>
<taxon idref="Polystichum omeiense"/>
<taxon idref="Polystichum fraxinellum"/>
<taxon idref="Polystichum caducum"/>
<taxon idref="Polystichum luctuosum"/>
<taxon idref="Polystichum neolobatum"/>
<taxon idref="Polystichum hillebrandii"/>
<taxon idref="Polystichum transkeiense"/>
<taxon idref="Polystichum munitum"/>
<taxon idref="Polystichum lemmonii"/>
<taxon idref="Polystichum yunnanense"/>
<taxon idref="Polystichum setiferum"/>
<taxon idref="Polystichum glaciale"/>
<taxon idref="Polystichum capillipes"/>
<taxon idref="Polystichum eximium"/>
<taxon idref="Polystichum hookerianum"/>
<taxon idref="Arachniodes superba"/>
<taxon idref="Arachniodes blinii"/>
<taxon idref="Arachniodes rhomboides"/>
<taxon idref="Arachniodes centrochinensis"/>
<taxon idref="Arachniodes quadripinnata"/>
<taxon idref="Arachniodes amoena"/>
<taxon idref="Arachniodes denticulata"/>
<taxon idref="Arachniodes cavaleri"/>
<taxon idref="Arachniodes miqueliana"/>
<taxon idref="Arachniodes standishii"/>
<taxon idref="Arachniodes festina"/>
<taxon idref="Arachniodes simplicior"/>
<taxon idref="Arachniodes speciosa"/>
<taxon idref="Arachniodes aristata"/>
<taxon idref="Arachniodes chinensis"/>
<taxon idref="Arachniodes caudata"/>
<taxon idref="Dryopteris goldiana"/>
<taxon idref="Dryopteris expansa"/>
<taxon idref="Dryopteris sparsa"/>
<taxon idref="Dryopteris maximowiczii"/>
<taxon idref="Dryopteris nodosa"/>
<taxon idref="Dryopteris wallichiana"/>
<taxon idref="Dryopteris uniformis"/>
<taxon idref="Dryopteris marginalis"/>
<taxon idref="Dryopteris sieboldii"/>
<taxon idref="Dryopteris neolacera"/>
<taxon idref="Dryopteris filix-mas"/>
<taxon idref="Dryopteris crassirhizoma"/>
<taxon idref="Dryopteris aemula"/>
<taxon idref="Dryopteris hookeriana"/>
<taxon idref="Dryopteris annamensis"/>
<taxon idref="Dryopteris hendersonii"/>
<taxon idref="Dryopteris squamiseta"/>
<taxon idref="Dryopteris pacifica"/>
<taxon idref="Dryopteris labordei"/>
<taxon idref="Dryopteris erythrosora"/>
<taxon idref="Dryopteris mariformis"/>
<taxon idref="Dryopteris heterolaena"/>
<taxon idref="Dryopteris bissetiana"/>
<taxon idref="Dryopteris sacrosancta"/>
<taxon idref="Dryopteris hasseltii"/>
<taxon idref="Dryopteris diffracta"/>
<taxon idref="Cyclopeltis semicordata"/>
<taxon idref="Cyclopeltis crenata"/>
<taxon idref="Dracoglossum plantagineum"/>
<taxon idref="Lomariopsis sorbifolia"/>
<taxon idref="Lomariopsis japurensis"/>
<taxon idref="Lomariopsis pollicina"/>
<taxon idref="Lomariopsis spectabilis"/>
<taxon idref="Lomariopsis sp."/>
<taxon idref="Nephrolepis rivularis"/>
<taxon idref="Nephrolepis undulata"/>
<taxon idref="Nephrolepis lauterbachii"/>
<taxon idref="Nephrolepis exaltata"/>
<taxon idref="Nephrolepis abrupta"/>
<taxon idref="Nephrolepis davalliae"/>
<taxon idref="Nephrolepis cordifolia"/>
<taxon idref="Nephrolepis falcata"/>
<taxon idref="Nephrolepis hirsutula"/>
<taxon idref="Nephrolepis davallioides"/>
<taxon idref="Arthropteris parallela"/>
<taxon idref="Arthropteris paucivenia"/>
<taxon idref="Arthropteris palisotii"/>
<taxon idref="Pteridrys lofouensis"/>
<taxon idref="Triplophyllum funestum"/>
<taxon idref="Tectaria decurrens"/>
<taxon idref="Tectaria subtriphylla"/>
<taxon idref="Tectaria devexa"/>
<taxon idref="Tectaria zeilanica"/>
<taxon idref="Tectaria variolosa"/>
<taxon idref="Tectaria harlandii"/>
<taxon idref="Tectaria nayarii"/>
<taxon idref="Tectaria fuscipes"/>
<taxon idref="Tectaria apiifolia"/>
<taxon idref="Tectaria trifoliata"/>
<taxon idref="Tectaria incisa"/>
<taxon idref="Tectaria prolifera"/>
<taxon idref="Tectaria fimbriata"/>
<taxon idref="Oleandra pistillaris"/>
<taxon idref="Oleandra articulata"/>
<taxon idref="Davallia hymenophylloides"/>
<taxon idref="Davallia epiphylla"/>
<taxon idref="Davallia divaricata"/>
<taxon idref="Davallia hirsuta"/>
<taxon idref="Davallia burbidgei"/>
<taxon idref="Davallia yunnanensis"/>
<taxon idref="Davallia pulchra"/>
<taxon idref="Davallia clarkei"/>
<taxon idref="Davallia perdurans"/>
<taxon idref="Davallia polypodioides"/>
<taxon idref="Davallia corniculata"/>
<taxon idref="Davallia melanophlebia"/>
<taxon idref="Davallia parvula"/>
<taxon idref="Davallia repens"/>
<taxon idref="Davallia triphylla"/>
<taxon idref="Davallia trichomanoides"/>
<taxon idref="Davallia tasmanii"/>
<taxon idref="Davallia solida"/>
<taxon idref="Davallia plumosa"/>
<taxon idref="Davallia mariesii"/>
<taxon idref="Davallia griffithiana"/>
<taxon idref="Davallia pyxidata"/>
<taxon idref="Davallia fejeensis"/>
<taxon idref="Dictymia mckeei"/>
<taxon idref="Dictymia brownii"/>
<taxon idref="Loxogramme abyssinica"/>
<taxon idref="Loxogramme salicifolia"/>
<taxon idref="Loxogramme grammitoides"/>
<taxon idref="Loxogramme dictyopteris"/>
<taxon idref="Loxogramme avenia"/>
<taxon idref="Synammia intermedia"/>
<taxon idref="Synammia feuillei"/>
<taxon idref="Selliguea laciniata"/>
<taxon idref="Selliguea dareiformis"/>
<taxon idref="Arthromeris wallichiana"/>
<taxon idref="Arthromeris lehmannii"/>
<taxon idref="Selliguea plantaginea"/>
<taxon idref="Selliguea heterocarpa"/>
<taxon idref="Selliguea lanceolata"/>
<taxon idref="Selliguea enervis"/>
<taxon idref="Selliguea hellwigii"/>
<taxon idref="Selliguea triloba"/>
<taxon idref="Selliguea brachypodia"/>
<taxon idref="Drynaria sagitta"/>
<taxon idref="Drynaria volkensii"/>
<taxon idref="Drynaria laurentii"/>
<taxon idref="Drynaria rigidula"/>
<taxon idref="Drynaria sparsisora"/>
<taxon idref="Drynaria bonii"/>
<taxon idref="Drynaria pilosa"/>
<taxon idref="Drynaria meyeniana"/>
<taxon idref="Drynaria sinica"/>
<taxon idref="Drynaria mollis"/>
<taxon idref="Drynaria coronans"/>
<taxon idref="Drynaria novoguineensis"/>
<taxon idref="Drynaria nom.nov."/>
<taxon idref="Drynaria drynarioides"/>
<taxon idref="Drynaria acuminata"/>
<taxon idref="Drynaria splendens"/>
<taxon idref="Drynaria sp."/>
<taxon idref="Pyrrosia subfurfuracea"/>
<taxon idref="Pyrrosia polydactyla"/>
<taxon idref="Pyrrosia linearifolia"/>
<taxon idref="Pyrrosia assimilis"/>
<taxon idref="Pyrrosia christii"/>
<taxon idref="Pyrrosia angustata"/>
<taxon idref="Pyrrosia niphoboloides"/>
<taxon idref="Pyrrosia piloselloides"/>
<taxon idref="Pyrrosia lingua"/>
<taxon idref="Pyrrosia foveolata"/>
<taxon idref="Pyrrosia serpens"/>
<taxon idref="Pyrrosia rupestris"/>
<taxon idref="Pyrrosia longifolia"/>
<taxon idref="Pyrrosia rasamalae"/>
<taxon idref="Pyrrosia nuda"/>
<taxon idref="Platycerium ridleyi"/>
<taxon idref="Platycerium holttumii"/>
<taxon idref="Platycerium andinum"/>
<taxon idref="Platycerium alcicorne"/>
<taxon idref="Platycerium hillii"/>
<taxon idref="Platycerium veitchii"/>
<taxon idref="Platycerium stemaria"/>
<taxon idref="Platycerium coronarium"/>
<taxon idref="Platycerium willinckii"/>
<taxon idref="Platycerium bifurcatum"/>
<taxon idref="Platycerium ellisii"/>
<taxon idref="Platycerium elephantotis"/>
<taxon idref="Platycerium grande"/>
<taxon idref="Platycerium wandae"/>
<taxon idref="Platycerium wallichii"/>
<taxon idref="Platycerium quadridichotomum"/>
<taxon idref="Platycerium madagascariense"/>
<taxon idref="Thylacopteris papillosa"/>
<taxon idref="Goniophlebium percussum"/>
<taxon idref="Goniophlebium mehibitense"/>
<taxon idref="Goniophlebium pseudoconnatum"/>
<taxon idref="Goniophlebium subauriculatum"/>
<taxon idref="Goniophlebium persicifolium"/>
<taxon idref="Goniophlebium formosanum"/>
<taxon idref="Goniophlebium argutum"/>
<taxon idref="Goniophlebium microrhizoma"/>
<taxon idref="Goniophlebium manmeiense"/>
<taxon idref="Goniophlebium chinense"/>
<taxon idref="Goniophlebium amoenum"/>
<taxon idref="Microsorum membranaceum"/>
<taxon idref="Microsorum lastii"/>
<taxon idref="Microsorum novae-zealandiae"/>
<taxon idref="Microsorum vieillardii"/>
<taxon idref="Microsorum pustulatum"/>
<taxon idref="Microsorum linguiforme"/>
<taxon idref="Microsorum varians"/>
<taxon idref="Microsorum scandens"/>
<taxon idref="Microsorum mirabile"/>
<taxon idref="Microsorum sinuosum"/>
<taxon idref="Microsorum sarcopus"/>
<taxon idref="Microsorum crustaceum"/>
<taxon idref="Microsorum luzonense"/>
<taxon idref="Microsorum carnosum"/>
<taxon idref="Microsorum commutatum"/>
<taxon idref="Microsorum insigne"/>
<taxon idref="Microsorum spectrum"/>
<taxon idref="Microsorum hainanense"/>
<taxon idref="Microsorum cuspidatum"/>
<taxon idref="Microsorum papuanum"/>
<taxon idref="Microsorum grossum"/>
<taxon idref="Microsorum whiteheadii"/>
<taxon idref="Microsorum thailandicum"/>
<taxon idref="Microsorum punctatum"/>
<taxon idref="Microsorum musifolium"/>
<taxon idref="Microsorum pteropus"/>
<taxon idref="Leptochilus henryi"/>
<taxon idref="Leptochilus cantoniensis"/>
<taxon idref="Leptochilus ellipticus"/>
<taxon idref="Leptochilus simplicifrons"/>
<taxon idref="Leptochilus xhemitomus"/>
<taxon idref="Leptochilus triphyllus"/>
<taxon idref="Leptochilus digitatus"/>
<taxon idref="Leptochilus wrightii"/>
<taxon idref="Leptochilus decurrens"/>
<taxon idref="Leptochilus hemionitideus"/>
<taxon idref="Paragramma longifolia"/>
<taxon idref="Lepisorus accedens"/>
<taxon idref="Lemmaphyllum rostratum"/>
<taxon idref="Lemmaphyllum squamatum"/>
<taxon idref="Lemmaphyllum microphyllum"/>
<taxon idref="Lemmaphyllum carnosum"/>
<taxon idref="Tricholepidium maculosum"/>
<taxon idref="Neocheiropteris palmatopedata"/>
<taxon idref="Lepidomicrosorium subhemionitideum"/>
<taxon idref="Lepidomicrosorium superficiale"/>
<taxon idref="Lepidomicrosorium buergerianum"/>
<taxon idref="Neolepisorus zippelii"/>
<taxon idref="Neolepisorus fortunei"/>
<taxon idref="Neolepisorus phyllomanes"/>
<taxon idref="Neolepisorus ensatus"/>
<taxon idref="Lepisorus thaipaiensis"/>
<taxon idref="Lepisorus scolopendrius"/>
<taxon idref="Lepisorus excavatus"/>
<taxon idref="Lepisorus nudus"/>
<taxon idref="Lepisorus marginatus"/>
<taxon idref="Lepisorus kawakamii"/>
<taxon idref="Lepisorus pseudoussuriensis"/>
<taxon idref="Lepisorus uchiyamae"/>
<taxon idref="Lepisorus annuifrons"/>
<taxon idref="Lepisorus spicatus"/>
<taxon idref="Lepisorus henryi"/>
<taxon idref="Lepisorus platyrhynchos"/>
<taxon idref="Lepisorus mucronatus"/>
<taxon idref="Lepisorus annamensis"/>
<taxon idref="Lepisorus pseudonudus"/>
<taxon idref="Lepisorus monilisorus"/>
<taxon idref="Lepisorus boninensis"/>
<taxon idref="Lepisorus miyoshianus"/>
<taxon idref="Lepisorus sinensis"/>
<taxon idref="Lepisorus thunbergianus"/>
<taxon idref="Lepisorus lewisii"/>
<taxon idref="Phlebodium pseudoaureum"/>
<taxon idref="Phlebodium decumanum"/>
<taxon idref="Phlebodium areolatum"/>
<taxon idref="Pecluma longepinnulata"/>
<taxon idref="Pecluma hartwegiana"/>
<taxon idref="Pecluma chnoophora"/>
<taxon idref="Pecluma rhachipterygia"/>
<taxon idref="Pecluma dulcis"/>
<taxon idref="Pecluma eurybasis"/>
<taxon idref="Pecluma ptilodon"/>
<taxon idref="Pecluma alfredii"/>
<taxon idref="Polypodium pellucidum"/>
<taxon idref="Polypodium vulgare"/>
<taxon idref="Polypodium hesperium"/>
<taxon idref="Polypodium macaronesicum"/>
<taxon idref="Polypodium scouleri"/>
<taxon idref="Polypodium glycyrrhiza"/>
<taxon idref="Polypodium martensii"/>
<taxon idref="Polypodium subpetiolatum"/>
<taxon idref="Polypodium adelphum"/>
<taxon idref="Polypodium arcanum"/>
<taxon idref="Polypodium rhodopleuron"/>
<taxon idref="Polypodium plesiosorum"/>
<taxon idref="Pleopeltis fraseri"/>
<taxon idref="Pleopeltis ensiformis"/>
<taxon idref="Pleopeltis muenchii"/>
<taxon idref="Pleopeltis myriolepis"/>
<taxon idref="Pleopeltis sanctae-rosae"/>
<taxon idref="Pleopeltis rosei"/>
<taxon idref="Pleopeltis rzedowskianum"/>
<taxon idref="Pleopeltis platylepis"/>
<taxon idref="Pleopeltis thyssanolepis"/>
<taxon idref="Pleopeltis crassinervata"/>
<taxon idref="Pleopeltis fructuosa"/>
<taxon idref="Pleopeltis intermedia"/>
<taxon idref="Pleopeltis wiesbaurii"/>
<taxon idref="Pleopeltis astrolepis"/>
<taxon idref="Pleopeltis macrocarpa"/>
<taxon idref="Pleopeltis angusta"/>
<taxon idref="Pleopeltis marginata"/>
<taxon idref="Pleopeltis christensenii"/>
<taxon idref="Pleopeltis desvauxii"/>
<taxon idref="Pleopeltis pleopeltifolia"/>
<taxon idref="Pleopeltis bradeorum"/>
<taxon idref="Pleopeltis furfuraceum"/>
<taxon idref="Pleopeltis friedrichsthalianum"/>
<taxon idref="Pleopeltis disjuncta"/>
<taxon idref="Pleopeltis polypodioides"/>
<taxon idref="Pleopeltis buchtienii"/>
<taxon idref="Pleopeltis monosora"/>
<taxon idref="Pleopeltis pycnocarpa"/>
<taxon idref="Pleurosoriopsis makinoi"/>
<taxon idref="Niphidium crassifolium"/>
<taxon idref="Campyloneurum latum"/>
<taxon idref="Campyloneurum brevifolium"/>
<taxon idref="Campyloneurum xalapense"/>
<taxon idref="Campyloneurum chlorolepis"/>
<taxon idref="Campyloneurum asplundii"/>
<taxon idref="Campyloneurum aphanophlebium"/>
<taxon idref="Campyloneurum angustifolium"/>
<taxon idref="Microgramma percussa"/>
<taxon idref="Microgramma tecta"/>
<taxon idref="Microgramma fuscopunctata"/>
<taxon idref="Microgramma squamulosa"/>
<taxon idref="Microgramma vacciniifolia"/>
<taxon idref="Microgramma baldwinii"/>
<taxon idref="Microgramma lycopodioides"/>
<taxon idref="Microgramma bifrons"/>
<taxon idref="Microgramma mauritiana"/>
<taxon idref="Microgramma sp."/>
<taxon idref="Microgramma nitida"/>
<taxon idref="Microgramma megalophylla"/>
<taxon idref="Polypodium chrysolepis"/>
<taxon idref="Serpocaulon triseriale"/>
<taxon idref="Serpocaulon attenuatum"/>
<taxon idref="Serpocaulon subandinum"/>
<taxon idref="Serpocaulon silvulae"/>
<taxon idref="Serpocaulon sessilifolium"/>
<taxon idref="Serpocaulon meniscifolium"/>
<taxon idref="Serpocaulon lasiopus"/>
<taxon idref="Serpocaulon catharinae"/>
<taxon idref="Serpocaulon wiesbaueri"/>
<taxon idref="Serpocaulon wagneri"/>
<taxon idref="Serpocaulon dissimile"/>
<taxon idref="Serpocaulon ptilorhizon"/>
<taxon idref="Serpocaulon loriciforme"/>
<taxon idref="Serpocaulon funckii"/>
<taxon idref="Serpocaulon fraxinifolium"/>
<taxon idref="Serpocaulon falcaria"/>
<taxon idref="Serpocaulon adnatum"/>
<taxon idref="Terpsichore lehmanniana"/>
<taxon idref="Terpsichore hanekeana"/>
<taxon idref="Terpsichore eggersii"/>
<taxon idref="Enterosora parietina"/>
<taxon idref="Grammitis bryophila"/>
<taxon idref="Grammitis melanoloma"/>
<taxon idref="Grammitis kyimbilensis"/>
<taxon idref="Cochlidium serrulatum"/>
<taxon idref="Cochlidium seminudum"/>
<taxon idref="Cochlidium rostratum"/>
<taxon idref="Cochlidium punctatum"/>
<taxon idref="Adenophorus tenellus"/>
<taxon idref="Adenophorus periens"/>
<taxon idref="Adenophorus pinnatifidus"/>
<taxon idref="Adenophorus oahuensis"/>
<taxon idref="Adenophorus tripinnatifidus"/>
<taxon idref="Adenophorus hymenophylloides"/>
<taxon idref="Adenophorus abietinus"/>
<taxon idref="Adenophorus tamariscinus"/>
<taxon idref="Adenophorus montanus"/>
<taxon idref="Alansmia senilis"/>
<taxon idref="Alansmia cultrata"/>
<taxon idref="Alansmia lanigera"/>
<taxon idref="Alansmia glandulifera"/>
<taxon idref="Leucotrichium mitchelliae"/>
<taxon idref="Leucotrichium pseudomitchelliae"/>
<taxon idref="Leucotrichium organense"/>
<taxon idref="Leucotrichium mortonii"/>
<taxon idref="Leucotrichium schenckii"/>
<taxon idref="Enterosora trifurcata"/>
<taxon idref="Enterosora percrassa"/>
<taxon idref="Ceradenia spixiana"/>
<taxon idref="Ceradenia kalbreyeri"/>
<taxon idref="Ceradenia jungermannioides"/>
<taxon idref="Ceradenia pilipes"/>
<taxon idref="Ceradenia fucoides"/>
<taxon idref="Chrysogrammitis musgraviana"/>
<taxon idref="Moranopteris longisetosa"/>
<taxon idref="Moranopteris hyalina"/>
<taxon idref="Moranopteris achilleifolia"/>
<taxon idref="Moranopteris zurquina"/>
<taxon idref="Moranopteris taenifolia"/>
<taxon idref="Scleroglossum sulcata"/>
<taxon idref="Ctenopteris repandula"/>
<taxon idref="Calymmodon luerssenianus"/>
<taxon idref="Calymmodon gracilis"/>
<taxon idref="Ctenopteris lasiostipes"/>
<taxon idref="Grammitis deplanchei"/>
<taxon idref="Notogrammitis heterophylla"/>
<taxon idref="Notogrammitis crassior"/>
<taxon idref="Notogrammitis pseudociliata"/>
<taxon idref="Grammitis ciliata"/>
<taxon idref="Notogrammitis billardierei"/>
<taxon idref="Ctenopteris nutans"/>
<taxon idref="Themelium conjunctisorum"/>
<taxon idref="Oreogrammitis dolichosora"/>
<taxon idref="Radiogrammitis hirtelloides"/>
<taxon idref="Oreogrammitis reinwardtioides"/>
<taxon idref="Oreogrammitis congener"/>
<taxon idref="Prosaptia alata"/>
<taxon idref="Prosaptia contigua"/>
<taxon idref="Prosaptia obliquata"/>
<taxon idref="Prosaptia rhodocarpa"/>
<taxon idref="Radiogrammitis havilandii"/>
<taxon idref="Radiogrammitis jagoriana"/>
<taxon idref="Radiogrammitis parva"/>
<taxon idref="Radiogrammitis holttumii"/>
<taxon idref="Oreogrammitis padangensis"/>
<taxon idref="Oreogrammitis knutsfordiana"/>
<taxon idref="Oreogrammitis hookeri"/>
<taxon idref="Oreogrammitis forbesiana"/>
<taxon idref="Ascogrammitis sp.2"/>
<taxon idref="Ascogrammitis pichinchensis"/>
<taxon idref="Ascogrammitis nana"/>
<taxon idref="Ascogrammitis anfractuosa"/>
<taxon idref="Ascogrammitis david-smithii"/>
<taxon idref="Ascogrammitis sp.1"/>
<taxon idref="Ascogrammitis pichinchae"/>
<taxon idref="Ascogrammitis dilatata"/>
<taxon idref="Mycopteris subtilis"/>
<taxon idref="Mycopteris semihirsuta"/>
<taxon idref="Mycopteris alsopteris"/>
<taxon idref="Mycopteris sp.2"/>
<taxon idref="Mycopteris taxifolia"/>
<taxon idref="Mycopteris sp.1"/>
<taxon idref="Galactodenia subscabra"/>
<taxon idref="Melpomene moniliformis"/>
<taxon idref="Melpomene melanosticta"/>
<taxon idref="Melpomene gracilis"/>
<taxon idref="Melpomene allosuroides"/>
<taxon idref="Stenogrammitis hildebrandtii"/>
<taxon idref="Stenogrammitis limula"/>
<taxon idref="Stenogrammitis hartii"/>
<taxon idref="Stenogrammitis pumila"/>
<taxon idref="Stenogrammitis prionodes"/>
<taxon idref="Stenogrammitis wittigiana"/>
<taxon idref="Stenogrammitis subcoriacea"/>
<taxon idref="Stenogrammitis oosora"/>
<taxon idref="Stenogrammitis saffordii"/>
<taxon idref="Stenogrammitis myosuroides"/>
<taxon idref="Lellingeria sp.1"/>
<taxon idref="Lellingeria hirsuta"/>
<taxon idref="Lellingeria suspensa"/>
<taxon idref="Lellingeria phlegmaria"/>
<taxon idref="Lellingeria dissimulans"/>
<taxon idref="Lellingeria depressa"/>
<taxon idref="Lellingeria brevistipes"/>
<taxon idref="Lellingeria simacensis"/>
<taxon idref="Lellingeria isidrensis"/>
<taxon idref="Lellingeria kaieteura"/>
<taxon idref="Lellingeria tenuicula"/>
<taxon idref="Lellingeria randallii"/>
<taxon idref="Lellingeria melanotrichia"/>
<taxon idref="Lellingeria pseudocapillaris"/>
<taxon idref="Lellingeria itatimensis"/>
<taxon idref="Lellingeria apiculata"/>
<taxon idref="Lellingeria sp.2"/>
<taxon idref="Lellingeria subsessilis"/>
<taxon idref="Lellingeria flagellipinnata"/>
		</taxa>
		<taxa id="Hymenophyllaceae">
<taxon idref="Callistopteris apiifolia"/>
<taxon idref="Polyphlebium angustatum"/>
<taxon idref="Polyphlebium endlicherianum"/>
<taxon idref="Polyphlebium borbonicum"/>
<taxon idref="Vandenboschia radicans"/>
<taxon idref="Vandenboschia davallioides"/>
<taxon idref="Crepidomanes thysanostomum"/>
<taxon idref="Crepidomanes minutum"/>
<taxon idref="Crepidomanes bipunctatum"/>
<taxon idref="Didymoglossum ekmanii"/>
<taxon idref="Didymoglossum cuspidatum"/>
<taxon idref="Didymoglossum membranaceum"/>
<taxon idref="Didymoglossum krausii"/>
<taxon idref="Didymoglossum hildebrandtii"/>
<taxon idref="Cephalomanes javanicum"/>
<taxon idref="Abrodictyum caudatum"/>
<taxon idref="Abrodictyum rigidum"/>
<taxon idref="Abrodictyum elongatum"/>
<taxon idref="Trichomanes osmundoides"/>
<taxon idref="Trichomanes elegans"/>
<taxon idref="Trichomanes ankersii"/>
<taxon idref="Trichomanes lucens"/>
<taxon idref="Trichomanes crispum"/>
<taxon idref="Trichomanes arbuscula"/>
<taxon idref="Trichomanes scandens"/>
<taxon idref="Trichomanes alatum"/>
<taxon idref="Trichomanes pinnatum"/>
<taxon idref="Trichomanes hostmannianum"/>
<taxon idref="Hymenophyllum undulatum"/>
<taxon idref="Hymenophyllum dilatatum"/>
<taxon idref="Hymenophyllum pulcherrimum"/>
<taxon idref="Hymenophyllum fuciforme"/>
<taxon idref="Hymenophyllum heimii"/>
<taxon idref="Hymenophyllum cruentum"/>
<taxon idref="Hymenophyllum pallidum"/>
<taxon idref="Hymenophyllum rufescens"/>
<taxon idref="Hymenophyllum leratii"/>
<taxon idref="Hymenophyllum villosum"/>
<taxon idref="Hymenophyllum scabrum"/>
<taxon idref="Hymenophyllum plicatum"/>
<taxon idref="Hymenophyllum paniense"/>
<taxon idref="Hymenophyllum demissum"/>
<taxon idref="Hymenophyllum badium"/>
<taxon idref="Hymenophyllum caudiculatum"/>
<taxon idref="Hymenophyllum imbricatum"/>
<taxon idref="Hymenophyllum atrovirens"/>
<taxon idref="Hymenophyllum javanicum"/>
<taxon idref="Hymenophyllum flexuosum"/>
<taxon idref="Hymenophyllum malingii"/>
<taxon idref="Hymenophyllum hygrometricum"/>
<taxon idref="Hymenophyllum hirsutum"/>
<taxon idref="Hymenophyllum poolii"/>
<taxon idref="Hymenophyllum lyallii"/>
<taxon idref="Hymenophyllum digitatum"/>
<taxon idref="Hymenophyllum lanceolatum"/>
<taxon idref="Hymenophyllum frankliniae"/>
<taxon idref="Hymenophyllum mnioides"/>
<taxon idref="Hymenophyllum inaequale"/>
<taxon idref="Hymenophyllum wrightii"/>
<taxon idref="Hymenophyllum kuhnii"/>
<taxon idref="Hymenophyllum polyanthos"/>
<taxon idref="Hymenophyllum apiculatum"/>
<taxon idref="Hymenophyllum dicranotrichum"/>
<taxon idref="Hymenophyllum dentatum"/>
<taxon idref="Hymenophyllum caespitosum"/>
<taxon idref="Hymenophyllum tunbrigense"/>
<taxon idref="Hymenophyllum rugosum"/>
<taxon idref="Hymenophyllum perrieri"/>
<taxon idref="Hymenophyllum tenellum"/>
<taxon idref="Hymenophyllum sibthorpioides"/>
<taxon idref="Hymenophyllum secundum"/>
<taxon idref="Hymenophyllum peltatum"/>
<taxon idref="Hymenophyllum sp."/>
<taxon idref="Hymenophyllum fucoides"/>
<taxon idref="Hymenophyllum multifidum"/>
<taxon idref="Hymenophyllum minimum"/>
<taxon idref="Hymenophyllum pectinatum"/>
<taxon idref="Hymenophyllum marginatum"/>
<taxon idref="Hymenophyllum armstrongii"/>
<taxon idref="Hymenophyllum bivalve"/>
<taxon idref="Hymenophyllum cupressiforme"/>
<taxon idref="Hymenophyllum baileyanum"/>
<taxon idref="Hymenophyllum deplanchei"/>
<taxon idref="Hymenophyllum serrulatum"/>
<taxon idref="Hymenophyllum rolandi-principis"/>
<taxon idref="Hymenophyllum acanthoides"/>
<taxon idref="Hymenophyllum subdimidiatum"/>
<taxon idref="Hymenophyllum exsertum"/>
<taxon idref="Hymenophyllum barbatum"/>
		</taxa>
		<taxa id="group31">
<taxon idref="Hymenophyllum undulatum"/>
<taxon idref="Hymenophyllum dilatatum"/>
<taxon idref="Hymenophyllum pulcherrimum"/>
<taxon idref="Hymenophyllum fuciforme"/>
<taxon idref="Hymenophyllum heimii"/>
<taxon idref="Hymenophyllum cruentum"/>
<taxon idref="Hymenophyllum pallidum"/>
<taxon idref="Hymenophyllum rufescens"/>
<taxon idref="Hymenophyllum leratii"/>
<taxon idref="Hymenophyllum villosum"/>
<taxon idref="Hymenophyllum scabrum"/>
<taxon idref="Hymenophyllum plicatum"/>
<taxon idref="Hymenophyllum paniense"/>
<taxon idref="Hymenophyllum demissum"/>
<taxon idref="Hymenophyllum badium"/>
<taxon idref="Hymenophyllum caudiculatum"/>
<taxon idref="Hymenophyllum imbricatum"/>
<taxon idref="Hymenophyllum atrovirens"/>
<taxon idref="Hymenophyllum javanicum"/>
<taxon idref="Hymenophyllum flexuosum"/>
<taxon idref="Hymenophyllum malingii"/>
<taxon idref="Hymenophyllum hygrometricum"/>
<taxon idref="Hymenophyllum hirsutum"/>
<taxon idref="Hymenophyllum poolii"/>
<taxon idref="Hymenophyllum lyallii"/>
<taxon idref="Hymenophyllum digitatum"/>
<taxon idref="Hymenophyllum lanceolatum"/>
<taxon idref="Hymenophyllum frankliniae"/>
<taxon idref="Hymenophyllum mnioides"/>
<taxon idref="Hymenophyllum inaequale"/>
<taxon idref="Hymenophyllum wrightii"/>
<taxon idref="Hymenophyllum kuhnii"/>
<taxon idref="Hymenophyllum polyanthos"/>
<taxon idref="Hymenophyllum apiculatum"/>
<taxon idref="Hymenophyllum dicranotrichum"/>
<taxon idref="Hymenophyllum dentatum"/>
<taxon idref="Hymenophyllum caespitosum"/>
<taxon idref="Hymenophyllum tunbrigense"/>
<taxon idref="Hymenophyllum rugosum"/>
<taxon idref="Hymenophyllum perrieri"/>
<taxon idref="Hymenophyllum tenellum"/>
<taxon idref="Hymenophyllum sibthorpioides"/>
<taxon idref="Hymenophyllum secundum"/>
<taxon idref="Hymenophyllum peltatum"/>
<taxon idref="Hymenophyllum sp."/>
<taxon idref="Hymenophyllum fucoides"/>
<taxon idref="Hymenophyllum multifidum"/>
<taxon idref="Hymenophyllum minimum"/>
<taxon idref="Hymenophyllum pectinatum"/>
<taxon idref="Hymenophyllum marginatum"/>
<taxon idref="Hymenophyllum armstrongii"/>
<taxon idref="Hymenophyllum bivalve"/>
<taxon idref="Hymenophyllum cupressiforme"/>
<taxon idref="Hymenophyllum baileyanum"/>
<taxon idref="Hymenophyllum deplanchei"/>
<taxon idref="Hymenophyllum serrulatum"/>
<taxon idref="Hymenophyllum rolandi-principis"/>
<taxon idref="Hymenophyllum acanthoides"/>
<taxon idref="Hymenophyllum subdimidiatum"/>
<taxon idref="Hymenophyllum exsertum"/>
<taxon idref="Hymenophyllum barbatum"/>
		</taxa>
		<taxa id="group32">
<taxon idref="Callistopteris apiifolia"/>
<taxon idref="Polyphlebium angustatum"/>
<taxon idref="Polyphlebium endlicherianum"/>
<taxon idref="Polyphlebium borbonicum"/>
<taxon idref="Vandenboschia radicans"/>
<taxon idref="Vandenboschia davallioides"/>
<taxon idref="Crepidomanes thysanostomum"/>
<taxon idref="Crepidomanes minutum"/>
<taxon idref="Crepidomanes bipunctatum"/>
<taxon idref="Didymoglossum ekmanii"/>
<taxon idref="Didymoglossum cuspidatum"/>
<taxon idref="Didymoglossum membranaceum"/>
<taxon idref="Didymoglossum krausii"/>
<taxon idref="Didymoglossum hildebrandtii"/>
<taxon idref="Cephalomanes javanicum"/>
<taxon idref="Abrodictyum caudatum"/>
<taxon idref="Abrodictyum rigidum"/>
<taxon idref="Abrodictyum elongatum"/>
<taxon idref="Trichomanes osmundoides"/>
<taxon idref="Trichomanes elegans"/>
<taxon idref="Trichomanes ankersii"/>
<taxon idref="Trichomanes lucens"/>
<taxon idref="Trichomanes crispum"/>
<taxon idref="Trichomanes arbuscula"/>
<taxon idref="Trichomanes scandens"/>
<taxon idref="Trichomanes alatum"/>
<taxon idref="Trichomanes pinnatum"/>
<taxon idref="Trichomanes hostmannianum"/>
		</taxa>
		<taxa id="group33">
<taxon idref="Polyphlebium angustatum"/>
<taxon idref="Polyphlebium endlicherianum"/>
<taxon idref="Polyphlebium borbonicum"/>
<taxon idref="Vandenboschia radicans"/>
<taxon idref="Vandenboschia davallioides"/>
<taxon idref="Crepidomanes thysanostomum"/>
<taxon idref="Crepidomanes minutum"/>
<taxon idref="Crepidomanes bipunctatum"/>
<taxon idref="Didymoglossum ekmanii"/>
<taxon idref="Didymoglossum cuspidatum"/>
<taxon idref="Didymoglossum membranaceum"/>
<taxon idref="Didymoglossum krausii"/>
<taxon idref="Didymoglossum hildebrandtii"/>
		</taxa>
		<taxa id="group34">
<taxon idref="Polyphlebium angustatum"/>
<taxon idref="Polyphlebium endlicherianum"/>
<taxon idref="Polyphlebium borbonicum"/>
		</taxa>
		<taxa id="group35">
<taxon idref="Didymoglossum ekmanii"/>
<taxon idref="Didymoglossum cuspidatum"/>
<taxon idref="Didymoglossum membranaceum"/>
<taxon idref="Didymoglossum krausii"/>
<taxon idref="Didymoglossum hildebrandtii"/>
		</taxa>
		<taxa id="group36">
<taxon idref="Didymoglossum ekmanii"/>
<taxon idref="Didymoglossum cuspidatum"/>
		</taxa>
		<taxa id="group37">
<taxon idref="Didymoglossum membranaceum"/>
<taxon idref="Didymoglossum krausii"/>
<taxon idref="Didymoglossum hildebrandtii"/>
		</taxa>
		<taxa id="group38">
<taxon idref="Didymoglossum krausii"/>
<taxon idref="Didymoglossum hildebrandtii"/>
		</taxa>
		<taxa id="group39">
<taxon idref="Vandenboschia radicans"/>
<taxon idref="Vandenboschia davallioides"/>
		</taxa>
		<taxa id="group40">
<taxon idref="Crepidomanes thysanostomum"/>
<taxon idref="Crepidomanes minutum"/>
<taxon idref="Crepidomanes bipunctatum"/>
		</taxa>
		<taxa id="group41">
<taxon idref="Crepidomanes minutum"/>
<taxon idref="Crepidomanes bipunctatum"/>
		</taxa>
		<taxa id="group42">
<taxon idref="Cephalomanes javanicum"/>
<taxon idref="Abrodictyum caudatum"/>
<taxon idref="Abrodictyum rigidum"/>
<taxon idref="Abrodictyum elongatum"/>
		</taxa>
		<taxa id="group43">
<taxon idref="Abrodictyum caudatum"/>
<taxon idref="Abrodictyum rigidum"/>
<taxon idref="Abrodictyum elongatum"/>
		</taxa>
		<taxa id="group44">
<taxon idref="Abrodictyum rigidum"/>
<taxon idref="Abrodictyum elongatum"/>
		</taxa>
		<taxa id="group45">
<taxon idref="Trichomanes osmundoides"/>
<taxon idref="Trichomanes elegans"/>
<taxon idref="Trichomanes ankersii"/>
<taxon idref="Trichomanes lucens"/>
<taxon idref="Trichomanes crispum"/>
<taxon idref="Trichomanes arbuscula"/>
<taxon idref="Trichomanes scandens"/>
<taxon idref="Trichomanes alatum"/>
<taxon idref="Trichomanes pinnatum"/>
<taxon idref="Trichomanes hostmannianum"/>
		</taxa>
		<taxa id="group46">
<taxon idref="Trichomanes elegans"/>
<taxon idref="Trichomanes ankersii"/>
		</taxa>
		<taxa id="group47">
<taxon idref="Trichomanes lucens"/>
<taxon idref="Trichomanes crispum"/>
<taxon idref="Trichomanes arbuscula"/>
<taxon idref="Trichomanes scandens"/>
<taxon idref="Trichomanes alatum"/>
<taxon idref="Trichomanes pinnatum"/>
<taxon idref="Trichomanes hostmannianum"/>
		</taxa>
		<taxa id="group48">
<taxon idref="Trichomanes pinnatum"/>
<taxon idref="Trichomanes hostmannianum"/>
		</taxa>
		<taxa id="group49">
<taxon idref="Trichomanes scandens"/>
<taxon idref="Trichomanes alatum"/>
		</taxa>
		<taxa id="group50">		
<taxon idref="Hymenophyllum rufescens"/>
<taxon idref="Hymenophyllum leratii"/>
		</taxa>
		<taxa id="group51">	
<taxon idref="Hymenophyllum villosum"/>
<taxon idref="Hymenophyllum scabrum"/>
		</taxa>
		<taxa id="group52">
<taxon idref="Hymenophyllum hygrometricum"/>
<taxon idref="Hymenophyllum hirsutum"/>
<taxon idref="Hymenophyllum poolii"/>
		</taxa>
		<taxa id="group53">	
<taxon idref="Hymenophyllum hirsutum"/>
<taxon idref="Hymenophyllum poolii"/>
		</taxa>
		<taxa id="group54">	
<taxon idref="Hymenophyllum polyanthos"/>
<taxon idref="Hymenophyllum apiculatum"/>
		</taxa>
		<taxa id="group55">	
<taxon idref="Hymenophyllum tenellum"/>
<taxon idref="Hymenophyllum sibthorpioides"/>
		</taxa>
		<taxa id="group56">
<taxon idref="Hymenophyllum sp."/>
<taxon idref="Hymenophyllum fucoides"/>
		</taxa>
		<taxa id="group57">	
<taxon idref="Hymenophyllum marginatum"/>
<taxon idref="Hymenophyllum armstrongii"/>
		</taxa>
		<taxa id="group58">	
<taxon idref="Phanerosorus sarmentosus"/>
<taxon idref="Matonia pectinata"/>
<taxon idref="Dipteris conjugata"/>
<taxon idref="Cheiropleuria integrifolia"/>
<taxon idref="Stromatopteris moniliformis"/>
<taxon idref="Gleichenia dicarpa"/>
<taxon idref="Sticherus palmatus"/>
<taxon idref="Sticherus laevigatus"/>
<taxon idref="Gleichenella pectinata"/>
<taxon idref="Dicranopteris linearis"/>
<taxon idref="Diplopterygium bancroftii"/>
<taxon idref="Diplopterygium laevissimum"/>
<taxon idref="Diplopterygium glaucum"/>
		</taxa>
		<taxa id="group59">	
<taxon idref="Phanerosorus sarmentosus"/>
<taxon idref="Matonia pectinata"/>
<taxon idref="Dipteris conjugata"/>
<taxon idref="Cheiropleuria integrifolia"/>
		</taxa>
		<taxa id="Matoniaceae">		
<taxon idref="Phanerosorus sarmentosus"/>
<taxon idref="Matonia pectinata"/>	
		</taxa>
		<taxa id="group61">
<taxon idref="Dipteris conjugata"/>
<taxon idref="Cheiropleuria integrifolia"/>		
		</taxa>
		<taxa id="Gleicheniaceae">
<taxon idref="Stromatopteris moniliformis"/>
<taxon idref="Gleichenia dicarpa"/>
<taxon idref="Sticherus palmatus"/>
<taxon idref="Sticherus laevigatus"/>
<taxon idref="Gleichenella pectinata"/>
<taxon idref="Dicranopteris linearis"/>
<taxon idref="Diplopterygium bancroftii"/>
<taxon idref="Diplopterygium laevissimum"/>
<taxon idref="Diplopterygium glaucum"/>
		</taxa>
		<taxa id="group63">
<taxon idref="Stromatopteris moniliformis"/>
<taxon idref="Gleichenia dicarpa"/>
<taxon idref="Sticherus palmatus"/>
<taxon idref="Sticherus laevigatus"/>		
		</taxa>
		<taxa id="Stromatopteris">
<taxon idref="Stromatopteris moniliformis"/>
<taxon idref="Gleichenia dicarpa"/>		
		</taxa>
		<taxa id="group65">
<taxon idref="Gleichenella pectinata"/>
<taxon idref="Dicranopteris linearis"/>		
		</taxa>
		<taxa id="group66">
<taxon idref="Diplopterygium bancroftii"/>
<taxon idref="Diplopterygium laevissimum"/>
<taxon idref="Diplopterygium glaucum"/>		
		</taxa>
		<taxa id="group67">
<taxon idref="Diplopterygium laevissimum"/>
<taxon idref="Diplopterygium glaucum"/>		
		</taxa>
		<taxa id="group68">
<taxon idref="Lygodium reticulatum"/>
<taxon idref="Lygodium radiatum"/>
<taxon idref="Lygodium lanceolatum"/>
<taxon idref="Lygodium japonicum"/>
<taxon idref="Actinostachys pennula"/>
<taxon idref="Schizaea sp."/>
<taxon idref="Schizaea dichotoma"/>
<taxon idref="Anemia mexicana"/>
<taxon idref="Anemia adiantifolia"/>
<taxon idref="Anemia tomentosa"/>
<taxon idref="Anemia rotundifolia"/>
<taxon idref="Anemia phyllitidis"/>
<taxon idref="Azolla rubra"/>
<taxon idref=" Azolla filiculoides"/>
<taxon idref="Azolla pinnata"/>
<taxon idref="Azolla nilotica"/>
<taxon idref="Salvinia natans"/>
<taxon idref="Salvinia oblongifolia"/>
<taxon idref="Salvinia molesta"/>
<taxon idref="Salvinia minima"/>
<taxon idref="Salvinia cucullata"/>
<taxon idref="Regnellidium diphyllum"/>
<taxon idref="Pilularia novae-hollandiae"/>
<taxon idref="Pilularia globulifera"/>
<taxon idref="Marsilea mutica"/>
<taxon idref="Marsilea crotophora"/>
<taxon idref="Marsilea vera"/>
<taxon idref="Marsilea drummondii"/>
<taxon idref="Marsilea nubica"/>
<taxon idref="Marsilea gibba"/>
<taxon idref="Marsilea crenata"/>
<taxon idref="Metaxya rostrata"/>
<taxon idref="Cibotium schiedei"/>
<taxon idref="Cibotium glaucum"/>
<taxon idref="Cibotium barometz"/>
<taxon idref="Lophosoria quadripinnata"/>
<taxon idref="Dicksonia thyrsopteroides"/>
<taxon idref="Dicksonia antarctica"/>
<taxon idref="Calochlaena villosa"/>
<taxon idref="Calochlaena straminea"/>
<taxon idref="Thyrsopteris elegans"/>
<taxon idref="Loxsomopsis pearcei"/>
<taxon idref="Loxsoma cunninghamii"/>
<taxon idref="Culcita macrocarpa"/>
<taxon idref="Culcita coniifolia"/>
<taxon idref="Plagiogyria semicordata"/>
<taxon idref="Plagiogyria matsumureana"/>
<taxon idref="Plagiogyria japonica"/>
<taxon idref="Plagiogyria euphlebia"/>
<taxon idref="Sphaeropteris celebica"/>
<taxon idref="Sphaeropteris capitata"/>
<taxon idref="Sphaeropteris horrida"/>
<taxon idref="Sphaeropteris robusta"/>
<taxon idref="Sphaeropteris medullaris"/>
<taxon idref="Gymnosphaera capensis"/>
<taxon idref="Gymnosphaera salvinii"/>
<taxon idref="Gymnosphaera ramispina"/>
<taxon idref="Gymnosphaera podophylla"/>
<taxon idref="Gymnosphaera klossii"/>
<taxon idref="Alsophila stelligera"/>
<taxon idref="Alsophila hooglandii"/>
<taxon idref="Alsophila foersteri"/>
<taxon idref="Alsophila dregei"/>
<taxon idref="Alsophila cuspidata"/>
<taxon idref="Alsophila bryophila"/>
<taxon idref="Cyathea parvula"/>
<taxon idref="Cyathea poeppigii"/>
<taxon idref="Cyathea arborea"/>
<taxon idref="Cyathea howeana"/>
<taxon idref="Cyathea alata"/>
<taxon idref="Cyathea dejecta"/>
<taxon idref="Cyathea horrida"/>
<taxon idref="Cyathea senilis"/>
<taxon idref="Cyathea multiflora"/>
<taxon idref="Lonchitis hirsuta"/>
<taxon idref="Odontosoria chinensis"/>
<taxon idref="Odontosoria biflora"/>
<taxon idref="Odontosoria aculeata"/>
<taxon idref="Sphenomeris clavata"/>
<taxon idref="Osmolindsaea odorata"/>
<taxon idref="Osmolindsaea japonica"/>
<taxon idref="Nesolindsaea kirkii"/>
<taxon idref="Tapeinidium moorei"/>
<taxon idref="Tapeinidium pinnatum"/>
<taxon idref="Tapeinidium luzonicum"/>
<taxon idref="Lindsaea plicata"/>
<taxon idref="Lindsaea parasitica"/>
<taxon idref="Lindsaea multisora"/>
<taxon idref="Lindsaea rufa"/>
<taxon idref="Lindsaea imrayana"/>
<taxon idref="Lindsaea botrychioides"/>
<taxon idref="Lindsaea stricta"/>
<taxon idref="Lindsaea quadrangularis"/>
<taxon idref="Lindsaea ensifolia"/>
<taxon idref="Lindsaea blotiana"/>
<taxon idref="Cystodium sorbifolium"/>
<taxon idref="Saccoloma elegans"/>
<taxon idref="Saccoloma inaequale"/>
<taxon idref="Saccoloma brasiliense"/>
<taxon idref="Monachosorum henryi"/>
<taxon idref="Hypolepis tenuifolia"/>
<taxon idref="Pteridium esculentum"/>
<taxon idref="Pteridium aquilinum"/>
<taxon idref="Paesia scaberula"/>
<taxon idref="Histiopteris incisa"/>
<taxon idref="Blotiella pubescens"/>
<taxon idref="Leptolepia novae-zelandiae"/>
<taxon idref="Leptolepia nom.nov."/>
<taxon idref="Dennstaedtia scabra"/>
<taxon idref="Dennstaedtia punctilobula"/>
<taxon idref="Microlepia speluncae"/>
<taxon idref="Microlepia szechuanica"/>
<taxon idref="Microlepia platyphylla"/>
<taxon idref="Ceratopteris thalictroides"/>
<taxon idref="Ceratopteris richardii"/>
<taxon idref="Acrostichum danaeifolium"/>
<taxon idref="Acrostichum aureum"/>
<taxon idref="Llavea cordifolia"/>
<taxon idref="Cryptogramma crispa"/>
<taxon idref="Coniogramme japonica"/>
<taxon idref="Coniogramme fraxinea"/>
<taxon idref="Onychium japonicum"/>
<taxon idref="Actiniopteris dimorpha"/>
<taxon idref="Anogramma leptophylla"/>
<taxon idref="Anogramma guatemalensis"/>
<taxon idref="Pityrogramma chaerophylla"/>
<taxon idref="Pityrogramma calomelanos"/>
<taxon idref="Pityrogramma austroamericana"/>
<taxon idref="Pterozonium brevifrons"/>
<taxon idref="Tryonia myriophylla"/>
<taxon idref="Jamesonia flexuosa"/>
<taxon idref="Jamesonia canescens"/>
<taxon idref="Jamesonia verticalis"/>
<taxon idref="Jamesonia cheilanthoides"/>
<taxon idref="Pteris vittata"/>
<taxon idref="Pteris platyzomopsis"/>
<taxon idref="Pteris tremula"/>
<taxon idref="Pteris quadriaurita"/>
<taxon idref="Pteris fauriei"/>
<taxon idref="Pteris ensiformis"/>
<taxon idref="Pteris praestantissima"/>
<taxon idref="Pteris propinqua"/>
<taxon idref="Pteris multifida"/>
<taxon idref="Pteris cretica"/>
<taxon idref="Pteris comans"/>
<taxon idref="Pteris arborea"/>
<taxon idref="Pteris pallens"/>
<taxon idref="Adiantum tenerum"/>
<taxon idref="Adiantum malesianum"/>
<taxon idref="Adiantum capillus-veneris"/>
<taxon idref="Adiantum pedatum"/>
<taxon idref="Adiantum tetraphyllum"/>
<taxon idref="Adiantum argutum"/>
<taxon idref="Adiantum peruvianum"/>
<taxon idref="Adiantum adiantoides"/>
<taxon idref="Adiantum formosum"/>
<taxon idref="Adiantum raddianum"/>
<taxon idref="Adiantum hispidulum"/>
<taxon idref="Adiantum aethiopicum"/>
<taxon idref="Adiantum viridescens"/>
<taxon idref="Adiantum diaphanum"/>
<taxon idref="Rheopteris cheesmaniae"/>
<taxon idref="Antrophyum latifolium"/>
<taxon idref="Vittaria graminifolia"/>
<taxon idref="Vittaria lineata"/>
<taxon idref="Polytaenium cajenense"/>
<taxon idref="Polytaenium citrifolium"/>
<taxon idref="Radiovittaria gardneriana"/>
<taxon idref="Hecistopteris pumila"/>
<taxon idref="Haplopteris volkensii"/>
<taxon idref="Haplopteris graminea"/>
<taxon idref="Haplopteris taeniophylla"/>
<taxon idref="Haplopteris elongata"/>
<taxon idref="Calciphilopteris ludens"/>
<taxon idref="Bommeria hispida"/>
<taxon idref="Bommeria ehrenbergiana"/>
<taxon idref="Myriopteris alabamensis"/>
<taxon idref="Myriopteris wrightii"/>
<taxon idref="Myriopteris pringlei"/>
<taxon idref="Myriopteris lanosa"/>
<taxon idref="Mildella intramarginalis"/>
<taxon idref="Myriopteris aurea"/>
<taxon idref="Myriopteris lendigera"/>
<taxon idref="Myriopteris newberryi"/>
<taxon idref="Myriopteris covillei"/>
<taxon idref="Myriopteris myriophylla"/>
<taxon idref="Myriopteris rufa"/>
<taxon idref="Argyrochosma limitanea"/>
<taxon idref="Argyrochosma incana"/>
<taxon idref="Argyrochosma jonesii"/>
<taxon idref="Argyrochosma fendleri"/>
<taxon idref="Pellaea breweri"/>
<taxon idref="Pellaea marantae"/>
<taxon idref="Pellaea sinuata"/>
<taxon idref="Pellaea cochisensis"/>
<taxon idref="Pellaea truncata"/>
<taxon idref="Pellaea atropurpurea"/>
<taxon idref="Pellaea intermedia"/>
<taxon idref="Pellaea andromedifolia"/>
<taxon idref="Pellaea rotundifolia"/>
<taxon idref="Pellaea sargentii"/>
<taxon idref="Pellaea vestita"/>
<taxon idref="Pellaea bipinnata"/>
<taxon idref="Pentagramma triangularis"/>
<taxon idref="Allosorus nitidulus"/>
<taxon idref="Allosorus argenteus"/>
<taxon idref="Allosorus farinosus"/>
<taxon idref="Gaga arizonica"/>
<taxon idref="Aspidotis densa"/>
<taxon idref="Aspidotis californica"/>
<taxon idref="Hemionitis palmata"/>
<taxon idref="Hemionitis arifolia"/>
<taxon idref="Cheilanthes sieberi"/>
<taxon idref="Cheilanthes lasiophylla"/>
<taxon idref="Cheilanthes distans"/>
<taxon idref="Doryopteris viridis"/>
<taxon idref="Adiantopsis radiata"/>
<taxon idref="Doryopteris gleichenioides"/>
<taxon idref="Doryopteris rediviva"/>
<taxon idref="Doryopteris sagittifolia"/>
<taxon idref="Doryopteris nobilis"/>
<taxon idref="Notholaena standleyi"/>
<taxon idref="Cheiloplecton rigidum"/>
<taxon idref="Notholaena leucopoda"/>
<taxon idref="Notholaena aurea"/>
<taxon idref="Notholaena brachypus"/>
<taxon idref="Notholaena aurantiaca"/>
<taxon idref="Notholaena rosei"/>
<taxon idref="Notholaena grayi"/>
<taxon idref="Notholaena trichomanoides"/>
<taxon idref="Notholaena schaffneri"/>
<taxon idref="Notholaena rigida"/>
<taxon idref="Notholaena aschenborniana"/>
<taxon idref="Notholaena greggii"/>
<taxon idref="Notholaena lemmonii"/>
<taxon idref="Notholaena californica"/>
<taxon idref="Notholaena sulphurea"/>
<taxon idref="Notholaena neglecta"/>
<taxon idref="Notholaena candida"/>
<taxon idref="Notholaena bryopoda"/>
<taxon idref="Rhachidosorus pulcher"/>
<taxon idref="Homalosorus pycnocarpos"/>
<taxon idref="Diplaziopsis javanica"/>
<taxon idref="Gymnocarpium remotepinnatum"/>
<taxon idref="Gymnocarpium oyamense"/>
<taxon idref="Gymnocarpium dryopteris"/>
<taxon idref="Cystopteris fragilis"/>
<taxon idref="Acystopteris taiwaniana"/>
<taxon idref="Acystopteris japonica"/>
<taxon idref="Hemidictyum marginatum"/>
<taxon idref="Hymenasplenium laetum"/>
<taxon idref="Hymenasplenium cheilosorum"/>
<taxon idref="Hymenasplenium unilaterale"/>
<taxon idref="Hymenasplenium excisum"/>
<taxon idref="Asplenium tricholepis"/>
<taxon idref="Asplenium juglandifolium"/>
<taxon idref="Asplenium cuspidatum"/>
<taxon idref="Asplenium rigidum"/>
<taxon idref="Asplenium auritum"/>
<taxon idref="Asplenium scolopendrium"/>
<taxon idref="Asplenium aureum"/>
<taxon idref="Asplenium ritoense"/>
<taxon idref="Asplenium wrightii"/>
<taxon idref="Asplenium bullatum"/>
<taxon idref="Asplenium ruta-muraria"/>
<taxon idref="Asplenium hispanicum"/>
<taxon idref="Asplenium cuneifolium"/>
<taxon idref="Asplenium adiantum-nigrum"/>
<taxon idref="Asplenium contiguum"/>
<taxon idref="Asplenium protensum"/>
<taxon idref="Asplenium praemorsum"/>
<taxon idref="Asplenium planicaule"/>
<taxon idref="Asplenium cuneatiforme"/>
<taxon idref="Asplenium polyodon"/>
<taxon idref="Asplenium affine"/>
<taxon idref="Asplenium simplicifrons"/>
<taxon idref="Asplenium nidus"/>
<taxon idref="Asplenium bulbiferum"/>
<taxon idref="Asplenium australasicum"/>
<taxon idref="Asplenium angustum"/>
<taxon idref="Asplenium prolongatum"/>
<taxon idref="Asplenium tenerum"/>
<taxon idref="Asplenium formosae"/>
<taxon idref="Asplenium theciferum"/>
<taxon idref="Asplenium sandersonii"/>
<taxon idref="Asplenium gemmiferum"/>
<taxon idref="Asplenium feei"/>
<taxon idref="Asplenium elliottii"/>
<taxon idref="Asplenium shuttleworthianum"/>
<taxon idref="Asplenium lamprophyllum"/>
<taxon idref="Asplenium difforme"/>
<taxon idref="Asplenium anisophyllum"/>
<taxon idref="Asplenium surrogatum"/>
<taxon idref="Asplenium hookerianum"/>
<taxon idref="Asplenium obtusatum"/>
<taxon idref="Asplenium viellardii"/>
<taxon idref="Asplenium lucidum"/>
<taxon idref="Asplenium flabellifolium"/>
<taxon idref="Asplenium fissum"/>
<taxon idref="Asplenium dielmannii"/>
<taxon idref="Asplenium viride"/>
<taxon idref="Asplenium normale"/>
<taxon idref="Asplenium hobdyi"/>
<taxon idref="Asplenium trichomanes"/>
<taxon idref="Asplenium formosum"/>
<taxon idref="Asplenium resiliens"/>
<taxon idref="Asplenium heterochroum"/>
<taxon idref="Asplenium monanthes"/>
<taxon idref="Asplenium hallbergii"/>
<taxon idref="Asplenium marinum"/>
<taxon idref="Asplenium abscissum"/>
<taxon idref="Asplenium fragile"/>
<taxon idref="Asplenium pteropus"/>
<taxon idref="Asplenium alatum"/>
<taxon idref="Asplenium myriophyllum"/>
<taxon idref="Asplenium cristatum"/>
<taxon idref="Asplenium erectum"/>
<taxon idref="Asplenium lunulatum"/>
<taxon idref="Asplenium harpeodes"/>
<taxon idref="Asplenium jahandiezii"/>
<taxon idref="Asplenium cordatum"/>
<taxon idref="Asplenium varians"/>
<taxon idref="Asplenium yunnanense"/>
<taxon idref="Asplenium laciniatum"/>
<taxon idref="Asplenium hemionitis"/>
<taxon idref="Asplenium rhizophyllum"/>
<taxon idref="Asplenium platyneuron"/>
<taxon idref="Asplenium fontanum"/>
<taxon idref="Asplenium incisum"/>
<taxon idref="Asplenium forisiense"/>
<taxon idref="Woodsia polystichoides"/>
<taxon idref="Woodsia ilvensis"/>
<taxon idref="Woodsia obtusa"/>
<taxon idref="Woodsia manchuriensis"/>
<taxon idref="Deparia unifurcata"/>
<taxon idref="Deparia petersenii"/>
<taxon idref="Deparia lancea"/>
<taxon idref="Deparia bonincola"/>
<taxon idref="Athyrium nipponicum"/>
<taxon idref="Athyrium decurrentialatum"/>
<taxon idref="Athyrium filix-femina"/>
<taxon idref="Athyrium yokoscense"/>
<taxon idref="Athyrium otophorum"/>
<taxon idref="Diplazium wichurae"/>
<taxon idref="Diplazium okudairai"/>
<taxon idref="Diplazium plantaginifolium"/>
<taxon idref="Diplazium cristatum"/>
<taxon idref="Diplazium bombonasae"/>
<taxon idref="Diplazium proliferum"/>
<taxon idref="Diplazium legalloi"/>
<taxon idref="Diplazium centripetale"/>
<taxon idref="Diplazium virescens"/>
<taxon idref="Diplazium hachijoense"/>
<taxon idref="Diplazium dilatatum"/>
<taxon idref="Onocleopsis hintonii"/>
<taxon idref="Matteuccia struthiopteris"/>
<taxon idref="Onoclea sensibilis var interrupta"/>
<taxon idref="Onoclea sensibilis"/>
<taxon idref="Woodwardia areolata"/>
<taxon idref="Woodwardia virginica"/>
<taxon idref="Woodwardia kempii"/>
<taxon idref="Woodwardia japonica"/>
<taxon idref="Woodwardia prolifera"/>
<taxon idref="Woodwardia unigemmata"/>
<taxon idref="Woodwardia fimbriata"/>
<taxon idref="Telmatoblechnum serrulatum"/>
<taxon idref="Stenochlaena tenuifolia"/>
<taxon idref="Stenochlaena milnei"/>
<taxon idref="Salpichlaena thalassica"/>
<taxon idref="Salpichlaena volubilis"/>
<taxon idref="Salpichlaena hookeriana"/>
<taxon idref="Blechnum insigne"/>
<taxon idref="Blechnum cyatheoides"/>
<taxon idref="Blechnum orientale"/>
<taxon idref="Blechnum spicant"/>
<taxon idref="Blechnum nom.nov."/>
<taxon idref="Blechnum neglectum"/>
<taxon idref="Blechnum medium"/>
<taxon idref="Blechnum brasiliense"/>
<taxon idref="Blechnum schomburgkii"/>
<taxon idref="Blechnum polypodioides"/>
<taxon idref="Blechnum occidentale"/>
<taxon idref="Macrothelypteris torresiana"/>
<taxon idref="Pseudophegopteris aurita"/>
<taxon idref="Pseudophegopteris cruciata"/>
<taxon idref="Phegopteris decursivepinnata"/>
<taxon idref="Phegopteris hexagonoptera"/>
<taxon idref="Phegopteris connectilis"/>
<taxon idref="Thelypteris palustris"/>
<taxon idref="Thelypteris seemannii"/>
<taxon idref="Thelypteris uraiensis"/>
<taxon idref="Thelypteris dayi"/>
<taxon idref="Thelypteris noveboracensis"/>
<taxon idref="Thelypteris oligocarpa"/>
<taxon idref="Thelypteris consanguinea"/>
<taxon idref="Thelypteris limbosperma"/>
<taxon idref="Thelypteris glandulosa"/>
<taxon idref="Thelypteris clypeolutata"/>
<taxon idref="Thelypteris pozoi"/>
<taxon idref="Thelypteris griffithii"/>
<taxon idref="Thelypteris poiteana"/>
<taxon idref="Thelypteris gemmulifera"/>
<taxon idref="Thelypteris abrupta"/>
<taxon idref="Thelypteris reticulata"/>
<taxon idref="Thelypteris interrupta"/>
<taxon idref="Thelypteris ovata"/>
<taxon idref="Thelypteris ecallosa"/>
<taxon idref="Thelypteris erubescens"/>
<taxon idref="Thelypteris longissima"/>
<taxon idref="Thelypteris simplex"/>
<taxon idref="Thelypteris dentata"/>
<taxon idref="Thelypteris affinis"/>
<taxon idref="Thelypteris xylodes"/>
<taxon idref="Thelypteris esquirolii"/>
<taxon idref="Thelypteris taiwanensis"/>
<taxon idref="Thelypteris ciliata"/>
<taxon idref="Thelypteris opulenta"/>
<taxon idref="Didymochlaena truncatula"/>
<taxon idref="Hypodematium crenatum"/>
<taxon idref="Leucostegia pallida"/>
<taxon idref="Leucostegia immersa"/>
<taxon idref="Stigmatopteris longicaudata"/>
<taxon idref="Stigmatopteris lechleri"/>
<taxon idref="Polystichopsis chaerophylloides"/>
<taxon idref="Polybotrya sessilisora"/>
<taxon idref="Polybotrya cervina"/>
<taxon idref="Maxonia apiifolia"/>
<taxon idref="Polybotrya caudata"/>
<taxon idref="Polybotrya alfredii"/>
<taxon idref="Polybotrya trianae"/>
<taxon idref="Polybotrya guianensis"/>
<taxon idref="Parapolystichum glabellum"/>
<taxon idref="Parapolystichum effusum"/>
<taxon idref="Rumohra adiantiformis"/>
<taxon idref="Megalastrum subincisum"/>
<taxon idref="Lastreopsis subrecedens"/>
<taxon idref="Lastreopsis hispida"/>
<taxon idref="Pleocnemia rufinervis"/>
<taxon idref="Bolbitis auriculata"/>
<taxon idref="Bolbitis heteroclita"/>
<taxon idref="Bolbitis appendiculata"/>
<taxon idref="Teratophyllum wilkesianum"/>
<taxon idref="Lomagramma matthewii"/>
<taxon idref="Mickelia guianensis"/>
<taxon idref="Mickelia nicotianifolia"/>
<taxon idref="Elaphoglossum amygdalifolium"/>
<taxon idref="Elaphoglossum crassifolium"/>
<taxon idref="Elaphoglossum lingua"/>
<taxon idref="Elaphoglossum minutum"/>
<taxon idref="Elaphoglossum glabellum"/>
<taxon idref="Elaphoglossum callifolium"/>
<taxon idref="Elaphoglossum lechlerianum"/>
<taxon idref="Elaphoglossum flaccidum"/>
<taxon idref="Elaphoglossum andicola"/>
<taxon idref="Elaphoglossum peltatum"/>
<taxon idref="Elaphoglossum tripartitum"/>
<taxon idref="Elaphoglossum deltoides"/>
<taxon idref="Elaphoglossum paleaceum"/>
<taxon idref="Elaphoglossum heterolepis"/>
<taxon idref="Elaphoglossum burchellii"/>
<taxon idref="Elaphoglossum piloselloides"/>
<taxon idref="Elaphoglossum aubertii"/>
<taxon idref="Elaphoglossum samoense"/>
<taxon idref="Elaphoglossum papillosum"/>
<taxon idref="Elaphoglossum lonchophyllum"/>
<taxon idref="Elaphoglossum crinitum"/>
<taxon idref="Elaphoglossum hybridum"/>
<taxon idref="Elaphoglossum erinaceum"/>
<taxon idref="Ctenitis sloanei"/>
<taxon idref="Ctenitis submarginalis"/>
<taxon idref="Ctenitis refulgens"/>
<taxon idref="Ctenitis decurrentipinnata"/>
<taxon idref="Ctenitis rhodolepis"/>
<taxon idref="Ctenitis eatonii"/>
<taxon idref="Phanerophlebia nobilis"/>
<taxon idref="Cyrtomium urophyllum"/>
<taxon idref="Cyrtomium nephrolepioides"/>
<taxon idref="Cyrtomium macrophyllum"/>
<taxon idref="Cyrtomium fortunei"/>
<taxon idref="Cyrtomium falcatum"/>
<taxon idref="Polystichum acutidens"/>
<taxon idref="Polystichum craspedosorum"/>
<taxon idref="Polystichum tripteron"/>
<taxon idref="Polystichum conjunctum"/>
<taxon idref="Polystichum tonkinense"/>
<taxon idref="Polystichum omeiense"/>
<taxon idref="Polystichum fraxinellum"/>
<taxon idref="Polystichum caducum"/>
<taxon idref="Polystichum luctuosum"/>
<taxon idref="Polystichum neolobatum"/>
<taxon idref="Polystichum hillebrandii"/>
<taxon idref="Polystichum transkeiense"/>
<taxon idref="Polystichum munitum"/>
<taxon idref="Polystichum lemmonii"/>
<taxon idref="Polystichum yunnanense"/>
<taxon idref="Polystichum setiferum"/>
<taxon idref="Polystichum glaciale"/>
<taxon idref="Polystichum capillipes"/>
<taxon idref="Polystichum eximium"/>
<taxon idref="Polystichum hookerianum"/>
<taxon idref="Arachniodes superba"/>
<taxon idref="Arachniodes blinii"/>
<taxon idref="Arachniodes rhomboides"/>
<taxon idref="Arachniodes centrochinensis"/>
<taxon idref="Arachniodes quadripinnata"/>
<taxon idref="Arachniodes amoena"/>
<taxon idref="Arachniodes denticulata"/>
<taxon idref="Arachniodes cavaleri"/>
<taxon idref="Arachniodes miqueliana"/>
<taxon idref="Arachniodes standishii"/>
<taxon idref="Arachniodes festina"/>
<taxon idref="Arachniodes simplicior"/>
<taxon idref="Arachniodes speciosa"/>
<taxon idref="Arachniodes aristata"/>
<taxon idref="Arachniodes chinensis"/>
<taxon idref="Arachniodes caudata"/>
<taxon idref="Dryopteris goldiana"/>
<taxon idref="Dryopteris expansa"/>
<taxon idref="Dryopteris sparsa"/>
<taxon idref="Dryopteris maximowiczii"/>
<taxon idref="Dryopteris nodosa"/>
<taxon idref="Dryopteris wallichiana"/>
<taxon idref="Dryopteris uniformis"/>
<taxon idref="Dryopteris marginalis"/>
<taxon idref="Dryopteris sieboldii"/>
<taxon idref="Dryopteris neolacera"/>
<taxon idref="Dryopteris filix-mas"/>
<taxon idref="Dryopteris crassirhizoma"/>
<taxon idref="Dryopteris aemula"/>
<taxon idref="Dryopteris hookeriana"/>
<taxon idref="Dryopteris annamensis"/>
<taxon idref="Dryopteris hendersonii"/>
<taxon idref="Dryopteris squamiseta"/>
<taxon idref="Dryopteris pacifica"/>
<taxon idref="Dryopteris labordei"/>
<taxon idref="Dryopteris erythrosora"/>
<taxon idref="Dryopteris mariformis"/>
<taxon idref="Dryopteris heterolaena"/>
<taxon idref="Dryopteris bissetiana"/>
<taxon idref="Dryopteris sacrosancta"/>
<taxon idref="Dryopteris hasseltii"/>
<taxon idref="Dryopteris diffracta"/>
<taxon idref="Cyclopeltis semicordata"/>
<taxon idref="Cyclopeltis crenata"/>
<taxon idref="Dracoglossum plantagineum"/>
<taxon idref="Lomariopsis sorbifolia"/>
<taxon idref="Lomariopsis japurensis"/>
<taxon idref="Lomariopsis pollicina"/>
<taxon idref="Lomariopsis spectabilis"/>
<taxon idref="Lomariopsis sp."/>
<taxon idref="Nephrolepis rivularis"/>
<taxon idref="Nephrolepis undulata"/>
<taxon idref="Nephrolepis lauterbachii"/>
<taxon idref="Nephrolepis exaltata"/>
<taxon idref="Nephrolepis abrupta"/>
<taxon idref="Nephrolepis davalliae"/>
<taxon idref="Nephrolepis cordifolia"/>
<taxon idref="Nephrolepis falcata"/>
<taxon idref="Nephrolepis hirsutula"/>
<taxon idref="Nephrolepis davallioides"/>
<taxon idref="Arthropteris parallela"/>
<taxon idref="Arthropteris paucivenia"/>
<taxon idref="Arthropteris palisotii"/>
<taxon idref="Pteridrys lofouensis"/>
<taxon idref="Triplophyllum funestum"/>
<taxon idref="Tectaria decurrens"/>
<taxon idref="Tectaria subtriphylla"/>
<taxon idref="Tectaria devexa"/>
<taxon idref="Tectaria zeilanica"/>
<taxon idref="Tectaria variolosa"/>
<taxon idref="Tectaria harlandii"/>
<taxon idref="Tectaria nayarii"/>
<taxon idref="Tectaria fuscipes"/>
<taxon idref="Tectaria apiifolia"/>
<taxon idref="Tectaria trifoliata"/>
<taxon idref="Tectaria incisa"/>
<taxon idref="Tectaria prolifera"/>
<taxon idref="Tectaria fimbriata"/>
<taxon idref="Oleandra pistillaris"/>
<taxon idref="Oleandra articulata"/>
<taxon idref="Davallia hymenophylloides"/>
<taxon idref="Davallia epiphylla"/>
<taxon idref="Davallia divaricata"/>
<taxon idref="Davallia hirsuta"/>
<taxon idref="Davallia burbidgei"/>
<taxon idref="Davallia yunnanensis"/>
<taxon idref="Davallia pulchra"/>
<taxon idref="Davallia clarkei"/>
<taxon idref="Davallia perdurans"/>
<taxon idref="Davallia polypodioides"/>
<taxon idref="Davallia corniculata"/>
<taxon idref="Davallia melanophlebia"/>
<taxon idref="Davallia parvula"/>
<taxon idref="Davallia repens"/>
<taxon idref="Davallia triphylla"/>
<taxon idref="Davallia trichomanoides"/>
<taxon idref="Davallia tasmanii"/>
<taxon idref="Davallia solida"/>
<taxon idref="Davallia plumosa"/>
<taxon idref="Davallia mariesii"/>
<taxon idref="Davallia griffithiana"/>
<taxon idref="Davallia pyxidata"/>
<taxon idref="Davallia fejeensis"/>
<taxon idref="Dictymia mckeei"/>
<taxon idref="Dictymia brownii"/>
<taxon idref="Loxogramme abyssinica"/>
<taxon idref="Loxogramme salicifolia"/>
<taxon idref="Loxogramme grammitoides"/>
<taxon idref="Loxogramme dictyopteris"/>
<taxon idref="Loxogramme avenia"/>
<taxon idref="Synammia intermedia"/>
<taxon idref="Synammia feuillei"/>
<taxon idref="Selliguea laciniata"/>
<taxon idref="Selliguea dareiformis"/>
<taxon idref="Arthromeris wallichiana"/>
<taxon idref="Arthromeris lehmannii"/>
<taxon idref="Selliguea plantaginea"/>
<taxon idref="Selliguea heterocarpa"/>
<taxon idref="Selliguea lanceolata"/>
<taxon idref="Selliguea enervis"/>
<taxon idref="Selliguea hellwigii"/>
<taxon idref="Selliguea triloba"/>
<taxon idref="Selliguea brachypodia"/>
<taxon idref="Drynaria sagitta"/>
<taxon idref="Drynaria volkensii"/>
<taxon idref="Drynaria laurentii"/>
<taxon idref="Drynaria rigidula"/>
<taxon idref="Drynaria sparsisora"/>
<taxon idref="Drynaria bonii"/>
<taxon idref="Drynaria pilosa"/>
<taxon idref="Drynaria meyeniana"/>
<taxon idref="Drynaria sinica"/>
<taxon idref="Drynaria mollis"/>
<taxon idref="Drynaria coronans"/>
<taxon idref="Drynaria novoguineensis"/>
<taxon idref="Drynaria nom.nov."/>
<taxon idref="Drynaria drynarioides"/>
<taxon idref="Drynaria acuminata"/>
<taxon idref="Drynaria splendens"/>
<taxon idref="Drynaria sp."/>
<taxon idref="Pyrrosia subfurfuracea"/>
<taxon idref="Pyrrosia polydactyla"/>
<taxon idref="Pyrrosia linearifolia"/>
<taxon idref="Pyrrosia assimilis"/>
<taxon idref="Pyrrosia christii"/>
<taxon idref="Pyrrosia angustata"/>
<taxon idref="Pyrrosia niphoboloides"/>
<taxon idref="Pyrrosia piloselloides"/>
<taxon idref="Pyrrosia lingua"/>
<taxon idref="Pyrrosia foveolata"/>
<taxon idref="Pyrrosia serpens"/>
<taxon idref="Pyrrosia rupestris"/>
<taxon idref="Pyrrosia longifolia"/>
<taxon idref="Pyrrosia rasamalae"/>
<taxon idref="Pyrrosia nuda"/>
<taxon idref="Platycerium ridleyi"/>
<taxon idref="Platycerium holttumii"/>
<taxon idref="Platycerium andinum"/>
<taxon idref="Platycerium alcicorne"/>
<taxon idref="Platycerium hillii"/>
<taxon idref="Platycerium veitchii"/>
<taxon idref="Platycerium stemaria"/>
<taxon idref="Platycerium coronarium"/>
<taxon idref="Platycerium willinckii"/>
<taxon idref="Platycerium bifurcatum"/>
<taxon idref="Platycerium ellisii"/>
<taxon idref="Platycerium elephantotis"/>
<taxon idref="Platycerium grande"/>
<taxon idref="Platycerium wandae"/>
<taxon idref="Platycerium wallichii"/>
<taxon idref="Platycerium quadridichotomum"/>
<taxon idref="Platycerium madagascariense"/>
<taxon idref="Thylacopteris papillosa"/>
<taxon idref="Goniophlebium percussum"/>
<taxon idref="Goniophlebium mehibitense"/>
<taxon idref="Goniophlebium pseudoconnatum"/>
<taxon idref="Goniophlebium subauriculatum"/>
<taxon idref="Goniophlebium persicifolium"/>
<taxon idref="Goniophlebium formosanum"/>
<taxon idref="Goniophlebium argutum"/>
<taxon idref="Goniophlebium microrhizoma"/>
<taxon idref="Goniophlebium manmeiense"/>
<taxon idref="Goniophlebium chinense"/>
<taxon idref="Goniophlebium amoenum"/>
<taxon idref="Microsorum membranaceum"/>
<taxon idref="Microsorum lastii"/>
<taxon idref="Microsorum novae-zealandiae"/>
<taxon idref="Microsorum vieillardii"/>
<taxon idref="Microsorum pustulatum"/>
<taxon idref="Microsorum linguiforme"/>
<taxon idref="Microsorum varians"/>
<taxon idref="Microsorum scandens"/>
<taxon idref="Microsorum mirabile"/>
<taxon idref="Microsorum sinuosum"/>
<taxon idref="Microsorum sarcopus"/>
<taxon idref="Microsorum crustaceum"/>
<taxon idref="Microsorum luzonense"/>
<taxon idref="Microsorum carnosum"/>
<taxon idref="Microsorum commutatum"/>
<taxon idref="Microsorum insigne"/>
<taxon idref="Microsorum spectrum"/>
<taxon idref="Microsorum hainanense"/>
<taxon idref="Microsorum cuspidatum"/>
<taxon idref="Microsorum papuanum"/>
<taxon idref="Microsorum grossum"/>
<taxon idref="Microsorum whiteheadii"/>
<taxon idref="Microsorum thailandicum"/>
<taxon idref="Microsorum punctatum"/>
<taxon idref="Microsorum musifolium"/>
<taxon idref="Microsorum pteropus"/>
<taxon idref="Leptochilus henryi"/>
<taxon idref="Leptochilus cantoniensis"/>
<taxon idref="Leptochilus ellipticus"/>
<taxon idref="Leptochilus simplicifrons"/>
<taxon idref="Leptochilus xhemitomus"/>
<taxon idref="Leptochilus triphyllus"/>
<taxon idref="Leptochilus digitatus"/>
<taxon idref="Leptochilus wrightii"/>
<taxon idref="Leptochilus decurrens"/>
<taxon idref="Leptochilus hemionitideus"/>
<taxon idref="Paragramma longifolia"/>
<taxon idref="Lepisorus accedens"/>
<taxon idref="Lemmaphyllum rostratum"/>
<taxon idref="Lemmaphyllum squamatum"/>
<taxon idref="Lemmaphyllum microphyllum"/>
<taxon idref="Lemmaphyllum carnosum"/>
<taxon idref="Tricholepidium maculosum"/>
<taxon idref="Neocheiropteris palmatopedata"/>
<taxon idref="Lepidomicrosorium subhemionitideum"/>
<taxon idref="Lepidomicrosorium superficiale"/>
<taxon idref="Lepidomicrosorium buergerianum"/>
<taxon idref="Neolepisorus zippelii"/>
<taxon idref="Neolepisorus fortunei"/>
<taxon idref="Neolepisorus phyllomanes"/>
<taxon idref="Neolepisorus ensatus"/>
<taxon idref="Lepisorus thaipaiensis"/>
<taxon idref="Lepisorus scolopendrius"/>
<taxon idref="Lepisorus excavatus"/>
<taxon idref="Lepisorus nudus"/>
<taxon idref="Lepisorus marginatus"/>
<taxon idref="Lepisorus kawakamii"/>
<taxon idref="Lepisorus pseudoussuriensis"/>
<taxon idref="Lepisorus uchiyamae"/>
<taxon idref="Lepisorus annuifrons"/>
<taxon idref="Lepisorus spicatus"/>
<taxon idref="Lepisorus henryi"/>
<taxon idref="Lepisorus platyrhynchos"/>
<taxon idref="Lepisorus mucronatus"/>
<taxon idref="Lepisorus annamensis"/>
<taxon idref="Lepisorus pseudonudus"/>
<taxon idref="Lepisorus monilisorus"/>
<taxon idref="Lepisorus boninensis"/>
<taxon idref="Lepisorus miyoshianus"/>
<taxon idref="Lepisorus sinensis"/>
<taxon idref="Lepisorus thunbergianus"/>
<taxon idref="Lepisorus lewisii"/>
<taxon idref="Phlebodium pseudoaureum"/>
<taxon idref="Phlebodium decumanum"/>
<taxon idref="Phlebodium areolatum"/>
<taxon idref="Pecluma longepinnulata"/>
<taxon idref="Pecluma hartwegiana"/>
<taxon idref="Pecluma chnoophora"/>
<taxon idref="Pecluma rhachipterygia"/>
<taxon idref="Pecluma dulcis"/>
<taxon idref="Pecluma eurybasis"/>
<taxon idref="Pecluma ptilodon"/>
<taxon idref="Pecluma alfredii"/>
<taxon idref="Polypodium pellucidum"/>
<taxon idref="Polypodium vulgare"/>
<taxon idref="Polypodium hesperium"/>
<taxon idref="Polypodium macaronesicum"/>
<taxon idref="Polypodium scouleri"/>
<taxon idref="Polypodium glycyrrhiza"/>
<taxon idref="Polypodium martensii"/>
<taxon idref="Polypodium subpetiolatum"/>
<taxon idref="Polypodium adelphum"/>
<taxon idref="Polypodium arcanum"/>
<taxon idref="Polypodium rhodopleuron"/>
<taxon idref="Polypodium plesiosorum"/>
<taxon idref="Pleopeltis fraseri"/>
<taxon idref="Pleopeltis ensiformis"/>
<taxon idref="Pleopeltis muenchii"/>
<taxon idref="Pleopeltis myriolepis"/>
<taxon idref="Pleopeltis sanctae-rosae"/>
<taxon idref="Pleopeltis rosei"/>
<taxon idref="Pleopeltis rzedowskianum"/>
<taxon idref="Pleopeltis platylepis"/>
<taxon idref="Pleopeltis thyssanolepis"/>
<taxon idref="Pleopeltis crassinervata"/>
<taxon idref="Pleopeltis fructuosa"/>
<taxon idref="Pleopeltis intermedia"/>
<taxon idref="Pleopeltis wiesbaurii"/>
<taxon idref="Pleopeltis astrolepis"/>
<taxon idref="Pleopeltis macrocarpa"/>
<taxon idref="Pleopeltis angusta"/>
<taxon idref="Pleopeltis marginata"/>
<taxon idref="Pleopeltis christensenii"/>
<taxon idref="Pleopeltis desvauxii"/>
<taxon idref="Pleopeltis pleopeltifolia"/>
<taxon idref="Pleopeltis bradeorum"/>
<taxon idref="Pleopeltis furfuraceum"/>
<taxon idref="Pleopeltis friedrichsthalianum"/>
<taxon idref="Pleopeltis disjuncta"/>
<taxon idref="Pleopeltis polypodioides"/>
<taxon idref="Pleopeltis buchtienii"/>
<taxon idref="Pleopeltis monosora"/>
<taxon idref="Pleopeltis pycnocarpa"/>
<taxon idref="Pleurosoriopsis makinoi"/>
<taxon idref="Niphidium crassifolium"/>
<taxon idref="Campyloneurum latum"/>
<taxon idref="Campyloneurum brevifolium"/>
<taxon idref="Campyloneurum xalapense"/>
<taxon idref="Campyloneurum chlorolepis"/>
<taxon idref="Campyloneurum asplundii"/>
<taxon idref="Campyloneurum aphanophlebium"/>
<taxon idref="Campyloneurum angustifolium"/>
<taxon idref="Microgramma percussa"/>
<taxon idref="Microgramma tecta"/>
<taxon idref="Microgramma fuscopunctata"/>
<taxon idref="Microgramma squamulosa"/>
<taxon idref="Microgramma vacciniifolia"/>
<taxon idref="Microgramma baldwinii"/>
<taxon idref="Microgramma lycopodioides"/>
<taxon idref="Microgramma bifrons"/>
<taxon idref="Microgramma mauritiana"/>
<taxon idref="Microgramma sp."/>
<taxon idref="Microgramma nitida"/>
<taxon idref="Microgramma megalophylla"/>
<taxon idref="Polypodium chrysolepis"/>
<taxon idref="Serpocaulon triseriale"/>
<taxon idref="Serpocaulon attenuatum"/>
<taxon idref="Serpocaulon subandinum"/>
<taxon idref="Serpocaulon silvulae"/>
<taxon idref="Serpocaulon sessilifolium"/>
<taxon idref="Serpocaulon meniscifolium"/>
<taxon idref="Serpocaulon lasiopus"/>
<taxon idref="Serpocaulon catharinae"/>
<taxon idref="Serpocaulon wiesbaueri"/>
<taxon idref="Serpocaulon wagneri"/>
<taxon idref="Serpocaulon dissimile"/>
<taxon idref="Serpocaulon ptilorhizon"/>
<taxon idref="Serpocaulon loriciforme"/>
<taxon idref="Serpocaulon funckii"/>
<taxon idref="Serpocaulon fraxinifolium"/>
<taxon idref="Serpocaulon falcaria"/>
<taxon idref="Serpocaulon adnatum"/>
<taxon idref="Terpsichore lehmanniana"/>
<taxon idref="Terpsichore hanekeana"/>
<taxon idref="Terpsichore eggersii"/>
<taxon idref="Enterosora parietina"/>
<taxon idref="Grammitis bryophila"/>
<taxon idref="Grammitis melanoloma"/>
<taxon idref="Grammitis kyimbilensis"/>
<taxon idref="Cochlidium serrulatum"/>
<taxon idref="Cochlidium seminudum"/>
<taxon idref="Cochlidium rostratum"/>
<taxon idref="Cochlidium punctatum"/>
<taxon idref="Adenophorus tenellus"/>
<taxon idref="Adenophorus periens"/>
<taxon idref="Adenophorus pinnatifidus"/>
<taxon idref="Adenophorus oahuensis"/>
<taxon idref="Adenophorus tripinnatifidus"/>
<taxon idref="Adenophorus hymenophylloides"/>
<taxon idref="Adenophorus abietinus"/>
<taxon idref="Adenophorus tamariscinus"/>
<taxon idref="Adenophorus montanus"/>
<taxon idref="Alansmia senilis"/>
<taxon idref="Alansmia cultrata"/>
<taxon idref="Alansmia lanigera"/>
<taxon idref="Alansmia glandulifera"/>
<taxon idref="Leucotrichium mitchelliae"/>
<taxon idref="Leucotrichium pseudomitchelliae"/>
<taxon idref="Leucotrichium organense"/>
<taxon idref="Leucotrichium mortonii"/>
<taxon idref="Leucotrichium schenckii"/>
<taxon idref="Enterosora trifurcata"/>
<taxon idref="Enterosora percrassa"/>
<taxon idref="Ceradenia spixiana"/>
<taxon idref="Ceradenia kalbreyeri"/>
<taxon idref="Ceradenia jungermannioides"/>
<taxon idref="Ceradenia pilipes"/>
<taxon idref="Ceradenia fucoides"/>
<taxon idref="Chrysogrammitis musgraviana"/>
<taxon idref="Moranopteris longisetosa"/>
<taxon idref="Moranopteris hyalina"/>
<taxon idref="Moranopteris achilleifolia"/>
<taxon idref="Moranopteris zurquina"/>
<taxon idref="Moranopteris taenifolia"/>
<taxon idref="Scleroglossum sulcata"/>
<taxon idref="Ctenopteris repandula"/>
<taxon idref="Calymmodon luerssenianus"/>
<taxon idref="Calymmodon gracilis"/>
<taxon idref="Ctenopteris lasiostipes"/>
<taxon idref="Grammitis deplanchei"/>
<taxon idref="Notogrammitis heterophylla"/>
<taxon idref="Notogrammitis crassior"/>
<taxon idref="Notogrammitis pseudociliata"/>
<taxon idref="Grammitis ciliata"/>
<taxon idref="Notogrammitis billardierei"/>
<taxon idref="Ctenopteris nutans"/>
<taxon idref="Themelium conjunctisorum"/>
<taxon idref="Oreogrammitis dolichosora"/>
<taxon idref="Radiogrammitis hirtelloides"/>
<taxon idref="Oreogrammitis reinwardtioides"/>
<taxon idref="Oreogrammitis congener"/>
<taxon idref="Prosaptia alata"/>
<taxon idref="Prosaptia contigua"/>
<taxon idref="Prosaptia obliquata"/>
<taxon idref="Prosaptia rhodocarpa"/>
<taxon idref="Radiogrammitis havilandii"/>
<taxon idref="Radiogrammitis jagoriana"/>
<taxon idref="Radiogrammitis parva"/>
<taxon idref="Radiogrammitis holttumii"/>
<taxon idref="Oreogrammitis padangensis"/>
<taxon idref="Oreogrammitis knutsfordiana"/>
<taxon idref="Oreogrammitis hookeri"/>
<taxon idref="Oreogrammitis forbesiana"/>
<taxon idref="Ascogrammitis sp.2"/>
<taxon idref="Ascogrammitis pichinchensis"/>
<taxon idref="Ascogrammitis nana"/>
<taxon idref="Ascogrammitis anfractuosa"/>
<taxon idref="Ascogrammitis david-smithii"/>
<taxon idref="Ascogrammitis sp.1"/>
<taxon idref="Ascogrammitis pichinchae"/>
<taxon idref="Ascogrammitis dilatata"/>
<taxon idref="Mycopteris subtilis"/>
<taxon idref="Mycopteris semihirsuta"/>
<taxon idref="Mycopteris alsopteris"/>
<taxon idref="Mycopteris sp.2"/>
<taxon idref="Mycopteris taxifolia"/>
<taxon idref="Mycopteris sp.1"/>
<taxon idref="Galactodenia subscabra"/>
<taxon idref="Melpomene moniliformis"/>
<taxon idref="Melpomene melanosticta"/>
<taxon idref="Melpomene gracilis"/>
<taxon idref="Melpomene allosuroides"/>
<taxon idref="Stenogrammitis hildebrandtii"/>
<taxon idref="Stenogrammitis limula"/>
<taxon idref="Stenogrammitis hartii"/>
<taxon idref="Stenogrammitis pumila"/>
<taxon idref="Stenogrammitis prionodes"/>
<taxon idref="Stenogrammitis wittigiana"/>
<taxon idref="Stenogrammitis subcoriacea"/>
<taxon idref="Stenogrammitis oosora"/>
<taxon idref="Stenogrammitis saffordii"/>
<taxon idref="Stenogrammitis myosuroides"/>
<taxon idref="Lellingeria sp.1"/>
<taxon idref="Lellingeria hirsuta"/>
<taxon idref="Lellingeria suspensa"/>
<taxon idref="Lellingeria phlegmaria"/>
<taxon idref="Lellingeria dissimulans"/>
<taxon idref="Lellingeria depressa"/>
<taxon idref="Lellingeria brevistipes"/>
<taxon idref="Lellingeria simacensis"/>
<taxon idref="Lellingeria isidrensis"/>
<taxon idref="Lellingeria kaieteura"/>
<taxon idref="Lellingeria tenuicula"/>
<taxon idref="Lellingeria randallii"/>
<taxon idref="Lellingeria melanotrichia"/>
<taxon idref="Lellingeria pseudocapillaris"/>
<taxon idref="Lellingeria itatimensis"/>
<taxon idref="Lellingeria apiculata"/>
<taxon idref="Lellingeria sp.2"/>
<taxon idref="Lellingeria subsessilis"/>
<taxon idref="Lellingeria flagellipinnata"/>		
		</taxa>
		<taxa id="group69">
<taxon idref="Lygodium reticulatum"/>
<taxon idref="Lygodium radiatum"/>
<taxon idref="Lygodium lanceolatum"/>
<taxon idref="Lygodium japonicum"/>
<taxon idref="Actinostachys pennula"/>
<taxon idref="Schizaea sp."/>
<taxon idref="Schizaea dichotoma"/>
<taxon idref="Anemia mexicana"/>
<taxon idref="Anemia adiantifolia"/>
<taxon idref="Anemia tomentosa"/>
<taxon idref="Anemia rotundifolia"/>
<taxon idref="Anemia phyllitidis"/>		
		</taxa>
		<taxa id="Lygodiaceae">
<taxon idref="Lygodium reticulatum"/>
<taxon idref="Lygodium radiatum"/>
<taxon idref="Lygodium lanceolatum"/>
<taxon idref="Lygodium japonicum"/>		
		</taxa>
		<taxa id="group71">
<taxon idref="Lygodium radiatum"/>
<taxon idref="Lygodium lanceolatum"/>
<taxon idref="Lygodium japonicum"/>		
		</taxa>
		<taxa id="group72">
<taxon idref="Actinostachys pennula"/>
<taxon idref="Schizaea sp."/>
<taxon idref="Schizaea dichotoma"/>
<taxon idref="Anemia mexicana"/>
<taxon idref="Anemia adiantifolia"/>
<taxon idref="Anemia tomentosa"/>
<taxon idref="Anemia rotundifolia"/>
<taxon idref="Anemia phyllitidis"/>		
		</taxa>
		<taxa id="Schizaea">
<taxon idref="Actinostachys pennula"/>
<taxon idref="Schizaea sp."/>
<taxon idref="Schizaea dichotoma"/>		
		</taxa>
		<taxa id="group74">
<taxon idref="Schizaea sp."/>
<taxon idref="Schizaea dichotoma"/>		
		</taxa>
		<taxa id="group75">
<taxon idref="Anemia mexicana"/>
<taxon idref="Anemia adiantifolia"/>
<taxon idref="Anemia tomentosa"/>
<taxon idref="Anemia rotundifolia"/>
<taxon idref="Anemia phyllitidis"/>		
		</taxa>
		<taxa id="Anemia">
<taxon idref="Anemia mexicana"/>
<taxon idref="Anemia adiantifolia"/>		
		</taxa>
		<taxa id="group77">
<taxon idref="Anemia tomentosa"/>
<taxon idref="Anemia rotundifolia"/>
<taxon idref="Anemia phyllitidis"/>			
		</taxa>
		<taxa id="group78">
<taxon idref="Anemia rotundifolia"/>
<taxon idref="Anemia phyllitidis"/>		
		</taxa>
		<taxa id="group79">
<taxon idref="Azolla rubra"/>
<taxon idref=" Azolla filiculoides"/>
<taxon idref="Azolla pinnata"/>
<taxon idref="Azolla nilotica"/>
<taxon idref="Salvinia natans"/>
<taxon idref="Salvinia oblongifolia"/>
<taxon idref="Salvinia molesta"/>
<taxon idref="Salvinia minima"/>
<taxon idref="Salvinia cucullata"/>
<taxon idref="Regnellidium diphyllum"/>
<taxon idref="Pilularia novae-hollandiae"/>
<taxon idref="Pilularia globulifera"/>
<taxon idref="Marsilea mutica"/>
<taxon idref="Marsilea crotophora"/>
<taxon idref="Marsilea vera"/>
<taxon idref="Marsilea drummondii"/>
<taxon idref="Marsilea nubica"/>
<taxon idref="Marsilea gibba"/>
<taxon idref="Marsilea crenata"/>
<taxon idref="Metaxya rostrata"/>
<taxon idref="Cibotium schiedei"/>
<taxon idref="Cibotium glaucum"/>
<taxon idref="Cibotium barometz"/>
<taxon idref="Lophosoria quadripinnata"/>
<taxon idref="Dicksonia thyrsopteroides"/>
<taxon idref="Dicksonia antarctica"/>
<taxon idref="Calochlaena villosa"/>
<taxon idref="Calochlaena straminea"/>
<taxon idref="Thyrsopteris elegans"/>
<taxon idref="Loxsomopsis pearcei"/>
<taxon idref="Loxsoma cunninghamii"/>
<taxon idref="Culcita macrocarpa"/>
<taxon idref="Culcita coniifolia"/>
<taxon idref="Plagiogyria semicordata"/>
<taxon idref="Plagiogyria matsumureana"/>
<taxon idref="Plagiogyria japonica"/>
<taxon idref="Plagiogyria euphlebia"/>
<taxon idref="Sphaeropteris celebica"/>
<taxon idref="Sphaeropteris capitata"/>
<taxon idref="Sphaeropteris horrida"/>
<taxon idref="Sphaeropteris robusta"/>
<taxon idref="Sphaeropteris medullaris"/>
<taxon idref="Gymnosphaera capensis"/>
<taxon idref="Gymnosphaera salvinii"/>
<taxon idref="Gymnosphaera ramispina"/>
<taxon idref="Gymnosphaera podophylla"/>
<taxon idref="Gymnosphaera klossii"/>
<taxon idref="Alsophila stelligera"/>
<taxon idref="Alsophila hooglandii"/>
<taxon idref="Alsophila foersteri"/>
<taxon idref="Alsophila dregei"/>
<taxon idref="Alsophila cuspidata"/>
<taxon idref="Alsophila bryophila"/>
<taxon idref="Cyathea parvula"/>
<taxon idref="Cyathea poeppigii"/>
<taxon idref="Cyathea arborea"/>
<taxon idref="Cyathea howeana"/>
<taxon idref="Cyathea alata"/>
<taxon idref="Cyathea dejecta"/>
<taxon idref="Cyathea horrida"/>
<taxon idref="Cyathea senilis"/>
<taxon idref="Cyathea multiflora"/>
<taxon idref="Lonchitis hirsuta"/>
<taxon idref="Odontosoria chinensis"/>
<taxon idref="Odontosoria biflora"/>
<taxon idref="Odontosoria aculeata"/>
<taxon idref="Sphenomeris clavata"/>
<taxon idref="Osmolindsaea odorata"/>
<taxon idref="Osmolindsaea japonica"/>
<taxon idref="Nesolindsaea kirkii"/>
<taxon idref="Tapeinidium moorei"/>
<taxon idref="Tapeinidium pinnatum"/>
<taxon idref="Tapeinidium luzonicum"/>
<taxon idref="Lindsaea plicata"/>
<taxon idref="Lindsaea parasitica"/>
<taxon idref="Lindsaea multisora"/>
<taxon idref="Lindsaea rufa"/>
<taxon idref="Lindsaea imrayana"/>
<taxon idref="Lindsaea botrychioides"/>
<taxon idref="Lindsaea stricta"/>
<taxon idref="Lindsaea quadrangularis"/>
<taxon idref="Lindsaea ensifolia"/>
<taxon idref="Lindsaea blotiana"/>
<taxon idref="Cystodium sorbifolium"/>
<taxon idref="Saccoloma elegans"/>
<taxon idref="Saccoloma inaequale"/>
<taxon idref="Saccoloma brasiliense"/>
<taxon idref="Monachosorum henryi"/>
<taxon idref="Hypolepis tenuifolia"/>
<taxon idref="Pteridium esculentum"/>
<taxon idref="Pteridium aquilinum"/>
<taxon idref="Paesia scaberula"/>
<taxon idref="Histiopteris incisa"/>
<taxon idref="Blotiella pubescens"/>
<taxon idref="Leptolepia novae-zelandiae"/>
<taxon idref="Leptolepia nom.nov."/>
<taxon idref="Dennstaedtia scabra"/>
<taxon idref="Dennstaedtia punctilobula"/>
<taxon idref="Microlepia speluncae"/>
<taxon idref="Microlepia szechuanica"/>
<taxon idref="Microlepia platyphylla"/>
<taxon idref="Ceratopteris thalictroides"/>
<taxon idref="Ceratopteris richardii"/>
<taxon idref="Acrostichum danaeifolium"/>
<taxon idref="Acrostichum aureum"/>
<taxon idref="Llavea cordifolia"/>
<taxon idref="Cryptogramma crispa"/>
<taxon idref="Coniogramme japonica"/>
<taxon idref="Coniogramme fraxinea"/>
<taxon idref="Onychium japonicum"/>
<taxon idref="Actiniopteris dimorpha"/>
<taxon idref="Anogramma leptophylla"/>
<taxon idref="Anogramma guatemalensis"/>
<taxon idref="Pityrogramma chaerophylla"/>
<taxon idref="Pityrogramma calomelanos"/>
<taxon idref="Pityrogramma austroamericana"/>
<taxon idref="Pterozonium brevifrons"/>
<taxon idref="Tryonia myriophylla"/>
<taxon idref="Jamesonia flexuosa"/>
<taxon idref="Jamesonia canescens"/>
<taxon idref="Jamesonia verticalis"/>
<taxon idref="Jamesonia cheilanthoides"/>
<taxon idref="Pteris vittata"/>
<taxon idref="Pteris platyzomopsis"/>
<taxon idref="Pteris tremula"/>
<taxon idref="Pteris quadriaurita"/>
<taxon idref="Pteris fauriei"/>
<taxon idref="Pteris ensiformis"/>
<taxon idref="Pteris praestantissima"/>
<taxon idref="Pteris propinqua"/>
<taxon idref="Pteris multifida"/>
<taxon idref="Pteris cretica"/>
<taxon idref="Pteris comans"/>
<taxon idref="Pteris arborea"/>
<taxon idref="Pteris pallens"/>
<taxon idref="Adiantum tenerum"/>
<taxon idref="Adiantum malesianum"/>
<taxon idref="Adiantum capillus-veneris"/>
<taxon idref="Adiantum pedatum"/>
<taxon idref="Adiantum tetraphyllum"/>
<taxon idref="Adiantum argutum"/>
<taxon idref="Adiantum peruvianum"/>
<taxon idref="Adiantum adiantoides"/>
<taxon idref="Adiantum formosum"/>
<taxon idref="Adiantum raddianum"/>
<taxon idref="Adiantum hispidulum"/>
<taxon idref="Adiantum aethiopicum"/>
<taxon idref="Adiantum viridescens"/>
<taxon idref="Adiantum diaphanum"/>
<taxon idref="Rheopteris cheesmaniae"/>
<taxon idref="Antrophyum latifolium"/>
<taxon idref="Vittaria graminifolia"/>
<taxon idref="Vittaria lineata"/>
<taxon idref="Polytaenium cajenense"/>
<taxon idref="Polytaenium citrifolium"/>
<taxon idref="Radiovittaria gardneriana"/>
<taxon idref="Hecistopteris pumila"/>
<taxon idref="Haplopteris volkensii"/>
<taxon idref="Haplopteris graminea"/>
<taxon idref="Haplopteris taeniophylla"/>
<taxon idref="Haplopteris elongata"/>
<taxon idref="Calciphilopteris ludens"/>
<taxon idref="Bommeria hispida"/>
<taxon idref="Bommeria ehrenbergiana"/>
<taxon idref="Myriopteris alabamensis"/>
<taxon idref="Myriopteris wrightii"/>
<taxon idref="Myriopteris pringlei"/>
<taxon idref="Myriopteris lanosa"/>
<taxon idref="Mildella intramarginalis"/>
<taxon idref="Myriopteris aurea"/>
<taxon idref="Myriopteris lendigera"/>
<taxon idref="Myriopteris newberryi"/>
<taxon idref="Myriopteris covillei"/>
<taxon idref="Myriopteris myriophylla"/>
<taxon idref="Myriopteris rufa"/>
<taxon idref="Argyrochosma limitanea"/>
<taxon idref="Argyrochosma incana"/>
<taxon idref="Argyrochosma jonesii"/>
<taxon idref="Argyrochosma fendleri"/>
<taxon idref="Pellaea breweri"/>
<taxon idref="Pellaea marantae"/>
<taxon idref="Pellaea sinuata"/>
<taxon idref="Pellaea cochisensis"/>
<taxon idref="Pellaea truncata"/>
<taxon idref="Pellaea atropurpurea"/>
<taxon idref="Pellaea intermedia"/>
<taxon idref="Pellaea andromedifolia"/>
<taxon idref="Pellaea rotundifolia"/>
<taxon idref="Pellaea sargentii"/>
<taxon idref="Pellaea vestita"/>
<taxon idref="Pellaea bipinnata"/>
<taxon idref="Pentagramma triangularis"/>
<taxon idref="Allosorus nitidulus"/>
<taxon idref="Allosorus argenteus"/>
<taxon idref="Allosorus farinosus"/>
<taxon idref="Gaga arizonica"/>
<taxon idref="Aspidotis densa"/>
<taxon idref="Aspidotis californica"/>
<taxon idref="Hemionitis palmata"/>
<taxon idref="Hemionitis arifolia"/>
<taxon idref="Cheilanthes sieberi"/>
<taxon idref="Cheilanthes lasiophylla"/>
<taxon idref="Cheilanthes distans"/>
<taxon idref="Doryopteris viridis"/>
<taxon idref="Adiantopsis radiata"/>
<taxon idref="Doryopteris gleichenioides"/>
<taxon idref="Doryopteris rediviva"/>
<taxon idref="Doryopteris sagittifolia"/>
<taxon idref="Doryopteris nobilis"/>
<taxon idref="Notholaena standleyi"/>
<taxon idref="Cheiloplecton rigidum"/>
<taxon idref="Notholaena leucopoda"/>
<taxon idref="Notholaena aurea"/>
<taxon idref="Notholaena brachypus"/>
<taxon idref="Notholaena aurantiaca"/>
<taxon idref="Notholaena rosei"/>
<taxon idref="Notholaena grayi"/>
<taxon idref="Notholaena trichomanoides"/>
<taxon idref="Notholaena schaffneri"/>
<taxon idref="Notholaena rigida"/>
<taxon idref="Notholaena aschenborniana"/>
<taxon idref="Notholaena greggii"/>
<taxon idref="Notholaena lemmonii"/>
<taxon idref="Notholaena californica"/>
<taxon idref="Notholaena sulphurea"/>
<taxon idref="Notholaena neglecta"/>
<taxon idref="Notholaena candida"/>
<taxon idref="Notholaena bryopoda"/>
<taxon idref="Rhachidosorus pulcher"/>
<taxon idref="Homalosorus pycnocarpos"/>
<taxon idref="Diplaziopsis javanica"/>
<taxon idref="Gymnocarpium remotepinnatum"/>
<taxon idref="Gymnocarpium oyamense"/>
<taxon idref="Gymnocarpium dryopteris"/>
<taxon idref="Cystopteris fragilis"/>
<taxon idref="Acystopteris taiwaniana"/>
<taxon idref="Acystopteris japonica"/>
<taxon idref="Hemidictyum marginatum"/>
<taxon idref="Hymenasplenium laetum"/>
<taxon idref="Hymenasplenium cheilosorum"/>
<taxon idref="Hymenasplenium unilaterale"/>
<taxon idref="Hymenasplenium excisum"/>
<taxon idref="Asplenium tricholepis"/>
<taxon idref="Asplenium juglandifolium"/>
<taxon idref="Asplenium cuspidatum"/>
<taxon idref="Asplenium rigidum"/>
<taxon idref="Asplenium auritum"/>
<taxon idref="Asplenium scolopendrium"/>
<taxon idref="Asplenium aureum"/>
<taxon idref="Asplenium ritoense"/>
<taxon idref="Asplenium wrightii"/>
<taxon idref="Asplenium bullatum"/>
<taxon idref="Asplenium ruta-muraria"/>
<taxon idref="Asplenium hispanicum"/>
<taxon idref="Asplenium cuneifolium"/>
<taxon idref="Asplenium adiantum-nigrum"/>
<taxon idref="Asplenium contiguum"/>
<taxon idref="Asplenium protensum"/>
<taxon idref="Asplenium praemorsum"/>
<taxon idref="Asplenium planicaule"/>
<taxon idref="Asplenium cuneatiforme"/>
<taxon idref="Asplenium polyodon"/>
<taxon idref="Asplenium affine"/>
<taxon idref="Asplenium simplicifrons"/>
<taxon idref="Asplenium nidus"/>
<taxon idref="Asplenium bulbiferum"/>
<taxon idref="Asplenium australasicum"/>
<taxon idref="Asplenium angustum"/>
<taxon idref="Asplenium prolongatum"/>
<taxon idref="Asplenium tenerum"/>
<taxon idref="Asplenium formosae"/>
<taxon idref="Asplenium theciferum"/>
<taxon idref="Asplenium sandersonii"/>
<taxon idref="Asplenium gemmiferum"/>
<taxon idref="Asplenium feei"/>
<taxon idref="Asplenium elliottii"/>
<taxon idref="Asplenium shuttleworthianum"/>
<taxon idref="Asplenium lamprophyllum"/>
<taxon idref="Asplenium difforme"/>
<taxon idref="Asplenium anisophyllum"/>
<taxon idref="Asplenium surrogatum"/>
<taxon idref="Asplenium hookerianum"/>
<taxon idref="Asplenium obtusatum"/>
<taxon idref="Asplenium viellardii"/>
<taxon idref="Asplenium lucidum"/>
<taxon idref="Asplenium flabellifolium"/>
<taxon idref="Asplenium fissum"/>
<taxon idref="Asplenium dielmannii"/>
<taxon idref="Asplenium viride"/>
<taxon idref="Asplenium normale"/>
<taxon idref="Asplenium hobdyi"/>
<taxon idref="Asplenium trichomanes"/>
<taxon idref="Asplenium formosum"/>
<taxon idref="Asplenium resiliens"/>
<taxon idref="Asplenium heterochroum"/>
<taxon idref="Asplenium monanthes"/>
<taxon idref="Asplenium hallbergii"/>
<taxon idref="Asplenium marinum"/>
<taxon idref="Asplenium abscissum"/>
<taxon idref="Asplenium fragile"/>
<taxon idref="Asplenium pteropus"/>
<taxon idref="Asplenium alatum"/>
<taxon idref="Asplenium myriophyllum"/>
<taxon idref="Asplenium cristatum"/>
<taxon idref="Asplenium erectum"/>
<taxon idref="Asplenium lunulatum"/>
<taxon idref="Asplenium harpeodes"/>
<taxon idref="Asplenium jahandiezii"/>
<taxon idref="Asplenium cordatum"/>
<taxon idref="Asplenium varians"/>
<taxon idref="Asplenium yunnanense"/>
<taxon idref="Asplenium laciniatum"/>
<taxon idref="Asplenium hemionitis"/>
<taxon idref="Asplenium rhizophyllum"/>
<taxon idref="Asplenium platyneuron"/>
<taxon idref="Asplenium fontanum"/>
<taxon idref="Asplenium incisum"/>
<taxon idref="Asplenium forisiense"/>
<taxon idref="Woodsia polystichoides"/>
<taxon idref="Woodsia ilvensis"/>
<taxon idref="Woodsia obtusa"/>
<taxon idref="Woodsia manchuriensis"/>
<taxon idref="Deparia unifurcata"/>
<taxon idref="Deparia petersenii"/>
<taxon idref="Deparia lancea"/>
<taxon idref="Deparia bonincola"/>
<taxon idref="Athyrium nipponicum"/>
<taxon idref="Athyrium decurrentialatum"/>
<taxon idref="Athyrium filix-femina"/>
<taxon idref="Athyrium yokoscense"/>
<taxon idref="Athyrium otophorum"/>
<taxon idref="Diplazium wichurae"/>
<taxon idref="Diplazium okudairai"/>
<taxon idref="Diplazium plantaginifolium"/>
<taxon idref="Diplazium cristatum"/>
<taxon idref="Diplazium bombonasae"/>
<taxon idref="Diplazium proliferum"/>
<taxon idref="Diplazium legalloi"/>
<taxon idref="Diplazium centripetale"/>
<taxon idref="Diplazium virescens"/>
<taxon idref="Diplazium hachijoense"/>
<taxon idref="Diplazium dilatatum"/>
<taxon idref="Onocleopsis hintonii"/>
<taxon idref="Matteuccia struthiopteris"/>
<taxon idref="Onoclea sensibilis var interrupta"/>
<taxon idref="Onoclea sensibilis"/>
<taxon idref="Woodwardia areolata"/>
<taxon idref="Woodwardia virginica"/>
<taxon idref="Woodwardia kempii"/>
<taxon idref="Woodwardia japonica"/>
<taxon idref="Woodwardia prolifera"/>
<taxon idref="Woodwardia unigemmata"/>
<taxon idref="Woodwardia fimbriata"/>
<taxon idref="Telmatoblechnum serrulatum"/>
<taxon idref="Stenochlaena tenuifolia"/>
<taxon idref="Stenochlaena milnei"/>
<taxon idref="Salpichlaena thalassica"/>
<taxon idref="Salpichlaena volubilis"/>
<taxon idref="Salpichlaena hookeriana"/>
<taxon idref="Blechnum insigne"/>
<taxon idref="Blechnum cyatheoides"/>
<taxon idref="Blechnum orientale"/>
<taxon idref="Blechnum spicant"/>
<taxon idref="Blechnum nom.nov."/>
<taxon idref="Blechnum neglectum"/>
<taxon idref="Blechnum medium"/>
<taxon idref="Blechnum brasiliense"/>
<taxon idref="Blechnum schomburgkii"/>
<taxon idref="Blechnum polypodioides"/>
<taxon idref="Blechnum occidentale"/>
<taxon idref="Macrothelypteris torresiana"/>
<taxon idref="Pseudophegopteris aurita"/>
<taxon idref="Pseudophegopteris cruciata"/>
<taxon idref="Phegopteris decursivepinnata"/>
<taxon idref="Phegopteris hexagonoptera"/>
<taxon idref="Phegopteris connectilis"/>
<taxon idref="Thelypteris palustris"/>
<taxon idref="Thelypteris seemannii"/>
<taxon idref="Thelypteris uraiensis"/>
<taxon idref="Thelypteris dayi"/>
<taxon idref="Thelypteris noveboracensis"/>
<taxon idref="Thelypteris oligocarpa"/>
<taxon idref="Thelypteris consanguinea"/>
<taxon idref="Thelypteris limbosperma"/>
<taxon idref="Thelypteris glandulosa"/>
<taxon idref="Thelypteris clypeolutata"/>
<taxon idref="Thelypteris pozoi"/>
<taxon idref="Thelypteris griffithii"/>
<taxon idref="Thelypteris poiteana"/>
<taxon idref="Thelypteris gemmulifera"/>
<taxon idref="Thelypteris abrupta"/>
<taxon idref="Thelypteris reticulata"/>
<taxon idref="Thelypteris interrupta"/>
<taxon idref="Thelypteris ovata"/>
<taxon idref="Thelypteris ecallosa"/>
<taxon idref="Thelypteris erubescens"/>
<taxon idref="Thelypteris longissima"/>
<taxon idref="Thelypteris simplex"/>
<taxon idref="Thelypteris dentata"/>
<taxon idref="Thelypteris affinis"/>
<taxon idref="Thelypteris xylodes"/>
<taxon idref="Thelypteris esquirolii"/>
<taxon idref="Thelypteris taiwanensis"/>
<taxon idref="Thelypteris ciliata"/>
<taxon idref="Thelypteris opulenta"/>
<taxon idref="Didymochlaena truncatula"/>
<taxon idref="Hypodematium crenatum"/>
<taxon idref="Leucostegia pallida"/>
<taxon idref="Leucostegia immersa"/>
<taxon idref="Stigmatopteris longicaudata"/>
<taxon idref="Stigmatopteris lechleri"/>
<taxon idref="Polystichopsis chaerophylloides"/>
<taxon idref="Polybotrya sessilisora"/>
<taxon idref="Polybotrya cervina"/>
<taxon idref="Maxonia apiifolia"/>
<taxon idref="Polybotrya caudata"/>
<taxon idref="Polybotrya alfredii"/>
<taxon idref="Polybotrya trianae"/>
<taxon idref="Polybotrya guianensis"/>
<taxon idref="Parapolystichum glabellum"/>
<taxon idref="Parapolystichum effusum"/>
<taxon idref="Rumohra adiantiformis"/>
<taxon idref="Megalastrum subincisum"/>
<taxon idref="Lastreopsis subrecedens"/>
<taxon idref="Lastreopsis hispida"/>
<taxon idref="Pleocnemia rufinervis"/>
<taxon idref="Bolbitis auriculata"/>
<taxon idref="Bolbitis heteroclita"/>
<taxon idref="Bolbitis appendiculata"/>
<taxon idref="Teratophyllum wilkesianum"/>
<taxon idref="Lomagramma matthewii"/>
<taxon idref="Mickelia guianensis"/>
<taxon idref="Mickelia nicotianifolia"/>
<taxon idref="Elaphoglossum amygdalifolium"/>
<taxon idref="Elaphoglossum crassifolium"/>
<taxon idref="Elaphoglossum lingua"/>
<taxon idref="Elaphoglossum minutum"/>
<taxon idref="Elaphoglossum glabellum"/>
<taxon idref="Elaphoglossum callifolium"/>
<taxon idref="Elaphoglossum lechlerianum"/>
<taxon idref="Elaphoglossum flaccidum"/>
<taxon idref="Elaphoglossum andicola"/>
<taxon idref="Elaphoglossum peltatum"/>
<taxon idref="Elaphoglossum tripartitum"/>
<taxon idref="Elaphoglossum deltoides"/>
<taxon idref="Elaphoglossum paleaceum"/>
<taxon idref="Elaphoglossum heterolepis"/>
<taxon idref="Elaphoglossum burchellii"/>
<taxon idref="Elaphoglossum piloselloides"/>
<taxon idref="Elaphoglossum aubertii"/>
<taxon idref="Elaphoglossum samoense"/>
<taxon idref="Elaphoglossum papillosum"/>
<taxon idref="Elaphoglossum lonchophyllum"/>
<taxon idref="Elaphoglossum crinitum"/>
<taxon idref="Elaphoglossum hybridum"/>
<taxon idref="Elaphoglossum erinaceum"/>
<taxon idref="Ctenitis sloanei"/>
<taxon idref="Ctenitis submarginalis"/>
<taxon idref="Ctenitis refulgens"/>
<taxon idref="Ctenitis decurrentipinnata"/>
<taxon idref="Ctenitis rhodolepis"/>
<taxon idref="Ctenitis eatonii"/>
<taxon idref="Phanerophlebia nobilis"/>
<taxon idref="Cyrtomium urophyllum"/>
<taxon idref="Cyrtomium nephrolepioides"/>
<taxon idref="Cyrtomium macrophyllum"/>
<taxon idref="Cyrtomium fortunei"/>
<taxon idref="Cyrtomium falcatum"/>
<taxon idref="Polystichum acutidens"/>
<taxon idref="Polystichum craspedosorum"/>
<taxon idref="Polystichum tripteron"/>
<taxon idref="Polystichum conjunctum"/>
<taxon idref="Polystichum tonkinense"/>
<taxon idref="Polystichum omeiense"/>
<taxon idref="Polystichum fraxinellum"/>
<taxon idref="Polystichum caducum"/>
<taxon idref="Polystichum luctuosum"/>
<taxon idref="Polystichum neolobatum"/>
<taxon idref="Polystichum hillebrandii"/>
<taxon idref="Polystichum transkeiense"/>
<taxon idref="Polystichum munitum"/>
<taxon idref="Polystichum lemmonii"/>
<taxon idref="Polystichum yunnanense"/>
<taxon idref="Polystichum setiferum"/>
<taxon idref="Polystichum glaciale"/>
<taxon idref="Polystichum capillipes"/>
<taxon idref="Polystichum eximium"/>
<taxon idref="Polystichum hookerianum"/>
<taxon idref="Arachniodes superba"/>
<taxon idref="Arachniodes blinii"/>
<taxon idref="Arachniodes rhomboides"/>
<taxon idref="Arachniodes centrochinensis"/>
<taxon idref="Arachniodes quadripinnata"/>
<taxon idref="Arachniodes amoena"/>
<taxon idref="Arachniodes denticulata"/>
<taxon idref="Arachniodes cavaleri"/>
<taxon idref="Arachniodes miqueliana"/>
<taxon idref="Arachniodes standishii"/>
<taxon idref="Arachniodes festina"/>
<taxon idref="Arachniodes simplicior"/>
<taxon idref="Arachniodes speciosa"/>
<taxon idref="Arachniodes aristata"/>
<taxon idref="Arachniodes chinensis"/>
<taxon idref="Arachniodes caudata"/>
<taxon idref="Dryopteris goldiana"/>
<taxon idref="Dryopteris expansa"/>
<taxon idref="Dryopteris sparsa"/>
<taxon idref="Dryopteris maximowiczii"/>
<taxon idref="Dryopteris nodosa"/>
<taxon idref="Dryopteris wallichiana"/>
<taxon idref="Dryopteris uniformis"/>
<taxon idref="Dryopteris marginalis"/>
<taxon idref="Dryopteris sieboldii"/>
<taxon idref="Dryopteris neolacera"/>
<taxon idref="Dryopteris filix-mas"/>
<taxon idref="Dryopteris crassirhizoma"/>
<taxon idref="Dryopteris aemula"/>
<taxon idref="Dryopteris hookeriana"/>
<taxon idref="Dryopteris annamensis"/>
<taxon idref="Dryopteris hendersonii"/>
<taxon idref="Dryopteris squamiseta"/>
<taxon idref="Dryopteris pacifica"/>
<taxon idref="Dryopteris labordei"/>
<taxon idref="Dryopteris erythrosora"/>
<taxon idref="Dryopteris mariformis"/>
<taxon idref="Dryopteris heterolaena"/>
<taxon idref="Dryopteris bissetiana"/>
<taxon idref="Dryopteris sacrosancta"/>
<taxon idref="Dryopteris hasseltii"/>
<taxon idref="Dryopteris diffracta"/>
<taxon idref="Cyclopeltis semicordata"/>
<taxon idref="Cyclopeltis crenata"/>
<taxon idref="Dracoglossum plantagineum"/>
<taxon idref="Lomariopsis sorbifolia"/>
<taxon idref="Lomariopsis japurensis"/>
<taxon idref="Lomariopsis pollicina"/>
<taxon idref="Lomariopsis spectabilis"/>
<taxon idref="Lomariopsis sp."/>
<taxon idref="Nephrolepis rivularis"/>
<taxon idref="Nephrolepis undulata"/>
<taxon idref="Nephrolepis lauterbachii"/>
<taxon idref="Nephrolepis exaltata"/>
<taxon idref="Nephrolepis abrupta"/>
<taxon idref="Nephrolepis davalliae"/>
<taxon idref="Nephrolepis cordifolia"/>
<taxon idref="Nephrolepis falcata"/>
<taxon idref="Nephrolepis hirsutula"/>
<taxon idref="Nephrolepis davallioides"/>
<taxon idref="Arthropteris parallela"/>
<taxon idref="Arthropteris paucivenia"/>
<taxon idref="Arthropteris palisotii"/>
<taxon idref="Pteridrys lofouensis"/>
<taxon idref="Triplophyllum funestum"/>
<taxon idref="Tectaria decurrens"/>
<taxon idref="Tectaria subtriphylla"/>
<taxon idref="Tectaria devexa"/>
<taxon idref="Tectaria zeilanica"/>
<taxon idref="Tectaria variolosa"/>
<taxon idref="Tectaria harlandii"/>
<taxon idref="Tectaria nayarii"/>
<taxon idref="Tectaria fuscipes"/>
<taxon idref="Tectaria apiifolia"/>
<taxon idref="Tectaria trifoliata"/>
<taxon idref="Tectaria incisa"/>
<taxon idref="Tectaria prolifera"/>
<taxon idref="Tectaria fimbriata"/>
<taxon idref="Oleandra pistillaris"/>
<taxon idref="Oleandra articulata"/>
<taxon idref="Davallia hymenophylloides"/>
<taxon idref="Davallia epiphylla"/>
<taxon idref="Davallia divaricata"/>
<taxon idref="Davallia hirsuta"/>
<taxon idref="Davallia burbidgei"/>
<taxon idref="Davallia yunnanensis"/>
<taxon idref="Davallia pulchra"/>
<taxon idref="Davallia clarkei"/>
<taxon idref="Davallia perdurans"/>
<taxon idref="Davallia polypodioides"/>
<taxon idref="Davallia corniculata"/>
<taxon idref="Davallia melanophlebia"/>
<taxon idref="Davallia parvula"/>
<taxon idref="Davallia repens"/>
<taxon idref="Davallia triphylla"/>
<taxon idref="Davallia trichomanoides"/>
<taxon idref="Davallia tasmanii"/>
<taxon idref="Davallia solida"/>
<taxon idref="Davallia plumosa"/>
<taxon idref="Davallia mariesii"/>
<taxon idref="Davallia griffithiana"/>
<taxon idref="Davallia pyxidata"/>
<taxon idref="Davallia fejeensis"/>
<taxon idref="Dictymia mckeei"/>
<taxon idref="Dictymia brownii"/>
<taxon idref="Loxogramme abyssinica"/>
<taxon idref="Loxogramme salicifolia"/>
<taxon idref="Loxogramme grammitoides"/>
<taxon idref="Loxogramme dictyopteris"/>
<taxon idref="Loxogramme avenia"/>
<taxon idref="Synammia intermedia"/>
<taxon idref="Synammia feuillei"/>
<taxon idref="Selliguea laciniata"/>
<taxon idref="Selliguea dareiformis"/>
<taxon idref="Arthromeris wallichiana"/>
<taxon idref="Arthromeris lehmannii"/>
<taxon idref="Selliguea plantaginea"/>
<taxon idref="Selliguea heterocarpa"/>
<taxon idref="Selliguea lanceolata"/>
<taxon idref="Selliguea enervis"/>
<taxon idref="Selliguea hellwigii"/>
<taxon idref="Selliguea triloba"/>
<taxon idref="Selliguea brachypodia"/>
<taxon idref="Drynaria sagitta"/>
<taxon idref="Drynaria volkensii"/>
<taxon idref="Drynaria laurentii"/>
<taxon idref="Drynaria rigidula"/>
<taxon idref="Drynaria sparsisora"/>
<taxon idref="Drynaria bonii"/>
<taxon idref="Drynaria pilosa"/>
<taxon idref="Drynaria meyeniana"/>
<taxon idref="Drynaria sinica"/>
<taxon idref="Drynaria mollis"/>
<taxon idref="Drynaria coronans"/>
<taxon idref="Drynaria novoguineensis"/>
<taxon idref="Drynaria nom.nov."/>
<taxon idref="Drynaria drynarioides"/>
<taxon idref="Drynaria acuminata"/>
<taxon idref="Drynaria splendens"/>
<taxon idref="Drynaria sp."/>
<taxon idref="Pyrrosia subfurfuracea"/>
<taxon idref="Pyrrosia polydactyla"/>
<taxon idref="Pyrrosia linearifolia"/>
<taxon idref="Pyrrosia assimilis"/>
<taxon idref="Pyrrosia christii"/>
<taxon idref="Pyrrosia angustata"/>
<taxon idref="Pyrrosia niphoboloides"/>
<taxon idref="Pyrrosia piloselloides"/>
<taxon idref="Pyrrosia lingua"/>
<taxon idref="Pyrrosia foveolata"/>
<taxon idref="Pyrrosia serpens"/>
<taxon idref="Pyrrosia rupestris"/>
<taxon idref="Pyrrosia longifolia"/>
<taxon idref="Pyrrosia rasamalae"/>
<taxon idref="Pyrrosia nuda"/>
<taxon idref="Platycerium ridleyi"/>
<taxon idref="Platycerium holttumii"/>
<taxon idref="Platycerium andinum"/>
<taxon idref="Platycerium alcicorne"/>
<taxon idref="Platycerium hillii"/>
<taxon idref="Platycerium veitchii"/>
<taxon idref="Platycerium stemaria"/>
<taxon idref="Platycerium coronarium"/>
<taxon idref="Platycerium willinckii"/>
<taxon idref="Platycerium bifurcatum"/>
<taxon idref="Platycerium ellisii"/>
<taxon idref="Platycerium elephantotis"/>
<taxon idref="Platycerium grande"/>
<taxon idref="Platycerium wandae"/>
<taxon idref="Platycerium wallichii"/>
<taxon idref="Platycerium quadridichotomum"/>
<taxon idref="Platycerium madagascariense"/>
<taxon idref="Thylacopteris papillosa"/>
<taxon idref="Goniophlebium percussum"/>
<taxon idref="Goniophlebium mehibitense"/>
<taxon idref="Goniophlebium pseudoconnatum"/>
<taxon idref="Goniophlebium subauriculatum"/>
<taxon idref="Goniophlebium persicifolium"/>
<taxon idref="Goniophlebium formosanum"/>
<taxon idref="Goniophlebium argutum"/>
<taxon idref="Goniophlebium microrhizoma"/>
<taxon idref="Goniophlebium manmeiense"/>
<taxon idref="Goniophlebium chinense"/>
<taxon idref="Goniophlebium amoenum"/>
<taxon idref="Microsorum membranaceum"/>
<taxon idref="Microsorum lastii"/>
<taxon idref="Microsorum novae-zealandiae"/>
<taxon idref="Microsorum vieillardii"/>
<taxon idref="Microsorum pustulatum"/>
<taxon idref="Microsorum linguiforme"/>
<taxon idref="Microsorum varians"/>
<taxon idref="Microsorum scandens"/>
<taxon idref="Microsorum mirabile"/>
<taxon idref="Microsorum sinuosum"/>
<taxon idref="Microsorum sarcopus"/>
<taxon idref="Microsorum crustaceum"/>
<taxon idref="Microsorum luzonense"/>
<taxon idref="Microsorum carnosum"/>
<taxon idref="Microsorum commutatum"/>
<taxon idref="Microsorum insigne"/>
<taxon idref="Microsorum spectrum"/>
<taxon idref="Microsorum hainanense"/>
<taxon idref="Microsorum cuspidatum"/>
<taxon idref="Microsorum papuanum"/>
<taxon idref="Microsorum grossum"/>
<taxon idref="Microsorum whiteheadii"/>
<taxon idref="Microsorum thailandicum"/>
<taxon idref="Microsorum punctatum"/>
<taxon idref="Microsorum musifolium"/>
<taxon idref="Microsorum pteropus"/>
<taxon idref="Leptochilus henryi"/>
<taxon idref="Leptochilus cantoniensis"/>
<taxon idref="Leptochilus ellipticus"/>
<taxon idref="Leptochilus simplicifrons"/>
<taxon idref="Leptochilus xhemitomus"/>
<taxon idref="Leptochilus triphyllus"/>
<taxon idref="Leptochilus digitatus"/>
<taxon idref="Leptochilus wrightii"/>
<taxon idref="Leptochilus decurrens"/>
<taxon idref="Leptochilus hemionitideus"/>
<taxon idref="Paragramma longifolia"/>
<taxon idref="Lepisorus accedens"/>
<taxon idref="Lemmaphyllum rostratum"/>
<taxon idref="Lemmaphyllum squamatum"/>
<taxon idref="Lemmaphyllum microphyllum"/>
<taxon idref="Lemmaphyllum carnosum"/>
<taxon idref="Tricholepidium maculosum"/>
<taxon idref="Neocheiropteris palmatopedata"/>
<taxon idref="Lepidomicrosorium subhemionitideum"/>
<taxon idref="Lepidomicrosorium superficiale"/>
<taxon idref="Lepidomicrosorium buergerianum"/>
<taxon idref="Neolepisorus zippelii"/>
<taxon idref="Neolepisorus fortunei"/>
<taxon idref="Neolepisorus phyllomanes"/>
<taxon idref="Neolepisorus ensatus"/>
<taxon idref="Lepisorus thaipaiensis"/>
<taxon idref="Lepisorus scolopendrius"/>
<taxon idref="Lepisorus excavatus"/>
<taxon idref="Lepisorus nudus"/>
<taxon idref="Lepisorus marginatus"/>
<taxon idref="Lepisorus kawakamii"/>
<taxon idref="Lepisorus pseudoussuriensis"/>
<taxon idref="Lepisorus uchiyamae"/>
<taxon idref="Lepisorus annuifrons"/>
<taxon idref="Lepisorus spicatus"/>
<taxon idref="Lepisorus henryi"/>
<taxon idref="Lepisorus platyrhynchos"/>
<taxon idref="Lepisorus mucronatus"/>
<taxon idref="Lepisorus annamensis"/>
<taxon idref="Lepisorus pseudonudus"/>
<taxon idref="Lepisorus monilisorus"/>
<taxon idref="Lepisorus boninensis"/>
<taxon idref="Lepisorus miyoshianus"/>
<taxon idref="Lepisorus sinensis"/>
<taxon idref="Lepisorus thunbergianus"/>
<taxon idref="Lepisorus lewisii"/>
<taxon idref="Phlebodium pseudoaureum"/>
<taxon idref="Phlebodium decumanum"/>
<taxon idref="Phlebodium areolatum"/>
<taxon idref="Pecluma longepinnulata"/>
<taxon idref="Pecluma hartwegiana"/>
<taxon idref="Pecluma chnoophora"/>
<taxon idref="Pecluma rhachipterygia"/>
<taxon idref="Pecluma dulcis"/>
<taxon idref="Pecluma eurybasis"/>
<taxon idref="Pecluma ptilodon"/>
<taxon idref="Pecluma alfredii"/>
<taxon idref="Polypodium pellucidum"/>
<taxon idref="Polypodium vulgare"/>
<taxon idref="Polypodium hesperium"/>
<taxon idref="Polypodium macaronesicum"/>
<taxon idref="Polypodium scouleri"/>
<taxon idref="Polypodium glycyrrhiza"/>
<taxon idref="Polypodium martensii"/>
<taxon idref="Polypodium subpetiolatum"/>
<taxon idref="Polypodium adelphum"/>
<taxon idref="Polypodium arcanum"/>
<taxon idref="Polypodium rhodopleuron"/>
<taxon idref="Polypodium plesiosorum"/>
<taxon idref="Pleopeltis fraseri"/>
<taxon idref="Pleopeltis ensiformis"/>
<taxon idref="Pleopeltis muenchii"/>
<taxon idref="Pleopeltis myriolepis"/>
<taxon idref="Pleopeltis sanctae-rosae"/>
<taxon idref="Pleopeltis rosei"/>
<taxon idref="Pleopeltis rzedowskianum"/>
<taxon idref="Pleopeltis platylepis"/>
<taxon idref="Pleopeltis thyssanolepis"/>
<taxon idref="Pleopeltis crassinervata"/>
<taxon idref="Pleopeltis fructuosa"/>
<taxon idref="Pleopeltis intermedia"/>
<taxon idref="Pleopeltis wiesbaurii"/>
<taxon idref="Pleopeltis astrolepis"/>
<taxon idref="Pleopeltis macrocarpa"/>
<taxon idref="Pleopeltis angusta"/>
<taxon idref="Pleopeltis marginata"/>
<taxon idref="Pleopeltis christensenii"/>
<taxon idref="Pleopeltis desvauxii"/>
<taxon idref="Pleopeltis pleopeltifolia"/>
<taxon idref="Pleopeltis bradeorum"/>
<taxon idref="Pleopeltis furfuraceum"/>
<taxon idref="Pleopeltis friedrichsthalianum"/>
<taxon idref="Pleopeltis disjuncta"/>
<taxon idref="Pleopeltis polypodioides"/>
<taxon idref="Pleopeltis buchtienii"/>
<taxon idref="Pleopeltis monosora"/>
<taxon idref="Pleopeltis pycnocarpa"/>
<taxon idref="Pleurosoriopsis makinoi"/>
<taxon idref="Niphidium crassifolium"/>
<taxon idref="Campyloneurum latum"/>
<taxon idref="Campyloneurum brevifolium"/>
<taxon idref="Campyloneurum xalapense"/>
<taxon idref="Campyloneurum chlorolepis"/>
<taxon idref="Campyloneurum asplundii"/>
<taxon idref="Campyloneurum aphanophlebium"/>
<taxon idref="Campyloneurum angustifolium"/>
<taxon idref="Microgramma percussa"/>
<taxon idref="Microgramma tecta"/>
<taxon idref="Microgramma fuscopunctata"/>
<taxon idref="Microgramma squamulosa"/>
<taxon idref="Microgramma vacciniifolia"/>
<taxon idref="Microgramma baldwinii"/>
<taxon idref="Microgramma lycopodioides"/>
<taxon idref="Microgramma bifrons"/>
<taxon idref="Microgramma mauritiana"/>
<taxon idref="Microgramma sp."/>
<taxon idref="Microgramma nitida"/>
<taxon idref="Microgramma megalophylla"/>
<taxon idref="Polypodium chrysolepis"/>
<taxon idref="Serpocaulon triseriale"/>
<taxon idref="Serpocaulon attenuatum"/>
<taxon idref="Serpocaulon subandinum"/>
<taxon idref="Serpocaulon silvulae"/>
<taxon idref="Serpocaulon sessilifolium"/>
<taxon idref="Serpocaulon meniscifolium"/>
<taxon idref="Serpocaulon lasiopus"/>
<taxon idref="Serpocaulon catharinae"/>
<taxon idref="Serpocaulon wiesbaueri"/>
<taxon idref="Serpocaulon wagneri"/>
<taxon idref="Serpocaulon dissimile"/>
<taxon idref="Serpocaulon ptilorhizon"/>
<taxon idref="Serpocaulon loriciforme"/>
<taxon idref="Serpocaulon funckii"/>
<taxon idref="Serpocaulon fraxinifolium"/>
<taxon idref="Serpocaulon falcaria"/>
<taxon idref="Serpocaulon adnatum"/>
<taxon idref="Terpsichore lehmanniana"/>
<taxon idref="Terpsichore hanekeana"/>
<taxon idref="Terpsichore eggersii"/>
<taxon idref="Enterosora parietina"/>
<taxon idref="Grammitis bryophila"/>
<taxon idref="Grammitis melanoloma"/>
<taxon idref="Grammitis kyimbilensis"/>
<taxon idref="Cochlidium serrulatum"/>
<taxon idref="Cochlidium seminudum"/>
<taxon idref="Cochlidium rostratum"/>
<taxon idref="Cochlidium punctatum"/>
<taxon idref="Adenophorus tenellus"/>
<taxon idref="Adenophorus periens"/>
<taxon idref="Adenophorus pinnatifidus"/>
<taxon idref="Adenophorus oahuensis"/>
<taxon idref="Adenophorus tripinnatifidus"/>
<taxon idref="Adenophorus hymenophylloides"/>
<taxon idref="Adenophorus abietinus"/>
<taxon idref="Adenophorus tamariscinus"/>
<taxon idref="Adenophorus montanus"/>
<taxon idref="Alansmia senilis"/>
<taxon idref="Alansmia cultrata"/>
<taxon idref="Alansmia lanigera"/>
<taxon idref="Alansmia glandulifera"/>
<taxon idref="Leucotrichium mitchelliae"/>
<taxon idref="Leucotrichium pseudomitchelliae"/>
<taxon idref="Leucotrichium organense"/>
<taxon idref="Leucotrichium mortonii"/>
<taxon idref="Leucotrichium schenckii"/>
<taxon idref="Enterosora trifurcata"/>
<taxon idref="Enterosora percrassa"/>
<taxon idref="Ceradenia spixiana"/>
<taxon idref="Ceradenia kalbreyeri"/>
<taxon idref="Ceradenia jungermannioides"/>
<taxon idref="Ceradenia pilipes"/>
<taxon idref="Ceradenia fucoides"/>
<taxon idref="Chrysogrammitis musgraviana"/>
<taxon idref="Moranopteris longisetosa"/>
<taxon idref="Moranopteris hyalina"/>
<taxon idref="Moranopteris achilleifolia"/>
<taxon idref="Moranopteris zurquina"/>
<taxon idref="Moranopteris taenifolia"/>
<taxon idref="Scleroglossum sulcata"/>
<taxon idref="Ctenopteris repandula"/>
<taxon idref="Calymmodon luerssenianus"/>
<taxon idref="Calymmodon gracilis"/>
<taxon idref="Ctenopteris lasiostipes"/>
<taxon idref="Grammitis deplanchei"/>
<taxon idref="Notogrammitis heterophylla"/>
<taxon idref="Notogrammitis crassior"/>
<taxon idref="Notogrammitis pseudociliata"/>
<taxon idref="Grammitis ciliata"/>
<taxon idref="Notogrammitis billardierei"/>
<taxon idref="Ctenopteris nutans"/>
<taxon idref="Themelium conjunctisorum"/>
<taxon idref="Oreogrammitis dolichosora"/>
<taxon idref="Radiogrammitis hirtelloides"/>
<taxon idref="Oreogrammitis reinwardtioides"/>
<taxon idref="Oreogrammitis congener"/>
<taxon idref="Prosaptia alata"/>
<taxon idref="Prosaptia contigua"/>
<taxon idref="Prosaptia obliquata"/>
<taxon idref="Prosaptia rhodocarpa"/>
<taxon idref="Radiogrammitis havilandii"/>
<taxon idref="Radiogrammitis jagoriana"/>
<taxon idref="Radiogrammitis parva"/>
<taxon idref="Radiogrammitis holttumii"/>
<taxon idref="Oreogrammitis padangensis"/>
<taxon idref="Oreogrammitis knutsfordiana"/>
<taxon idref="Oreogrammitis hookeri"/>
<taxon idref="Oreogrammitis forbesiana"/>
<taxon idref="Ascogrammitis sp.2"/>
<taxon idref="Ascogrammitis pichinchensis"/>
<taxon idref="Ascogrammitis nana"/>
<taxon idref="Ascogrammitis anfractuosa"/>
<taxon idref="Ascogrammitis david-smithii"/>
<taxon idref="Ascogrammitis sp.1"/>
<taxon idref="Ascogrammitis pichinchae"/>
<taxon idref="Ascogrammitis dilatata"/>
<taxon idref="Mycopteris subtilis"/>
<taxon idref="Mycopteris semihirsuta"/>
<taxon idref="Mycopteris alsopteris"/>
<taxon idref="Mycopteris sp.2"/>
<taxon idref="Mycopteris taxifolia"/>
<taxon idref="Mycopteris sp.1"/>
<taxon idref="Galactodenia subscabra"/>
<taxon idref="Melpomene moniliformis"/>
<taxon idref="Melpomene melanosticta"/>
<taxon idref="Melpomene gracilis"/>
<taxon idref="Melpomene allosuroides"/>
<taxon idref="Stenogrammitis hildebrandtii"/>
<taxon idref="Stenogrammitis limula"/>
<taxon idref="Stenogrammitis hartii"/>
<taxon idref="Stenogrammitis pumila"/>
<taxon idref="Stenogrammitis prionodes"/>
<taxon idref="Stenogrammitis wittigiana"/>
<taxon idref="Stenogrammitis subcoriacea"/>
<taxon idref="Stenogrammitis oosora"/>
<taxon idref="Stenogrammitis saffordii"/>
<taxon idref="Stenogrammitis myosuroides"/>
<taxon idref="Lellingeria sp.1"/>
<taxon idref="Lellingeria hirsuta"/>
<taxon idref="Lellingeria suspensa"/>
<taxon idref="Lellingeria phlegmaria"/>
<taxon idref="Lellingeria dissimulans"/>
<taxon idref="Lellingeria depressa"/>
<taxon idref="Lellingeria brevistipes"/>
<taxon idref="Lellingeria simacensis"/>
<taxon idref="Lellingeria isidrensis"/>
<taxon idref="Lellingeria kaieteura"/>
<taxon idref="Lellingeria tenuicula"/>
<taxon idref="Lellingeria randallii"/>
<taxon idref="Lellingeria melanotrichia"/>
<taxon idref="Lellingeria pseudocapillaris"/>
<taxon idref="Lellingeria itatimensis"/>
<taxon idref="Lellingeria apiculata"/>
<taxon idref="Lellingeria sp.2"/>
<taxon idref="Lellingeria subsessilis"/>
<taxon idref="Lellingeria flagellipinnata"/>		
		</taxa>
		<taxa id="group80">
<taxon idref="Azolla rubra"/>
<taxon idref=" Azolla filiculoides"/>
<taxon idref="Azolla pinnata"/>
<taxon idref="Azolla nilotica"/>
<taxon idref="Salvinia natans"/>
<taxon idref="Salvinia oblongifolia"/>
<taxon idref="Salvinia molesta"/>
<taxon idref="Salvinia minima"/>
<taxon idref="Salvinia cucullata"/>
<taxon idref="Regnellidium diphyllum"/>
<taxon idref="Pilularia novae-hollandiae"/>
<taxon idref="Pilularia globulifera"/>
<taxon idref="Marsilea mutica"/>
<taxon idref="Marsilea crotophora"/>
<taxon idref="Marsilea vera"/>
<taxon idref="Marsilea drummondii"/>
<taxon idref="Marsilea nubica"/>
<taxon idref="Marsilea gibba"/>
<taxon idref="Marsilea crenata"/>		
		</taxa>
		<taxa id="group81">
<taxon idref="Azolla rubra"/>
<taxon idref=" Azolla filiculoides"/>
<taxon idref="Azolla pinnata"/>
<taxon idref="Azolla nilotica"/>
<taxon idref="Salvinia natans"/>
<taxon idref="Salvinia oblongifolia"/>
<taxon idref="Salvinia molesta"/>
<taxon idref="Salvinia minima"/>
<taxon idref="Salvinia cucullata"/>		
		</taxa>
		<taxa id="Azolla">
<taxon idref="Azolla rubra"/>
<taxon idref=" Azolla filiculoides"/>
<taxon idref="Azolla pinnata"/>
<taxon idref="Azolla nilotica"/>		
		</taxa>
		<taxa id="sectionAzolla">
<taxon idref="Azolla rubra"/>
<taxon idref=" Azolla filiculoides"/>		
		</taxa>
		<taxa id="group84">
<taxon idref="Azolla pinnata"/>
<taxon idref="Azolla nilotica"/>		
		</taxa>
		<taxa id="group85">
<taxon idref="Salvinia natans"/>
<taxon idref="Salvinia oblongifolia"/>
<taxon idref="Salvinia molesta"/>
<taxon idref="Salvinia minima"/>
<taxon idref="Salvinia cucullata"/>		
		</taxa>
		<taxa id="group86">
<taxon idref="Salvinia oblongifolia"/>
<taxon idref="Salvinia molesta"/>
<taxon idref="Salvinia minima"/>
<taxon idref="Salvinia cucullata"/>			
		</taxa>
		<taxa id="Marsileaceae">
<taxon idref="Regnellidium diphyllum"/>
<taxon idref="Pilularia novae-hollandiae"/>
<taxon idref="Pilularia globulifera"/>
<taxon idref="Marsilea mutica"/>
<taxon idref="Marsilea crotophora"/>
<taxon idref="Marsilea vera"/>
<taxon idref="Marsilea drummondii"/>
<taxon idref="Marsilea nubica"/>
<taxon idref="Marsilea gibba"/>
<taxon idref="Marsilea crenata"/>		
		</taxa>
		<taxa id="Regnellidium">
<taxon idref="Regnellidium diphyllum"/>
<taxon idref="Pilularia novae-hollandiae"/>
<taxon idref="Pilularia globulifera"/>		
		</taxa>
		<taxa id="group89">
<taxon idref="Pilularia novae-hollandiae"/>
<taxon idref="Pilularia globulifera"/>		
		</taxa>
		<taxa id="Marsilea">
<taxon idref="Marsilea mutica"/>
<taxon idref="Marsilea crotophora"/>
<taxon idref="Marsilea vera"/>
<taxon idref="Marsilea drummondii"/>
<taxon idref="Marsilea nubica"/>
<taxon idref="Marsilea gibba"/>
<taxon idref="Marsilea crenata"/>		
		</taxa>
		<taxa id="group91">
<taxon idref="Marsilea mutica"/>
<taxon idref="Marsilea crotophora"/>		
		</taxa>
		<taxa id="group92">
<taxon idref="Marsilea vera"/>
<taxon idref="Marsilea drummondii"/>
<taxon idref="Marsilea nubica"/>
<taxon idref="Marsilea gibba"/>
<taxon idref="Marsilea crenata"/>		
		</taxa>
		<taxa id="group93">
<taxon idref="Metaxya rostrata"/>
<taxon idref="Cibotium schiedei"/>
<taxon idref="Cibotium glaucum"/>
<taxon idref="Cibotium barometz"/>
<taxon idref="Lophosoria quadripinnata"/>
<taxon idref="Dicksonia thyrsopteroides"/>
<taxon idref="Dicksonia antarctica"/>
<taxon idref="Calochlaena villosa"/>
<taxon idref="Calochlaena straminea"/>
<taxon idref="Thyrsopteris elegans"/>
<taxon idref="Loxsomopsis pearcei"/>
<taxon idref="Loxsoma cunninghamii"/>
<taxon idref="Culcita macrocarpa"/>
<taxon idref="Culcita coniifolia"/>
<taxon idref="Plagiogyria semicordata"/>
<taxon idref="Plagiogyria matsumureana"/>
<taxon idref="Plagiogyria japonica"/>
<taxon idref="Plagiogyria euphlebia"/>
<taxon idref="Sphaeropteris celebica"/>
<taxon idref="Sphaeropteris capitata"/>
<taxon idref="Sphaeropteris horrida"/>
<taxon idref="Sphaeropteris robusta"/>
<taxon idref="Sphaeropteris medullaris"/>
<taxon idref="Gymnosphaera capensis"/>
<taxon idref="Gymnosphaera salvinii"/>
<taxon idref="Gymnosphaera ramispina"/>
<taxon idref="Gymnosphaera podophylla"/>
<taxon idref="Gymnosphaera klossii"/>
<taxon idref="Alsophila stelligera"/>
<taxon idref="Alsophila hooglandii"/>
<taxon idref="Alsophila foersteri"/>
<taxon idref="Alsophila dregei"/>
<taxon idref="Alsophila cuspidata"/>
<taxon idref="Alsophila bryophila"/>
<taxon idref="Cyathea parvula"/>
<taxon idref="Cyathea poeppigii"/>
<taxon idref="Cyathea arborea"/>
<taxon idref="Cyathea howeana"/>
<taxon idref="Cyathea alata"/>
<taxon idref="Cyathea dejecta"/>
<taxon idref="Cyathea horrida"/>
<taxon idref="Cyathea senilis"/>
<taxon idref="Cyathea multiflora"/>
<taxon idref="Lonchitis hirsuta"/>
<taxon idref="Odontosoria chinensis"/>
<taxon idref="Odontosoria biflora"/>
<taxon idref="Odontosoria aculeata"/>
<taxon idref="Sphenomeris clavata"/>
<taxon idref="Osmolindsaea odorata"/>
<taxon idref="Osmolindsaea japonica"/>
<taxon idref="Nesolindsaea kirkii"/>
<taxon idref="Tapeinidium moorei"/>
<taxon idref="Tapeinidium pinnatum"/>
<taxon idref="Tapeinidium luzonicum"/>
<taxon idref="Lindsaea plicata"/>
<taxon idref="Lindsaea parasitica"/>
<taxon idref="Lindsaea multisora"/>
<taxon idref="Lindsaea rufa"/>
<taxon idref="Lindsaea imrayana"/>
<taxon idref="Lindsaea botrychioides"/>
<taxon idref="Lindsaea stricta"/>
<taxon idref="Lindsaea quadrangularis"/>
<taxon idref="Lindsaea ensifolia"/>
<taxon idref="Lindsaea blotiana"/>
<taxon idref="Cystodium sorbifolium"/>
<taxon idref="Saccoloma elegans"/>
<taxon idref="Saccoloma inaequale"/>
<taxon idref="Saccoloma brasiliense"/>
<taxon idref="Monachosorum henryi"/>
<taxon idref="Hypolepis tenuifolia"/>
<taxon idref="Pteridium esculentum"/>
<taxon idref="Pteridium aquilinum"/>
<taxon idref="Paesia scaberula"/>
<taxon idref="Histiopteris incisa"/>
<taxon idref="Blotiella pubescens"/>
<taxon idref="Leptolepia novae-zelandiae"/>
<taxon idref="Leptolepia nom.nov."/>
<taxon idref="Dennstaedtia scabra"/>
<taxon idref="Dennstaedtia punctilobula"/>
<taxon idref="Microlepia speluncae"/>
<taxon idref="Microlepia szechuanica"/>
<taxon idref="Microlepia platyphylla"/>
<taxon idref="Ceratopteris thalictroides"/>
<taxon idref="Ceratopteris richardii"/>
<taxon idref="Acrostichum danaeifolium"/>
<taxon idref="Acrostichum aureum"/>
<taxon idref="Llavea cordifolia"/>
<taxon idref="Cryptogramma crispa"/>
<taxon idref="Coniogramme japonica"/>
<taxon idref="Coniogramme fraxinea"/>
<taxon idref="Onychium japonicum"/>
<taxon idref="Actiniopteris dimorpha"/>
<taxon idref="Anogramma leptophylla"/>
<taxon idref="Anogramma guatemalensis"/>
<taxon idref="Pityrogramma chaerophylla"/>
<taxon idref="Pityrogramma calomelanos"/>
<taxon idref="Pityrogramma austroamericana"/>
<taxon idref="Pterozonium brevifrons"/>
<taxon idref="Tryonia myriophylla"/>
<taxon idref="Jamesonia flexuosa"/>
<taxon idref="Jamesonia canescens"/>
<taxon idref="Jamesonia verticalis"/>
<taxon idref="Jamesonia cheilanthoides"/>
<taxon idref="Pteris vittata"/>
<taxon idref="Pteris platyzomopsis"/>
<taxon idref="Pteris tremula"/>
<taxon idref="Pteris quadriaurita"/>
<taxon idref="Pteris fauriei"/>
<taxon idref="Pteris ensiformis"/>
<taxon idref="Pteris praestantissima"/>
<taxon idref="Pteris propinqua"/>
<taxon idref="Pteris multifida"/>
<taxon idref="Pteris cretica"/>
<taxon idref="Pteris comans"/>
<taxon idref="Pteris arborea"/>
<taxon idref="Pteris pallens"/>
<taxon idref="Adiantum tenerum"/>
<taxon idref="Adiantum malesianum"/>
<taxon idref="Adiantum capillus-veneris"/>
<taxon idref="Adiantum pedatum"/>
<taxon idref="Adiantum tetraphyllum"/>
<taxon idref="Adiantum argutum"/>
<taxon idref="Adiantum peruvianum"/>
<taxon idref="Adiantum adiantoides"/>
<taxon idref="Adiantum formosum"/>
<taxon idref="Adiantum raddianum"/>
<taxon idref="Adiantum hispidulum"/>
<taxon idref="Adiantum aethiopicum"/>
<taxon idref="Adiantum viridescens"/>
<taxon idref="Adiantum diaphanum"/>
<taxon idref="Rheopteris cheesmaniae"/>
<taxon idref="Antrophyum latifolium"/>
<taxon idref="Vittaria graminifolia"/>
<taxon idref="Vittaria lineata"/>
<taxon idref="Polytaenium cajenense"/>
<taxon idref="Polytaenium citrifolium"/>
<taxon idref="Radiovittaria gardneriana"/>
<taxon idref="Hecistopteris pumila"/>
<taxon idref="Haplopteris volkensii"/>
<taxon idref="Haplopteris graminea"/>
<taxon idref="Haplopteris taeniophylla"/>
<taxon idref="Haplopteris elongata"/>
<taxon idref="Calciphilopteris ludens"/>
<taxon idref="Bommeria hispida"/>
<taxon idref="Bommeria ehrenbergiana"/>
<taxon idref="Myriopteris alabamensis"/>
<taxon idref="Myriopteris wrightii"/>
<taxon idref="Myriopteris pringlei"/>
<taxon idref="Myriopteris lanosa"/>
<taxon idref="Mildella intramarginalis"/>
<taxon idref="Myriopteris aurea"/>
<taxon idref="Myriopteris lendigera"/>
<taxon idref="Myriopteris newberryi"/>
<taxon idref="Myriopteris covillei"/>
<taxon idref="Myriopteris myriophylla"/>
<taxon idref="Myriopteris rufa"/>
<taxon idref="Argyrochosma limitanea"/>
<taxon idref="Argyrochosma incana"/>
<taxon idref="Argyrochosma jonesii"/>
<taxon idref="Argyrochosma fendleri"/>
<taxon idref="Pellaea breweri"/>
<taxon idref="Pellaea marantae"/>
<taxon idref="Pellaea sinuata"/>
<taxon idref="Pellaea cochisensis"/>
<taxon idref="Pellaea truncata"/>
<taxon idref="Pellaea atropurpurea"/>
<taxon idref="Pellaea intermedia"/>
<taxon idref="Pellaea andromedifolia"/>
<taxon idref="Pellaea rotundifolia"/>
<taxon idref="Pellaea sargentii"/>
<taxon idref="Pellaea vestita"/>
<taxon idref="Pellaea bipinnata"/>
<taxon idref="Pentagramma triangularis"/>
<taxon idref="Allosorus nitidulus"/>
<taxon idref="Allosorus argenteus"/>
<taxon idref="Allosorus farinosus"/>
<taxon idref="Gaga arizonica"/>
<taxon idref="Aspidotis densa"/>
<taxon idref="Aspidotis californica"/>
<taxon idref="Hemionitis palmata"/>
<taxon idref="Hemionitis arifolia"/>
<taxon idref="Cheilanthes sieberi"/>
<taxon idref="Cheilanthes lasiophylla"/>
<taxon idref="Cheilanthes distans"/>
<taxon idref="Doryopteris viridis"/>
<taxon idref="Adiantopsis radiata"/>
<taxon idref="Doryopteris gleichenioides"/>
<taxon idref="Doryopteris rediviva"/>
<taxon idref="Doryopteris sagittifolia"/>
<taxon idref="Doryopteris nobilis"/>
<taxon idref="Notholaena standleyi"/>
<taxon idref="Cheiloplecton rigidum"/>
<taxon idref="Notholaena leucopoda"/>
<taxon idref="Notholaena aurea"/>
<taxon idref="Notholaena brachypus"/>
<taxon idref="Notholaena aurantiaca"/>
<taxon idref="Notholaena rosei"/>
<taxon idref="Notholaena grayi"/>
<taxon idref="Notholaena trichomanoides"/>
<taxon idref="Notholaena schaffneri"/>
<taxon idref="Notholaena rigida"/>
<taxon idref="Notholaena aschenborniana"/>
<taxon idref="Notholaena greggii"/>
<taxon idref="Notholaena lemmonii"/>
<taxon idref="Notholaena californica"/>
<taxon idref="Notholaena sulphurea"/>
<taxon idref="Notholaena neglecta"/>
<taxon idref="Notholaena candida"/>
<taxon idref="Notholaena bryopoda"/>
<taxon idref="Rhachidosorus pulcher"/>
<taxon idref="Homalosorus pycnocarpos"/>
<taxon idref="Diplaziopsis javanica"/>
<taxon idref="Gymnocarpium remotepinnatum"/>
<taxon idref="Gymnocarpium oyamense"/>
<taxon idref="Gymnocarpium dryopteris"/>
<taxon idref="Cystopteris fragilis"/>
<taxon idref="Acystopteris taiwaniana"/>
<taxon idref="Acystopteris japonica"/>
<taxon idref="Hemidictyum marginatum"/>
<taxon idref="Hymenasplenium laetum"/>
<taxon idref="Hymenasplenium cheilosorum"/>
<taxon idref="Hymenasplenium unilaterale"/>
<taxon idref="Hymenasplenium excisum"/>
<taxon idref="Asplenium tricholepis"/>
<taxon idref="Asplenium juglandifolium"/>
<taxon idref="Asplenium cuspidatum"/>
<taxon idref="Asplenium rigidum"/>
<taxon idref="Asplenium auritum"/>
<taxon idref="Asplenium scolopendrium"/>
<taxon idref="Asplenium aureum"/>
<taxon idref="Asplenium ritoense"/>
<taxon idref="Asplenium wrightii"/>
<taxon idref="Asplenium bullatum"/>
<taxon idref="Asplenium ruta-muraria"/>
<taxon idref="Asplenium hispanicum"/>
<taxon idref="Asplenium cuneifolium"/>
<taxon idref="Asplenium adiantum-nigrum"/>
<taxon idref="Asplenium contiguum"/>
<taxon idref="Asplenium protensum"/>
<taxon idref="Asplenium praemorsum"/>
<taxon idref="Asplenium planicaule"/>
<taxon idref="Asplenium cuneatiforme"/>
<taxon idref="Asplenium polyodon"/>
<taxon idref="Asplenium affine"/>
<taxon idref="Asplenium simplicifrons"/>
<taxon idref="Asplenium nidus"/>
<taxon idref="Asplenium bulbiferum"/>
<taxon idref="Asplenium australasicum"/>
<taxon idref="Asplenium angustum"/>
<taxon idref="Asplenium prolongatum"/>
<taxon idref="Asplenium tenerum"/>
<taxon idref="Asplenium formosae"/>
<taxon idref="Asplenium theciferum"/>
<taxon idref="Asplenium sandersonii"/>
<taxon idref="Asplenium gemmiferum"/>
<taxon idref="Asplenium feei"/>
<taxon idref="Asplenium elliottii"/>
<taxon idref="Asplenium shuttleworthianum"/>
<taxon idref="Asplenium lamprophyllum"/>
<taxon idref="Asplenium difforme"/>
<taxon idref="Asplenium anisophyllum"/>
<taxon idref="Asplenium surrogatum"/>
<taxon idref="Asplenium hookerianum"/>
<taxon idref="Asplenium obtusatum"/>
<taxon idref="Asplenium viellardii"/>
<taxon idref="Asplenium lucidum"/>
<taxon idref="Asplenium flabellifolium"/>
<taxon idref="Asplenium fissum"/>
<taxon idref="Asplenium dielmannii"/>
<taxon idref="Asplenium viride"/>
<taxon idref="Asplenium normale"/>
<taxon idref="Asplenium hobdyi"/>
<taxon idref="Asplenium trichomanes"/>
<taxon idref="Asplenium formosum"/>
<taxon idref="Asplenium resiliens"/>
<taxon idref="Asplenium heterochroum"/>
<taxon idref="Asplenium monanthes"/>
<taxon idref="Asplenium hallbergii"/>
<taxon idref="Asplenium marinum"/>
<taxon idref="Asplenium abscissum"/>
<taxon idref="Asplenium fragile"/>
<taxon idref="Asplenium pteropus"/>
<taxon idref="Asplenium alatum"/>
<taxon idref="Asplenium myriophyllum"/>
<taxon idref="Asplenium cristatum"/>
<taxon idref="Asplenium erectum"/>
<taxon idref="Asplenium lunulatum"/>
<taxon idref="Asplenium harpeodes"/>
<taxon idref="Asplenium jahandiezii"/>
<taxon idref="Asplenium cordatum"/>
<taxon idref="Asplenium varians"/>
<taxon idref="Asplenium yunnanense"/>
<taxon idref="Asplenium laciniatum"/>
<taxon idref="Asplenium hemionitis"/>
<taxon idref="Asplenium rhizophyllum"/>
<taxon idref="Asplenium platyneuron"/>
<taxon idref="Asplenium fontanum"/>
<taxon idref="Asplenium incisum"/>
<taxon idref="Asplenium forisiense"/>
<taxon idref="Woodsia polystichoides"/>
<taxon idref="Woodsia ilvensis"/>
<taxon idref="Woodsia obtusa"/>
<taxon idref="Woodsia manchuriensis"/>
<taxon idref="Deparia unifurcata"/>
<taxon idref="Deparia petersenii"/>
<taxon idref="Deparia lancea"/>
<taxon idref="Deparia bonincola"/>
<taxon idref="Athyrium nipponicum"/>
<taxon idref="Athyrium decurrentialatum"/>
<taxon idref="Athyrium filix-femina"/>
<taxon idref="Athyrium yokoscense"/>
<taxon idref="Athyrium otophorum"/>
<taxon idref="Diplazium wichurae"/>
<taxon idref="Diplazium okudairai"/>
<taxon idref="Diplazium plantaginifolium"/>
<taxon idref="Diplazium cristatum"/>
<taxon idref="Diplazium bombonasae"/>
<taxon idref="Diplazium proliferum"/>
<taxon idref="Diplazium legalloi"/>
<taxon idref="Diplazium centripetale"/>
<taxon idref="Diplazium virescens"/>
<taxon idref="Diplazium hachijoense"/>
<taxon idref="Diplazium dilatatum"/>
<taxon idref="Onocleopsis hintonii"/>
<taxon idref="Matteuccia struthiopteris"/>
<taxon idref="Onoclea sensibilis var interrupta"/>
<taxon idref="Onoclea sensibilis"/>
<taxon idref="Woodwardia areolata"/>
<taxon idref="Woodwardia virginica"/>
<taxon idref="Woodwardia kempii"/>
<taxon idref="Woodwardia japonica"/>
<taxon idref="Woodwardia prolifera"/>
<taxon idref="Woodwardia unigemmata"/>
<taxon idref="Woodwardia fimbriata"/>
<taxon idref="Telmatoblechnum serrulatum"/>
<taxon idref="Stenochlaena tenuifolia"/>
<taxon idref="Stenochlaena milnei"/>
<taxon idref="Salpichlaena thalassica"/>
<taxon idref="Salpichlaena volubilis"/>
<taxon idref="Salpichlaena hookeriana"/>
<taxon idref="Blechnum insigne"/>
<taxon idref="Blechnum cyatheoides"/>
<taxon idref="Blechnum orientale"/>
<taxon idref="Blechnum spicant"/>
<taxon idref="Blechnum nom.nov."/>
<taxon idref="Blechnum neglectum"/>
<taxon idref="Blechnum medium"/>
<taxon idref="Blechnum brasiliense"/>
<taxon idref="Blechnum schomburgkii"/>
<taxon idref="Blechnum polypodioides"/>
<taxon idref="Blechnum occidentale"/>
<taxon idref="Macrothelypteris torresiana"/>
<taxon idref="Pseudophegopteris aurita"/>
<taxon idref="Pseudophegopteris cruciata"/>
<taxon idref="Phegopteris decursivepinnata"/>
<taxon idref="Phegopteris hexagonoptera"/>
<taxon idref="Phegopteris connectilis"/>
<taxon idref="Thelypteris palustris"/>
<taxon idref="Thelypteris seemannii"/>
<taxon idref="Thelypteris uraiensis"/>
<taxon idref="Thelypteris dayi"/>
<taxon idref="Thelypteris noveboracensis"/>
<taxon idref="Thelypteris oligocarpa"/>
<taxon idref="Thelypteris consanguinea"/>
<taxon idref="Thelypteris limbosperma"/>
<taxon idref="Thelypteris glandulosa"/>
<taxon idref="Thelypteris clypeolutata"/>
<taxon idref="Thelypteris pozoi"/>
<taxon idref="Thelypteris griffithii"/>
<taxon idref="Thelypteris poiteana"/>
<taxon idref="Thelypteris gemmulifera"/>
<taxon idref="Thelypteris abrupta"/>
<taxon idref="Thelypteris reticulata"/>
<taxon idref="Thelypteris interrupta"/>
<taxon idref="Thelypteris ovata"/>
<taxon idref="Thelypteris ecallosa"/>
<taxon idref="Thelypteris erubescens"/>
<taxon idref="Thelypteris longissima"/>
<taxon idref="Thelypteris simplex"/>
<taxon idref="Thelypteris dentata"/>
<taxon idref="Thelypteris affinis"/>
<taxon idref="Thelypteris xylodes"/>
<taxon idref="Thelypteris esquirolii"/>
<taxon idref="Thelypteris taiwanensis"/>
<taxon idref="Thelypteris ciliata"/>
<taxon idref="Thelypteris opulenta"/>
<taxon idref="Didymochlaena truncatula"/>
<taxon idref="Hypodematium crenatum"/>
<taxon idref="Leucostegia pallida"/>
<taxon idref="Leucostegia immersa"/>
<taxon idref="Stigmatopteris longicaudata"/>
<taxon idref="Stigmatopteris lechleri"/>
<taxon idref="Polystichopsis chaerophylloides"/>
<taxon idref="Polybotrya sessilisora"/>
<taxon idref="Polybotrya cervina"/>
<taxon idref="Maxonia apiifolia"/>
<taxon idref="Polybotrya caudata"/>
<taxon idref="Polybotrya alfredii"/>
<taxon idref="Polybotrya trianae"/>
<taxon idref="Polybotrya guianensis"/>
<taxon idref="Parapolystichum glabellum"/>
<taxon idref="Parapolystichum effusum"/>
<taxon idref="Rumohra adiantiformis"/>
<taxon idref="Megalastrum subincisum"/>
<taxon idref="Lastreopsis subrecedens"/>
<taxon idref="Lastreopsis hispida"/>
<taxon idref="Pleocnemia rufinervis"/>
<taxon idref="Bolbitis auriculata"/>
<taxon idref="Bolbitis heteroclita"/>
<taxon idref="Bolbitis appendiculata"/>
<taxon idref="Teratophyllum wilkesianum"/>
<taxon idref="Lomagramma matthewii"/>
<taxon idref="Mickelia guianensis"/>
<taxon idref="Mickelia nicotianifolia"/>
<taxon idref="Elaphoglossum amygdalifolium"/>
<taxon idref="Elaphoglossum crassifolium"/>
<taxon idref="Elaphoglossum lingua"/>
<taxon idref="Elaphoglossum minutum"/>
<taxon idref="Elaphoglossum glabellum"/>
<taxon idref="Elaphoglossum callifolium"/>
<taxon idref="Elaphoglossum lechlerianum"/>
<taxon idref="Elaphoglossum flaccidum"/>
<taxon idref="Elaphoglossum andicola"/>
<taxon idref="Elaphoglossum peltatum"/>
<taxon idref="Elaphoglossum tripartitum"/>
<taxon idref="Elaphoglossum deltoides"/>
<taxon idref="Elaphoglossum paleaceum"/>
<taxon idref="Elaphoglossum heterolepis"/>
<taxon idref="Elaphoglossum burchellii"/>
<taxon idref="Elaphoglossum piloselloides"/>
<taxon idref="Elaphoglossum aubertii"/>
<taxon idref="Elaphoglossum samoense"/>
<taxon idref="Elaphoglossum papillosum"/>
<taxon idref="Elaphoglossum lonchophyllum"/>
<taxon idref="Elaphoglossum crinitum"/>
<taxon idref="Elaphoglossum hybridum"/>
<taxon idref="Elaphoglossum erinaceum"/>
<taxon idref="Ctenitis sloanei"/>
<taxon idref="Ctenitis submarginalis"/>
<taxon idref="Ctenitis refulgens"/>
<taxon idref="Ctenitis decurrentipinnata"/>
<taxon idref="Ctenitis rhodolepis"/>
<taxon idref="Ctenitis eatonii"/>
<taxon idref="Phanerophlebia nobilis"/>
<taxon idref="Cyrtomium urophyllum"/>
<taxon idref="Cyrtomium nephrolepioides"/>
<taxon idref="Cyrtomium macrophyllum"/>
<taxon idref="Cyrtomium fortunei"/>
<taxon idref="Cyrtomium falcatum"/>
<taxon idref="Polystichum acutidens"/>
<taxon idref="Polystichum craspedosorum"/>
<taxon idref="Polystichum tripteron"/>
<taxon idref="Polystichum conjunctum"/>
<taxon idref="Polystichum tonkinense"/>
<taxon idref="Polystichum omeiense"/>
<taxon idref="Polystichum fraxinellum"/>
<taxon idref="Polystichum caducum"/>
<taxon idref="Polystichum luctuosum"/>
<taxon idref="Polystichum neolobatum"/>
<taxon idref="Polystichum hillebrandii"/>
<taxon idref="Polystichum transkeiense"/>
<taxon idref="Polystichum munitum"/>
<taxon idref="Polystichum lemmonii"/>
<taxon idref="Polystichum yunnanense"/>
<taxon idref="Polystichum setiferum"/>
<taxon idref="Polystichum glaciale"/>
<taxon idref="Polystichum capillipes"/>
<taxon idref="Polystichum eximium"/>
<taxon idref="Polystichum hookerianum"/>
<taxon idref="Arachniodes superba"/>
<taxon idref="Arachniodes blinii"/>
<taxon idref="Arachniodes rhomboides"/>
<taxon idref="Arachniodes centrochinensis"/>
<taxon idref="Arachniodes quadripinnata"/>
<taxon idref="Arachniodes amoena"/>
<taxon idref="Arachniodes denticulata"/>
<taxon idref="Arachniodes cavaleri"/>
<taxon idref="Arachniodes miqueliana"/>
<taxon idref="Arachniodes standishii"/>
<taxon idref="Arachniodes festina"/>
<taxon idref="Arachniodes simplicior"/>
<taxon idref="Arachniodes speciosa"/>
<taxon idref="Arachniodes aristata"/>
<taxon idref="Arachniodes chinensis"/>
<taxon idref="Arachniodes caudata"/>
<taxon idref="Dryopteris goldiana"/>
<taxon idref="Dryopteris expansa"/>
<taxon idref="Dryopteris sparsa"/>
<taxon idref="Dryopteris maximowiczii"/>
<taxon idref="Dryopteris nodosa"/>
<taxon idref="Dryopteris wallichiana"/>
<taxon idref="Dryopteris uniformis"/>
<taxon idref="Dryopteris marginalis"/>
<taxon idref="Dryopteris sieboldii"/>
<taxon idref="Dryopteris neolacera"/>
<taxon idref="Dryopteris filix-mas"/>
<taxon idref="Dryopteris crassirhizoma"/>
<taxon idref="Dryopteris aemula"/>
<taxon idref="Dryopteris hookeriana"/>
<taxon idref="Dryopteris annamensis"/>
<taxon idref="Dryopteris hendersonii"/>
<taxon idref="Dryopteris squamiseta"/>
<taxon idref="Dryopteris pacifica"/>
<taxon idref="Dryopteris labordei"/>
<taxon idref="Dryopteris erythrosora"/>
<taxon idref="Dryopteris mariformis"/>
<taxon idref="Dryopteris heterolaena"/>
<taxon idref="Dryopteris bissetiana"/>
<taxon idref="Dryopteris sacrosancta"/>
<taxon idref="Dryopteris hasseltii"/>
<taxon idref="Dryopteris diffracta"/>
<taxon idref="Cyclopeltis semicordata"/>
<taxon idref="Cyclopeltis crenata"/>
<taxon idref="Dracoglossum plantagineum"/>
<taxon idref="Lomariopsis sorbifolia"/>
<taxon idref="Lomariopsis japurensis"/>
<taxon idref="Lomariopsis pollicina"/>
<taxon idref="Lomariopsis spectabilis"/>
<taxon idref="Lomariopsis sp."/>
<taxon idref="Nephrolepis rivularis"/>
<taxon idref="Nephrolepis undulata"/>
<taxon idref="Nephrolepis lauterbachii"/>
<taxon idref="Nephrolepis exaltata"/>
<taxon idref="Nephrolepis abrupta"/>
<taxon idref="Nephrolepis davalliae"/>
<taxon idref="Nephrolepis cordifolia"/>
<taxon idref="Nephrolepis falcata"/>
<taxon idref="Nephrolepis hirsutula"/>
<taxon idref="Nephrolepis davallioides"/>
<taxon idref="Arthropteris parallela"/>
<taxon idref="Arthropteris paucivenia"/>
<taxon idref="Arthropteris palisotii"/>
<taxon idref="Pteridrys lofouensis"/>
<taxon idref="Triplophyllum funestum"/>
<taxon idref="Tectaria decurrens"/>
<taxon idref="Tectaria subtriphylla"/>
<taxon idref="Tectaria devexa"/>
<taxon idref="Tectaria zeilanica"/>
<taxon idref="Tectaria variolosa"/>
<taxon idref="Tectaria harlandii"/>
<taxon idref="Tectaria nayarii"/>
<taxon idref="Tectaria fuscipes"/>
<taxon idref="Tectaria apiifolia"/>
<taxon idref="Tectaria trifoliata"/>
<taxon idref="Tectaria incisa"/>
<taxon idref="Tectaria prolifera"/>
<taxon idref="Tectaria fimbriata"/>
<taxon idref="Oleandra pistillaris"/>
<taxon idref="Oleandra articulata"/>
<taxon idref="Davallia hymenophylloides"/>
<taxon idref="Davallia epiphylla"/>
<taxon idref="Davallia divaricata"/>
<taxon idref="Davallia hirsuta"/>
<taxon idref="Davallia burbidgei"/>
<taxon idref="Davallia yunnanensis"/>
<taxon idref="Davallia pulchra"/>
<taxon idref="Davallia clarkei"/>
<taxon idref="Davallia perdurans"/>
<taxon idref="Davallia polypodioides"/>
<taxon idref="Davallia corniculata"/>
<taxon idref="Davallia melanophlebia"/>
<taxon idref="Davallia parvula"/>
<taxon idref="Davallia repens"/>
<taxon idref="Davallia triphylla"/>
<taxon idref="Davallia trichomanoides"/>
<taxon idref="Davallia tasmanii"/>
<taxon idref="Davallia solida"/>
<taxon idref="Davallia plumosa"/>
<taxon idref="Davallia mariesii"/>
<taxon idref="Davallia griffithiana"/>
<taxon idref="Davallia pyxidata"/>
<taxon idref="Davallia fejeensis"/>
<taxon idref="Dictymia mckeei"/>
<taxon idref="Dictymia brownii"/>
<taxon idref="Loxogramme abyssinica"/>
<taxon idref="Loxogramme salicifolia"/>
<taxon idref="Loxogramme grammitoides"/>
<taxon idref="Loxogramme dictyopteris"/>
<taxon idref="Loxogramme avenia"/>
<taxon idref="Synammia intermedia"/>
<taxon idref="Synammia feuillei"/>
<taxon idref="Selliguea laciniata"/>
<taxon idref="Selliguea dareiformis"/>
<taxon idref="Arthromeris wallichiana"/>
<taxon idref="Arthromeris lehmannii"/>
<taxon idref="Selliguea plantaginea"/>
<taxon idref="Selliguea heterocarpa"/>
<taxon idref="Selliguea lanceolata"/>
<taxon idref="Selliguea enervis"/>
<taxon idref="Selliguea hellwigii"/>
<taxon idref="Selliguea triloba"/>
<taxon idref="Selliguea brachypodia"/>
<taxon idref="Drynaria sagitta"/>
<taxon idref="Drynaria volkensii"/>
<taxon idref="Drynaria laurentii"/>
<taxon idref="Drynaria rigidula"/>
<taxon idref="Drynaria sparsisora"/>
<taxon idref="Drynaria bonii"/>
<taxon idref="Drynaria pilosa"/>
<taxon idref="Drynaria meyeniana"/>
<taxon idref="Drynaria sinica"/>
<taxon idref="Drynaria mollis"/>
<taxon idref="Drynaria coronans"/>
<taxon idref="Drynaria novoguineensis"/>
<taxon idref="Drynaria nom.nov."/>
<taxon idref="Drynaria drynarioides"/>
<taxon idref="Drynaria acuminata"/>
<taxon idref="Drynaria splendens"/>
<taxon idref="Drynaria sp."/>
<taxon idref="Pyrrosia subfurfuracea"/>
<taxon idref="Pyrrosia polydactyla"/>
<taxon idref="Pyrrosia linearifolia"/>
<taxon idref="Pyrrosia assimilis"/>
<taxon idref="Pyrrosia christii"/>
<taxon idref="Pyrrosia angustata"/>
<taxon idref="Pyrrosia niphoboloides"/>
<taxon idref="Pyrrosia piloselloides"/>
<taxon idref="Pyrrosia lingua"/>
<taxon idref="Pyrrosia foveolata"/>
<taxon idref="Pyrrosia serpens"/>
<taxon idref="Pyrrosia rupestris"/>
<taxon idref="Pyrrosia longifolia"/>
<taxon idref="Pyrrosia rasamalae"/>
<taxon idref="Pyrrosia nuda"/>
<taxon idref="Platycerium ridleyi"/>
<taxon idref="Platycerium holttumii"/>
<taxon idref="Platycerium andinum"/>
<taxon idref="Platycerium alcicorne"/>
<taxon idref="Platycerium hillii"/>
<taxon idref="Platycerium veitchii"/>
<taxon idref="Platycerium stemaria"/>
<taxon idref="Platycerium coronarium"/>
<taxon idref="Platycerium willinckii"/>
<taxon idref="Platycerium bifurcatum"/>
<taxon idref="Platycerium ellisii"/>
<taxon idref="Platycerium elephantotis"/>
<taxon idref="Platycerium grande"/>
<taxon idref="Platycerium wandae"/>
<taxon idref="Platycerium wallichii"/>
<taxon idref="Platycerium quadridichotomum"/>
<taxon idref="Platycerium madagascariense"/>
<taxon idref="Thylacopteris papillosa"/>
<taxon idref="Goniophlebium percussum"/>
<taxon idref="Goniophlebium mehibitense"/>
<taxon idref="Goniophlebium pseudoconnatum"/>
<taxon idref="Goniophlebium subauriculatum"/>
<taxon idref="Goniophlebium persicifolium"/>
<taxon idref="Goniophlebium formosanum"/>
<taxon idref="Goniophlebium argutum"/>
<taxon idref="Goniophlebium microrhizoma"/>
<taxon idref="Goniophlebium manmeiense"/>
<taxon idref="Goniophlebium chinense"/>
<taxon idref="Goniophlebium amoenum"/>
<taxon idref="Microsorum membranaceum"/>
<taxon idref="Microsorum lastii"/>
<taxon idref="Microsorum novae-zealandiae"/>
<taxon idref="Microsorum vieillardii"/>
<taxon idref="Microsorum pustulatum"/>
<taxon idref="Microsorum linguiforme"/>
<taxon idref="Microsorum varians"/>
<taxon idref="Microsorum scandens"/>
<taxon idref="Microsorum mirabile"/>
<taxon idref="Microsorum sinuosum"/>
<taxon idref="Microsorum sarcopus"/>
<taxon idref="Microsorum crustaceum"/>
<taxon idref="Microsorum luzonense"/>
<taxon idref="Microsorum carnosum"/>
<taxon idref="Microsorum commutatum"/>
<taxon idref="Microsorum insigne"/>
<taxon idref="Microsorum spectrum"/>
<taxon idref="Microsorum hainanense"/>
<taxon idref="Microsorum cuspidatum"/>
<taxon idref="Microsorum papuanum"/>
<taxon idref="Microsorum grossum"/>
<taxon idref="Microsorum whiteheadii"/>
<taxon idref="Microsorum thailandicum"/>
<taxon idref="Microsorum punctatum"/>
<taxon idref="Microsorum musifolium"/>
<taxon idref="Microsorum pteropus"/>
<taxon idref="Leptochilus henryi"/>
<taxon idref="Leptochilus cantoniensis"/>
<taxon idref="Leptochilus ellipticus"/>
<taxon idref="Leptochilus simplicifrons"/>
<taxon idref="Leptochilus xhemitomus"/>
<taxon idref="Leptochilus triphyllus"/>
<taxon idref="Leptochilus digitatus"/>
<taxon idref="Leptochilus wrightii"/>
<taxon idref="Leptochilus decurrens"/>
<taxon idref="Leptochilus hemionitideus"/>
<taxon idref="Paragramma longifolia"/>
<taxon idref="Lepisorus accedens"/>
<taxon idref="Lemmaphyllum rostratum"/>
<taxon idref="Lemmaphyllum squamatum"/>
<taxon idref="Lemmaphyllum microphyllum"/>
<taxon idref="Lemmaphyllum carnosum"/>
<taxon idref="Tricholepidium maculosum"/>
<taxon idref="Neocheiropteris palmatopedata"/>
<taxon idref="Lepidomicrosorium subhemionitideum"/>
<taxon idref="Lepidomicrosorium superficiale"/>
<taxon idref="Lepidomicrosorium buergerianum"/>
<taxon idref="Neolepisorus zippelii"/>
<taxon idref="Neolepisorus fortunei"/>
<taxon idref="Neolepisorus phyllomanes"/>
<taxon idref="Neolepisorus ensatus"/>
<taxon idref="Lepisorus thaipaiensis"/>
<taxon idref="Lepisorus scolopendrius"/>
<taxon idref="Lepisorus excavatus"/>
<taxon idref="Lepisorus nudus"/>
<taxon idref="Lepisorus marginatus"/>
<taxon idref="Lepisorus kawakamii"/>
<taxon idref="Lepisorus pseudoussuriensis"/>
<taxon idref="Lepisorus uchiyamae"/>
<taxon idref="Lepisorus annuifrons"/>
<taxon idref="Lepisorus spicatus"/>
<taxon idref="Lepisorus henryi"/>
<taxon idref="Lepisorus platyrhynchos"/>
<taxon idref="Lepisorus mucronatus"/>
<taxon idref="Lepisorus annamensis"/>
<taxon idref="Lepisorus pseudonudus"/>
<taxon idref="Lepisorus monilisorus"/>
<taxon idref="Lepisorus boninensis"/>
<taxon idref="Lepisorus miyoshianus"/>
<taxon idref="Lepisorus sinensis"/>
<taxon idref="Lepisorus thunbergianus"/>
<taxon idref="Lepisorus lewisii"/>
<taxon idref="Phlebodium pseudoaureum"/>
<taxon idref="Phlebodium decumanum"/>
<taxon idref="Phlebodium areolatum"/>
<taxon idref="Pecluma longepinnulata"/>
<taxon idref="Pecluma hartwegiana"/>
<taxon idref="Pecluma chnoophora"/>
<taxon idref="Pecluma rhachipterygia"/>
<taxon idref="Pecluma dulcis"/>
<taxon idref="Pecluma eurybasis"/>
<taxon idref="Pecluma ptilodon"/>
<taxon idref="Pecluma alfredii"/>
<taxon idref="Polypodium pellucidum"/>
<taxon idref="Polypodium vulgare"/>
<taxon idref="Polypodium hesperium"/>
<taxon idref="Polypodium macaronesicum"/>
<taxon idref="Polypodium scouleri"/>
<taxon idref="Polypodium glycyrrhiza"/>
<taxon idref="Polypodium martensii"/>
<taxon idref="Polypodium subpetiolatum"/>
<taxon idref="Polypodium adelphum"/>
<taxon idref="Polypodium arcanum"/>
<taxon idref="Polypodium rhodopleuron"/>
<taxon idref="Polypodium plesiosorum"/>
<taxon idref="Pleopeltis fraseri"/>
<taxon idref="Pleopeltis ensiformis"/>
<taxon idref="Pleopeltis muenchii"/>
<taxon idref="Pleopeltis myriolepis"/>
<taxon idref="Pleopeltis sanctae-rosae"/>
<taxon idref="Pleopeltis rosei"/>
<taxon idref="Pleopeltis rzedowskianum"/>
<taxon idref="Pleopeltis platylepis"/>
<taxon idref="Pleopeltis thyssanolepis"/>
<taxon idref="Pleopeltis crassinervata"/>
<taxon idref="Pleopeltis fructuosa"/>
<taxon idref="Pleopeltis intermedia"/>
<taxon idref="Pleopeltis wiesbaurii"/>
<taxon idref="Pleopeltis astrolepis"/>
<taxon idref="Pleopeltis macrocarpa"/>
<taxon idref="Pleopeltis angusta"/>
<taxon idref="Pleopeltis marginata"/>
<taxon idref="Pleopeltis christensenii"/>
<taxon idref="Pleopeltis desvauxii"/>
<taxon idref="Pleopeltis pleopeltifolia"/>
<taxon idref="Pleopeltis bradeorum"/>
<taxon idref="Pleopeltis furfuraceum"/>
<taxon idref="Pleopeltis friedrichsthalianum"/>
<taxon idref="Pleopeltis disjuncta"/>
<taxon idref="Pleopeltis polypodioides"/>
<taxon idref="Pleopeltis buchtienii"/>
<taxon idref="Pleopeltis monosora"/>
<taxon idref="Pleopeltis pycnocarpa"/>
<taxon idref="Pleurosoriopsis makinoi"/>
<taxon idref="Niphidium crassifolium"/>
<taxon idref="Campyloneurum latum"/>
<taxon idref="Campyloneurum brevifolium"/>
<taxon idref="Campyloneurum xalapense"/>
<taxon idref="Campyloneurum chlorolepis"/>
<taxon idref="Campyloneurum asplundii"/>
<taxon idref="Campyloneurum aphanophlebium"/>
<taxon idref="Campyloneurum angustifolium"/>
<taxon idref="Microgramma percussa"/>
<taxon idref="Microgramma tecta"/>
<taxon idref="Microgramma fuscopunctata"/>
<taxon idref="Microgramma squamulosa"/>
<taxon idref="Microgramma vacciniifolia"/>
<taxon idref="Microgramma baldwinii"/>
<taxon idref="Microgramma lycopodioides"/>
<taxon idref="Microgramma bifrons"/>
<taxon idref="Microgramma mauritiana"/>
<taxon idref="Microgramma sp."/>
<taxon idref="Microgramma nitida"/>
<taxon idref="Microgramma megalophylla"/>
<taxon idref="Polypodium chrysolepis"/>
<taxon idref="Serpocaulon triseriale"/>
<taxon idref="Serpocaulon attenuatum"/>
<taxon idref="Serpocaulon subandinum"/>
<taxon idref="Serpocaulon silvulae"/>
<taxon idref="Serpocaulon sessilifolium"/>
<taxon idref="Serpocaulon meniscifolium"/>
<taxon idref="Serpocaulon lasiopus"/>
<taxon idref="Serpocaulon catharinae"/>
<taxon idref="Serpocaulon wiesbaueri"/>
<taxon idref="Serpocaulon wagneri"/>
<taxon idref="Serpocaulon dissimile"/>
<taxon idref="Serpocaulon ptilorhizon"/>
<taxon idref="Serpocaulon loriciforme"/>
<taxon idref="Serpocaulon funckii"/>
<taxon idref="Serpocaulon fraxinifolium"/>
<taxon idref="Serpocaulon falcaria"/>
<taxon idref="Serpocaulon adnatum"/>
<taxon idref="Terpsichore lehmanniana"/>
<taxon idref="Terpsichore hanekeana"/>
<taxon idref="Terpsichore eggersii"/>
<taxon idref="Enterosora parietina"/>
<taxon idref="Grammitis bryophila"/>
<taxon idref="Grammitis melanoloma"/>
<taxon idref="Grammitis kyimbilensis"/>
<taxon idref="Cochlidium serrulatum"/>
<taxon idref="Cochlidium seminudum"/>
<taxon idref="Cochlidium rostratum"/>
<taxon idref="Cochlidium punctatum"/>
<taxon idref="Adenophorus tenellus"/>
<taxon idref="Adenophorus periens"/>
<taxon idref="Adenophorus pinnatifidus"/>
<taxon idref="Adenophorus oahuensis"/>
<taxon idref="Adenophorus tripinnatifidus"/>
<taxon idref="Adenophorus hymenophylloides"/>
<taxon idref="Adenophorus abietinus"/>
<taxon idref="Adenophorus tamariscinus"/>
<taxon idref="Adenophorus montanus"/>
<taxon idref="Alansmia senilis"/>
<taxon idref="Alansmia cultrata"/>
<taxon idref="Alansmia lanigera"/>
<taxon idref="Alansmia glandulifera"/>
<taxon idref="Leucotrichium mitchelliae"/>
<taxon idref="Leucotrichium pseudomitchelliae"/>
<taxon idref="Leucotrichium organense"/>
<taxon idref="Leucotrichium mortonii"/>
<taxon idref="Leucotrichium schenckii"/>
<taxon idref="Enterosora trifurcata"/>
<taxon idref="Enterosora percrassa"/>
<taxon idref="Ceradenia spixiana"/>
<taxon idref="Ceradenia kalbreyeri"/>
<taxon idref="Ceradenia jungermannioides"/>
<taxon idref="Ceradenia pilipes"/>
<taxon idref="Ceradenia fucoides"/>
<taxon idref="Chrysogrammitis musgraviana"/>
<taxon idref="Moranopteris longisetosa"/>
<taxon idref="Moranopteris hyalina"/>
<taxon idref="Moranopteris achilleifolia"/>
<taxon idref="Moranopteris zurquina"/>
<taxon idref="Moranopteris taenifolia"/>
<taxon idref="Scleroglossum sulcata"/>
<taxon idref="Ctenopteris repandula"/>
<taxon idref="Calymmodon luerssenianus"/>
<taxon idref="Calymmodon gracilis"/>
<taxon idref="Ctenopteris lasiostipes"/>
<taxon idref="Grammitis deplanchei"/>
<taxon idref="Notogrammitis heterophylla"/>
<taxon idref="Notogrammitis crassior"/>
<taxon idref="Notogrammitis pseudociliata"/>
<taxon idref="Grammitis ciliata"/>
<taxon idref="Notogrammitis billardierei"/>
<taxon idref="Ctenopteris nutans"/>
<taxon idref="Themelium conjunctisorum"/>
<taxon idref="Oreogrammitis dolichosora"/>
<taxon idref="Radiogrammitis hirtelloides"/>
<taxon idref="Oreogrammitis reinwardtioides"/>
<taxon idref="Oreogrammitis congener"/>
<taxon idref="Prosaptia alata"/>
<taxon idref="Prosaptia contigua"/>
<taxon idref="Prosaptia obliquata"/>
<taxon idref="Prosaptia rhodocarpa"/>
<taxon idref="Radiogrammitis havilandii"/>
<taxon idref="Radiogrammitis jagoriana"/>
<taxon idref="Radiogrammitis parva"/>
<taxon idref="Radiogrammitis holttumii"/>
<taxon idref="Oreogrammitis padangensis"/>
<taxon idref="Oreogrammitis knutsfordiana"/>
<taxon idref="Oreogrammitis hookeri"/>
<taxon idref="Oreogrammitis forbesiana"/>
<taxon idref="Ascogrammitis sp.2"/>
<taxon idref="Ascogrammitis pichinchensis"/>
<taxon idref="Ascogrammitis nana"/>
<taxon idref="Ascogrammitis anfractuosa"/>
<taxon idref="Ascogrammitis david-smithii"/>
<taxon idref="Ascogrammitis sp.1"/>
<taxon idref="Ascogrammitis pichinchae"/>
<taxon idref="Ascogrammitis dilatata"/>
<taxon idref="Mycopteris subtilis"/>
<taxon idref="Mycopteris semihirsuta"/>
<taxon idref="Mycopteris alsopteris"/>
<taxon idref="Mycopteris sp.2"/>
<taxon idref="Mycopteris taxifolia"/>
<taxon idref="Mycopteris sp.1"/>
<taxon idref="Galactodenia subscabra"/>
<taxon idref="Melpomene moniliformis"/>
<taxon idref="Melpomene melanosticta"/>
<taxon idref="Melpomene gracilis"/>
<taxon idref="Melpomene allosuroides"/>
<taxon idref="Stenogrammitis hildebrandtii"/>
<taxon idref="Stenogrammitis limula"/>
<taxon idref="Stenogrammitis hartii"/>
<taxon idref="Stenogrammitis pumila"/>
<taxon idref="Stenogrammitis prionodes"/>
<taxon idref="Stenogrammitis wittigiana"/>
<taxon idref="Stenogrammitis subcoriacea"/>
<taxon idref="Stenogrammitis oosora"/>
<taxon idref="Stenogrammitis saffordii"/>
<taxon idref="Stenogrammitis myosuroides"/>
<taxon idref="Lellingeria sp.1"/>
<taxon idref="Lellingeria hirsuta"/>
<taxon idref="Lellingeria suspensa"/>
<taxon idref="Lellingeria phlegmaria"/>
<taxon idref="Lellingeria dissimulans"/>
<taxon idref="Lellingeria depressa"/>
<taxon idref="Lellingeria brevistipes"/>
<taxon idref="Lellingeria simacensis"/>
<taxon idref="Lellingeria isidrensis"/>
<taxon idref="Lellingeria kaieteura"/>
<taxon idref="Lellingeria tenuicula"/>
<taxon idref="Lellingeria randallii"/>
<taxon idref="Lellingeria melanotrichia"/>
<taxon idref="Lellingeria pseudocapillaris"/>
<taxon idref="Lellingeria itatimensis"/>
<taxon idref="Lellingeria apiculata"/>
<taxon idref="Lellingeria sp.2"/>
<taxon idref="Lellingeria subsessilis"/>
<taxon idref="Lellingeria flagellipinnata"/>		
		</taxa>
		<taxa id="group94">
<taxon idref="Metaxya rostrata"/>
<taxon idref="Cibotium schiedei"/>
<taxon idref="Cibotium glaucum"/>
<taxon idref="Cibotium barometz"/>
<taxon idref="Lophosoria quadripinnata"/>
<taxon idref="Dicksonia thyrsopteroides"/>
<taxon idref="Dicksonia antarctica"/>
<taxon idref="Calochlaena villosa"/>
<taxon idref="Calochlaena straminea"/>
<taxon idref="Thyrsopteris elegans"/>
<taxon idref="Loxsomopsis pearcei"/>
<taxon idref="Loxsoma cunninghamii"/>
<taxon idref="Culcita macrocarpa"/>
<taxon idref="Culcita coniifolia"/>
<taxon idref="Plagiogyria semicordata"/>
<taxon idref="Plagiogyria matsumureana"/>
<taxon idref="Plagiogyria japonica"/>
<taxon idref="Plagiogyria euphlebia"/>
<taxon idref="Sphaeropteris celebica"/>
<taxon idref="Sphaeropteris capitata"/>
<taxon idref="Sphaeropteris horrida"/>
<taxon idref="Sphaeropteris robusta"/>
<taxon idref="Sphaeropteris medullaris"/>
<taxon idref="Gymnosphaera capensis"/>
<taxon idref="Gymnosphaera salvinii"/>
<taxon idref="Gymnosphaera ramispina"/>
<taxon idref="Gymnosphaera podophylla"/>
<taxon idref="Gymnosphaera klossii"/>
<taxon idref="Alsophila stelligera"/>
<taxon idref="Alsophila hooglandii"/>
<taxon idref="Alsophila foersteri"/>
<taxon idref="Alsophila dregei"/>
<taxon idref="Alsophila cuspidata"/>
<taxon idref="Alsophila bryophila"/>
<taxon idref="Cyathea parvula"/>
<taxon idref="Cyathea poeppigii"/>
<taxon idref="Cyathea arborea"/>
<taxon idref="Cyathea howeana"/>
<taxon idref="Cyathea alata"/>
<taxon idref="Cyathea dejecta"/>
<taxon idref="Cyathea horrida"/>
<taxon idref="Cyathea senilis"/>
<taxon idref="Cyathea multiflora"/>		 
		</taxa>
		<taxa id="group95">
<taxon idref="Loxsomopsis pearcei"/>
<taxon idref="Loxsoma cunninghamii"/>
<taxon idref="Culcita macrocarpa"/>
<taxon idref="Culcita coniifolia"/>
<taxon idref="Plagiogyria semicordata"/>
<taxon idref="Plagiogyria matsumureana"/>
<taxon idref="Plagiogyria japonica"/>
<taxon idref="Plagiogyria euphlebia"/>		
		</taxa>
		<taxa id="Loxsomataceae">
<taxon idref="Loxsomopsis pearcei"/>
<taxon idref="Loxsoma cunninghamii"/>		
		</taxa>
		<taxa id="group97">
<taxon idref="Culcita macrocarpa"/>
<taxon idref="Culcita coniifolia"/>
<taxon idref="Plagiogyria semicordata"/>
<taxon idref="Plagiogyria matsumureana"/>
<taxon idref="Plagiogyria japonica"/>
<taxon idref="Plagiogyria euphlebia"/>		
		</taxa>
		<taxa id="group98">
<taxon idref="Culcita macrocarpa"/>
<taxon idref="Culcita coniifolia"/>		
		</taxa>
		<taxa id="group99">
<taxon idref="Plagiogyria semicordata"/>
<taxon idref="Plagiogyria matsumureana"/>
<taxon idref="Plagiogyria japonica"/>
<taxon idref="Plagiogyria euphlebia"/>			
		</taxa>
		<taxa id="group100">
<taxon idref="Plagiogyria semicordata"/>
<taxon idref="Plagiogyria matsumureana"/>				
		</taxa>
		<taxa id="group101">
<taxon idref="Plagiogyria japonica"/>
<taxon idref="Plagiogyria euphlebia"/>				
		</taxa>
		<taxa id="group102">
<taxon idref="Metaxya rostrata"/>
<taxon idref="Cibotium schiedei"/>
<taxon idref="Cibotium glaucum"/>
<taxon idref="Cibotium barometz"/>
<taxon idref="Lophosoria quadripinnata"/>
<taxon idref="Dicksonia thyrsopteroides"/>
<taxon idref="Dicksonia antarctica"/>
<taxon idref="Calochlaena villosa"/>
<taxon idref="Calochlaena straminea"/>
<taxon idref="Sphaeropteris celebica"/>
<taxon idref="Sphaeropteris capitata"/>
<taxon idref="Sphaeropteris horrida"/>
<taxon idref="Sphaeropteris robusta"/>
<taxon idref="Sphaeropteris medullaris"/>
<taxon idref="Gymnosphaera capensis"/>
<taxon idref="Gymnosphaera salvinii"/>
<taxon idref="Gymnosphaera ramispina"/>
<taxon idref="Gymnosphaera podophylla"/>
<taxon idref="Gymnosphaera klossii"/>
<taxon idref="Alsophila stelligera"/>
<taxon idref="Alsophila hooglandii"/>
<taxon idref="Alsophila foersteri"/>
<taxon idref="Alsophila dregei"/>
<taxon idref="Alsophila cuspidata"/>
<taxon idref="Alsophila bryophila"/>
<taxon idref="Cyathea parvula"/>
<taxon idref="Cyathea poeppigii"/>
<taxon idref="Cyathea arborea"/>
<taxon idref="Cyathea howeana"/>
<taxon idref="Cyathea alata"/>
<taxon idref="Cyathea dejecta"/>
<taxon idref="Cyathea horrida"/>
<taxon idref="Cyathea senilis"/>
<taxon idref="Cyathea multiflora"/>				
		</taxa>
		<taxa id="group103">
<taxon idref="Cibotium schiedei"/>
<taxon idref="Cibotium glaucum"/>
<taxon idref="Cibotium barometz"/>				
		</taxa>
		<taxa id="Lophosoria">
<taxon idref="Lophosoria quadripinnata"/>
<taxon idref="Dicksonia thyrsopteroides"/>
<taxon idref="Dicksonia antarctica"/>
		</taxa>		
		<taxa id="group104">
<taxon idref="Lophosoria quadripinnata"/>
<taxon idref="Dicksonia thyrsopteroides"/>
<taxon idref="Dicksonia antarctica"/>
<taxon idref="Calochlaena villosa"/>
<taxon idref="Calochlaena straminea"/>				
		</taxa>
		<taxa id="group105">
<taxon idref="Calochlaena villosa"/>
<taxon idref="Calochlaena straminea"/>				
		</taxa>
		<taxa id="group106">
<taxon idref="Dicksonia thyrsopteroides"/>
<taxon idref="Dicksonia antarctica"/>				
		</taxa>
		<taxa id="Cyatheaceae">
<taxon idref="Sphaeropteris celebica"/>
<taxon idref="Sphaeropteris capitata"/>
<taxon idref="Sphaeropteris horrida"/>
<taxon idref="Sphaeropteris robusta"/>
<taxon idref="Sphaeropteris medullaris"/>
<taxon idref="Gymnosphaera capensis"/>
<taxon idref="Gymnosphaera salvinii"/>
<taxon idref="Gymnosphaera ramispina"/>
<taxon idref="Gymnosphaera podophylla"/>
<taxon idref="Gymnosphaera klossii"/>
<taxon idref="Alsophila stelligera"/>
<taxon idref="Alsophila hooglandii"/>
<taxon idref="Alsophila foersteri"/>
<taxon idref="Alsophila dregei"/>
<taxon idref="Alsophila cuspidata"/>
<taxon idref="Alsophila bryophila"/>
<taxon idref="Cyathea parvula"/>
<taxon idref="Cyathea poeppigii"/>
<taxon idref="Cyathea arborea"/>
<taxon idref="Cyathea howeana"/>
<taxon idref="Cyathea alata"/>
<taxon idref="Cyathea dejecta"/>
<taxon idref="Cyathea horrida"/>
<taxon idref="Cyathea senilis"/>
<taxon idref="Cyathea multiflora"/>				
		</taxa>
		<taxa id="group108">
<taxon idref="Sphaeropteris capitata"/>
<taxon idref="Sphaeropteris horrida"/>
<taxon idref="Sphaeropteris robusta"/>
<taxon idref="Sphaeropteris medullaris"/>				
		</taxa>
		<taxa id="group109">
<taxon idref="Sphaeropteris horrida"/>
<taxon idref="Sphaeropteris robusta"/>
<taxon idref="Sphaeropteris medullaris"/>				
		</taxa>
		<taxa id="group110">
<taxon idref="Gymnosphaera capensis"/>
<taxon idref="Gymnosphaera salvinii"/>
<taxon idref="Gymnosphaera ramispina"/>
<taxon idref="Gymnosphaera podophylla"/>
<taxon idref="Gymnosphaera klossii"/>				
		</taxa>
		<taxa id="group111">
<taxon idref="Gymnosphaera salvinii"/>
<taxon idref="Gymnosphaera ramispina"/>
<taxon idref="Gymnosphaera podophylla"/>
<taxon idref="Gymnosphaera klossii"/>				
		</taxa>
		<taxa id="group112">
<taxon idref="Alsophila dregei"/>
<taxon idref="Alsophila cuspidata"/>
<taxon idref="Alsophila bryophila"/>
<taxon idref="Alsophila stelligera"/>
<taxon idref="Alsophila hooglandii"/>
<taxon idref="Alsophila foersteri"/>				
		</taxa>
		<taxa id="group113">
<taxon idref="Alsophila cuspidata"/>
<taxon idref="Alsophila bryophila"/>				
		</taxa>
		<taxa id="group114">
<taxon idref="Cyathea parvula"/>
<taxon idref="Cyathea poeppigii"/>
<taxon idref="Cyathea arborea"/>
<taxon idref="Cyathea howeana"/>
<taxon idref="Cyathea alata"/>
<taxon idref="Cyathea dejecta"/>	
<taxon idref="Cyathea horrida"/>
<taxon idref="Cyathea senilis"/>
<taxon idref="Cyathea multiflora"/>			
		</taxa>
		<taxa id="group115">
<taxon idref="Lonchitis hirsuta"/>
<taxon idref="Odontosoria chinensis"/>
<taxon idref="Odontosoria biflora"/>
<taxon idref="Odontosoria aculeata"/>
<taxon idref="Sphenomeris clavata"/>
<taxon idref="Osmolindsaea odorata"/>
<taxon idref="Osmolindsaea japonica"/>
<taxon idref="Nesolindsaea kirkii"/>
<taxon idref="Tapeinidium moorei"/>
<taxon idref="Tapeinidium pinnatum"/>
<taxon idref="Tapeinidium luzonicum"/>
<taxon idref="Lindsaea plicata"/>
<taxon idref="Lindsaea parasitica"/>
<taxon idref="Lindsaea multisora"/>
<taxon idref="Lindsaea rufa"/>
<taxon idref="Lindsaea imrayana"/>
<taxon idref="Lindsaea botrychioides"/>
<taxon idref="Lindsaea stricta"/>
<taxon idref="Lindsaea quadrangularis"/>
<taxon idref="Lindsaea ensifolia"/>
<taxon idref="Lindsaea blotiana"/>
<taxon idref="Cystodium sorbifolium"/>
<taxon idref="Saccoloma elegans"/>
<taxon idref="Saccoloma inaequale"/>
<taxon idref="Saccoloma brasiliense"/>
<taxon idref="Monachosorum henryi"/>
<taxon idref="Hypolepis tenuifolia"/>
<taxon idref="Pteridium esculentum"/>
<taxon idref="Pteridium aquilinum"/>
<taxon idref="Paesia scaberula"/>
<taxon idref="Histiopteris incisa"/>
<taxon idref="Blotiella pubescens"/>
<taxon idref="Leptolepia novae-zelandiae"/>
<taxon idref="Leptolepia nom.nov."/>
<taxon idref="Dennstaedtia scabra"/>
<taxon idref="Dennstaedtia punctilobula"/>
<taxon idref="Microlepia speluncae"/>
<taxon idref="Microlepia szechuanica"/>
<taxon idref="Microlepia platyphylla"/>
<taxon idref="Ceratopteris thalictroides"/>
<taxon idref="Ceratopteris richardii"/>
<taxon idref="Acrostichum danaeifolium"/>
<taxon idref="Acrostichum aureum"/>
<taxon idref="Llavea cordifolia"/>
<taxon idref="Cryptogramma crispa"/>
<taxon idref="Coniogramme japonica"/>
<taxon idref="Coniogramme fraxinea"/>
<taxon idref="Onychium japonicum"/>
<taxon idref="Actiniopteris dimorpha"/>
<taxon idref="Anogramma leptophylla"/>
<taxon idref="Anogramma guatemalensis"/>
<taxon idref="Pityrogramma chaerophylla"/>
<taxon idref="Pityrogramma calomelanos"/>
<taxon idref="Pityrogramma austroamericana"/>
<taxon idref="Pterozonium brevifrons"/>
<taxon idref="Tryonia myriophylla"/>
<taxon idref="Jamesonia flexuosa"/>
<taxon idref="Jamesonia canescens"/>
<taxon idref="Jamesonia verticalis"/>
<taxon idref="Jamesonia cheilanthoides"/>
<taxon idref="Pteris vittata"/>
<taxon idref="Pteris platyzomopsis"/>
<taxon idref="Pteris tremula"/>
<taxon idref="Pteris quadriaurita"/>
<taxon idref="Pteris fauriei"/>
<taxon idref="Pteris ensiformis"/>
<taxon idref="Pteris praestantissima"/>
<taxon idref="Pteris propinqua"/>
<taxon idref="Pteris multifida"/>
<taxon idref="Pteris cretica"/>
<taxon idref="Pteris comans"/>
<taxon idref="Pteris arborea"/>
<taxon idref="Pteris pallens"/>
<taxon idref="Adiantum tenerum"/>
<taxon idref="Adiantum malesianum"/>
<taxon idref="Adiantum capillus-veneris"/>
<taxon idref="Adiantum pedatum"/>
<taxon idref="Adiantum tetraphyllum"/>
<taxon idref="Adiantum argutum"/>
<taxon idref="Adiantum peruvianum"/>
<taxon idref="Adiantum adiantoides"/>
<taxon idref="Adiantum formosum"/>
<taxon idref="Adiantum raddianum"/>
<taxon idref="Adiantum hispidulum"/>
<taxon idref="Adiantum aethiopicum"/>
<taxon idref="Adiantum viridescens"/>
<taxon idref="Adiantum diaphanum"/>
<taxon idref="Rheopteris cheesmaniae"/>
<taxon idref="Antrophyum latifolium"/>
<taxon idref="Vittaria graminifolia"/>
<taxon idref="Vittaria lineata"/>
<taxon idref="Polytaenium cajenense"/>
<taxon idref="Polytaenium citrifolium"/>
<taxon idref="Radiovittaria gardneriana"/>
<taxon idref="Hecistopteris pumila"/>
<taxon idref="Haplopteris volkensii"/>
<taxon idref="Haplopteris graminea"/>
<taxon idref="Haplopteris taeniophylla"/>
<taxon idref="Haplopteris elongata"/>
<taxon idref="Calciphilopteris ludens"/>
<taxon idref="Bommeria hispida"/>
<taxon idref="Bommeria ehrenbergiana"/>
<taxon idref="Myriopteris alabamensis"/>
<taxon idref="Myriopteris wrightii"/>
<taxon idref="Myriopteris pringlei"/>
<taxon idref="Myriopteris lanosa"/>
<taxon idref="Mildella intramarginalis"/>
<taxon idref="Myriopteris aurea"/>
<taxon idref="Myriopteris lendigera"/>
<taxon idref="Myriopteris newberryi"/>
<taxon idref="Myriopteris covillei"/>
<taxon idref="Myriopteris myriophylla"/>
<taxon idref="Myriopteris rufa"/>
<taxon idref="Argyrochosma limitanea"/>
<taxon idref="Argyrochosma incana"/>
<taxon idref="Argyrochosma jonesii"/>
<taxon idref="Argyrochosma fendleri"/>
<taxon idref="Pellaea breweri"/>
<taxon idref="Pellaea marantae"/>
<taxon idref="Pellaea sinuata"/>
<taxon idref="Pellaea cochisensis"/>
<taxon idref="Pellaea truncata"/>
<taxon idref="Pellaea atropurpurea"/>
<taxon idref="Pellaea intermedia"/>
<taxon idref="Pellaea andromedifolia"/>
<taxon idref="Pellaea rotundifolia"/>
<taxon idref="Pellaea sargentii"/>
<taxon idref="Pellaea vestita"/>
<taxon idref="Pellaea bipinnata"/>
<taxon idref="Pentagramma triangularis"/>
<taxon idref="Allosorus nitidulus"/>
<taxon idref="Allosorus argenteus"/>
<taxon idref="Allosorus farinosus"/>
<taxon idref="Gaga arizonica"/>
<taxon idref="Aspidotis densa"/>
<taxon idref="Aspidotis californica"/>
<taxon idref="Hemionitis palmata"/>
<taxon idref="Hemionitis arifolia"/>
<taxon idref="Cheilanthes sieberi"/>
<taxon idref="Cheilanthes lasiophylla"/>
<taxon idref="Cheilanthes distans"/>
<taxon idref="Doryopteris viridis"/>
<taxon idref="Adiantopsis radiata"/>
<taxon idref="Doryopteris gleichenioides"/>
<taxon idref="Doryopteris rediviva"/>
<taxon idref="Doryopteris sagittifolia"/>
<taxon idref="Doryopteris nobilis"/>
<taxon idref="Notholaena standleyi"/>
<taxon idref="Cheiloplecton rigidum"/>
<taxon idref="Notholaena leucopoda"/>
<taxon idref="Notholaena aurea"/>
<taxon idref="Notholaena brachypus"/>
<taxon idref="Notholaena aurantiaca"/>
<taxon idref="Notholaena rosei"/>
<taxon idref="Notholaena grayi"/>
<taxon idref="Notholaena trichomanoides"/>
<taxon idref="Notholaena schaffneri"/>
<taxon idref="Notholaena rigida"/>
<taxon idref="Notholaena aschenborniana"/>
<taxon idref="Notholaena greggii"/>
<taxon idref="Notholaena lemmonii"/>
<taxon idref="Notholaena californica"/>
<taxon idref="Notholaena sulphurea"/>
<taxon idref="Notholaena neglecta"/>
<taxon idref="Notholaena candida"/>
<taxon idref="Notholaena bryopoda"/>
<taxon idref="Rhachidosorus pulcher"/>
<taxon idref="Homalosorus pycnocarpos"/>
<taxon idref="Diplaziopsis javanica"/>
<taxon idref="Gymnocarpium remotepinnatum"/>
<taxon idref="Gymnocarpium oyamense"/>
<taxon idref="Gymnocarpium dryopteris"/>
<taxon idref="Cystopteris fragilis"/>
<taxon idref="Acystopteris taiwaniana"/>
<taxon idref="Acystopteris japonica"/>
<taxon idref="Hemidictyum marginatum"/>
<taxon idref="Hymenasplenium laetum"/>
<taxon idref="Hymenasplenium cheilosorum"/>
<taxon idref="Hymenasplenium unilaterale"/>
<taxon idref="Hymenasplenium excisum"/>
<taxon idref="Asplenium tricholepis"/>
<taxon idref="Asplenium juglandifolium"/>
<taxon idref="Asplenium cuspidatum"/>
<taxon idref="Asplenium rigidum"/>
<taxon idref="Asplenium auritum"/>
<taxon idref="Asplenium scolopendrium"/>
<taxon idref="Asplenium aureum"/>
<taxon idref="Asplenium ritoense"/>
<taxon idref="Asplenium wrightii"/>
<taxon idref="Asplenium bullatum"/>
<taxon idref="Asplenium ruta-muraria"/>
<taxon idref="Asplenium hispanicum"/>
<taxon idref="Asplenium cuneifolium"/>
<taxon idref="Asplenium adiantum-nigrum"/>
<taxon idref="Asplenium contiguum"/>
<taxon idref="Asplenium protensum"/>
<taxon idref="Asplenium praemorsum"/>
<taxon idref="Asplenium planicaule"/>
<taxon idref="Asplenium cuneatiforme"/>
<taxon idref="Asplenium polyodon"/>
<taxon idref="Asplenium affine"/>
<taxon idref="Asplenium simplicifrons"/>
<taxon idref="Asplenium nidus"/>
<taxon idref="Asplenium bulbiferum"/>
<taxon idref="Asplenium australasicum"/>
<taxon idref="Asplenium angustum"/>
<taxon idref="Asplenium prolongatum"/>
<taxon idref="Asplenium tenerum"/>
<taxon idref="Asplenium formosae"/>
<taxon idref="Asplenium theciferum"/>
<taxon idref="Asplenium sandersonii"/>
<taxon idref="Asplenium gemmiferum"/>
<taxon idref="Asplenium feei"/>
<taxon idref="Asplenium elliottii"/>
<taxon idref="Asplenium shuttleworthianum"/>
<taxon idref="Asplenium lamprophyllum"/>
<taxon idref="Asplenium difforme"/>
<taxon idref="Asplenium anisophyllum"/>
<taxon idref="Asplenium surrogatum"/>
<taxon idref="Asplenium hookerianum"/>
<taxon idref="Asplenium obtusatum"/>
<taxon idref="Asplenium viellardii"/>
<taxon idref="Asplenium lucidum"/>
<taxon idref="Asplenium flabellifolium"/>
<taxon idref="Asplenium fissum"/>
<taxon idref="Asplenium dielmannii"/>
<taxon idref="Asplenium viride"/>
<taxon idref="Asplenium normale"/>
<taxon idref="Asplenium hobdyi"/>
<taxon idref="Asplenium trichomanes"/>
<taxon idref="Asplenium formosum"/>
<taxon idref="Asplenium resiliens"/>
<taxon idref="Asplenium heterochroum"/>
<taxon idref="Asplenium monanthes"/>
<taxon idref="Asplenium hallbergii"/>
<taxon idref="Asplenium marinum"/>
<taxon idref="Asplenium abscissum"/>
<taxon idref="Asplenium fragile"/>
<taxon idref="Asplenium pteropus"/>
<taxon idref="Asplenium alatum"/>
<taxon idref="Asplenium myriophyllum"/>
<taxon idref="Asplenium cristatum"/>
<taxon idref="Asplenium erectum"/>
<taxon idref="Asplenium lunulatum"/>
<taxon idref="Asplenium harpeodes"/>
<taxon idref="Asplenium jahandiezii"/>
<taxon idref="Asplenium cordatum"/>
<taxon idref="Asplenium varians"/>
<taxon idref="Asplenium yunnanense"/>
<taxon idref="Asplenium laciniatum"/>
<taxon idref="Asplenium hemionitis"/>
<taxon idref="Asplenium rhizophyllum"/>
<taxon idref="Asplenium platyneuron"/>
<taxon idref="Asplenium fontanum"/>
<taxon idref="Asplenium incisum"/>
<taxon idref="Asplenium forisiense"/>
<taxon idref="Woodsia polystichoides"/>
<taxon idref="Woodsia ilvensis"/>
<taxon idref="Woodsia obtusa"/>
<taxon idref="Woodsia manchuriensis"/>
<taxon idref="Deparia unifurcata"/>
<taxon idref="Deparia petersenii"/>
<taxon idref="Deparia lancea"/>
<taxon idref="Deparia bonincola"/>
<taxon idref="Athyrium nipponicum"/>
<taxon idref="Athyrium decurrentialatum"/>
<taxon idref="Athyrium filix-femina"/>
<taxon idref="Athyrium yokoscense"/>
<taxon idref="Athyrium otophorum"/>
<taxon idref="Diplazium wichurae"/>
<taxon idref="Diplazium okudairai"/>
<taxon idref="Diplazium plantaginifolium"/>
<taxon idref="Diplazium cristatum"/>
<taxon idref="Diplazium bombonasae"/>
<taxon idref="Diplazium proliferum"/>
<taxon idref="Diplazium legalloi"/>
<taxon idref="Diplazium centripetale"/>
<taxon idref="Diplazium virescens"/>
<taxon idref="Diplazium hachijoense"/>
<taxon idref="Diplazium dilatatum"/>
<taxon idref="Onocleopsis hintonii"/>
<taxon idref="Matteuccia struthiopteris"/>
<taxon idref="Onoclea sensibilis var interrupta"/>
<taxon idref="Onoclea sensibilis"/>
<taxon idref="Woodwardia areolata"/>
<taxon idref="Woodwardia virginica"/>
<taxon idref="Woodwardia kempii"/>
<taxon idref="Woodwardia japonica"/>
<taxon idref="Woodwardia prolifera"/>
<taxon idref="Woodwardia unigemmata"/>
<taxon idref="Woodwardia fimbriata"/>
<taxon idref="Telmatoblechnum serrulatum"/>
<taxon idref="Stenochlaena tenuifolia"/>
<taxon idref="Stenochlaena milnei"/>
<taxon idref="Salpichlaena thalassica"/>
<taxon idref="Salpichlaena volubilis"/>
<taxon idref="Salpichlaena hookeriana"/>
<taxon idref="Blechnum insigne"/>
<taxon idref="Blechnum cyatheoides"/>
<taxon idref="Blechnum orientale"/>
<taxon idref="Blechnum spicant"/>
<taxon idref="Blechnum nom.nov."/>
<taxon idref="Blechnum neglectum"/>
<taxon idref="Blechnum medium"/>
<taxon idref="Blechnum brasiliense"/>
<taxon idref="Blechnum schomburgkii"/>
<taxon idref="Blechnum polypodioides"/>
<taxon idref="Blechnum occidentale"/>
<taxon idref="Macrothelypteris torresiana"/>
<taxon idref="Pseudophegopteris aurita"/>
<taxon idref="Pseudophegopteris cruciata"/>
<taxon idref="Phegopteris decursivepinnata"/>
<taxon idref="Phegopteris hexagonoptera"/>
<taxon idref="Phegopteris connectilis"/>
<taxon idref="Thelypteris palustris"/>
<taxon idref="Thelypteris seemannii"/>
<taxon idref="Thelypteris uraiensis"/>
<taxon idref="Thelypteris dayi"/>
<taxon idref="Thelypteris noveboracensis"/>
<taxon idref="Thelypteris oligocarpa"/>
<taxon idref="Thelypteris consanguinea"/>
<taxon idref="Thelypteris limbosperma"/>
<taxon idref="Thelypteris glandulosa"/>
<taxon idref="Thelypteris clypeolutata"/>
<taxon idref="Thelypteris pozoi"/>
<taxon idref="Thelypteris griffithii"/>
<taxon idref="Thelypteris poiteana"/>
<taxon idref="Thelypteris gemmulifera"/>
<taxon idref="Thelypteris abrupta"/>
<taxon idref="Thelypteris reticulata"/>
<taxon idref="Thelypteris interrupta"/>
<taxon idref="Thelypteris ovata"/>
<taxon idref="Thelypteris ecallosa"/>
<taxon idref="Thelypteris erubescens"/>
<taxon idref="Thelypteris longissima"/>
<taxon idref="Thelypteris simplex"/>
<taxon idref="Thelypteris dentata"/>
<taxon idref="Thelypteris affinis"/>
<taxon idref="Thelypteris xylodes"/>
<taxon idref="Thelypteris esquirolii"/>
<taxon idref="Thelypteris taiwanensis"/>
<taxon idref="Thelypteris ciliata"/>
<taxon idref="Thelypteris opulenta"/>
<taxon idref="Didymochlaena truncatula"/>
<taxon idref="Hypodematium crenatum"/>
<taxon idref="Leucostegia pallida"/>
<taxon idref="Leucostegia immersa"/>
<taxon idref="Stigmatopteris longicaudata"/>
<taxon idref="Stigmatopteris lechleri"/>
<taxon idref="Polystichopsis chaerophylloides"/>
<taxon idref="Polybotrya sessilisora"/>
<taxon idref="Polybotrya cervina"/>
<taxon idref="Maxonia apiifolia"/>
<taxon idref="Polybotrya caudata"/>
<taxon idref="Polybotrya alfredii"/>
<taxon idref="Polybotrya trianae"/>
<taxon idref="Polybotrya guianensis"/>
<taxon idref="Parapolystichum glabellum"/>
<taxon idref="Parapolystichum effusum"/>
<taxon idref="Rumohra adiantiformis"/>
<taxon idref="Megalastrum subincisum"/>
<taxon idref="Lastreopsis subrecedens"/>
<taxon idref="Lastreopsis hispida"/>
<taxon idref="Pleocnemia rufinervis"/>
<taxon idref="Bolbitis auriculata"/>
<taxon idref="Bolbitis heteroclita"/>
<taxon idref="Bolbitis appendiculata"/>
<taxon idref="Teratophyllum wilkesianum"/>
<taxon idref="Lomagramma matthewii"/>
<taxon idref="Mickelia guianensis"/>
<taxon idref="Mickelia nicotianifolia"/>
<taxon idref="Elaphoglossum amygdalifolium"/>
<taxon idref="Elaphoglossum crassifolium"/>
<taxon idref="Elaphoglossum lingua"/>
<taxon idref="Elaphoglossum minutum"/>
<taxon idref="Elaphoglossum glabellum"/>
<taxon idref="Elaphoglossum callifolium"/>
<taxon idref="Elaphoglossum lechlerianum"/>
<taxon idref="Elaphoglossum flaccidum"/>
<taxon idref="Elaphoglossum andicola"/>
<taxon idref="Elaphoglossum peltatum"/>
<taxon idref="Elaphoglossum tripartitum"/>
<taxon idref="Elaphoglossum deltoides"/>
<taxon idref="Elaphoglossum paleaceum"/>
<taxon idref="Elaphoglossum heterolepis"/>
<taxon idref="Elaphoglossum burchellii"/>
<taxon idref="Elaphoglossum piloselloides"/>
<taxon idref="Elaphoglossum aubertii"/>
<taxon idref="Elaphoglossum samoense"/>
<taxon idref="Elaphoglossum papillosum"/>
<taxon idref="Elaphoglossum lonchophyllum"/>
<taxon idref="Elaphoglossum crinitum"/>
<taxon idref="Elaphoglossum hybridum"/>
<taxon idref="Elaphoglossum erinaceum"/>
<taxon idref="Ctenitis sloanei"/>
<taxon idref="Ctenitis submarginalis"/>
<taxon idref="Ctenitis refulgens"/>
<taxon idref="Ctenitis decurrentipinnata"/>
<taxon idref="Ctenitis rhodolepis"/>
<taxon idref="Ctenitis eatonii"/>
<taxon idref="Phanerophlebia nobilis"/>
<taxon idref="Cyrtomium urophyllum"/>
<taxon idref="Cyrtomium nephrolepioides"/>
<taxon idref="Cyrtomium macrophyllum"/>
<taxon idref="Cyrtomium fortunei"/>
<taxon idref="Cyrtomium falcatum"/>
<taxon idref="Polystichum acutidens"/>
<taxon idref="Polystichum craspedosorum"/>
<taxon idref="Polystichum tripteron"/>
<taxon idref="Polystichum conjunctum"/>
<taxon idref="Polystichum tonkinense"/>
<taxon idref="Polystichum omeiense"/>
<taxon idref="Polystichum fraxinellum"/>
<taxon idref="Polystichum caducum"/>
<taxon idref="Polystichum luctuosum"/>
<taxon idref="Polystichum neolobatum"/>
<taxon idref="Polystichum hillebrandii"/>
<taxon idref="Polystichum transkeiense"/>
<taxon idref="Polystichum munitum"/>
<taxon idref="Polystichum lemmonii"/>
<taxon idref="Polystichum yunnanense"/>
<taxon idref="Polystichum setiferum"/>
<taxon idref="Polystichum glaciale"/>
<taxon idref="Polystichum capillipes"/>
<taxon idref="Polystichum eximium"/>
<taxon idref="Polystichum hookerianum"/>
<taxon idref="Arachniodes superba"/>
<taxon idref="Arachniodes blinii"/>
<taxon idref="Arachniodes rhomboides"/>
<taxon idref="Arachniodes centrochinensis"/>
<taxon idref="Arachniodes quadripinnata"/>
<taxon idref="Arachniodes amoena"/>
<taxon idref="Arachniodes denticulata"/>
<taxon idref="Arachniodes cavaleri"/>
<taxon idref="Arachniodes miqueliana"/>
<taxon idref="Arachniodes standishii"/>
<taxon idref="Arachniodes festina"/>
<taxon idref="Arachniodes simplicior"/>
<taxon idref="Arachniodes speciosa"/>
<taxon idref="Arachniodes aristata"/>
<taxon idref="Arachniodes chinensis"/>
<taxon idref="Arachniodes caudata"/>
<taxon idref="Dryopteris goldiana"/>
<taxon idref="Dryopteris expansa"/>
<taxon idref="Dryopteris sparsa"/>
<taxon idref="Dryopteris maximowiczii"/>
<taxon idref="Dryopteris nodosa"/>
<taxon idref="Dryopteris wallichiana"/>
<taxon idref="Dryopteris uniformis"/>
<taxon idref="Dryopteris marginalis"/>
<taxon idref="Dryopteris sieboldii"/>
<taxon idref="Dryopteris neolacera"/>
<taxon idref="Dryopteris filix-mas"/>
<taxon idref="Dryopteris crassirhizoma"/>
<taxon idref="Dryopteris aemula"/>
<taxon idref="Dryopteris hookeriana"/>
<taxon idref="Dryopteris annamensis"/>
<taxon idref="Dryopteris hendersonii"/>
<taxon idref="Dryopteris squamiseta"/>
<taxon idref="Dryopteris pacifica"/>
<taxon idref="Dryopteris labordei"/>
<taxon idref="Dryopteris erythrosora"/>
<taxon idref="Dryopteris mariformis"/>
<taxon idref="Dryopteris heterolaena"/>
<taxon idref="Dryopteris bissetiana"/>
<taxon idref="Dryopteris sacrosancta"/>
<taxon idref="Dryopteris hasseltii"/>
<taxon idref="Dryopteris diffracta"/>
<taxon idref="Cyclopeltis semicordata"/>
<taxon idref="Cyclopeltis crenata"/>
<taxon idref="Dracoglossum plantagineum"/>
<taxon idref="Lomariopsis sorbifolia"/>
<taxon idref="Lomariopsis japurensis"/>
<taxon idref="Lomariopsis pollicina"/>
<taxon idref="Lomariopsis spectabilis"/>
<taxon idref="Lomariopsis sp."/>
<taxon idref="Nephrolepis rivularis"/>
<taxon idref="Nephrolepis undulata"/>
<taxon idref="Nephrolepis lauterbachii"/>
<taxon idref="Nephrolepis exaltata"/>
<taxon idref="Nephrolepis abrupta"/>
<taxon idref="Nephrolepis davalliae"/>
<taxon idref="Nephrolepis cordifolia"/>
<taxon idref="Nephrolepis falcata"/>
<taxon idref="Nephrolepis hirsutula"/>
<taxon idref="Nephrolepis davallioides"/>
<taxon idref="Arthropteris parallela"/>
<taxon idref="Arthropteris paucivenia"/>
<taxon idref="Arthropteris palisotii"/>
<taxon idref="Pteridrys lofouensis"/>
<taxon idref="Triplophyllum funestum"/>
<taxon idref="Tectaria decurrens"/>
<taxon idref="Tectaria subtriphylla"/>
<taxon idref="Tectaria devexa"/>
<taxon idref="Tectaria zeilanica"/>
<taxon idref="Tectaria variolosa"/>
<taxon idref="Tectaria harlandii"/>
<taxon idref="Tectaria nayarii"/>
<taxon idref="Tectaria fuscipes"/>
<taxon idref="Tectaria apiifolia"/>
<taxon idref="Tectaria trifoliata"/>
<taxon idref="Tectaria incisa"/>
<taxon idref="Tectaria prolifera"/>
<taxon idref="Tectaria fimbriata"/>
<taxon idref="Oleandra pistillaris"/>
<taxon idref="Oleandra articulata"/>
<taxon idref="Davallia hymenophylloides"/>
<taxon idref="Davallia epiphylla"/>
<taxon idref="Davallia divaricata"/>
<taxon idref="Davallia hirsuta"/>
<taxon idref="Davallia burbidgei"/>
<taxon idref="Davallia yunnanensis"/>
<taxon idref="Davallia pulchra"/>
<taxon idref="Davallia clarkei"/>
<taxon idref="Davallia perdurans"/>
<taxon idref="Davallia polypodioides"/>
<taxon idref="Davallia corniculata"/>
<taxon idref="Davallia melanophlebia"/>
<taxon idref="Davallia parvula"/>
<taxon idref="Davallia repens"/>
<taxon idref="Davallia triphylla"/>
<taxon idref="Davallia trichomanoides"/>
<taxon idref="Davallia tasmanii"/>
<taxon idref="Davallia solida"/>
<taxon idref="Davallia plumosa"/>
<taxon idref="Davallia mariesii"/>
<taxon idref="Davallia griffithiana"/>
<taxon idref="Davallia pyxidata"/>
<taxon idref="Davallia fejeensis"/>
<taxon idref="Dictymia mckeei"/>
<taxon idref="Dictymia brownii"/>
<taxon idref="Loxogramme abyssinica"/>
<taxon idref="Loxogramme salicifolia"/>
<taxon idref="Loxogramme grammitoides"/>
<taxon idref="Loxogramme dictyopteris"/>
<taxon idref="Loxogramme avenia"/>
<taxon idref="Synammia intermedia"/>
<taxon idref="Synammia feuillei"/>
<taxon idref="Selliguea laciniata"/>
<taxon idref="Selliguea dareiformis"/>
<taxon idref="Arthromeris wallichiana"/>
<taxon idref="Arthromeris lehmannii"/>
<taxon idref="Selliguea plantaginea"/>
<taxon idref="Selliguea heterocarpa"/>
<taxon idref="Selliguea lanceolata"/>
<taxon idref="Selliguea enervis"/>
<taxon idref="Selliguea hellwigii"/>
<taxon idref="Selliguea triloba"/>
<taxon idref="Selliguea brachypodia"/>
<taxon idref="Drynaria sagitta"/>
<taxon idref="Drynaria volkensii"/>
<taxon idref="Drynaria laurentii"/>
<taxon idref="Drynaria rigidula"/>
<taxon idref="Drynaria sparsisora"/>
<taxon idref="Drynaria bonii"/>
<taxon idref="Drynaria pilosa"/>
<taxon idref="Drynaria meyeniana"/>
<taxon idref="Drynaria sinica"/>
<taxon idref="Drynaria mollis"/>
<taxon idref="Drynaria coronans"/>
<taxon idref="Drynaria novoguineensis"/>
<taxon idref="Drynaria nom.nov."/>
<taxon idref="Drynaria drynarioides"/>
<taxon idref="Drynaria acuminata"/>
<taxon idref="Drynaria splendens"/>
<taxon idref="Drynaria sp."/>
<taxon idref="Pyrrosia subfurfuracea"/>
<taxon idref="Pyrrosia polydactyla"/>
<taxon idref="Pyrrosia linearifolia"/>
<taxon idref="Pyrrosia assimilis"/>
<taxon idref="Pyrrosia christii"/>
<taxon idref="Pyrrosia angustata"/>
<taxon idref="Pyrrosia niphoboloides"/>
<taxon idref="Pyrrosia piloselloides"/>
<taxon idref="Pyrrosia lingua"/>
<taxon idref="Pyrrosia foveolata"/>
<taxon idref="Pyrrosia serpens"/>
<taxon idref="Pyrrosia rupestris"/>
<taxon idref="Pyrrosia longifolia"/>
<taxon idref="Pyrrosia rasamalae"/>
<taxon idref="Pyrrosia nuda"/>
<taxon idref="Platycerium ridleyi"/>
<taxon idref="Platycerium holttumii"/>
<taxon idref="Platycerium andinum"/>
<taxon idref="Platycerium alcicorne"/>
<taxon idref="Platycerium hillii"/>
<taxon idref="Platycerium veitchii"/>
<taxon idref="Platycerium stemaria"/>
<taxon idref="Platycerium coronarium"/>
<taxon idref="Platycerium willinckii"/>
<taxon idref="Platycerium bifurcatum"/>
<taxon idref="Platycerium ellisii"/>
<taxon idref="Platycerium elephantotis"/>
<taxon idref="Platycerium grande"/>
<taxon idref="Platycerium wandae"/>
<taxon idref="Platycerium wallichii"/>
<taxon idref="Platycerium quadridichotomum"/>
<taxon idref="Platycerium madagascariense"/>
<taxon idref="Thylacopteris papillosa"/>
<taxon idref="Goniophlebium percussum"/>
<taxon idref="Goniophlebium mehibitense"/>
<taxon idref="Goniophlebium pseudoconnatum"/>
<taxon idref="Goniophlebium subauriculatum"/>
<taxon idref="Goniophlebium persicifolium"/>
<taxon idref="Goniophlebium formosanum"/>
<taxon idref="Goniophlebium argutum"/>
<taxon idref="Goniophlebium microrhizoma"/>
<taxon idref="Goniophlebium manmeiense"/>
<taxon idref="Goniophlebium chinense"/>
<taxon idref="Goniophlebium amoenum"/>
<taxon idref="Microsorum membranaceum"/>
<taxon idref="Microsorum lastii"/>
<taxon idref="Microsorum novae-zealandiae"/>
<taxon idref="Microsorum vieillardii"/>
<taxon idref="Microsorum pustulatum"/>
<taxon idref="Microsorum linguiforme"/>
<taxon idref="Microsorum varians"/>
<taxon idref="Microsorum scandens"/>
<taxon idref="Microsorum mirabile"/>
<taxon idref="Microsorum sinuosum"/>
<taxon idref="Microsorum sarcopus"/>
<taxon idref="Microsorum crustaceum"/>
<taxon idref="Microsorum luzonense"/>
<taxon idref="Microsorum carnosum"/>
<taxon idref="Microsorum commutatum"/>
<taxon idref="Microsorum insigne"/>
<taxon idref="Microsorum spectrum"/>
<taxon idref="Microsorum hainanense"/>
<taxon idref="Microsorum cuspidatum"/>
<taxon idref="Microsorum papuanum"/>
<taxon idref="Microsorum grossum"/>
<taxon idref="Microsorum whiteheadii"/>
<taxon idref="Microsorum thailandicum"/>
<taxon idref="Microsorum punctatum"/>
<taxon idref="Microsorum musifolium"/>
<taxon idref="Microsorum pteropus"/>
<taxon idref="Leptochilus henryi"/>
<taxon idref="Leptochilus cantoniensis"/>
<taxon idref="Leptochilus ellipticus"/>
<taxon idref="Leptochilus simplicifrons"/>
<taxon idref="Leptochilus xhemitomus"/>
<taxon idref="Leptochilus triphyllus"/>
<taxon idref="Leptochilus digitatus"/>
<taxon idref="Leptochilus wrightii"/>
<taxon idref="Leptochilus decurrens"/>
<taxon idref="Leptochilus hemionitideus"/>
<taxon idref="Paragramma longifolia"/>
<taxon idref="Lepisorus accedens"/>
<taxon idref="Lemmaphyllum rostratum"/>
<taxon idref="Lemmaphyllum squamatum"/>
<taxon idref="Lemmaphyllum microphyllum"/>
<taxon idref="Lemmaphyllum carnosum"/>
<taxon idref="Tricholepidium maculosum"/>
<taxon idref="Neocheiropteris palmatopedata"/>
<taxon idref="Lepidomicrosorium subhemionitideum"/>
<taxon idref="Lepidomicrosorium superficiale"/>
<taxon idref="Lepidomicrosorium buergerianum"/>
<taxon idref="Neolepisorus zippelii"/>
<taxon idref="Neolepisorus fortunei"/>
<taxon idref="Neolepisorus phyllomanes"/>
<taxon idref="Neolepisorus ensatus"/>
<taxon idref="Lepisorus thaipaiensis"/>
<taxon idref="Lepisorus scolopendrius"/>
<taxon idref="Lepisorus excavatus"/>
<taxon idref="Lepisorus nudus"/>
<taxon idref="Lepisorus marginatus"/>
<taxon idref="Lepisorus kawakamii"/>
<taxon idref="Lepisorus pseudoussuriensis"/>
<taxon idref="Lepisorus uchiyamae"/>
<taxon idref="Lepisorus annuifrons"/>
<taxon idref="Lepisorus spicatus"/>
<taxon idref="Lepisorus henryi"/>
<taxon idref="Lepisorus platyrhynchos"/>
<taxon idref="Lepisorus mucronatus"/>
<taxon idref="Lepisorus annamensis"/>
<taxon idref="Lepisorus pseudonudus"/>
<taxon idref="Lepisorus monilisorus"/>
<taxon idref="Lepisorus boninensis"/>
<taxon idref="Lepisorus miyoshianus"/>
<taxon idref="Lepisorus sinensis"/>
<taxon idref="Lepisorus thunbergianus"/>
<taxon idref="Lepisorus lewisii"/>
<taxon idref="Phlebodium pseudoaureum"/>
<taxon idref="Phlebodium decumanum"/>
<taxon idref="Phlebodium areolatum"/>
<taxon idref="Pecluma longepinnulata"/>
<taxon idref="Pecluma hartwegiana"/>
<taxon idref="Pecluma chnoophora"/>
<taxon idref="Pecluma rhachipterygia"/>
<taxon idref="Pecluma dulcis"/>
<taxon idref="Pecluma eurybasis"/>
<taxon idref="Pecluma ptilodon"/>
<taxon idref="Pecluma alfredii"/>
<taxon idref="Polypodium pellucidum"/>
<taxon idref="Polypodium vulgare"/>
<taxon idref="Polypodium hesperium"/>
<taxon idref="Polypodium macaronesicum"/>
<taxon idref="Polypodium scouleri"/>
<taxon idref="Polypodium glycyrrhiza"/>
<taxon idref="Polypodium martensii"/>
<taxon idref="Polypodium subpetiolatum"/>
<taxon idref="Polypodium adelphum"/>
<taxon idref="Polypodium arcanum"/>
<taxon idref="Polypodium rhodopleuron"/>
<taxon idref="Polypodium plesiosorum"/>
<taxon idref="Pleopeltis fraseri"/>
<taxon idref="Pleopeltis ensiformis"/>
<taxon idref="Pleopeltis muenchii"/>
<taxon idref="Pleopeltis myriolepis"/>
<taxon idref="Pleopeltis sanctae-rosae"/>
<taxon idref="Pleopeltis rosei"/>
<taxon idref="Pleopeltis rzedowskianum"/>
<taxon idref="Pleopeltis platylepis"/>
<taxon idref="Pleopeltis thyssanolepis"/>
<taxon idref="Pleopeltis crassinervata"/>
<taxon idref="Pleopeltis fructuosa"/>
<taxon idref="Pleopeltis intermedia"/>
<taxon idref="Pleopeltis wiesbaurii"/>
<taxon idref="Pleopeltis astrolepis"/>
<taxon idref="Pleopeltis macrocarpa"/>
<taxon idref="Pleopeltis angusta"/>
<taxon idref="Pleopeltis marginata"/>
<taxon idref="Pleopeltis christensenii"/>
<taxon idref="Pleopeltis desvauxii"/>
<taxon idref="Pleopeltis pleopeltifolia"/>
<taxon idref="Pleopeltis bradeorum"/>
<taxon idref="Pleopeltis furfuraceum"/>
<taxon idref="Pleopeltis friedrichsthalianum"/>
<taxon idref="Pleopeltis disjuncta"/>
<taxon idref="Pleopeltis polypodioides"/>
<taxon idref="Pleopeltis buchtienii"/>
<taxon idref="Pleopeltis monosora"/>
<taxon idref="Pleopeltis pycnocarpa"/>
<taxon idref="Pleurosoriopsis makinoi"/>
<taxon idref="Niphidium crassifolium"/>
<taxon idref="Campyloneurum latum"/>
<taxon idref="Campyloneurum brevifolium"/>
<taxon idref="Campyloneurum xalapense"/>
<taxon idref="Campyloneurum chlorolepis"/>
<taxon idref="Campyloneurum asplundii"/>
<taxon idref="Campyloneurum aphanophlebium"/>
<taxon idref="Campyloneurum angustifolium"/>
<taxon idref="Microgramma percussa"/>
<taxon idref="Microgramma tecta"/>
<taxon idref="Microgramma fuscopunctata"/>
<taxon idref="Microgramma squamulosa"/>
<taxon idref="Microgramma vacciniifolia"/>
<taxon idref="Microgramma baldwinii"/>
<taxon idref="Microgramma lycopodioides"/>
<taxon idref="Microgramma bifrons"/>
<taxon idref="Microgramma mauritiana"/>
<taxon idref="Microgramma sp."/>
<taxon idref="Microgramma nitida"/>
<taxon idref="Microgramma megalophylla"/>
<taxon idref="Polypodium chrysolepis"/>
<taxon idref="Serpocaulon triseriale"/>
<taxon idref="Serpocaulon attenuatum"/>
<taxon idref="Serpocaulon subandinum"/>
<taxon idref="Serpocaulon silvulae"/>
<taxon idref="Serpocaulon sessilifolium"/>
<taxon idref="Serpocaulon meniscifolium"/>
<taxon idref="Serpocaulon lasiopus"/>
<taxon idref="Serpocaulon catharinae"/>
<taxon idref="Serpocaulon wiesbaueri"/>
<taxon idref="Serpocaulon wagneri"/>
<taxon idref="Serpocaulon dissimile"/>
<taxon idref="Serpocaulon ptilorhizon"/>
<taxon idref="Serpocaulon loriciforme"/>
<taxon idref="Serpocaulon funckii"/>
<taxon idref="Serpocaulon fraxinifolium"/>
<taxon idref="Serpocaulon falcaria"/>
<taxon idref="Serpocaulon adnatum"/>
<taxon idref="Terpsichore lehmanniana"/>
<taxon idref="Terpsichore hanekeana"/>
<taxon idref="Terpsichore eggersii"/>
<taxon idref="Enterosora parietina"/>
<taxon idref="Grammitis bryophila"/>
<taxon idref="Grammitis melanoloma"/>
<taxon idref="Grammitis kyimbilensis"/>
<taxon idref="Cochlidium serrulatum"/>
<taxon idref="Cochlidium seminudum"/>
<taxon idref="Cochlidium rostratum"/>
<taxon idref="Cochlidium punctatum"/>
<taxon idref="Adenophorus tenellus"/>
<taxon idref="Adenophorus periens"/>
<taxon idref="Adenophorus pinnatifidus"/>
<taxon idref="Adenophorus oahuensis"/>
<taxon idref="Adenophorus tripinnatifidus"/>
<taxon idref="Adenophorus hymenophylloides"/>
<taxon idref="Adenophorus abietinus"/>
<taxon idref="Adenophorus tamariscinus"/>
<taxon idref="Adenophorus montanus"/>
<taxon idref="Alansmia senilis"/>
<taxon idref="Alansmia cultrata"/>
<taxon idref="Alansmia lanigera"/>
<taxon idref="Alansmia glandulifera"/>
<taxon idref="Leucotrichium mitchelliae"/>
<taxon idref="Leucotrichium pseudomitchelliae"/>
<taxon idref="Leucotrichium organense"/>
<taxon idref="Leucotrichium mortonii"/>
<taxon idref="Leucotrichium schenckii"/>
<taxon idref="Enterosora trifurcata"/>
<taxon idref="Enterosora percrassa"/>
<taxon idref="Ceradenia spixiana"/>
<taxon idref="Ceradenia kalbreyeri"/>
<taxon idref="Ceradenia jungermannioides"/>
<taxon idref="Ceradenia pilipes"/>
<taxon idref="Ceradenia fucoides"/>
<taxon idref="Chrysogrammitis musgraviana"/>
<taxon idref="Moranopteris longisetosa"/>
<taxon idref="Moranopteris hyalina"/>
<taxon idref="Moranopteris achilleifolia"/>
<taxon idref="Moranopteris zurquina"/>
<taxon idref="Moranopteris taenifolia"/>
<taxon idref="Scleroglossum sulcata"/>
<taxon idref="Ctenopteris repandula"/>
<taxon idref="Calymmodon luerssenianus"/>
<taxon idref="Calymmodon gracilis"/>
<taxon idref="Ctenopteris lasiostipes"/>
<taxon idref="Grammitis deplanchei"/>
<taxon idref="Notogrammitis heterophylla"/>
<taxon idref="Notogrammitis crassior"/>
<taxon idref="Notogrammitis pseudociliata"/>
<taxon idref="Grammitis ciliata"/>
<taxon idref="Notogrammitis billardierei"/>
<taxon idref="Ctenopteris nutans"/>
<taxon idref="Themelium conjunctisorum"/>
<taxon idref="Oreogrammitis dolichosora"/>
<taxon idref="Radiogrammitis hirtelloides"/>
<taxon idref="Oreogrammitis reinwardtioides"/>
<taxon idref="Oreogrammitis congener"/>
<taxon idref="Prosaptia alata"/>
<taxon idref="Prosaptia contigua"/>
<taxon idref="Prosaptia obliquata"/>
<taxon idref="Prosaptia rhodocarpa"/>
<taxon idref="Radiogrammitis havilandii"/>
<taxon idref="Radiogrammitis jagoriana"/>
<taxon idref="Radiogrammitis parva"/>
<taxon idref="Radiogrammitis holttumii"/>
<taxon idref="Oreogrammitis padangensis"/>
<taxon idref="Oreogrammitis knutsfordiana"/>
<taxon idref="Oreogrammitis hookeri"/>
<taxon idref="Oreogrammitis forbesiana"/>
<taxon idref="Ascogrammitis sp.2"/>
<taxon idref="Ascogrammitis pichinchensis"/>
<taxon idref="Ascogrammitis nana"/>
<taxon idref="Ascogrammitis anfractuosa"/>
<taxon idref="Ascogrammitis david-smithii"/>
<taxon idref="Ascogrammitis sp.1"/>
<taxon idref="Ascogrammitis pichinchae"/>
<taxon idref="Ascogrammitis dilatata"/>
<taxon idref="Mycopteris subtilis"/>
<taxon idref="Mycopteris semihirsuta"/>
<taxon idref="Mycopteris alsopteris"/>
<taxon idref="Mycopteris sp.2"/>
<taxon idref="Mycopteris taxifolia"/>
<taxon idref="Mycopteris sp.1"/>
<taxon idref="Galactodenia subscabra"/>
<taxon idref="Melpomene moniliformis"/>
<taxon idref="Melpomene melanosticta"/>
<taxon idref="Melpomene gracilis"/>
<taxon idref="Melpomene allosuroides"/>
<taxon idref="Stenogrammitis hildebrandtii"/>
<taxon idref="Stenogrammitis limula"/>
<taxon idref="Stenogrammitis hartii"/>
<taxon idref="Stenogrammitis pumila"/>
<taxon idref="Stenogrammitis prionodes"/>
<taxon idref="Stenogrammitis wittigiana"/>
<taxon idref="Stenogrammitis subcoriacea"/>
<taxon idref="Stenogrammitis oosora"/>
<taxon idref="Stenogrammitis saffordii"/>
<taxon idref="Stenogrammitis myosuroides"/>
<taxon idref="Lellingeria sp.1"/>
<taxon idref="Lellingeria hirsuta"/>
<taxon idref="Lellingeria suspensa"/>
<taxon idref="Lellingeria phlegmaria"/>
<taxon idref="Lellingeria dissimulans"/>
<taxon idref="Lellingeria depressa"/>
<taxon idref="Lellingeria brevistipes"/>
<taxon idref="Lellingeria simacensis"/>
<taxon idref="Lellingeria isidrensis"/>
<taxon idref="Lellingeria kaieteura"/>
<taxon idref="Lellingeria tenuicula"/>
<taxon idref="Lellingeria randallii"/>
<taxon idref="Lellingeria melanotrichia"/>
<taxon idref="Lellingeria pseudocapillaris"/>
<taxon idref="Lellingeria itatimensis"/>
<taxon idref="Lellingeria apiculata"/>
<taxon idref="Lellingeria sp.2"/>
<taxon idref="Lellingeria subsessilis"/>
<taxon idref="Lellingeria flagellipinnata"/>				
		</taxa>
		<taxa id="group116">
<taxon idref="Saccoloma elegans"/>
<taxon idref="Saccoloma inaequale"/>
<taxon idref="Saccoloma brasiliense"/>				
		</taxa>
		<taxa id="Lindsaeaceae">
<taxon idref="Odontosoria chinensis"/>
<taxon idref="Odontosoria biflora"/>
<taxon idref="Odontosoria aculeata"/>
<taxon idref="Sphenomeris clavata"/>
<taxon idref="Osmolindsaea odorata"/>
<taxon idref="Osmolindsaea japonica"/>
<taxon idref="Nesolindsaea kirkii"/>
<taxon idref="Tapeinidium moorei"/>
<taxon idref="Tapeinidium pinnatum"/>
<taxon idref="Tapeinidium luzonicum"/>
<taxon idref="Lindsaea plicata"/>
<taxon idref="Lindsaea parasitica"/>
<taxon idref="Lindsaea multisora"/>
<taxon idref="Lindsaea rufa"/>
<taxon idref="Lindsaea imrayana"/>
<taxon idref="Lindsaea botrychioides"/>
<taxon idref="Lindsaea stricta"/>
<taxon idref="Lindsaea quadrangularis"/>
<taxon idref="Lindsaea ensifolia"/>
<taxon idref="Lindsaea blotiana"/>				
		</taxa>
		<taxa id="group118">
<taxon idref="Odontosoria chinensis"/>
<taxon idref="Odontosoria biflora"/>
<taxon idref="Odontosoria aculeata"/>
<taxon idref="Sphenomeris clavata"/>
<taxon idref="Osmolindsaea odorata"/>
<taxon idref="Osmolindsaea japonica"/>
<taxon idref="Nesolindsaea kirkii"/>
<taxon idref="Tapeinidium moorei"/>
<taxon idref="Tapeinidium pinnatum"/>
<taxon idref="Tapeinidium luzonicum"/>
<taxon idref="Lindsaea plicata"/>
<taxon idref="Lindsaea parasitica"/>
<taxon idref="Lindsaea multisora"/>
<taxon idref="Lindsaea rufa"/>
<taxon idref="Lindsaea imrayana"/>
<taxon idref="Lindsaea botrychioides"/>
<taxon idref="Lindsaea stricta"/>
<taxon idref="Lindsaea quadrangularis"/>
<taxon idref="Lindsaea ensifolia"/>
<taxon idref="Lindsaea blotiana"/>					
		</taxa>
		<taxa id="group119">
<taxon idref="Odontosoria aculeata"/>
<taxon idref="Sphenomeris clavata"/>
<taxon idref="Osmolindsaea odorata"/>
<taxon idref="Osmolindsaea japonica"/>
<taxon idref="Nesolindsaea kirkii"/>
<taxon idref="Tapeinidium moorei"/>
<taxon idref="Tapeinidium pinnatum"/>
<taxon idref="Tapeinidium luzonicum"/>
<taxon idref="Lindsaea plicata"/>
<taxon idref="Lindsaea parasitica"/>
<taxon idref="Lindsaea multisora"/>
<taxon idref="Lindsaea rufa"/>
<taxon idref="Lindsaea imrayana"/>
<taxon idref="Lindsaea botrychioides"/>
<taxon idref="Lindsaea stricta"/>
<taxon idref="Lindsaea quadrangularis"/>
<taxon idref="Lindsaea ensifolia"/>
<taxon idref="Lindsaea blotiana"/>				
		</taxa>
		<taxa id="group120">
<taxon idref="Sphenomeris clavata"/>
<taxon idref="Osmolindsaea odorata"/>
<taxon idref="Osmolindsaea japonica"/>
<taxon idref="Nesolindsaea kirkii"/>
<taxon idref="Tapeinidium moorei"/>
<taxon idref="Tapeinidium pinnatum"/>
<taxon idref="Tapeinidium luzonicum"/>
<taxon idref="Lindsaea plicata"/>
<taxon idref="Lindsaea parasitica"/>
<taxon idref="Lindsaea multisora"/>
<taxon idref="Lindsaea rufa"/>
<taxon idref="Lindsaea imrayana"/>
<taxon idref="Lindsaea botrychioides"/>
<taxon idref="Lindsaea stricta"/>
<taxon idref="Lindsaea quadrangularis"/>
<taxon idref="Lindsaea ensifolia"/>
<taxon idref="Lindsaea blotiana"/>				
		</taxa>
		<taxa id="group121">
<taxon idref="Osmolindsaea odorata"/>
<taxon idref="Osmolindsaea japonica"/>
<taxon idref="Nesolindsaea kirkii"/>
<taxon idref="Tapeinidium moorei"/>
<taxon idref="Tapeinidium pinnatum"/>
<taxon idref="Tapeinidium luzonicum"/>				
		</taxa>
		<taxa id="group122">
<taxon idref="Osmolindsaea odorata"/>
<taxon idref="Osmolindsaea japonica"/>				
		</taxa>
		<taxa id="group123">
<taxon idref="Tapeinidium moorei"/>
<taxon idref="Tapeinidium pinnatum"/>
<taxon idref="Tapeinidium luzonicum"/>					
		</taxa>
		<taxa id="group124">
<taxon idref="Tapeinidium pinnatum"/>
<taxon idref="Tapeinidium luzonicum"/>				
		</taxa>
		<taxa id="group125">
<taxon idref="Lindsaea plicata"/>
<taxon idref="Lindsaea parasitica"/>
<taxon idref="Lindsaea multisora"/>
<taxon idref="Lindsaea rufa"/>
<taxon idref="Lindsaea imrayana"/>
<taxon idref="Lindsaea botrychioides"/>
<taxon idref="Lindsaea stricta"/>
<taxon idref="Lindsaea quadrangularis"/>
<taxon idref="Lindsaea ensifolia"/>
<taxon idref="Lindsaea blotiana"/>				
		</taxa>
		<taxa id="group126">
<taxon idref="Lindsaea parasitica"/>
<taxon idref="Lindsaea multisora"/>
<taxon idref="Lindsaea rufa"/>
<taxon idref="Lindsaea imrayana"/>
<taxon idref="Lindsaea botrychioides"/>
<taxon idref="Lindsaea stricta"/>
<taxon idref="Lindsaea quadrangularis"/>
<taxon idref="Lindsaea ensifolia"/>
<taxon idref="Lindsaea blotiana"/>				
		</taxa>
		<taxa id="group127">
<taxon idref="Lindsaea stricta"/>
<taxon idref="Lindsaea quadrangularis"/>				
		</taxa>
		<taxa id="group128">
<taxon idref="Monachosorum henryi"/>
<taxon idref="Hypolepis tenuifolia"/>
<taxon idref="Pteridium esculentum"/>
<taxon idref="Pteridium aquilinum"/>
<taxon idref="Paesia scaberula"/>
<taxon idref="Histiopteris incisa"/>
<taxon idref="Blotiella pubescens"/>
<taxon idref="Leptolepia novae-zelandiae"/>
<taxon idref="Leptolepia nom.nov."/>
<taxon idref="Dennstaedtia scabra"/>
<taxon idref="Dennstaedtia punctilobula"/>
<taxon idref="Microlepia speluncae"/>
<taxon idref="Microlepia szechuanica"/>
<taxon idref="Microlepia platyphylla"/>
<taxon idref="Ceratopteris thalictroides"/>
<taxon idref="Ceratopteris richardii"/>
<taxon idref="Acrostichum danaeifolium"/>
<taxon idref="Acrostichum aureum"/>
<taxon idref="Llavea cordifolia"/>
<taxon idref="Cryptogramma crispa"/>
<taxon idref="Coniogramme japonica"/>
<taxon idref="Coniogramme fraxinea"/>
<taxon idref="Onychium japonicum"/>
<taxon idref="Actiniopteris dimorpha"/>
<taxon idref="Anogramma leptophylla"/>
<taxon idref="Anogramma guatemalensis"/>
<taxon idref="Pityrogramma chaerophylla"/>
<taxon idref="Pityrogramma calomelanos"/>
<taxon idref="Pityrogramma austroamericana"/>
<taxon idref="Pterozonium brevifrons"/>
<taxon idref="Tryonia myriophylla"/>
<taxon idref="Jamesonia flexuosa"/>
<taxon idref="Jamesonia canescens"/>
<taxon idref="Jamesonia verticalis"/>
<taxon idref="Jamesonia cheilanthoides"/>
<taxon idref="Pteris vittata"/>
<taxon idref="Pteris platyzomopsis"/>
<taxon idref="Pteris tremula"/>
<taxon idref="Pteris quadriaurita"/>
<taxon idref="Pteris fauriei"/>
<taxon idref="Pteris ensiformis"/>
<taxon idref="Pteris praestantissima"/>
<taxon idref="Pteris propinqua"/>
<taxon idref="Pteris multifida"/>
<taxon idref="Pteris cretica"/>
<taxon idref="Pteris comans"/>
<taxon idref="Pteris arborea"/>
<taxon idref="Pteris pallens"/>
<taxon idref="Adiantum tenerum"/>
<taxon idref="Adiantum malesianum"/>
<taxon idref="Adiantum capillus-veneris"/>
<taxon idref="Adiantum pedatum"/>
<taxon idref="Adiantum tetraphyllum"/>
<taxon idref="Adiantum argutum"/>
<taxon idref="Adiantum peruvianum"/>
<taxon idref="Adiantum adiantoides"/>
<taxon idref="Adiantum formosum"/>
<taxon idref="Adiantum raddianum"/>
<taxon idref="Adiantum hispidulum"/>
<taxon idref="Adiantum aethiopicum"/>
<taxon idref="Adiantum viridescens"/>
<taxon idref="Adiantum diaphanum"/>
<taxon idref="Rheopteris cheesmaniae"/>
<taxon idref="Antrophyum latifolium"/>
<taxon idref="Vittaria graminifolia"/>
<taxon idref="Vittaria lineata"/>
<taxon idref="Polytaenium cajenense"/>
<taxon idref="Polytaenium citrifolium"/>
<taxon idref="Radiovittaria gardneriana"/>
<taxon idref="Hecistopteris pumila"/>
<taxon idref="Haplopteris volkensii"/>
<taxon idref="Haplopteris graminea"/>
<taxon idref="Haplopteris taeniophylla"/>
<taxon idref="Haplopteris elongata"/>
<taxon idref="Calciphilopteris ludens"/>
<taxon idref="Bommeria hispida"/>
<taxon idref="Bommeria ehrenbergiana"/>
<taxon idref="Myriopteris alabamensis"/>
<taxon idref="Myriopteris wrightii"/>
<taxon idref="Myriopteris pringlei"/>
<taxon idref="Myriopteris lanosa"/>
<taxon idref="Mildella intramarginalis"/>
<taxon idref="Myriopteris aurea"/>
<taxon idref="Myriopteris lendigera"/>
<taxon idref="Myriopteris newberryi"/>
<taxon idref="Myriopteris covillei"/>
<taxon idref="Myriopteris myriophylla"/>
<taxon idref="Myriopteris rufa"/>
<taxon idref="Argyrochosma limitanea"/>
<taxon idref="Argyrochosma incana"/>
<taxon idref="Argyrochosma jonesii"/>
<taxon idref="Argyrochosma fendleri"/>
<taxon idref="Pellaea breweri"/>
<taxon idref="Pellaea marantae"/>
<taxon idref="Pellaea sinuata"/>
<taxon idref="Pellaea cochisensis"/>
<taxon idref="Pellaea truncata"/>
<taxon idref="Pellaea atropurpurea"/>
<taxon idref="Pellaea intermedia"/>
<taxon idref="Pellaea andromedifolia"/>
<taxon idref="Pellaea rotundifolia"/>
<taxon idref="Pellaea sargentii"/>
<taxon idref="Pellaea vestita"/>
<taxon idref="Pellaea bipinnata"/>
<taxon idref="Pentagramma triangularis"/>
<taxon idref="Allosorus nitidulus"/>
<taxon idref="Allosorus argenteus"/>
<taxon idref="Allosorus farinosus"/>
<taxon idref="Gaga arizonica"/>
<taxon idref="Aspidotis densa"/>
<taxon idref="Aspidotis californica"/>
<taxon idref="Hemionitis palmata"/>
<taxon idref="Hemionitis arifolia"/>
<taxon idref="Cheilanthes sieberi"/>
<taxon idref="Cheilanthes lasiophylla"/>
<taxon idref="Cheilanthes distans"/>
<taxon idref="Doryopteris viridis"/>
<taxon idref="Adiantopsis radiata"/>
<taxon idref="Doryopteris gleichenioides"/>
<taxon idref="Doryopteris rediviva"/>
<taxon idref="Doryopteris sagittifolia"/>
<taxon idref="Doryopteris nobilis"/>
<taxon idref="Notholaena standleyi"/>
<taxon idref="Cheiloplecton rigidum"/>
<taxon idref="Notholaena leucopoda"/>
<taxon idref="Notholaena aurea"/>
<taxon idref="Notholaena brachypus"/>
<taxon idref="Notholaena aurantiaca"/>
<taxon idref="Notholaena rosei"/>
<taxon idref="Notholaena grayi"/>
<taxon idref="Notholaena trichomanoides"/>
<taxon idref="Notholaena schaffneri"/>
<taxon idref="Notholaena rigida"/>
<taxon idref="Notholaena aschenborniana"/>
<taxon idref="Notholaena greggii"/>
<taxon idref="Notholaena lemmonii"/>
<taxon idref="Notholaena californica"/>
<taxon idref="Notholaena sulphurea"/>
<taxon idref="Notholaena neglecta"/>
<taxon idref="Notholaena candida"/>
<taxon idref="Notholaena bryopoda"/>
<taxon idref="Rhachidosorus pulcher"/>
<taxon idref="Homalosorus pycnocarpos"/>
<taxon idref="Diplaziopsis javanica"/>
<taxon idref="Gymnocarpium remotepinnatum"/>
<taxon idref="Gymnocarpium oyamense"/>
<taxon idref="Gymnocarpium dryopteris"/>
<taxon idref="Cystopteris fragilis"/>
<taxon idref="Acystopteris taiwaniana"/>
<taxon idref="Acystopteris japonica"/>
<taxon idref="Hemidictyum marginatum"/>
<taxon idref="Hymenasplenium laetum"/>
<taxon idref="Hymenasplenium cheilosorum"/>
<taxon idref="Hymenasplenium unilaterale"/>
<taxon idref="Hymenasplenium excisum"/>
<taxon idref="Asplenium tricholepis"/>
<taxon idref="Asplenium juglandifolium"/>
<taxon idref="Asplenium cuspidatum"/>
<taxon idref="Asplenium rigidum"/>
<taxon idref="Asplenium auritum"/>
<taxon idref="Asplenium scolopendrium"/>
<taxon idref="Asplenium aureum"/>
<taxon idref="Asplenium ritoense"/>
<taxon idref="Asplenium wrightii"/>
<taxon idref="Asplenium bullatum"/>
<taxon idref="Asplenium ruta-muraria"/>
<taxon idref="Asplenium hispanicum"/>
<taxon idref="Asplenium cuneifolium"/>
<taxon idref="Asplenium adiantum-nigrum"/>
<taxon idref="Asplenium contiguum"/>
<taxon idref="Asplenium protensum"/>
<taxon idref="Asplenium praemorsum"/>
<taxon idref="Asplenium planicaule"/>
<taxon idref="Asplenium cuneatiforme"/>
<taxon idref="Asplenium polyodon"/>
<taxon idref="Asplenium affine"/>
<taxon idref="Asplenium simplicifrons"/>
<taxon idref="Asplenium nidus"/>
<taxon idref="Asplenium bulbiferum"/>
<taxon idref="Asplenium australasicum"/>
<taxon idref="Asplenium angustum"/>
<taxon idref="Asplenium prolongatum"/>
<taxon idref="Asplenium tenerum"/>
<taxon idref="Asplenium formosae"/>
<taxon idref="Asplenium theciferum"/>
<taxon idref="Asplenium sandersonii"/>
<taxon idref="Asplenium gemmiferum"/>
<taxon idref="Asplenium feei"/>
<taxon idref="Asplenium elliottii"/>
<taxon idref="Asplenium shuttleworthianum"/>
<taxon idref="Asplenium lamprophyllum"/>
<taxon idref="Asplenium difforme"/>
<taxon idref="Asplenium anisophyllum"/>
[truncated: 5,831,304 more chars]
