# Supplementary material for: Environmentally driven extinction and opportunistic origination explain fern diversification patterns
Source: Sci Rep. 2017 Jul 6;7:4831. doi: 10.1038/s41598-017-05263-7 (PMC5500532; doi:10.1038/s41598-017-05263-7)
Supplement: Supplementary file 6 — Dataset 5 [file 41598_2017_5263_MOESM6_ESM.csv]

Supplementary Data 5: Fossil occurrences of free sporing vascular plants other than ferns used in this study.
Raw fossil occurrence data downloaded from Paleobiology Database.
collection_no	source_database	collection.authorizer	occurrence.genus_reso	occurrence.genus_name	original.genus_reso	original.genus_name	collection.enterer	collection.modifier	collection_subset	collection.reference_no	pubyr	collection_name	collection_aka	country	state	county	plate	latdec	lngdec	latlng_basis	paleolatdec	paleolngdec	geogscale	geogcomments	period	epoch	subepoch	stage	10_my_bin	FR2_bin	max_interval	min_interval	interval_base	interval_top	interval_midpoint
10595	PaleoDB	P. Gensel		Baragwanathia			M. Kotyk	P. Gensel		3919	1983	GSC Loc. 6437	Abitibi River	Ontario		Canada	Ontario		101	51	-82	estimated from map	-33.26	-25.33	small collection	west side of Abitibi River	about 300 yds. north of the north end of large exposure of the Sextant Formation on the east bank of the river	below rapids.	Devonian	Early/Lower Devonian		Emsian	Devonian 2	Emsian	Emsian		409.1	391.9	400.5
10596	PaleoDB	P. Gensel		Baragwanathia			M. Kotyk	P. Gensel		3919	1983	GSC Loc. 6439		Canada	Ontario		101	51	-82	estimated from map	-33.26	-25.33	outcrop	West side of Abitibi River, about 100 yds. north of large, obvious outcrop at a point near the head of Sextant Rapids, this outcrop 60 ft high bordered on the south by a very small creek.	Devonian	Early/Lower Devonian		Emsian	Devonian 2	Emsian	Emsian		409.1	391.9	400.5
10597	PaleoDB	P. Gensel		Baragwanathia			M. Kotyk	P. Gensel		3919	1983	GSC Loc. 6440		Canada	Ontario		101	51	-82	estimated from map	-33.26	-25.33	outcrop	West side of Abitibi River, perhaps 500 yds north of north end outcrop on east side of river, 20 ft. above the river, not in place.	Devonian	Early/Lower Devonian		Emsian	Devonian 2	Emsian	Emsian		409.1	391.9	400.5
10598	PaleoDB	P. Gensel	n. gen.	Baragwanathia			M. Kotyk	P. Gensel		3919	1983	GSC Loc. 6441		Canada	Ontario		101	51	-82	estimated from map	-33.26	-25.33	small collection	West Bank of Abitibi River, first outcrop north of spit opposite north end of large east bank exposure, about 20 ft. above the river.	Devonian	Early/Lower Devonian		Emsian	Devonian 2	Emsian	Emsian		409.1	391.9	400.5
11006	PaleoDB	P. Gensel		Baragwanathia			M. Kotyk	C. Bernard		4027	1998	Unit 2	Gegu Section	Posongchong Fm.	southeast Yunnan	China		China	Yunnan	Mengzi district	611	23.233333	103.633333	estimated from map	6.69	130.35	outcrop	Exposed along a railway about 500 m north of Gegu station of Mengzi district.	Devonian	Early/Lower Devonian		Pragian	Devonian 1	Pragian	Pragian		412.3	409.1	410.7
20896	PaleoDB	P. Gensel		Baragwanathia			A. Tuell	A. Tuell		6408	1984	Frenchman Spur	Wilson Creek Shale	Australia	Victoria		801	-35.2	143.433333	based on nearby landmark	-20.83	166.85		Roadside exposure on the fire access track known as Frenchman Spur Road about 10 km west of Matlock (Grid reference 077-656. Matlock: Australia Sheet 8122-IV	1:50	000)	Devonian						Pragian	Middle Devonian	412.3	383.7	398
20896	PaleoDB	P. Gensel		Baragwanathia			A. Tuell	A. Tuell		6408	1984	Frenchman Spur	Wilson Creek Shale	Australia	Victoria		801	-35.2	143.433333	based on nearby landmark	-20.83	166.85		Roadside exposure on the fire access track known as Frenchman Spur Road about 10 km west of Matlock (Grid reference 077-656. Matlock: Australia Sheet 8122-IV	1:50	000)	Devonian						Pragian	Middle Devonian	412.3	383.7	398
53660	PaleoDB	A. Raymond		Baragwanathia			A. Raymond	A. Raymond		14184	1990	Ghin Ghin		Australia	Victoria	Melbourne Trough	801	-37.166667	145.333333	estimated from map	-2.87	174.83	outcrop		Silurian	Ludlow			Silurian 2	Ludlow	Ludlow		422.9	418.7	420.8
53664	PaleoDB	A. Raymond		Baragwanathia			A. Raymond	A. Raymond		14185	1984	Yea locality		Australia	Victoria	Melbourne Trough	801	-37.216667	145.433333	based on political unit	-2.86	174.92			Silurian	Ludlow			Silurian 2	Ludlow	Ludlow		422.9	418.7	420.8
10597	PaleoDB	P. Gensel		Drepanophycus			M. Kotyk	P. Gensel		3919	1983	GSC Loc. 6440		Canada	Ontario		101	51	-82	estimated from map	-33.26	-25.33	outcrop	West side of Abitibi River, perhaps 500 yds north of north end outcrop on east side of river, 20 ft. above the river, not in place.	Devonian	Early/Lower Devonian		Emsian	Devonian 2	Emsian	Emsian		409.1	391.9	400.5
10614	PaleoDB	P. Gensel		Drepanophycus			M. Kotyk	P. Gensel		3926	1970	#4 of Trout Valley Formation		United States	Maine	Baxter State Park	101	46.1	-68.55	estimated from map	-37.78	-15.85	outcrop	Along Dry Brook about 0.4 km south of Grand Lake Road. Small outcrop. T6 R9	Traveler Mountain Quadrangle	Devonian						Late/Upper Emsian	Eifelian	402.5	388.1	395.3
10620	PaleoDB	P. Gensel		Drepanophycus			M. Kotyk	P. Gensel		3925	1974	#6 of Trout Valley Formation		United States	Maine	Baxter State Park	101	46.1	-68.55		-37.78	-15.85	outcrop	Bank of the Trout Brook. A meter and a half about the brook. Psilophyton microspinosum found in an outcrop 2 m wide and 10 cm in vertical section.	Devonian						Late/Upper Emsian	Eifelian	402.5	388.1	395.3
10625	PaleoDB	P. Gensel		Drepanophycus			M. Kotyk	J. Alroy		3930	1943	La Poile-Cinq Cerf area		Canada	Newfoundland and Labrador		108	47	-58		-35.63	-11.39	outcrop	exposures around La Poile Bay within the LaPoile-Cinq Cerf area,map shows fossiliferous rocks at head of bay, slightly inland, spanning several streams	Devonian	Early/Lower Devonian					Early/Lower Devonian		416	391.9	403.95
10685	PaleoDB	P. Gensel		Drepanophycus			M. Kotyk	M. Kotyk		3961	1969	Loc. C-3	Noyes Island	USGS localities 65ACn1181	66ACn1101B	United States	Alaska	Noyes Island	127	55.5	-130		-7.53	-63.6	outcrop	north-east shore of Noyes Island	a small island in the Alexander Archipelago of south-eastern Alaska. Small point on the east shore of Steamboat Bay where a wave-cut bench exposes about 75 ft. of nearly vertical black shale.	Devonian	Early/Lower Devonian					Early/Lower Devonian		416	391.9	403.95
10719	PaleoDB	P. Gensel		Drepanophycus			M. Kotyk	P. Gensel		3983	1976	Auchensail Quarry	near Cardross	Strathclyde Region	Scotland		United Kingdom	Scotland	Strathclyde Region	313	55	-4	estimated from map	-26.66	0.4	outcrop	near Cardross	Strathclyde Region. NS 345795	Devonian	Early/Lower Devonian		Emsian	Devonian 2	Emsian	Emsian		409.1	391.9	400.5
10907	PaleoDB	P. Gensel		Drepanophycus			M. Kotyk	C. Bernard		4050	1992	Pingyipu Formation	Yanmenba Village	Jiangyou	Sichuan		China	Sichuan	Jiangyou	611	32	105	estimated from map	-2.4	133.49	local area	Approximately 800m northwest of Yanmenba Village	Jiangyou	northern Sichuan	Devonian	Early/Lower Devonian					Early/Lower Devonian		416	391.9	403.95
10907	PaleoDB	P. Gensel		Drepanophycus			M. Kotyk	C. Bernard		4050	1992	Pingyipu Formation	Yanmenba Village	Jiangyou	Sichuan		China	Sichuan	Jiangyou	611	32	105	estimated from map	-2.4	133.49	local area	Approximately 800m northwest of Yanmenba Village	Jiangyou	northern Sichuan	Devonian	Early/Lower Devonian					Early/Lower Devonian		416	391.9	403.95
10907	PaleoDB	P. Gensel		Drepanophycus			M. Kotyk	C. Bernard		4050	1992	Pingyipu Formation	Yanmenba Village	Jiangyou	Sichuan		China	Sichuan	Jiangyou	611	32	105	estimated from map	-2.4	133.49	local area	Approximately 800m northwest of Yanmenba Village	Jiangyou	northern Sichuan	Devonian	Early/Lower Devonian					Early/Lower Devonian		416	391.9	403.95
10939	PaleoDB	P. Gensel		Drepanophycus		Drepanophycus	M. Kotyk	C. Bernard		4055	1927	Locality 1	Xujiachong Fm.	near Qujing City	eastern Yunnan	China	Cuifeng area of Halle	1927	China	Yunnan	Qujing district	611	26	104	estimated from map	0.8	127.97	local area	Near Longhuashan	southwest of Zhanyi city. Exposures are poor	in ditches and surfaces and sides of tracks and unmade roads.	Devonian						Emsian	Middle Devonian	409.1	383.7	396.4
10940	PaleoDB	P. Gensel		Drepanophycus		Drepanophycus	M. Kotyk	C. Bernard		4056	1966	Locality 2	Xujiachong area	Qujing district	east Yunnan	China		China	Yunnan	Qujing	611	26	104	estimated from map	2.09	131.02	local area	100 m north of Xujiachong village	exposed along a dirt road between Xujiachong and Xichong villages. 13 km northwest of Qujing city.	Devonian	Early/Lower Devonian					Pragian	Emsian	412.3	391.9	402.1
10941	PaleoDB	P. Gensel		Drepanophycus			M. Kotyk	C. Bernard		4039	1995	Locality 3	Near Xiaoguankou	Qujing District	east Yunnan	China		China	Yunnan	Qujing district	611	26	104	estimated from map	1.62	131.4	local area	Near Xiaoguankou	a mountain pass	northwest of Qujing city	southwest of Zhanyi city. South of lake.	Devonian	Early/Lower Devonian		Emsian	Devonian 2	Emsian	Emsian		409.1	391.9	400.5
11083	PaleoDB	P. Gensel		Drepanophycus			M. Kotyk	P. Gensel		4070	1942	Llanover Quarry	Gwent	Wales		United Kingdom	Wales	Gwent	315	51.766667	-2.983333	estimated from map	-27.66	-4.33	outcrop	Overgrown quarry above Llanover village	about 300 m NNE of Rhyd-y-Llwyfan Farm	between 3.8 and 6 km south of Abergavenny	Gwent	Wales (SO 298079)	Devonian	Early/Lower Devonian		Pragian	Devonian 1	Pragian	Pragian		412.3	409.1	410.7
11088	PaleoDB	P. Gensel		Drepanophycus			M. Kotyk	P. Gensel		4078	1927	Brecon Beacons Quarry	South Wales	Storey Arms Quarry and Craig-y-Fro Quarry	United Kingdom	Wales	Powys	315	51.95	-3.383333	estimated from map	-27.58	-4.66	small collection	An abandoned roadside quarry on the Western side of A470 (a road) between Merthyr Tydfil and Brecon. 7.5 miles south of Brecon (National Grid Ref. SO 972208).	Devonian	Early/Lower Devonian		Pragian	Devonian 1	Pragian	Pragian		412.3	409.1	410.7
11129	PaleoDB	P. Gensel		Drepanophycus			M. Kotyk			3920	1998	Loc. US604	Polar Bear Pass area	Bathurst Is.	Canada		Canada	Nunavut	Bathurst Is.	106	75.8	-98.4		-5.09	-23.96	small collection	40 m downstream of Loc. US603. On Southeast side of river	Devonian	Early/Lower Devonian		Pragian	Devonian 1	Pragian	Pragian		412.3	409.1	410.7
11130	PaleoDB	P. Gensel		Drepanophycus			M. Kotyk			3920	1998	Loc. US605	Polar Bear Pass area	Bathurst Is.	Canada		Canada	Nunavut	Bathurst Island	106	75.8	-98.4		-5.09	-23.96	small collection	About 70 m downstream of US603. On southeast side of stream.	Devonian	Early/Lower Devonian		Pragian	Devonian 1	Pragian	Pragian		412.3	409.1	410.7
11131	PaleoDB	P. Gensel		Drepanophycus			M. Kotyk			3920	1998	Loc. US606	Polar Bear Pass area	Bathurst Island	Canada		Canada	Nunavut	Bathurst Island	106	75.8	-98.4		-5.09	-23.96	small collection	5 m upstream from US609 along the southeast side of the stream	Devonian	Early/Lower Devonian		Pragian	Devonian 1	Pragian	Pragian		412.3	409.1	410.7
11132	PaleoDB	P. Gensel		Drepanophycus			M. Kotyk			3920	1998	Loc. US607	Polar Bear Pass Area	Bathurst Island	Canada		Canada	Nunavut	Bathurst Island	106	75.8	-98.4		-5.09	-23.96	small collection	On east bank	about 100 m upstream from US608.	Devonian	Early/Lower Devonian		Pragian	Devonian 1	Pragian	Pragian		412.3	409.1	410.7
11133	PaleoDB	P. Gensel		Drepanophycus			M. Kotyk			3920	1998	Loc. US608	Polar Bear Pass area	Bathurst Is. Canada		Canada	Nunavut	Bathurst Island	106	75.8	-98.4		-5.09	-23.96	small collection	Downstream from US607 and 609	on the east bank of the stream.	Devonian	Early/Lower Devonian		Pragian	Devonian 1	Pragian	Pragian		412.3	409.1	410.7
11135	PaleoDB	P. Gensel		Drepanophycus			M. Kotyk			3920	1998	Loc. US610	Polar Bear Pass area	Bathurst Is. Canada		Canada	Nunavut	Bathurst Island	106	75.807222	-98.437222		-5.08	-23.96	small collection		Devonian	Early/Lower Devonian		Pragian	Devonian 1	Pragian	Pragian		412.3	409.1	410.7
11137	PaleoDB	P. Gensel		Drepanophycus			M. Kotyk			3920	1998	Loc. US612 Polar Bear Pass area	Bathurst Is. Canada		Canada	Nunavut	Bathurst Island	106	75.802222	-98.461944		-5.08	-23.97	small collection	About the same place as US382.	Devonian	Early/Lower Devonian		Pragian	Devonian 1	Pragian	Pragian		412.3	409.1	410.7
11142	PaleoDB	P. Gensel		Drepanophycus			M. Kotyk			3920	1998	Loc. US617	Polar Bear Pass	Bathurst Is.	Canada		Canada	Nunavut	Bathurst Is.	106	75.815278	-98.410556		-5.08	-23.95	small collection	About halfway up the outcrop on the east side of the stream	Devonian	Early/Lower Devonian		Pragian	Devonian 1	Pragian	Pragian		412.3	409.1	410.7
11415	PaleoDB	P. Gensel		Drepanophycus			M. Kotyk			3920	1998	Locality US683	Polar Bear Pass Area	Bathurst Is. Canada		Canada	Nunavut	Bathurst Island	106	75.833333	-98.5		-5.05	-23.95	outcrop	Just upstream from US684 and US394	on the eastern bnak of the river.	Devonian	Early/Lower Devonian		Pragian	Devonian 1	Pragian	Pragian		412.3	409.1	410.7
11435	PaleoDB	P. Gensel		Drepanophycus			M. Kotyk			3920	1998	Locality US628	Cheyne River Area	Bathurst Is.	Canada		Canada	Nunavut	Bathurst Island	106	76.190278	-98.203889		-4.87	-23.63	outcrop	Across the Cheyne river from US664.	Devonian	Early/Lower Devonian		Pragian	Devonian 1	Pragian	Pragian		412.3	409.1	410.7
11487	PaleoDB	P. Gensel		Drepanophycus			M. Kotyk	C. Bernard		3920	1998	Locality 633	Cheyne River Area	Bathurst Is.	Canada		Canada	Nunavut	Bathurst Island	106	76	-98	estimated from map	-5.03	-23.74	outcrop	Across Cheyne River from US666	near the top of the exposure.	Devonian	Early/Lower Devonian		Pragian	Devonian 1	Pragian	Pragian		412.3	409.1	410.7
11491	PaleoDB	P. Gensel		Drepanophycus			M. Kotyk			3920	1998	Locality 636	Cheyne River Area	Bathurst Is. Canada		Canada	Nunavut	Bathurst Island	106	76.191389	-98.151389		-4.87	-23.62	outcrop	Small exposure from river livel to 3 m above the river level	on the main tributary of the Cheyne River.	Devonian	Early/Lower Devonian		Pragian	Devonian 1	Pragian	Pragian		412.3	409.1	410.7
11513	PaleoDB	P. Gensel		Drepanophycus			M. Kotyk	P. Gensel		4166	1932	Ballanucater Farm	near Callander	Central Region	Scotland		United Kingdom	Scotland	Central Region	313	56.25	-4.233333	estimated from map	-25.6	-0.36	outcrop	Small stream section near Callander	Central Region (Scotland - NN 630019).	Devonian	Early/Lower Devonian		Emsian	Devonian 2	Emsian	Emsian		409.1	391.9	400.5
11520	PaleoDB	P. Gensel		Drepanophycus			P. Gensel			3920	1998	Locality US637	Cheyne River Area	Bathurst Is.	Canada		Canada	Nunavut	Bathurst Is.	106	76.191389	-98.151389		-4.87	-23.62	outcrop	Along the main tributary of the Cheyne River. Across the stream (on the east side) from US636. On exposure about 10 m high as well as in scree.	Devonian	Early/Lower Devonian		Pragian	Devonian 1	Pragian	Pragian		412.3	409.1	410.7
11719	PaleoDB	P. Gensel		Drepanophycus			M. Kotyk	C. Bernard		3920	1998	Locality US645	Cheyne River Area	Bathurst Is.	Canada		Canada	Nunavut	Bathurst Is.	106	76.2	-98.166667	estimated from map	-4.87	-23.62	basin	About 5 km south of US644. On the Northwest side of the Cheyne River.	Devonian	Early/Lower Devonian		Pragian	Devonian 1	Pragian	Pragian		412.3	409.1	410.7
11721	PaleoDB	P. Gensel		Drepanophycus			M. Kotyk			3920	1998	Locality US664	Cheyne River Area	Bathurst Is.	Canada		Canada	Nunavut	Bathurst Island	106	76.190278	-98.203889		-4.87	-23.63	outcrop	On the North bank of the Cheyne River. Across the river from US628.	Devonian	Early/Lower Devonian		Pragian	Devonian 1	Pragian	Pragian		412.3	409.1	410.7
14343	PaleoDB	W. Stein		Drepanophycus			N. Smith	N. Smith		6314	1963	West Hurley	Locality 1	Grierson 1963		United States	New York	Ulster County	101	42	-74.1	based on political unit	-38.08	-22.21	small collection	Grierson and Banks (1963, p. 224): "Abandoned roadside quarry on State Route 28 at approx. 0.5 mile west West Hurley, Ulster County."	Devonian	Middle Devonian		Givetian	Devonian 3	Givetian	Givetian		388.1	383.7	385.9
14351	PaleoDB	W. Stein		Drepanophycus			J. Kao	M. Gonzalez		6314	1963	SUNY-B 1623 (DBPC) Walton Farm	Durham	Locality 4	Grierson 1963	United States	New York	Greene	101	42.4	-74.15	estimated from map	-37.68	-22.17	outcrop	Walton's Farm	Durham	Greene County	NY. 7.5 minute map	sheet 168 1 NW	about 892	300 yds. North.	Devonian	Middle Devonian		Givetian	Devonian 3	Givetian	Givetian		388.1	383.7	385.9
14351	PaleoDB	W. Stein		Drepanophycus			J. Kao	M. Gonzalez		6314	1963	SUNY-B 1623 (DBPC) Walton Farm	Durham	Locality 4	Grierson 1963	United States	New York	Greene	101	42.4	-74.15	estimated from map	-37.68	-22.17	outcrop	Walton's Farm	Durham	Greene County	NY. 7.5 minute map	sheet 168 1 NW	about 892	300 yds. North.	Devonian	Middle Devonian		Givetian	Devonian 3	Givetian	Givetian		388.1	383.7	385.9
20656	PaleoDB	W. Stein		Drepanophycus			J. Kao	J. Kao		6314	1963	Durham Falls	Locality 5	Grierson 1963	Durham	NY	United States	New York	Greene County	101	42.383333	-74.166667	estimated from map	-37.69	-22.19	small collection		Devonian	Middle Devonian		Givetian	Devonian 3	Givetian	Givetian		388.1	383.7	385.9
20658	PaleoDB	W. Stein		Drepanophycus			J. Kao	J. Kao		6314	1963	Mountain Crest Quarry	Locality 6	Grierson 1963	Hensonville	NY	United States	New York	Greene County	101	42.283333	-74.216667	estimated from map	-34.92	-22.77	small collection	Grierson (1963, p. 225): ""also known as Yeager's Quarry and Krein's Quarry...quarry on the west side of State Route 296, 1 mile SW of Hensonville."	Devonian	Late/Upper Devonian		Frasnian	Devonian 4	Frasnian	Frasnian		383.7	376.1	379.9
20782	PaleoDB	W. Stein		Drepanophycus			J. Kao	M. Gonzalez		6314	1963	Schoharie Reservoir	Locality 13	Grierson 1963		United States	New York	Schoharie	101	42.333333	-74.45	estimated from map	-37.71	-22.46	outcrop	Grierson and Banks (1963, p. 226): Excavation dump at intake of aqueduct west shore of Schoharie Reservoir."	Devonian	Middle Devonian		Givetian	Devonian 3	Givetian	Givetian		388.1	383.7	385.9
20783	PaleoDB	W. Stein		Drepanophycus			J. Kao	J. Kao		6314	1963	Richmondville	Locality 14	Grierson 1963		United States	New York	Schoharie County	101	42.616667	-74.583333	estimated from map	-37.41	-22.52	small collection	Grierson and Banks (1963, p. 226): "Roadcut on State Route 10, 1.4 miles south of Richmondville."	Devonian	Middle Devonian		Givetian	Devonian 3	Givetian	Givetian		388.1	383.7	385.9
20786	PaleoDB	W. Stein		Drepanophycus			J. Kao	M. Gonzalez		6314	1963	Summit	route 10	Locality 15	Grierson 1963		United States	New York	Schoharie County	101	42.583333	-74.6	estimated from map	-37.44	-22.54	small collection	Grierson and Banks (1963, p. 226): "Roadcut on State Route 10, 2.1 miles north of crossroads at Summit, NY."	Devonian	Middle Devonian		Givetian	Devonian 3	Givetian	Givetian		388.1	383.7	385.9
20788	PaleoDB	W. Stein		Drepanophycus			J. Kao	W. Stein		6314	1963	Jefferson	Locality 16	Grierson 1963		United States	New York	Schoharie County	101	42.483333	-74.65	estimated from map	-37.53	-22.61	small collection		Devonian	Middle Devonian		Givetian	Devonian 3	Givetian	Givetian		388.1	383.7	385.9
20817	PaleoDB	W. Stein		Drepanophycus			N. Smith	M. Gonzalez		6433	1968	SUNY-B 1897 (CUPB) Route 23A roadcut	Prattsville	Locality #2 of Banks and Grierson 1968	United States	New York	Greene	101	42.283333	-74.4	estimated from map	-37.12	-22.6	outcrop	Found along the north side of State Route 23A about five miles due west of the Cave Mountain quarry. This plant site is found on the Prattsville (NY) 7.5' Quadrangle	Sheet 6168 IV SW	AMS Series V821	1945	approximately 2	217	900 yards north by 873	500 yards east.	Devonian	Late/Upper Devonian		Frasnian	Devonian 4	Frasnian	Early/Lower Frasnian		383.7	382.4	383.05
20817	PaleoDB	W. Stein		Drepanophycus			N. Smith	M. Gonzalez		6433	1968	SUNY-B 1897 (CUPB) Route 23A roadcut	Prattsville	Locality #2 of Banks and Grierson 1968	United States	New York	Greene	101	42.283333	-74.4	estimated from map	-37.12	-22.6	outcrop	Found along the north side of State Route 23A about five miles due west of the Cave Mountain quarry. This plant site is found on the Prattsville (NY) 7.5' Quadrangle	Sheet 6168 IV SW	AMS Series V821	1945	approximately 2	217	900 yards north by 873	500 yards east.	Devonian	Late/Upper Devonian		Frasnian	Devonian 4	Frasnian	Early/Lower Frasnian		383.7	382.4	383.05
20818	PaleoDB	W. Stein		Drepanophycus			N. Smith	M. Gonzalez		6433	1968	West Cave Mountain quarry	Locality 1	Ashland	United States	New York	Greene	101	42.283333	-74.3	estimated from map	-37.13	-22.5	outcrop	Quarry on the west side of Cave mountain on the road to Jewett	going south from State Route 23 in East Ashland. Ashland 7	5' Quadrangle map	Sheet 6168 IV SE	AMS Series V821	1946. Approx. 2	217	900 yds. north by 882	400 yds. east.	Devonian	Late/Upper Devonian		Frasnian	Devonian 4	Frasnian	Early/Lower Frasnian		383.7	382.4	383.05
20841	PaleoDB	W. Stein		Drepanophycus			N. Smith	N. Smith		6437	1978	Seal Rock Landing	Locality 1		Canada	Quebec		101	48.816667	-64.466667	based on political unit	-34.58	-17.06		Found on the north shore of Gaspe Bay at the tip of the Gaspe Peninsula	Quebec. See Gaspe Sheet No. 663 in McGeriggle	1950.	Devonian	Early/Lower Devonian					Early/Lower Devonian		416	391.9	403.95
20842	PaleoDB	W. Stein		Drepanophycus			N. Smith	M. Gonzalez		6437	1978	Cairo quarry	Locality 2		United States	New York	Greene	101	42.316667	-74.05	estimated from map	-37.77	-22.09	outcrop	Abandoned quarry	south of the State route 145	two miles northwest of Cairo in Greene county. Freehold	NY 7.5' Quadrangle	AMS Series V821	1945	Sheet 6168	1 SE. Approx. 905	700 yd east. x 2	221	800 yd north.	Devonian	Middle Devonian		Givetian	Devonian 3	Givetian	Givetian		388.1	383.7	385.9
20843	PaleoDB	W. Stein		Drepanophycus			N. Smith	W. Stein		6437	1978	West Flank of Brown Mt.	Locality 3		United States	New York	Schoharie	101	42.466667	-74.45	based on political unit	-37.94	-22.37		Found at the cliff on west flank of Brown Mt. along Schoharie River (Gilboa	NY 7.5' Quadrangle).	Devonian	Middle Devonian		Givetian	Devonian 3	Givetian	Middle Givetian		388.1	383.7	385.9
20844	PaleoDB	W. Stein		Drepanophycus			N. Smith	M. Gonzalez		6437	1978	West Cave Mountain Quarry	Locality 4	Ashland	United States	New York	Greene	101	42.283333	-74.3	estimated from map	-37.13	-22.5	outcrop	Quarry on the west side of Cave mountain on the road to Jewett	going south from State Route 23 in East Ashland. Ashland 7	5' Quadrangle map	Sheet 6168 IV SE	AMS Series V821	1946. Approx. 2	217	900 yds. north by 882	400 yds. east.	Devonian	Late/Upper Devonian		Frasnian	Devonian 4	Frasnian	Early/Lower Frasnian		383.7	382.4	383.05
20845	PaleoDB	W. Stein		Drepanophycus			N. Smith	M. Gonzalez		6437	1978	Prattsville 23A Roadcut	Locality 5	SUNY-B 1897 (CUPC)	United States	New York	Greene	101	42.266667	-74.4	estimated from map	-37.14	-22.6	outcrop	Found at road cut on north side of NY State Route 23A	1.5 mi. east of intersection of Routes 23 and 23A. (Prattsville	NY 7.5' Quadrangle).	Devonian	Late/Upper Devonian		Frasnian	Devonian 4	Frasnian	Early/Lower Frasnian		383.7	382.4	383.05
20906	PaleoDB	W. Stein		Drepanophycus			J. Kao	J. Kao		6314	1963	Madison Reservoir	Locality 28	Grierson 1963	Hamilton	NY	United States	New York	Madsion County	101	42.833333	-75.55	based on political unit	-37.06	-23.34	small collection	Grierson and Banks (1963, p. 227): "Hillside northwest of Lake Moraine (Madison Reservoir) about 2 miles north-northeast of Hamilton."	Devonian	Middle Devonian		Givetian	Devonian 3	Givetian	Givetian		388.1	383.7	385.9
20910	PaleoDB	W. Stein		Drepanophycus			J. Kao	J. Kao		6314	1963	Skaneateles Lake	Locality 32	Grierson 1963		United States	New York		101	42.783333	-76.266667	based on political unit	-37	-24	small collection	Grierson and Banks (1963, p. 227): "East shore of Skaneateles Lake, 2000 yards north of Spafford Landing."	Devonian	Middle Devonian		Givetian	Devonian 3	Givetian	Givetian		388.1	383.7	385.9
20949	PaleoDB	W. Stein		Drepanophycus			J. Kao	J. Kao		6314	1963	Fayette Quarry	Locality 41	Grierson 1963	Fayette	NY	United States	New York	Seneca County	101	42.816667	-76.816667	based on political unit	-36.88	-24.48	small collection		Devonian	Middle Devonian		Givetian	Devonian 3	Givetian	Givetian		388.1	383.7	385.9
21127	PaleoDB	P. Gensel		Drepanophycus			P. Gensel	P. Gensel		6435	1942	Wide Bay Series-Location 2b	Beach Profile at Andredalen (Second Valley)-Horizon 4	Norway	Svalbard		309	79.583333	15	estimated from map	1.22	-7.94	outcrop	Wide Bay is a long bay in the central part of northern Spitsbergen. This location is the second furthest north in this series.	Devonian	Middle Devonian			Devonian 3		Middle Devonian		391.9	383.7	387.8
21190	PaleoDB	P. Gensel		Drepanophycus			A. Tuell	P. Gensel		6491	1916	Roragen Flora		Norway	Sor-Trondelag	Bezirk	301	62.583333	11.333333	based on nearby landmark	-15.14	-0.71	outcrop	The location is described as devonian sediments at the little lake Roragen between the Norwegian mining town of Roros and The Swedish frontier.	Devonian	Early/Lower Devonian					Early/Lower Devonian		416	391.9	403.95
21194	PaleoDB	P. Gensel		Drepanophycus			A. Tuell	P. Gensel	21190	6492	1993	Roragen-2	NW Shore Location/Location 1	Norway	Sor-Trondelag	Bezirk	301	62.583333	11.333333	based on nearby landmark	-15.14	-0.71	outcrop	The location is described as devonian sediments at the little lake Roragen between the Norwegian mining town of Roros and The Swedish frontier. The location is cescribed as the NW shore of the Roragen sea.	Devonian	Early/Lower Devonian					Early/Lower Devonian		416	391.9	403.95
21195	PaleoDB	P. Gensel		Drepanophycus			A. Tuell	P. Gensel	21190	6492	1993	Roragen-2a	The small Valley of the Lerbekken Stream/Location 3 and 4	Norway	Sor-Trondelag	Bezirk	301	62.583333	11.333333	based on nearby landmark	-15.14	-0.71	outcrop	The location is described as devonian sediments at the little lake Roragen between the Norwegian mining town of Roros and The Swedish frontier. This location is described as being in the small valley of the Lerbekken stream.	Devonian	Early/Lower Devonian					Early/Lower Devonian		416	391.9	403.95
23197	PaleoDB	P. Gensel		Drepanophycus			A. Tuell	P. Gensel	22860	6667	1993	Carrier Racheneur (Quarry)		Belgium	Nord du Bassin de Dinant		315	50.633333	4.25	based on nearby landmark	-26.72	0.82	outcrop	This location is stated as being near Wiheries	Belgium	Devonian	Early/Lower Devonian		Pragian	Devonian 1	Pragian	Pragian		412.3	409.1	410.7
23200	PaleoDB	P. Gensel		Drepanophycus			A. Tuell	P. Gensel		6577	1940	Carriere (Quarry) Bois D'Aveau at Rouveroy		Belgium	Rouveroy		315	50.583333	4.083333	based on nearby landmark	-27.15	2.24	small collection	This location is described as situated on the right bank of the Trouille	1.7m south of the route of Bois-Bourdon to Binche.	Devonian	Early/Lower Devonian					Pragian	Early/Lower Emsian	412.3	402.5	407.4
23200	PaleoDB	P. Gensel	cf.	Drepanophycus			A. Tuell	P. Gensel		6577	1940	Carriere (Quarry) Bois D'Aveau at Rouveroy		Belgium	Rouveroy		315	50.583333	4.083333	based on nearby landmark	-27.15	2.24	small collection	This location is described as situated on the right bank of the Trouille	1.7m south of the route of Bois-Bourdon to Binche.	Devonian	Early/Lower Devonian					Pragian	Early/Lower Emsian	412.3	402.5	407.4
23202	PaleoDB	P. Gensel		Drepanophycus			A. Tuell	A. Tuell	23200	6667	1993	Carriere (Quarry) du Bois d'Aveau		Belgium	Rouveroy		315	50.583333	4.083333	based on nearby landmark	-27.15	2.24		This location is described as situated on the right bank of the Trouille	1.7m south of the route of Bois-Bourdon to Binche.	Devonian	Early/Lower Devonian					Pragian	Early/Lower Emsian	412.3	402.5	407.4
23258	PaleoDB	P. Gensel		Drepanophycus			A. Tuell	P. Gensel		6577	1940	Carriere (Quarry) of Bois de Bescaille-Location 2a	Layer f of pond location	Belgium	territoire d'Estinnes-au-Monts		315	50.666667	4.133333	based on nearby landmark	-27.67	6.87	small collection	This location is described as the quarry of Bois de Bescaille at Estinnes-au-Mont. It is described as a location facing the pond and against the woods. This location is the f layer of g-b.	Devonian						Early/Lower Devonian	Middle Devonian	416	383.7	399.85
23523	PaleoDB	P. Gensel		Drepanophycus			A. Tuell	P. Gensel		6577	1940	Carriere of Bois de Bescaille-Location 2c	Pond location-d layer	Belgium	territoire d'Estinnes-au-Monts		315	50.666667	4.133333	based on nearby landmark	-27.67	6.87	small collection	This location is described as the quarry of Bois de Bescaille at Estinnes-au-Mont. This location is layer d of layers g-b.	Devonian						Early/Lower Devonian	Middle Devonian	416	383.7	399.85
23525	PaleoDB	P. Gensel		Drepanophycus			A. Tuell	P. Gensel		6577	1940	Carriere of Bois de Bescaille-Location 2d	Pond location-b layer	Belgium	territoire d'Estinnes-au-Monts		315	50.666667	4.133333	based on nearby landmark	-27.67	6.87	small collection	This location is described as the quarry of Bois de Bescaille at Estinnes-au-Mont. This is described as the b layer of the pond location	Devonian						Early/Lower Devonian	Middle Devonian	416	383.7	399.85
23535	PaleoDB	P. Gensel		Drepanophycus			A. Tuell	P. Gensel		6577	1940	Core (Sondage) from La Maison Gabelle		Belgium	Hainaut		315	50.666667	4.283333	based on nearby landmark	-27.61	6.96	small collection	This location is described as being a borehole near Thuin	Belgium	Devonian						Early/Lower Devonian	Middle Devonian	416	383.7	399.85
23536	PaleoDB	P. Gensel		Drepanophycus			A. Tuell	P. Gensel		6577	1940	Carriere (Quarry) Legage		Belgium	Hainuit		315	50.55	4.466667	based on nearby landmark	-27.63	7.14	small collection	This location is described as a Quarry near Thuin. It is along the left bank of the Sambre	about 600 m NE of the railroad station located in Thuin.	Devonian						Early/Lower Devonian	Middle Devonian	416	383.7	399.85
23536	PaleoDB	P. Gensel		Drepanophycus			A. Tuell	P. Gensel		6577	1940	Carriere (Quarry) Legage		Belgium	Hainuit		315	50.55	4.466667	based on nearby landmark	-27.63	7.14	small collection	This location is described as a Quarry near Thuin. It is along the left bank of the Sambre	about 600 m NE of the railroad station located in Thuin.	Devonian						Early/Lower Devonian	Middle Devonian	416	383.7	399.85
23538	PaleoDB	P. Gensel		Drepanophycus			A. Tuell	P. Gensel		6577	1940	Puits (Well) #4	coal mine of Fontaine-L'eveque at Hourpes	Puits No 4 des Charbonnages	Belgium	Hainuit		315	50.333333	4.283333	stated in text	-27.88	7.18	small collection	This location is described from a coal hole in a coal mine near the city of Fontaine-L'eveque	at Hourpes.	Devonian						Early/Lower Devonian	Middle Devonian	416	383.7	399.85
23541	PaleoDB	P. Gensel		Drepanophycus			A. Tuell	P. Gensel		6577	1940	Carriere (Quarry) du "Bia Trau"		Belgium	Hainaut		315	50.5	5.666667	based on nearby landmark	-27.21	7.86	small collection	This location is described as the Quarry of "Bia Trau", at Beignee-Ham-Sur-Heure. It is said to be on the right bank of the Heure river, just south of the stop at Beignee.	Devonian						Early/Lower Devonian	Middle Devonian	416	383.7	399.85
23545	PaleoDB	P. Gensel		Drepanophycus			A. Tuell	P. Gensel		6577	1940	Quarry of Tienne aux Pires		Belgium	Hainuat		315	50.416667	4.866667	based on nearby landmark	-27.59	7.46	small collection	This location is described as being in the Quarry of Tienne aux Pires	at Wepion.	Devonian						Early/Lower Devonian	Middle Devonian	416	383.7	399.85
23559	PaleoDB	P. Gensel		Drepanophycus			A. Tuell	P. Gensel		6577	1940	Carriere (Quarry) Bois Collet		Belgium	Hainuat		315	50.916667	5.033333	estimated from map	-27.13	7.22	outcrop	This location is described as the quarry Bois Collet at Fooz-Weipon. It is near Bois Collet on the Meuse River.	Devonian						Early/Lower Devonian	Middle Devonian	416	383.7	399.85
23559	PaleoDB	P. Gensel		Drepanophycus			A. Tuell	P. Gensel		6577	1940	Carriere (Quarry) Bois Collet		Belgium	Hainuat		315	50.916667	5.033333	estimated from map	-27.13	7.22	outcrop	This location is described as the quarry Bois Collet at Fooz-Weipon. It is near Bois Collet on the Meuse River.	Devonian						Early/Lower Devonian	Middle Devonian	416	383.7	399.85
23562	PaleoDB	P. Gensel		Drepanophycus			A. Tuell	P. Gensel		6577	1940	New Quarry at Dave	Nouvelles Carriere De Dave	Belgium	Namur		315	50.416667	4.866667	based on nearby landmark	-27.59	7.46	outcrop	This location is descrived as the new quarry on the other side of the Meuse river across from Bois Collet.	Devonian						Early/Lower Devonian	Middle Devonian	416	383.7	399.85
23562	PaleoDB	P. Gensel		Drepanophycus			A. Tuell	P. Gensel		6577	1940	New Quarry at Dave	Nouvelles Carriere De Dave	Belgium	Namur		315	50.416667	4.866667	based on nearby landmark	-27.59	7.46	outcrop	This location is descrived as the new quarry on the other side of the Meuse river across from Bois Collet.	Devonian						Early/Lower Devonian	Middle Devonian	416	383.7	399.85
23564	PaleoDB	P. Gensel		Drepanophycus			A. Tuell	P. Gensel		6577	1940	Carriere (Quarry) of Bouyard at Marchin		Belgium	Liege		315	50	5	based on nearby landmark	-27.87	7.82	outcrop	This location is described as the quarry on the right bank of Houyoux	a little north of the station of Marchin.	Devonian						Early/Lower Devonian	Middle Devonian	416	383.7	399.85
23565	PaleoDB	P. Gensel		Drepanophycus			A. Tuell	P. Gensel		6577	1940	Carriere (Quarry) Mahlavee		Belgium	Liege		315	50.783333	5.45	based on nearby landmark	-27.07	7.54	outcrop	This location is described as being on the right bank of the Hoyoux	near the Bouyard quarry.	Devonian						Early/Lower Devonian	Middle Devonian	416	383.7	399.85
23567	PaleoDB	P. Gensel		Drepanophycus			A. Tuell	P. Gensel		6577	1940	Aqueduct d''Intercommunale Bruxcelloise des Eaux		Belgium	Leige		315	50.483333	5.183333	based on nearby landmark	-27.41	7.6	small collection	This location is described as the aquaduct near Ben-Ahin. It is situated between accumulation 8691 and 8580	near the stream of Solieres.	Devonian						Early/Lower Devonian	Middle Devonian	416	383.7	399.85
23569	PaleoDB	P. Gensel		Drepanophycus			A. Tuell	P. Gensel		6577	1940	Gomze-Andoumont	Affleurement A		Belgium	Liege		315	50.55	5.683333	based on nearby landmark	-27.17	7.84	small collection	This location is described as being near Gomez-Andoumont	an abandoned mine	to the right of the old parrish tramway.	Devonian						Early/Lower Devonian	Middle Devonian	416	383.7	399.85
23571	PaleoDB	P. Gensel		Drepanophycus			A. Tuell	P. Gensel		6577	1940	Gomze-Andoumont	Affleurement B		Belgium	Liege		315	50.55	5.683333	based on nearby landmark	-27.17	7.84	small collection	This location is described as the abandoned mine	left of the route des Forges.	Devonian						Early/Lower Devonian	Middle Devonian	416	383.7	399.85
23575	PaleoDB	P. Gensel		Drepanophycus			A. Tuell	P. Gensel		6577	1940	Affleurement a Grimbiemont-Roy		Belgium	Luxumbourg		315	50	4	based on nearby landmark	-28.25	7.24	small collection	This is described as being alon the route to Marche a Laroche	in Roy.	Devonian						Early/Lower Devonian	Middle Devonian	416	383.7	399.85
23575	PaleoDB	P. Gensel	cf.	Drepanophycus			A. Tuell	P. Gensel		6577	1940	Affleurement a Grimbiemont-Roy		Belgium	Luxumbourg		315	50	4	based on nearby landmark	-28.25	7.24	small collection	This is described as being alon the route to Marche a Laroche	in Roy.	Devonian						Early/Lower Devonian	Middle Devonian	416	383.7	399.85
23715	PaleoDB	W. Stein		Drepanophycus			N. Smith	N. Smith		6756	1961	Karlstejn	Roblin Schichten Formation		Czech Republic			305	50.183333	16.083333	based on political unit	-18.74	26.41			Devonian						Late/Upper Givetian	Devonian	388.1	360.7	374.4
23727	PaleoDB	W. Stein		Drepanophycus			N. Smith	N. Smith		6756	1961	Hostim	Kacak Schichten		Czech Republic			305	49.016667	15.9	based on political unit	-26.73	36.01			Devonian	Middle Devonian		Givetian	Devonian 3	Givetian	Early/Lower Givetian		388.1	383.7	385.9
23731	PaleoDB	W. Stein		Drepanophycus			N. Smith	N. Smith		6756	1961	Holyne	Kacak Schichten Formation		Czech Republic			305	50	13.5	based on political unit	-26.65	33.95			Devonian	Middle Devonian		Givetian	Devonian 3	Givetian	Early/Lower Givetian		388.1	383.7	385.9
23732	PaleoDB	W. Stein		Drepanophycus			N. Smith	N. Smith		6756	1961	Kodau		Czech Republic			307	48	16	based on political unit	-32.48	40.32			Devonian	Middle Devonian		Givetian	Devonian 3	Givetian	Early/Lower Givetian		388.1	383.7	385.9
23735	PaleoDB	W. Stein		Drepanophycus			N. Smith	N. Smith		6756	1961	Praha	Hlubocepy	Kacak Schichten Formation		Czech Republic			308	48.366667	19.516667	based on political unit	-33.93	47.25			Devonian	Middle Devonian		Givetian	Devonian 3	Givetian	Early/Lower Givetian		388.1	383.7	385.9
23740	PaleoDB	W. Stein		Drepanophycus			N. Smith	N. Smith		6756	1961	Chotec	Kacak Schichten Formation		Czech Republic			305	50	15	based on political unit	-26.18	34.89			Devonian	Middle Devonian		Givetian	Devonian 3	Givetian	Early/Lower Givetian		388.1	383.7	385.9
23742	PaleoDB	W. Stein		Drepanophycus			N. Smith	N. Smith		6756	1961	Karlstejn	Kacak Schichten Formation		Czech Republic			305	49.716667	16.05	based on political unit	-26.08	35.7			Devonian	Middle Devonian		Givetian	Devonian 3	Givetian	Early/Lower Givetian		388.1	383.7	385.9
23743	PaleoDB	W. Stein		Drepanophycus			N. Smith	N. Smith		6756	1961	Srbsko	Kacak Schichten Formation		Czech Republic			305	50	14	based on political unit	-26.49	34.27			Devonian	Middle Devonian		Givetian	Devonian 3	Givetian	Early/Lower Givetian		388.1	383.7	385.9
23967	PaleoDB	W. Stein		Drepanophycus			D. Horvath	D. Horvath		6543	1972	Young Inlet	Bathurst Island		Canada	Nunavut		106	76.916667	-99.416667	based on political unit	-5.51	-21.98		GSC Plant Locality 8370	4 miles east of the head of Young Inlet	Bathurst Island	District of Franklin	Devonian	Early/Lower Devonian					Early/Lower Devonian		416	391.9	403.95
26026	PaleoDB	C. Hotton		Drepanophycus			C. Hotton	C. Hotton		7212	2001	North Shore of Gaspe Bay	D'Aiguillon Section - DAA95-P37		Canada	Quebec	Cap des Rosiers	101	48.825	-64.3	estimated from map	-36.62	-11.81	small collection	Continuous section measured along beach exposures of the Cap-aux-Os Member. Top of section is just east of public beach at end of Rue Cassivi off of Route 132. Base of section is on beach directly below intersection where Route 132 turns north and road to Forillon Provincial Park continues east.	Devonian	Early/Lower Devonian		Emsian	Devonian 2	Emsian	Emsian		409.1	391.9	400.5
26176	PaleoDB	P. Gensel		Drepanophycus			P. Gensel	P. Gensel	10626	7258	1984	Beartooth Butte 2		United States	Wyoming	Park County	101	44.95	-109.616667	estimated from map	-28.2	-47.07	outcrop		Devonian	Early/Lower Devonian		Emsian	Devonian 2	Emsian	Emsian		409.1	391.9	400.5
26179	PaleoDB	P. Gensel		Drepanophycus			P. Gensel	P. Gensel	3931	7258	1984	Cottonwood Canyon		United States	Wyoming	Bighorn County	101	44.87	-108.7	estimated from map	-24.83	-50.01	outcrop		Devonian	Early/Lower Devonian					Early/Lower Devonian		416	391.9	403.95
26525	PaleoDB	P. Gensel		Drepanophycus			P. Gensel	P. Gensel		7283	1968	Dalhousie Junction	Locality F	Locality 1 of Grierson & Hueber (1968)	Canada	New Brunswick	Restigouche	101	48	-66	estimated from map	-35.37	-18.33	outcrop	an exposure in the cliffs 1/2 mile west of Dalhousie Junction	New Brunswick.	Devonian	Early/Lower Devonian					Early/Lower Devonian		416	391.9	403.95
26525	PaleoDB	P. Gensel		Drepanophycus			P. Gensel	P. Gensel		7283	1968	Dalhousie Junction	Locality F	Locality 1 of Grierson & Hueber (1968)	Canada	New Brunswick	Restigouche	101	48	-66	estimated from map	-35.37	-18.33	outcrop	an exposure in the cliffs 1/2 mile west of Dalhousie Junction	New Brunswick.	Devonian	Early/Lower Devonian					Early/Lower Devonian		416	391.9	403.95
26526	PaleoDB	P. Gensel		Drepanophycus			P. Gensel	P. Gensel		7283	1968	Dalhousie Junction	Locality L	Locality 2 of Grierson & Hueber	Canada	New Brunswick	Restigouche	101	48	-66	estimated from map	-35.37	-18.33	small collection	along shore of Restigouche River	13.7 miles east of Campbellton	New Brunswick.	Devonian	Early/Lower Devonian					Early/Lower Devonian		416	391.9	403.95
26526	PaleoDB	P. Gensel		Drepanophycus			P. Gensel	P. Gensel		7283	1968	Dalhousie Junction	Locality L	Locality 2 of Grierson & Hueber	Canada	New Brunswick	Restigouche	101	48	-66	estimated from map	-35.37	-18.33	small collection	along shore of Restigouche River	13.7 miles east of Campbellton	New Brunswick.	Devonian	Early/Lower Devonian					Early/Lower Devonian		416	391.9	403.95
26529	PaleoDB	P. Gensel		Drepanophycus			P. Gensel	P. Gensel		7283	1968	Campbellton	Locality R	Locality 3 of Grierson & Hueber	1968	Canada	New Brunswick	Restigouche	101	48	-66	estimated from map	-35.37	-18.33	small collection	200 yards west of oil storage depot at west end of Canadian National Railway.	Devonian	Early/Lower Devonian					Early/Lower Devonian		416	391.9	403.95
26529	PaleoDB	P. Gensel		Drepanophycus			P. Gensel	P. Gensel		7283	1968	Campbellton	Locality R	Locality 3 of Grierson & Hueber	1968	Canada	New Brunswick	Restigouche	101	48	-66	estimated from map	-35.37	-18.33	small collection	200 yards west of oil storage depot at west end of Canadian National Railway.	Devonian	Early/Lower Devonian					Early/Lower Devonian		416	391.9	403.95
26656	PaleoDB	P. Gensel		Drepanophycus			C. Bernard	P. Gensel		7340	2000	Dalhousie Junction	Locality K	Pin Sec Point	Canada	New Brunswick	Restigouche	101	48.016667	-66.466667	estimated from map	-35.34	-18.71	small collection	Pin Sec Point	on south shore of Restigouche River approximately 2 miles (3.2 km) west of Dalhousie	New Brunswick	Canada.	Devonian	Early/Lower Devonian					Early/Lower Devonian		416	391.9	403.95
26785	PaleoDB	P. Gensel		Drepanophycus			C. Bernard	C. Bernard		4167	1932	Earn	Callander	Scotland		United Kingdom	Scotland	Earn	313	56	-4	estimated from map	-24.68	-4.53	outcrop	a quarry close to the farm of Earn	3.75 miles S. by E. of Callander.	Devonian	Early/Lower Devonian					Early/Lower Devonian		416	391.9	403.95
27157	PaleoDB	P. Gensel	"	Drepanophycus			C. Bernard	P. Gensel		7508	1961	Kacak-Schichten	Barrandium	Czech Republic		Czech Republic	Bohemia	Barrandium	305	50	14.5	estimated from map	-26.34	34.58	outcrop	part of Srbsko strata	in the Barrandium area (Central Bohemia)	Devonian	Middle Devonian		Givetian	Devonian 3	Givetian	Early/Lower Givetian		388.1	383.7	385.9
27159	PaleoDB	P. Gensel	"	Drepanophycus			C. Bernard	P. Gensel		7508	1961	Roblin-Schichten	Barrandium	Czech Republic		Czech Republic	Bohemia	Barrandium	305	50	14.5	estimated from map	-26.34	34.58	outcrop	part of Srbsko strata	in the Barrandium area (Central Bohemia)	Devonian	Middle Devonian		Givetian	Devonian 3	Givetian	Early/Lower Givetian		388.1	383.7	385.9
28038	PaleoDB	P. Gensel		Drepanophycus			C. Bernard	C. Bernard		7677	1955	Matringhem (Pas-de-Calais)	France		France	Lys Valley		305	50.55	-2.166667	estimated from map	-41.91	35.64	outcrop	Matringhem (Pas-de-Calais) is located in the highest part of the Lys valley	20 km south of Saint-Omer.	Devonian	Early/Lower Devonian					Early/Lower Devonian		416	391.9	403.95
28207	PaleoDB	P. Gensel		Drepanophycus			C. Bernard	C. Bernard		7677	1955	Rebreuve	France		France	Lys Valley		315	50.266667	2.35	estimated from map	-28.13	2.12	outcrop	Rebreuve Quarry	~12km SSE of Bruay	Devonian	Early/Lower Devonian					Early/Lower Devonian		416	391.9	403.95
28247	PaleoDB	W. Stein		Drepanophycus			M. Gonzalez	M. Gonzalez		6895	2002	SUNY-B 291 Summit	route 10		United States	New York	Schoharie	101	42.583333	-74.6	estimated from map	-38.48	-22.33	outcrop	Roadcut in route 10	2.1 miles north of crossroads at Summit. Summit (NY) 7 1/2 Quadrangle	1943.	Devonian	Middle Devonian			Devonian 3		Middle Devonian		391.9	383.7	387.8
28258	PaleoDB	W. Stein		Drepanophycus			M. Gonzalez	M. Gonzalez		6895	2002	SUNY-B 195 Summit	route 10		United States	New York	Schoharie	101	42.583333	-74.6	estimated from map	-38.48	-22.33	outcrop	Roadcut on New York route 10	2.1 miles north of crossroads at Summit. Summit 7 1/2 quadrangle	N4230-W7430/7.5. 1943.	Devonian	Middle Devonian			Devonian 3		Middle Devonian		391.9	383.7	387.8
28260	PaleoDB	W. Stein		Drepanophycus			M. Gonzalez	M. Gonzalez		6895	2002	SUNY-B 196 Summit	route 10		United States	New York	Schoharie	101	42.583333	-74.6	estimated from map	-38.48	-22.33		Roadcut on New York route 10	2.1 miles north of crossroads at Summit. Summit 7 1/2 quadrangle	N4230-W7430/7.5. 1943.	Devonian	Middle Devonian			Devonian 3		Middle Devonian		391.9	383.7	387.8
28262	PaleoDB	W. Stein		Drepanophycus			M. Gonzalez	M. Gonzalez		6895	2002	SUNY-B 249 Summit	route 10		United States	New York	Schoharie	101	42.6	-74.583333	estimated from map	-38.46	-22.31	outcrop		Devonian	Middle Devonian			Devonian 3		Middle Devonian		391.9	383.7	387.8
28333	PaleoDB	W. Stein		Drepanophycus			M. Gonzalez	M. Gonzalez		6895	2002	SUNY-B 138 Summit	route 10		United States	New York	Schoharie	101	42.583333	-74.6	estimated from map	-38.48	-22.33	outcrop	Roadcut in route 10	2.1 miles north of the crossroads at Summit. Quad. N4230- W7430/ 7.5 1943.	Devonian	Middle Devonian			Devonian 3		Middle Devonian		391.9	383.7	387.8
28428	PaleoDB	W. Stein		Drepanophycus			M. Gonzalez	M. Gonzalez		6895	2002	SUNY-B 165 Summit	Bear Gulch road		United States	New York	Schoharie	101	42.6	-74.566667	estimated from map	-37.43	-22.5	outcrop	Road cut, junction of Bear Gulch road and a farm road (Mott?). Summit (NY) 7 1/2 Quadrangle (SE/4 Richmonville 15' Quad) 1943, N4230-W7430/7.5 4,718,750 m North by 534,900 m. East	Devonian	Middle Devonian		Givetian	Devonian 3	Givetian	Givetian		388.1	383.7	385.9
28488	PaleoDB	W. Stein		Drepanophycus			M. Gonzalez	M. Gonzalez		6895	2002	SUNY-B 246 West Cave mountain quarry	upper level		United States	New York	Greene	101	42.283333	-74.3	estimated from map	-37.13	-22.5	outcrop	Quarry on the west side of Cave mountain on the road to Jewett	going south from State Route 23 in East Ashland. Ashland 7	5' Quadrangle map	Sheet 6168 IV SE	AMS Series V821	1946. Approx. 2	217	900 yds. north by 882	400 yds. east. Upper level.	Devonian	Late/Upper Devonian		Frasnian	Devonian 4	Frasnian	Early/Lower Frasnian		383.7	382.4	383.05
28524	PaleoDB	W. Stein		Drepanophycus			M. Gonzalez	M. Gonzalez		6895	2002	SUNY-B 198 Summit	route 10		United States	New York	Schoharie	101	42.583333	-74.6	estimated from map	-38.48	-22.33	outcrop	Roadcut on New York route 10	2.1 miles north of crossroads at Summit. Summit 7 1/2 quadrangle	N4230-W7430/7.5. 1943.	Devonian	Middle Devonian			Devonian 3		Middle Devonian		391.9	383.7	387.8
28829	PaleoDB	W. Stein		Drepanophycus			M. Gonzalez	M. Gonzalez		6895	2002	SUNY-B 248 North Lexington		United States	New York	Greene	101	42.283333	-74.4	estimated from map	-34.89	-22.93	outcrop	Junction of route 23A and road to N. Lexington. Prattsville 7	5' Quad. Sheet 6168 IV SW	AMS Series V821	1945. Approx 2	217	900 yds.N. by 873	600 yds E.	Devonian	Late/Upper Devonian		Frasnian	Devonian 4	Frasnian	Frasnian		383.7	376.1	379.9
28921	PaleoDB	W. Stein		Drepanophycus			M. Gonzalez	M. Gonzalez		6895	2002	SUNY-B 1611 (CUPB) Pin Sec Point	Dalhousie		Canada	New Brunswick	Restigouche	101	48.016667	-66.466667	estimated from map	-35.34	-18.71	outcrop	Pin Sec Point	beach west of Dalhousie	#9 Field Trip	IX International Congress	Devonian	Early/Lower Devonian					Early/Lower Devonian		416	391.9	403.95
28959	PaleoDB	W. Stein		Drepanophycus			M. Gonzalez	M. Gonzalez		6895	2002	SUNY-B 1202 (DBPC) Walton farm	Durham	Locality 4	Grierson and Banks	United States	New York	Greene	101	42.4	-74.15	estimated from map	-37.68	-22.17	outcrop	Walton's Farm	Durham	Greene County	NY. 7.5 minute map	sheet 168 1 NW	about 892	300 yds. North.	Devonian	Middle Devonian		Givetian	Devonian 3	Givetian	Givetian		388.1	383.7	385.9
28959	PaleoDB	W. Stein		Drepanophycus			M. Gonzalez	M. Gonzalez		6895	2002	SUNY-B 1202 (DBPC) Walton farm	Durham	Locality 4	Grierson and Banks	United States	New York	Greene	101	42.4	-74.15	estimated from map	-37.68	-22.17	outcrop	Walton's Farm	Durham	Greene County	NY. 7.5 minute map	sheet 168 1 NW	about 892	300 yds. North.	Devonian	Middle Devonian		Givetian	Devonian 3	Givetian	Givetian		388.1	383.7	385.9
29059	PaleoDB	W. Stein		Drepanophycus			M. Gonzalez	M. Gonzalez		6895	2002	SUNY-B 301 Prattsville	route 23A road facing		United States	New York	Greene	101	42.283333	-74.4	estimated from map	-34.89	-22.93	outcrop	East side of route 23A 1.5 miles south of bridge over the Batavia kill (near junction of routes 23 and 23A). Prattsville 7.5' quad 1945. Approx. 2	217	900 yds N by 873	600 yds E.	Devonian	Late/Upper Devonian		Frasnian	Devonian 4	Frasnian	Frasnian		383.7	376.1	379.9
30999	PaleoDB	W. Stein		Drepanophycus			M. Gonzalez	M. Gonzalez		6895	2002	SUNY-B 205 Dalhousie junction		Canada	New Brunswick		101	48.033333	-66.416667	estimated from map	-35.33	-18.67	outcrop	[FMH 65-4, GSC 5293, 5332, 5334, 5334, 5342, 5552, 6276]. Route 11 east from Campbellton almost to Dalhousie junction railroad crossing. Access road to the beach is the first road west of the junction on the north side of route 11. Collecting sites are 760 paces west from the juncture of the access road and the beach.	Devonian	Early/Lower Devonian					Early/Lower Devonian		416	391.9	403.95
31004	PaleoDB	W. Stein		Drepanophycus			M. Gonzalez	M. Gonzalez		6895	2002	SUNY-B 209 L'Anse-a-brillant	South shore of Gaspe bay		Canada	Quebec		101	48.63	-64.32	estimated from map	-36.82	-11.81	outcrop	[FMH 65-8, GSC 5315]. Parked at the dock and walked westward along the beach. Collected the specimens before reaching the coal seam at Tar Point.	Devonian	Early/Lower Devonian		Emsian	Devonian 2	Emsian	Emsian		409.1	391.9	400.5
31007	PaleoDB	W. Stein		Drepanophycus			M. Gonzalez	M. Gonzalez		6895	2002	SUNY-B 213 Seal Rock Landing	North shore Gaspe Bay		Canada	Quebec		101	48.816667	-64.466667	estimated from map	-36.64	-11.94	outcrop	[FMH 65-14] Westward from locality of collection SUNY-B 212 (PBDB 29029).	Devonian	Early/Lower Devonian		Emsian	Devonian 2	Emsian	Emsian		409.1	391.9	400.5
31010	PaleoDB	W. Stein		Drepanophycus			M. Gonzalez	M. Gonzalez		6895	2002	SUNY-B 214 Seal Rock Landing	North shore Gaspe Bay		Canada	Quebec		101	48.816667	-64.466667	estimated from map	-36.64	-11.94	outcrop	[FMH 65-15, GSC 5357, 5391, 6292]. West of locality of collection SUNY-B 213 (PBDB 31007).	Devonian	Early/Lower Devonian		Emsian	Devonian 2	Emsian	Emsian		409.1	391.9	400.5
32216	PaleoDB	P. Gensel		Drepanophycus			P. Gensel	P. Gensel		8678	1968	Plan Incline de Ronquieres		Belgium	Ronquieres		315	50	4	based on nearby landmark	-24.34	6.12	outcrop	Strata range from Eifelian to Givetian. This collection comes from the Givetian.	Devonian						Givetian	Early/Lower Frasnian	388.1	382.4	385.25
32851	PaleoDB	A. Raymond		Drepanophycus			A. Raymond	A. Raymond		8796	1969	Aigyrzhal Mountain	Yurina	1969 loc 8	R&M loc 36	Kazakstan			402	47	79	based on nearby landmark	7.12	68.66	small collection	Yurina desribes this locality as being on the west flank of the Chingiz Mountains. The specific mountain has not been located in any Gazetteer.	Devonian	Early/Lower Devonian					Pragian	Emsian	412.3	391.9	402.1
35721	PaleoDB	M. Foote		Drepanophycus			M. Foote	J. Alroy		9633	1988	Facies D	Upper Shanda Beds	type Telengitian (Gur'evsk area)		Russian Federation			401	54.283333	85.933333	based on political unit	30.79	17.77	local area	Reference sections in vicinity of town of Gur'evsk (basis of coordinates)	in an area of about 5 square kilometers.	Devonian						Late/Upper Emsian	Eifelian	402.5	388.1	395.3
35982	PaleoDB	M. Foote		Drepanophycus			M. Foote	M. Foote		9670	1986	Rio Chitaga		Colombia			203	8	-73	estimated from map	-48.64	-48.53	local area	Canyon of the Chitaga River, a few km SW of Labateca and about 20 km SE of Pamplona.	Devonian	Middle Devonian			Devonian 3		Middle Devonian		391.9	383.7	387.8
10721	PaleoDB	P. Gensel		Asteroxylon			M. Kotyk	P. Gensel		3987	1917	Rhynie Chert	Aberdeenshire	Scotland		United Kingdom	Scotland	Aberdeenshire	313	57	-2	estimated from map	-24.08	-1.01	local area	Beneath a field near the village of Rhynie	14 km south of Huntley	in the Grampian Region of Scotland (NJ 495264)	Devonian	Early/Lower Devonian					Pragian	Emsian	412.3	391.9	402.1
21033	PaleoDB	W. Stein		Asteroxylon			J. Kao	J. Kao		6427	1939	Nodule Bed	Locality 7	Read 1939	New Albany	IN	United States	Indiana		101	38.283333	-85.816667	based on political unit	-31.6	-34.59			Devonian	Late/Upper Devonian		Famennian	Devonian 5	Famennian	Famennian		376.1	360.7	368.4
21034	PaleoDB	W. Stein		Asteroxylon			J. Kao	M. Gonzalez		6427	1939	Plant Bed	Locality 8	Read 1939	New Albany	IN	United States	Indiana		101	38.283333	-85.833333	estimated from map	-31.59	-34.61			Devonian	Late/Upper Devonian		Famennian	Devonian 5	Famennian	Famennian		376.1	360.7	368.4
22759	PaleoDB	W. Stein		Asteroxylon			J. Kao	J. Kao		6539	1926	Elberfeld Locality		Germany			315	51.25	7.166667	based on political unit	-22.16	7.14	local area	Scott (1926, p. 373): "The specimens came from several localities near Elberfeld."	Devonian	Middle Devonian		Givetian	Devonian 3	Givetian	Givetian		388.1	383.7	385.9
29000	PaleoDB	W. Stein	cf.	Asteroxylon			M. Gonzalez	M. Gonzalez		6895	2002	SUNY-B 1705 (CUPB) L'Anse-a-Brillant quarry	Gaspe bay	South shore	Canada	Quebec		101	48.63	-64.32	based on nearby landmark	-31.92	-13.3	outcrop	A very small quarry on sea side of road 7.5 mi E of L'Anse-a-Brillant Brook. Coordinates refer to L'Anse-a-Brilliant.	Devonian	Middle Devonian		Givetian	Devonian 3	Givetian	Givetian		388.1	383.7	385.9
10893	PaleoDB	P. Gensel		Halleophyton			M. Kotyk			4041	1985	Unit 5	Zhichang Section	Posongchong Fm.	southeastern Yunnan	China		China	Yunnan	Wenshan district	611	23.283333	104.25		3.52	128.08	outcrop	southeastern slope of hill 350m west of Zhichang village	Gumu	Zhuang-Miao Autonomous Prefecture	Wenshan district Adjacent to highway. Also found 150 m west of Zhichang.	Devonian						Pragian	Middle Devonian	412.3	383.7	398
14213	PaleoDB	W. Stein		Haskinsia			N. Smith	M. Gonzalez		6289	2000	Locality 3 Cano Colorado		Venezuela	Zulia State	Sierra de Perija	224	12.4	-73.333333	estimated from map	-15.23	-71.5	outcrop		Devonian						Eifelian	Early/Lower Frasnian	391.9	382.4	387.15
20684	PaleoDB	W. Stein		Haskinsia			N. Smith	M. Gonzalez		6339	1989	SUNY-B 349 Brown mountain	Blenheim-Gilboa Power Plant		United States	New York	Schoharie	101	42.433333	-74.433333	estimated from map	-37.61	-22.42	outcrop	Construction site of the Blenheim-Gilboa Pumped Storage Power plant. On the west flank of Brown mountain.	Devonian	Middle Devonian		Givetian	Devonian 3	Givetian	Givetian		388.1	383.7	385.9
20722	PaleoDB	W. Stein		Haskinsia			N. Smith	M. Gonzalez		6348	1983	Blenheim-Gilboa Power Plant		United States	New York	Schoharie	101	42.433333	-74.433333	estimated from map	-37.61	-22.42	outcrop	Found at the construction site of the Blenheim-Gilboa Pumped Storage Power plant. On the west flank of Brown mountain.	Devonian	Middle Devonian		Givetian	Devonian 3	Givetian	Givetian		388.1	383.7	385.9
21169	PaleoDB	W. Stein		Haskinsia			N. Smith	W. Stein		6486	1994	Locality 4 Cano Colorado	Hacienda El Reposo	Venezuela	Zulia State	Sierra de Perija	224	12.4	-73.333333	stated in text	-15.23	-71.5		The outcrops are in the Rio Cachiri/ Rio Pescado area of the Sierra de Perija	close to the Colmbian border in the extreme west of Venezuela. The specimens were located in the east gutter of the new road to Rio Socuy at the first corner some 200 m north of the entrance to the hacienda 'El Reposo'.	Devonian	Middle Devonian			Devonian 3		Early/Lower Givetian	Eifelian	388.1	388.1	388.1
21170	PaleoDB	W. Stein		Haskinsia			N. Smith	W. Stein		6487	1995	Locality 5 Cano Colorado		Venezuela	Zulia State	Siera Perija	224	12.4	-73.333333	stated in text	-15.23	-71.5		Found on the west side of the road to Rio Socuy	at the first corner approximately 200 m north of the entrance to the hacienda El Reposo	c. 100 km west of Maracaibo.	Devonian	Middle Devonian			Devonian 3		Eifelian	Givetian	391.9	383.7	387.8
21170	PaleoDB	W. Stein		Haskinsia			N. Smith	W. Stein		6487	1995	Locality 5 Cano Colorado		Venezuela	Zulia State	Siera Perija	224	12.4	-73.333333	stated in text	-15.23	-71.5		Found on the west side of the road to Rio Socuy	at the first corner approximately 200 m north of the entrance to the hacienda El Reposo	c. 100 km west of Maracaibo.	Devonian	Middle Devonian			Devonian 3		Eifelian	Givetian	391.9	383.7	387.8
21172	PaleoDB	W. Stein		Haskinsia			J. Kao	M. Gonzalez		6422	1988	SUNY-B 329 Brown Mountain	Blenheim-Gilboa Power plant	Schoharie River	NY	United States	New York	Schoharie	101	42.433333	-74.433333	estimated from map	-37.61	-22.42	outcrop	Bonamo, Banks, and Grierson (1988, p. 222): "specimens found during the construction of the Blenheim-Gilboa Pumped Storage Power Plant... at the west flank of Brown Mountain on the bank of the Schoharie River."	Devonian	Middle Devonian		Givetian	Devonian 3	Givetian	Givetian		388.1	383.7	385.9
21172	PaleoDB	W. Stein		Haskinsia			J. Kao	M. Gonzalez		6422	1988	SUNY-B 329 Brown Mountain	Blenheim-Gilboa Power plant	Schoharie River	NY	United States	New York	Schoharie	101	42.433333	-74.433333	estimated from map	-37.61	-22.42	outcrop	Bonamo, Banks, and Grierson (1988, p. 222): "specimens found during the construction of the Blenheim-Gilboa Pumped Storage Power Plant... at the west flank of Brown Mountain on the bank of the Schoharie River."	Devonian	Middle Devonian		Givetian	Devonian 3	Givetian	Givetian		388.1	383.7	385.9
21175	PaleoDB	W. Stein		Haskinsia			J. Kao	M. Gonzalez		6421	1977	SUNY-B 339 Brown Mountain	Blenheim-Gilboa Power plant	Schoharie River	NY	United States	New York	Schoharie	101	42.433333	-74.433333	estimated from map	-33.21	-23.13	outcrop	Construction site of the Blenheim-Gilboa Pumped Storage Power plant. On the west flank of Brown mountain.	Devonian						Givetian	Late/Upper Devonian	388.1	360.7	374.4
21176	PaleoDB	W. Stein		Haskinsia			N. Smith	W. Stein		6488	1996	Locality 8 Cano Colorado	El Reposo	Venezuela	Zulia State	Sierra de Perija	224	12.4	-73.333333	estimated from map	-15.23	-71.5		Extracted from the roadbed at locality 8.	Devonian	Middle Devonian			Devonian 3		Eifelian	Givetian	391.9	383.7	387.8
24550	PaleoDB	W. Stein		Haskinsia			N. Smith	M. Gonzalez		6895	2002	SUNY-B 179 Summit	route 10		United States	New York	Schoharie	101	42.583333	-74.6	estimated from map	-37.44	-22.54	outcrop	Road cut on NY rte 10	2.1 mi. North of cross roads at Summit	Schoharie county. Summit NY	7.5' Quad N 4230-W7430/7.5	1943. Aprox. 4	716	000 m North by 535	400 m. East.	Devonian	Middle Devonian		Givetian	Devonian 3	Givetian	Givetian		388.1	383.7	385.9
28062	PaleoDB	W. Stein		Haskinsia			M. Gonzalez	M. Gonzalez		6895	2002	SUNY-B 412 Richmondville	Rt 10		United States	New York	Schoharie	101	42.616667	-74.566667	estimated from map	-37.41	-22.5	outcrop	Route 10 between summit and Richmondville	Devonian	Middle Devonian		Givetian	Devonian 3	Givetian	Givetian		388.1	383.7	385.9
28255	PaleoDB	W. Stein		Haskinsia			M. Gonzalez	M. Gonzalez		6895	2002	SUNY-B 229 Summit	Bear Gulch road jct		United States	New York	Schoharie	101	42.6	-74.566667	estimated from map	-37.43	-22.5	outcrop	Road cut, junction of Bear Gulch road and a farm road (Mott?). Summit (NY) 7 1/2 Quadrangle (SE/4 Richmonville 15' Quad) 1943, N4230-W7430/7.5 4,718,750 m North by 534,900 m. East	Devonian	Middle Devonian		Givetian	Devonian 3	Givetian	Givetian		388.1	383.7	385.9
28285	PaleoDB	W. Stein		Haskinsia			M. Gonzalez	M. Gonzalez		6895	2002	SUNY-B 228 Summit	route 10		United States	New York	Schoharie	101	42.583333	-74.6	estimated from map	-37.44	-22.54	outcrop	Road cut on NY rte 10	2.1 mi. North of cross roads at Summit	Schoharie county. Summit NY	7.5' Quad N 4230-W7430/7.5	1943. Aprox. 4	716	000 m North by 535	400 m. East.	Devonian	Middle Devonian		Givetian	Devonian 3	Givetian	Givetian		388.1	383.7	385.9
28317	PaleoDB	W. Stein		Haskinsia			M. Gonzalez	M. Gonzalez		6895	2002	SUNY-B 325 Blenheim-Gilboa poewr plant		United States	New York	Schoharie	101	42.433333	-74.433333	estimated from map	-37.61	-22.42	outcrop	Original description was vague	fossils appeared to have been collected from construction site of the Blenheim-Gilboa Pumped Storage Power plant. On the west flank of Brown mountain.	Devonian	Middle Devonian		Givetian	Devonian 3	Givetian	Givetian		388.1	383.7	385.9
28330	PaleoDB	W. Stein		Haskinsia			M. Gonzalez	M. Gonzalez		6895	2002	SUNY-B 336 Blenheim-Gilboa power plant		United States	New York	Schoharie	101	42.433333	-74.433333	estimated from map	-37.61	-22.42	outcrop	Original description was vague	fossils appeared to have been collected from construction site of the Blenheim-Gilboa Pumped Storage Power plant. On the west flank of Brown mountain.	Devonian	Middle Devonian		Givetian	Devonian 3	Givetian	Givetian		388.1	383.7	385.9
28359	PaleoDB	W. Stein		Haskinsia			M. Gonzalez	M. Gonzalez		6895	2002	SUNY-B 361 Blenheim-Gilboa Power plant		United States	New York	Schoharie	101	42.433333	-74.433333	estimated from map	-37.61	-22.42	outcrop	Lowest facing below the Blenheim-Gilboa power plant construction site on the west flank of Brown mountain.	Devonian	Middle Devonian		Givetian	Devonian 3	Givetian	Givetian		388.1	383.7	385.9
14284	PaleoDB	H. Sims		Haplostigma			H. Lindon	J. Cassara		6188	1985	St. Helena Gold Mine (StH 111)		South Africa	Free State		701	-28	26.5	estimated from map	-62.8	-33.47			Permian	Cisuralian			Permian 2		Artinskian	Kungurian	290.1	272.5	281.3
14340	PaleoDB	H. Sims		Haplostigma			H. Lindon	J. Cassara		6188	1985	Port Alfred	Mental home		South Africa	Eastern Cape		701	-33.666667	26.833333	estimated from map	-70.25	-179.93			Devonian						Middle Devonian	Late/Upper Devonian	391.9	360.7	376.3
14352	PaleoDB	H. Sims		Haplostigma			H. Lindon	J. Cassara		6188	1985	Port Alfred	Kowie east		South Africa	Eastern Cape		701	-33.666667	26.833333	estimated from map	-70.25	-179.93			Devonian						Middle Devonian	Late/Upper Devonian	391.9	360.7	376.3
14355	PaleoDB	H. Sims		Haplostigma			H. Lindon	J. Cassara		6188	1985	Middelwater a (RO)		South Africa	Western Cape		701	-33.166667	22.5	estimated from map	-72.63	-171.21			Devonian						Middle Devonian	Late/Upper Devonian	391.9	360.7	376.3
14355	PaleoDB	H. Sims		Haplostigma			H. Lindon	J. Cassara		6188	1985	Middelwater a (RO)		South Africa	Western Cape		701	-33.166667	22.5	estimated from map	-72.63	-171.21			Devonian						Middle Devonian	Late/Upper Devonian	391.9	360.7	376.3
20727	PaleoDB	H. Sims		Haplostigma			H. Lindon	J. Cassara		6188	1985	Sweetfountain (Estments F) b		South Africa	Eastern Cape		701	-33.5	26.833333	estimated from map	-70.39	179.76			Devonian						Middle Devonian	Late/Upper Devonian	391.9	360.7	376.3
20728	PaleoDB	H. Sims		Haplostigma			H. Lindon	J. Cassara		6188	1985	Port Alfred	railway station		South Africa	Eastern Cape		701	-33.666667	26.833333	estimated from map	-70.25	-179.93			Devonian						Middle Devonian	Late/Upper Devonian	391.9	360.7	376.3
20728	PaleoDB	H. Sims		Haplostigma			H. Lindon	J. Cassara		6188	1985	Port Alfred	railway station		South Africa	Eastern Cape		701	-33.666667	26.833333	estimated from map	-70.25	-179.93			Devonian						Middle Devonian	Late/Upper Devonian	391.9	360.7	376.3
20734	PaleoDB	H. Sims		Haplostigma			H. Lindon	J. Cassara		6188	1985	Elandsvlei		South Africa	Western Cape		701	-32.333333	19.5	estimated from map	-74.4	-164.19			Devonian						Middle Devonian	Late/Upper Devonian	391.9	360.7	376.3
20735	PaleoDB	H. Sims		Haplostigma			H. Lindon	J. Cassara		6188	1985	Wuppertal		South Africa	Western Cape		701	-32.333333	19.166667	estimated from map	-74.49	-163.19			Devonian						Middle Devonian	Late/Upper Devonian	391.9	360.7	376.3
20736	PaleoDB	H. Sims		Haplostigma			H. Lindon	J. Cassara		6188	1985	Vogel Valley (JL 19)		South Africa	Western Cape		701	-32.333333	19.333333	estimated from map	-74.44	-163.69			Devonian						Middle Devonian	Late/Upper Devonian	391.9	360.7	376.3
20737	PaleoDB	H. Sims		Haplostigma			H. Lindon	J. Cassara		6188	1985	Klipbokkop		South Africa	Western Cape		701	-32.5	19.333333	estimated from map	-74.28	-163.5			Devonian						Middle Devonian	Late/Upper Devonian	391.9	360.7	376.3
20738	PaleoDB	H. Sims		Haplostigma			H. Lindon	J. Cassara		6188	1985	Blinkberg		South Africa	Western Cape		701	-32.666667	19.5	estimated from map	-74.08	-163.79			Devonian						Middle Devonian	Late/Upper Devonian	391.9	360.7	376.3
20739	PaleoDB	H. Sims		Haplostigma			H. Lindon	J. Cassara		6188	1985	Tafelberg		South Africa	Western Cape		701	-32.833333	19.333333	estimated from map	-73.97	-163.12			Devonian						Middle Devonian	Late/Upper Devonian	391.9	360.7	376.3
20740	PaleoDB	H. Sims		Haplostigma			H. Lindon	J. Cassara		6188	1985	Gydo Mt.		South Africa	Western Cape		701	-33.166667	19.333333	estimated from map	-73.65	-162.76			Devonian						Middle Devonian	Late/Upper Devonian	391.9	360.7	376.3
20741	PaleoDB	H. Sims		Haplostigma			H. Lindon	J. Cassara		6188	1985	Karoopoort		South Africa	Western Cape		701	-33.166667	19.666667	estimated from map	-73.56	-163.7			Devonian						Middle Devonian	Late/Upper Devonian	391.9	360.7	376.3
20742	PaleoDB	H. Sims		Haplostigma			H. Lindon	J. Cassara		6188	1985	Tafelbergskloof		South Africa	Western Cape		701	-33.333333	19.833333	estimated from map	-73.36	-163.97			Devonian						Middle Devonian	Late/Upper Devonian	391.9	360.7	376.3
20743	PaleoDB	H. Sims		Haplostigma			H. Lindon	J. Cassara		6188	1985	Vondeling Station		South Africa	Eastern Cape		701	-33.166667	23.166667	estimated from map	-72.37	-172.84		"hill behind the station" (Anderson and Anderson 1985 (ref. 6188))	Devonian						Middle Devonian	Late/Upper Devonian	391.9	360.7	376.3
20746	PaleoDB	H. Sims		Haplostigma			H. Lindon	J. Cassara		6188	1985	Schietkraal (Steytlerville)		South Africa	Eastern Cape		701	-33.333333	24.333333	estimated from map	-71.73	-175.29			Devonian						Middle Devonian	Late/Upper Devonian	391.9	360.7	376.3
20747	PaleoDB	H. Sims		Haplostigma			H. Lindon	J. Cassara		6188	1985	Grootrivier Heights		South Africa	Eastern Cape		701	-33.333333	24.666667	estimated from map	-71.58	-176.03			Devonian						Middle Devonian	Late/Upper Devonian	391.9	360.7	376.3
20748	PaleoDB	H. Sims		Haplostigma			H. Lindon	J. Cassara		6188	1985	Warmwaterberg		South Africa	Western Cape		701	-33.666667	20.833333	estimated from map	-72.76	-166.26			Devonian						Middle Devonian	Late/Upper Devonian	391.9	360.7	376.3
10593	PaleoDB	P. Gensel		Hostinella			M. Kotyk	P. Gensel		3915	1937	Perton Lane Quarry		United Kingdom	England		315	52	-2	estimated from map	-24.31	-11.37	small collection	East side of Perton lane near Stoke Edith	Herefordshire (SO 5971 4035) (from Fanning et al.	1988)	Silurian	Pridoli		unnamed Pridoli stage	Silurian 2	Pridoli	Pridoli		418.7	416	417.35
10634	PaleoDB	P. Gensel		Hostinella			M. Kotyk	P. Gensel		3936	1970	Upper Roman Camp Beds	Capel Horeb Quarry	Halfway Quarry	United Kingdom	Wales	Powys	315	51	-3	estimated from map	-26.02	-11.93	small collection	On the north side of A40 road 5 km West of Trecastle	and 9 km East of Llandovery. National Grid Reference SN 844323. South Wales. Collections made from the bedding planes exposed on the nearly vertical face in the N corner of the quarry and from the exensive spoil heaps below.	Silurian						Ludfordian	Silurian	421.3	416	418.65
10661	PaleoDB	P. Gensel		Hostinella			M. Kotyk	P. Gensel		3950	1979	Cwm Graig Ddu Quarry		United Kingdom	Wales	Powys	315	52	-3	estimated from map	-27.88	-13.02	small collection	On the north-eastern slopes of Mynydd Eppynt	between Llanwrtyd Wells and Builth Wells	17 km SW of Builth Wells. SN 962475. On the west side of the road	approximately 500 m south of the cattle grid.	Silurian	Ludlow		Gorstian	Silurian 2	Ludlow	Gorstian		422.9	421.3	422.1
10666	PaleoDB	P. Gensel		Hostinella			M. Kotyk	P. Gensel		3915	1937	Freshwater East		United Kingdom	Wales	Dyfed	315	51	-4	estimated from map	-25.57	-12.46	small collection	north side of Freshwater East Bay	Dyfed (SS 024981). Near Pembroke	Dyfed	Silurian	Pridoli		unnamed Pridoli stage	Silurian 2	Pridoli	Pridoli		418.7	416	417.35
10679	PaleoDB	P. Gensel		Hostinella			M. Kotyk	P. Gensel		3915	1937	Targrove Quarry		United Kingdom	England	Ludlow	315	52	-2	estimated from map	-25.52	-8.03	small collection	In the grounds of Downton Hall	near Ludlow	Shropshire (SO 525780). Locality 105 in Ball and Dineley (1961) North side of the road to Downton Hall. 500 m east of Whitbach and 3 km north-east of Ludlow.	Devonian	Early/Lower Devonian		Lochkovian	Devonian 1	Lochkovian	Lochkovian		416	412.3	414.15
10706	PaleoDB	P. Gensel		Hostinella			M. Kotyk	P. Gensel	10593	3915	1937	Perton Lane	England (Welsh Borderland)	Perton Quarry (by Lang)	United Kingdom	England	Hereford	315	52	-2	estimated from map	-24.31	-11.37	small collection	In the village of Stoke Edith	Hereford and Worcester	East side of Perton lane on the southern outskirts of Perton village (Grid Reference SO 598403)(also given as SO 5971 4035)	Silurian	Pridoli		unnamed Pridoli stage	Silurian 2	Pridoli	Pridoli		418.7	416	417.35
10931	PaleoDB	P. Gensel		Hostinella			M. Kotyk	P. Gensel		4051	1983	Bed 4	Mongkelu locality	Wutubulake Fm.	Junggar Basin	Xinjiang	China		China	Xinjiang	Mongolia Autonomous County	402	46.816667	66.616667		-11.12	67.23		Along path leading southeast of Mongkelu	about 18 km east of Wutubulak	Hoboksar	Mongolia Autonomous County	west Junggar Basin	north Xinjiang	China	Silurian	Pridoli		unnamed Pridoli stage	Silurian 2	Pridoli	Pridoli		418.7	416	417.35
10931	PaleoDB	P. Gensel	cf.	Hostinella		Zosterophyllum	M. Kotyk	P. Gensel		4051	1983	Bed 4	Mongkelu locality	Wutubulake Fm.	Junggar Basin	Xinjiang	China		China	Xinjiang	Mongolia Autonomous County	402	46.816667	66.616667		-11.12	67.23		Along path leading southeast of Mongkelu	about 18 km east of Wutubulak	Hoboksar	Mongolia Autonomous County	west Junggar Basin	north Xinjiang	China	Silurian	Pridoli		unnamed Pridoli stage	Silurian 2	Pridoli	Pridoli		418.7	416	417.35
10997	PaleoDB	P. Gensel		Hostinella			M. Kotyk	P. Gensel		4063	2000	115/2	near Newport	Gwent	South Wales		United Kingdom	Wales	Gwent	315	51	-2	estimated from map	-26.47	-7.68	small collection	Borehole core #115. Grid reference 331180.9E	189793.4N. Depth 6.10 m. near highway junction #26	near Newport	South Wales	Devonian	Early/Lower Devonian		Lochkovian	Devonian 1	Lochkovian	Lochkovian		416	412.3	414.15
11088	PaleoDB	P. Gensel		Hostinella			M. Kotyk	P. Gensel		4078	1927	Brecon Beacons Quarry	South Wales	Storey Arms Quarry and Craig-y-Fro Quarry	United Kingdom	Wales	Powys	315	51.95	-3.383333	estimated from map	-27.58	-4.66	small collection	An abandoned roadside quarry on the Western side of A470 (a road) between Merthyr Tydfil and Brecon. 7.5 miles south of Brecon (National Grid Ref. SO 972208).	Devonian	Early/Lower Devonian		Pragian	Devonian 1	Pragian	Pragian		412.3	409.1	410.7
11131	PaleoDB	P. Gensel		Hostinella			M. Kotyk			3920	1998	Loc. US606	Polar Bear Pass area	Bathurst Island	Canada		Canada	Nunavut	Bathurst Island	106	75.8	-98.4		-5.09	-23.96	small collection	5 m upstream from US609 along the southeast side of the stream	Devonian	Early/Lower Devonian		Pragian	Devonian 1	Pragian	Pragian		412.3	409.1	410.7
11132	PaleoDB	P. Gensel		Hostinella			M. Kotyk			3920	1998	Loc. US607	Polar Bear Pass Area	Bathurst Island	Canada		Canada	Nunavut	Bathurst Island	106	75.8	-98.4		-5.09	-23.96	small collection	On east bank	about 100 m upstream from US608.	Devonian	Early/Lower Devonian		Pragian	Devonian 1	Pragian	Pragian		412.3	409.1	410.7
11133	PaleoDB	P. Gensel		Hostinella			M. Kotyk			3920	1998	Loc. US608	Polar Bear Pass area	Bathurst Is. Canada		Canada	Nunavut	Bathurst Island	106	75.8	-98.4		-5.09	-23.96	small collection	Downstream from US607 and 609	on the east bank of the stream.	Devonian	Early/Lower Devonian		Pragian	Devonian 1	Pragian	Pragian		412.3	409.1	410.7
11138	PaleoDB	P. Gensel		Hostinella			M. Kotyk			3920	1998	Loc. US613 Polar Bear Pass area	Bathurst Is.	Canada		Canada	Nunavut	Bathurst Island	106	75.804167	-98.480278		-5.07	-23.97	small collection		Devonian	Early/Lower Devonian		Pragian	Devonian 1	Pragian	Pragian		412.3	409.1	410.7
11158	PaleoDB	P. Gensel		Hostinella			M. Kotyk	P. Gensel		4104	1989	Jarcas stream	Negra Muerta	Sella Valley	Bolivia		Bolivia	Tarija dept.		202	-21.383056	-64.650278		-54.29	-121.38	outcrop	steep northern bank along the Jarcas stream. 500m NE of Negra Muerta farm in the Sella valley some 18 km northeast of Tarija city.	Silurian				Silurian 2		Gorstian	Pridoli	422.9	416	419.45
11158	PaleoDB	P. Gensel		Hostinella			M. Kotyk	P. Gensel		4104	1989	Jarcas stream	Negra Muerta	Sella Valley	Bolivia		Bolivia	Tarija dept.		202	-21.383056	-64.650278		-54.29	-121.38	outcrop	steep northern bank along the Jarcas stream. 500m NE of Negra Muerta farm in the Sella valley some 18 km northeast of Tarija city.	Silurian				Silurian 2		Gorstian	Pridoli	422.9	416	419.45
11172	PaleoDB	P. Gensel		Hostinella			M. Kotyk			4099	2001	Padcaya	Tarija Dept.	Bolivia		Bolivia	Tarija Dept.		202	-21.886389	-64.705833		-53.94	-122.01	outcrop	Roadside locality at Padcaya about 40 km south of Tarija	Silurian				Silurian 2		Gorstian	Pridoli	422.9	416	419.45
11722	PaleoDB	P. Gensel		Hostinella			A. Tuell	P. Gensel		4179	1942	Nonceveux	Belgium		Belgium	Liege?		315	50.466667	5.733333	based on nearby landmark	-25.08	-2.44	outcrop	map I.G.N. (1:10	000) 49/3. Lambert coordinates 129 610 N	247 780 E. This site is located on the south-east edge of the Dinant Synclinorium. The location is near Hamlet	Nonceveux	to left of trail near stream of Vielle Chera.	Devonian	Early/Lower Devonian		Lochkovian	Devonian 1	Lochkovian	Lochkovian		416	412.3	414.15
20664	PaleoDB	P. Gensel		Hostinella			A. Tuell	A. Raymond		6336	1974	Bertie Formation	Miller's Mills Quadrangle Sheet/ Passage Gulf	United States	New York	Herkimer	101	42.933333	-75.116667	based on nearby landmark	-31.42	-37.8	small collection	The specimen came from Passage Gulf three miles north of Cedarville	New York in Herkimer county. The locality is included on the Miller's Mills Quadrangle Sheet	New York	7.5 minute series.	Silurian	Pridoli		unnamed Pridoli stage	Silurian 2	Pridoli	Pridoli		418.7	416	417.35
20677	PaleoDB	P. Gensel		Hostinella			A. Tuell	A. Tuell		6337	2001	Villavicencio Formation-San Isidro Creek		Argentina	Mendoza		291	-32.871111	-69.02	stated in text	-47.91	-128.46		The exposure is in a gully on the north side of the creek.							Lochkovian	Silurian	416	416	416
21019	PaleoDB	P. Gensel		Hostinella			A. Tuell	A. Tuell		6435	1942	Billefjorden-Location 1	Between first and second valley	Norway	Svalbard		311	78.5	18.833333	estimated from map	0.93	-6.67	small collection	This area is defined as being along the western shore of Billefjorden	between Skansbukta (Skans Bay) and Mimerbukta (Mimer Bay). The exact collecting site is described as being between the first and second valley.	Devonian	Middle Devonian			Devonian 3		Middle Devonian		391.9	383.7	387.8
21019	PaleoDB	P. Gensel		Hostinella			A. Tuell	A. Tuell		6435	1942	Billefjorden-Location 1	Between first and second valley	Norway	Svalbard		311	78.5	18.833333	estimated from map	0.93	-6.67	small collection	This area is defined as being along the western shore of Billefjorden	between Skansbukta (Skans Bay) and Mimerbukta (Mimer Bay). The exact collecting site is described as being between the first and second valley.	Devonian	Middle Devonian			Devonian 3		Middle Devonian		391.9	383.7	387.8
21116	PaleoDB	P. Gensel		Hostinella			A. Tuell	P. Gensel		6435	1942	Billefjorden-Location 2	Southside of Second Valley	Norway	Svalbard		311	78.5	18.833333		0.93	-6.67	small collection	This area is defined as being along the western shore of Billefjorden	between Skansbukta (Skans Bay) and Mimerbukta (Mimer Bay). The exact collecting site is described as being on the south side of the second valley.	Devonian	Middle Devonian			Devonian 3		Middle Devonian		391.9	383.7	387.8
21120	PaleoDB	P. Gensel		Hostinella			P. Gensel	P. Gensel		6435	1942	Grey Hook	Part of Wide Bay Series/ Grahuken	Norway	Svalbard		311	80	15	estimated from map	0.59	-8.23	small collection	From the map this location is found on the joint beach between wood bay and wild bay.	Devonian	Middle Devonian		Eifelian	Devonian 3	Eifelian	Eifelian		391.9	388.1	390
21129	PaleoDB	P. Gensel		Hostinella			A. Tuell	P. Gensel		6435	1942	Wide Bay Series-Location 4	South Side of Fork Valley	Norway	Svalbard		309	79.466667	15	estimated from map	1.13	-7.87	outcrop	This location is described as being the fourth location from the north in the Wide Bay Series	and as well	located on the south side of the Fork Valley.	Devonian	Middle Devonian			Devonian 3		Middle Devonian		391.9	383.7	387.8
21190	PaleoDB	P. Gensel		Hostinella			A. Tuell	P. Gensel		6491	1916	Roragen Flora		Norway	Sor-Trondelag	Bezirk	301	62.583333	11.333333	based on nearby landmark	-15.14	-0.71	outcrop	The location is described as devonian sediments at the little lake Roragen between the Norwegian mining town of Roros and The Swedish frontier.	Devonian	Early/Lower Devonian					Early/Lower Devonian		416	391.9	403.95
21192	PaleoDB	P. Gensel		Hostinella			A. Tuell	P. Gensel	21190	6460	1967	Roragen Flora by Banks		Norway	Sor-Trondelag	Bezirk	301	62.583333	11.333333	based on nearby landmark	-15.14	-0.71	outcrop	The location is described as devonian sediments at the little lake Roragen between the Norwegian mining town of Roros and The Swedish frontier.	Devonian	Early/Lower Devonian					Early/Lower Devonian		416	391.9	403.95
21194	PaleoDB	P. Gensel		Hostinella			A. Tuell	P. Gensel	21190	6492	1993	Roragen-2	NW Shore Location/Location 1	Norway	Sor-Trondelag	Bezirk	301	62.583333	11.333333	based on nearby landmark	-15.14	-0.71	outcrop	The location is described as devonian sediments at the little lake Roragen between the Norwegian mining town of Roros and The Swedish frontier. The location is cescribed as the NW shore of the Roragen sea.	Devonian	Early/Lower Devonian					Early/Lower Devonian		416	391.9	403.95
21194	PaleoDB	P. Gensel		Hostinella			A. Tuell	P. Gensel	21190	6492	1993	Roragen-2	NW Shore Location/Location 1	Norway	Sor-Trondelag	Bezirk	301	62.583333	11.333333	based on nearby landmark	-15.14	-0.71	outcrop	The location is described as devonian sediments at the little lake Roragen between the Norwegian mining town of Roros and The Swedish frontier. The location is cescribed as the NW shore of the Roragen sea.	Devonian	Early/Lower Devonian					Early/Lower Devonian		416	391.9	403.95
21195	PaleoDB	P. Gensel		Hostinella			A. Tuell	P. Gensel	21190	6492	1993	Roragen-2a	The small Valley of the Lerbekken Stream/Location 3 and 4	Norway	Sor-Trondelag	Bezirk	301	62.583333	11.333333	based on nearby landmark	-15.14	-0.71	outcrop	The location is described as devonian sediments at the little lake Roragen between the Norwegian mining town of Roros and The Swedish frontier. This location is described as being in the small valley of the Lerbekken stream.	Devonian	Early/Lower Devonian					Early/Lower Devonian		416	391.9	403.95
21195	PaleoDB	P. Gensel		Hostinella			A. Tuell	P. Gensel	21190	6492	1993	Roragen-2a	The small Valley of the Lerbekken Stream/Location 3 and 4	Norway	Sor-Trondelag	Bezirk	301	62.583333	11.333333	based on nearby landmark	-15.14	-0.71	outcrop	The location is described as devonian sediments at the little lake Roragen between the Norwegian mining town of Roros and The Swedish frontier. This location is described as being in the small valley of the Lerbekken stream.	Devonian	Early/Lower Devonian					Early/Lower Devonian		416	391.9	403.95
22860	PaleoDB	P. Gensel		Hostinella			A. Tuell	C. Bernard		6577	1940	Carriere (Quarry) Racheneur		Belgium	Nord du Bassin de Dinant		315	50.633333	4.25	based on nearby landmark	-26.72	0.82	outcrop	This location is described as being near Wiheries	Belgium.	Devonian	Early/Lower Devonian		Pragian	Devonian 1	Pragian	Pragian		412.3	409.1	410.7
23202	PaleoDB	P. Gensel		Hostinella			A. Tuell	A. Tuell	23200	6667	1993	Carriere (Quarry) du Bois d'Aveau		Belgium	Rouveroy		315	50.583333	4.083333	based on nearby landmark	-27.15	2.24		This location is described as situated on the right bank of the Trouille	1.7m south of the route of Bois-Bourdon to Binche.	Devonian	Early/Lower Devonian					Pragian	Early/Lower Emsian	412.3	402.5	407.4
28554	PaleoDB	W. Stein		Hostinella			M. Gonzalez	M. Gonzalez		6895	2002	SUNY-B 166 East Dam road	Ashokan reservoir		United States	New York	Ulster	101	42.933333	-74.166667	estimated from map	-39.23	-21.64	outcrop	Outcrop on both sides of east dam road	0.4 miles south of railroad underpass. Ashokan Reservoir. Kingston West 7.5 ' Quad.	Devonian	Middle Devonian		Eifelian	Devonian 3	Eifelian	Eifelian		391.9	388.1	390
38422	PaleoDB	M. Foote		Hostinella			M. Foote	M. Foote		10303	1985	Baggy Sandstones Site D		United Kingdom	England		315	51.116667	-4	based on nearby landmark	-19.01	-1.28	outcrop	Coordinates based on Shirwell. Plaistow Quarry, northern end of top SE face [5688 3728].	Devonian	Late/Upper Devonian		Famennian	Devonian 5	Famennian	Late/Upper Famennian		364.7	360.7	362.7
52667	PaleoDB	A. Raymond		Hostinella			A. Raymond	A. Raymond		13946	2003	Winnica Village	Poland	Slupianka River Valley	Poland	Lysogory Region		305	50.876667	21.1075	stated in text	-45.31	59.13	outcrop		Silurian	Pridoli		unnamed Pridoli stage	Silurian 2	Pridoli	Pridoli		418.7	416	417.35
53599	PaleoDB	A. Raymond		Hostinella			A. Raymond	A. Raymond		6340	1962	cement quarry in Prag-Podoli	Steinbruch in Prag-Podoli	Czech Republic			305	50.5	14.26	based on political unit	-48.53	54.84	small collection		Silurian	Pridoli		unnamed Pridoli stage	Silurian 2	Pridoli	Pridoli		418.7	416	417.35
53825	PaleoDB	A. Raymond		Hostinella			A. Raymond	A. Raymond		14490	2004	Ridgemount Quarry South		Canada	Ontario	Bertie-Fort Erie Township	101	42.9	-78.933333	based on political unit	-30.3	-40.78	outcrop		Silurian	Pridoli		unnamed Pridoli stage	Silurian 2	Pridoli	Pridoli		418.7	416	417.35
53827	PaleoDB	A. Raymond		Hostinella			A. Raymond	A. Raymond		14490	2004	Spohn Road at Passage Gulf		United States	New York	Spinnerville	101	42.966667	-75.033333	based on political unit	-31.42	-37.72		Spohn Road at Passage Fulf near Spinnerville	Herkimer Co.	NY	Silurian	Pridoli		unnamed Pridoli stage	Silurian 2	Pridoli	Pridoli		418.7	416	417.35
53830	PaleoDB	A. Raymond		Hostinella			A. Raymond	A. Raymond		14490	2004	Ridgemount Quarry North	Campbell's Quarry	Canada	Ontario	Bertie-Fort Erie Township	101	42.9	-78.933333	based on political unit	-30.3	-40.78		This quarry has been filled in.	Silurian	Pridoli		unnamed Pridoli stage	Silurian 2	Pridoli	Pridoli		418.7	416	417.35
53831	PaleoDB	A. Raymond		Hostinella			A. Raymond	A. Raymond		14490	2004	Bennett Quarry off East Amherst Street		United States	New York	Buffalo	101	42.883333	-78.883333	based on political unit	-30.33	-40.75	outcrop	?remanant of former Bennett Quarry off East Amherst Street	Eire Co.	Silurian	Pridoli		unnamed Pridoli stage	Silurian 2	Pridoli	Pridoli		418.7	416	417.35
53832	PaleoDB	A. Raymond		Hostinella			A. Raymond	A. Raymond		14490	2004	South part of Gasport Stone Quarry	Gasport Epibole	United States	New York	Gasport	101	43.2	-78.566667	based on political unit	-27.75	-43.49	outcrop		Silurian				Silurian 2		Wenlock	Ludlow	428.2	418.7	423.45
53837	PaleoDB	A. Raymond		Hostinella			A. Raymond	A. Raymond		14490	2004	Brompton Road Building Site on NY 324		United States	New York	Erie	101	42.966667	-78.733333	based on political unit	-30.3	-40.59		Temporary exposure at Brompton Road building site on Sheridan Drive (NY 324) north-east of Williamsville	Erie Co. NY	Silurian	Pridoli		unnamed Pridoli stage	Silurian 2	Pridoli	Pridoli		418.7	416	417.35
21371	ETE	S. Wing		Lycopodium			S. Wing	M. Uhen		4740	1988	Haughton-Astrobleme	ETE Locality 179	Haughton-Astrobleme		Canada	Northwest Territories	Devon Island	106	75.411111	-89.430278	stated in text	75.85	-79.99	outcrop		Neogene	Miocene	Early/Lower Miocene	Aquitanian	Cenozoic 5	Lower Miocene	Aquitanian		23.03	20.43	21.73
22116	ETE	A. Behrensmeyer		Lycopodium			A. Behrensmeyer	M. Kosnik		5323	1990	Matupi Cave - MAT-11	ETE Locality 937	Matupi Cave - MAT-11		Congo-Kinshasa			701	1.2314	29.8231		1.19	29.75	small collection	"MAT-11 is a sample of a wall flowstone in Matupi Cave, Mt. Hoyo."	Quaternary						Pleistocene	Holocene	2.588	0	1.294
				Lycopodium																													0	0	0
22117	ETE	A. Behrensmeyer		Lycopodium			A. Behrensmeyer	M. Kosnik		5323	1990	Matupi Cave - MAT-23	ETE Locality 938	Matupi Cave - MAT-23		Congo-Kinshasa			701	1.2314	29.8231		1.19	29.75		"Stalagtite in Matupi Cave, Mt. Hoyo."	Quaternary	Pleistocene			Cenozoic 6	Pleistocene	Pleistocene		2.588	0.012	1.3
23401	PaleoDB	H. Sims		Lycopodium			H. Lindon	H. Lindon		6708	1962	The Kilgore Flora		United States	Nebraska	Cherry County	101	42	-100.433333	estimated from map	42.27	-98.9	small collection	The locality from which the fossil plants were obtained is near the northern border of Nebraska	approximately 14 miles from the Nebraska-South Dakota line and 165 miles east of the Nebraska-Wyoming border. It is on the northern border of Cherry County	nearly 22 miles wes of the town of Valentine and 14.5 miles by road south of the town of Kilgore	on the north side (.25 mile from the river) of the Niobrara River Valley. The locality extends along the 2	700 foot contour in the north half of section 34	T. 33 N.	R 31 W. in the Kilgore quadrangle of the US Geological Survey	near the west boundary of the Drinkwater Ranch.	Neogene				Cenozoic 6		Late/Upper Miocene	Late/Upper Pliocene	11.608	2.588	7.098
28443	PaleoDB	B. Tiffney		Lycopodium			B. Tiffney	B. Tiffney		7838	1961	Stare Gliwice - Pollen	Starych Gliwic	Poland	Silesia		305	50.266667	18.666667	based on nearby landmark	50.61	17.37	outcrop		Neogene	Miocene	Middle Miocene		Cenozoic 5	Middle Miocene	Langhian	Serravallian	15.97	11.608	13.789
31168	PaleoDB	E. Kowalski		Lycopodium			E. Kowalski	J. Alroy		8389	1987	Sheroli Creek	Uscari sequence		Costa Rica			230	9	-82	based on political unit	8.54	-80.17	outcrop	In the Talamanca valley.	Neogene	Miocene					Miocene		23.03	5.332	14.181
32294	PaleoDB	E. Kowalski		Lycopodium			E. Kowalski	E. Kowalski		8693	1969	Sample 43	Puerto Rican Lignites C		Puerto Rico			237	18.373	-66.188	based on political unit	17.48	-65.36	outcrop	On the Collazo Quebrada at the base of the second falls below the San Sebastian-Lares bridge at the 26.7 km marker. Bridge is 4.2 km from San Sebastian on highway 111.	Paleogene	Oligocene			Cenozoic 4		Oligocene	Late/Upper Oligocene	33.9	23.03	28.465
32297	PaleoDB	E. Kowalski		Lycopodium			E. Kowalski	E. Kowalski		8693	1969	Sample 48	Puerto Rican Lignites C		Puerto Rico			237	18.373	-66.188	based on political unit	17.48	-65.36	outcrop	On the Collazo Quebrada at the base of the second falls below the San Sebastian-Lares bridge at the 26.7 km marker. Bridge is 4.2 km from San Sebastian on highway 111.	Paleogene	Oligocene			Cenozoic 4		Oligocene	Late/Upper Oligocene	33.9	23.03	28.465
32299	PaleoDB	E. Kowalski		Lycopodium			E. Kowalski	E. Kowalski		8693	1969	Sample 50	Puerto Rican Lignites C		Puerto Rico			237	18.373	-66.188	based on political unit	17.48	-65.36	outcrop	On the Collazo Quebrada at the base of the second falls below the San Sebastian-Lares bridge at the 26.7 km marker. Bridge is 4.2 km from San Sebastian on highway 111.	Paleogene	Oligocene			Cenozoic 4		Oligocene	Late/Upper Oligocene	33.9	23.03	28.465
32299	PaleoDB	E. Kowalski		Lycopodium			E. Kowalski	E. Kowalski		8693	1969	Sample 50	Puerto Rican Lignites C		Puerto Rico			237	18.373	-66.188	based on political unit	17.48	-65.36	outcrop	On the Collazo Quebrada at the base of the second falls below the San Sebastian-Lares bridge at the 26.7 km marker. Bridge is 4.2 km from San Sebastian on highway 111.	Paleogene	Oligocene			Cenozoic 4		Oligocene	Late/Upper Oligocene	33.9	23.03	28.465
32308	PaleoDB	E. Kowalski		Lycopodium			E. Kowalski	E. Kowalski		8696	1985	Level 250	Core SL-103	Gatun Fm.		Panama			230	9.266667	-79.866667	stated in text	9.15	-79.26	outcrop	Core drilled into Gatun Lake.	Neogene	Pliocene			Cenozoic 6	Pliocene	Pliocene		5.332	2.588	3.96
32310	PaleoDB	E. Kowalski		Lycopodium			E. Kowalski	E. Kowalski		8696	1985	Level 223.5	Core SL-49	Gatun Fm.		Panama			230	9.133333	-79.95	stated in text	9.02	-79.34	outcrop	Core drilled into Gatun Lake.	Neogene	Pliocene			Cenozoic 6	Pliocene	Pliocene		5.332	2.588	3.96
32337	PaleoDB	E. Kowalski		Lycopodium			E. Kowalski	E. Kowalski		8708	1989	Sample 21	Locality A	La Boca Fm.		Panama			230	9.066667	-79.666667	stated in text	8.33	-77.42	outcrop	At Canal Marker 1600	along the Las Cascades Reach.	Neogene	Miocene	Early/Lower Miocene		Cenozoic 5	Lower Miocene	Early/Lower Miocene		23.03	15.97	19.5
32392	PaleoDB	E. Kowalski		Lycopodium			E. Kowalski	E. Kowalski		8740	1988	Level 415.5	Hole GH-9	Culebra Fm.		Panama			230	9.033333	-79.633333	stated in text	8.3	-77.39	outcrop	Hole No. GH-9	a site near Gold Hill on the west side of the Panama Canal.	Neogene	Miocene	Early/Lower Miocene		Cenozoic 5	Lower Miocene	Early/Lower Miocene		23.03	15.97	19.5
32393	PaleoDB	E. Kowalski		Lycopodium			E. Kowalski	E. Kowalski		8740	1988	Level 425	Hole GH-9	Culebra Fm.		Panama			230	9.033333	-79.633333	stated in text	8.3	-77.39	outcrop	Hole No. GH-9	a site near Gold Hill on the west side of the Panama Canal.	Neogene	Miocene	Early/Lower Miocene		Cenozoic 5	Lower Miocene	Early/Lower Miocene		23.03	15.97	19.5
32396	PaleoDB	E. Kowalski		Lycopodium			E. Kowalski	E. Kowalski		8740	1988	Level 470.6	Hole GH-9	Culebra Fm.		Panama			230	9.033333	-79.633333	stated in text	8.3	-77.39	outcrop	Hole No. GH-9	a site near Gold Hill on the west side of the Panama Canal.	Neogene	Miocene	Early/Lower Miocene		Cenozoic 5	Lower Miocene	Early/Lower Miocene		23.03	15.97	19.5
32400	PaleoDB	E. Kowalski		Lycopodium			E. Kowalski	E. Kowalski		8740	1988	Level 491	Hole GH-9	Culebra Fm.		Panama			230	9.033333	-79.633333	stated in text	8.3	-77.39	outcrop	Hole No. GH-9	a site near Gold Hill on the west side of the Panama Canal.	Neogene	Miocene	Early/Lower Miocene		Cenozoic 5	Lower Miocene	Early/Lower Miocene		23.03	15.97	19.5
32401	PaleoDB	E. Kowalski		Lycopodium			E. Kowalski	E. Kowalski		8740	1988	Level 491.6	Hole GH-9	Culebra Fm.		Panama			230	9.033333	-79.633333	stated in text	8.3	-77.39	outcrop	Hole No. GH-9	a site near Gold Hill on the west side of the Panama Canal.	Neogene	Miocene	Early/Lower Miocene		Cenozoic 5	Lower Miocene	Early/Lower Miocene		23.03	15.97	19.5
45449	PaleoDB	M. Aberhan		Lycopodium			S. Nurnberg	S. Nurnberg		11836	1988	Gulf of Korfa	Eastern Kamchatka (Ia)		Russian Federation			406	60.416667	165.916667	estimated from map	63.63	168.58	local area	Material from three localities with a distance of only a few miles: 1) at the river Ugolnoi	2) at the river Bolschoi Medvezhska and 3) at the coast of the Gulf of Korfa	Paleogene	Eocene	Late/Upper Eocene	Priabonian	Cenozoic 3	Priabonian	Late/Upper Eocene		37.2	33.9	35.55
70131	Fossilworks	J. Alroy		Lycopodium			J. Alroy	J. Alroy		23549	1997	Mill Creek Site (Gray Clay Layer)		United States	Michigan	St. Clair	101	43.05	-82.616667	stated in text	43.05	-82.62	outcrop	north bank of Mill Creek	1 km NW of Ruby in SE 1/4 SE 1/4 sec 7 T7N R16E	Quaternary	Pleistocene			Cenozoic 6	Pleistocene	Rancholabrean		0.3	0.012	0.156
70132	Fossilworks	J. Alroy		Lycopodium			J. Alroy			23549	1997	Mill Creek Site (Green Clay Layer)		United States	Michigan	St. Clair	101	43.05	-82.616667	stated in text	43.05	-82.62	outcrop	north bank of Mill Creek	1 km NW of Ruby in SE 1/4 SE 1/4 sec 7 T7N R16E	Quaternary	Pleistocene			Cenozoic 6	Pleistocene	Rancholabrean		0.3	0.012	0.156
75232	PaleoDB	M. Uhen		Lycopodium			M. Uhen			25401	2004	Lerwick Road Site	Courtenay	Canada	British Columbia		128	49.7177	-124.974	stated in text	49.72	-124.97		northeastern margin of Courtenay	Vancouver Island	British Columbia. It lies near the top of a ridge which runs from Comox Harbour to Miracle Beach.	Quaternary	Pleistocene	Late/Upper Pleistocene		Cenozoic 6	Pleistocene	Late/Upper Pleistocene		0.126	0.012	0.069
102063	PaleoDB	A. Miller		Lycopodium			S. Kolbe	J. Alroy		34650	1964	GSC 5237 Johns Island		Canada	Nunavut		106	81.766667	-71.483333	estimated from map	69.21	2.55		Johns Island							Late/Upper Jurassic	Early/Lower Cretaceous	161.2	99.7	130.45
166707		C. Jaramillo		Lycopodium			A. Cardenas	C. Jaramillo		55519	1995	Regatta Point - Early Pleistocene		Australia	Tasmania		870	-42.15	145.333333	stated in text	-42.84	145.23		The site occurs in a road cutting only a few metres above sea level at Regatta Point	Macquarie Harbour.	Quaternary	Pleistocene			Cenozoic 6	Pleistocene	Early/Lower Pleistocene	Middle Pleistocene	2.588	0.126	1.357
166707		C. Jaramillo		Lycopodium			A. Cardenas	C. Jaramillo		55519	1995	Regatta Point - Early Pleistocene		Australia	Tasmania		870	-42.15	145.333333	stated in text	-42.84	145.23		The site occurs in a road cutting only a few metres above sea level at Regatta Point	Macquarie Harbour.	Quaternary	Pleistocene			Cenozoic 6	Pleistocene	Early/Lower Pleistocene	Middle Pleistocene	2.588	0.126	1.357
166707		C. Jaramillo		Lycopodium			A. Cardenas	C. Jaramillo		55519	1995	Regatta Point - Early Pleistocene		Australia	Tasmania		870	-42.15	145.333333	stated in text	-42.84	145.23		The site occurs in a road cutting only a few metres above sea level at Regatta Point	Macquarie Harbour.	Quaternary	Pleistocene			Cenozoic 6	Pleistocene	Early/Lower Pleistocene	Middle Pleistocene	2.588	0.126	1.357
166707		C. Jaramillo		Lycopodium			A. Cardenas	C. Jaramillo		55519	1995	Regatta Point - Early Pleistocene		Australia	Tasmania		870	-42.15	145.333333	stated in text	-42.84	145.23		The site occurs in a road cutting only a few metres above sea level at Regatta Point	Macquarie Harbour.	Quaternary	Pleistocene			Cenozoic 6	Pleistocene	Early/Lower Pleistocene	Middle Pleistocene	2.588	0.126	1.357
166707		C. Jaramillo		Lycopodium			A. Cardenas	C. Jaramillo		55519	1995	Regatta Point - Early Pleistocene		Australia	Tasmania		870	-42.15	145.333333	stated in text	-42.84	145.23		The site occurs in a road cutting only a few metres above sea level at Regatta Point	Macquarie Harbour.	Quaternary	Pleistocene			Cenozoic 6	Pleistocene	Early/Lower Pleistocene	Middle Pleistocene	2.588	0.126	1.357
168756		C. Jaramillo		Lycopodium			C. Jaramillo			54577	1976	Lynch's Crater LA-L1		Australia	Queensland		801	-17.366667	145.7	stated in text	-17.37	145.7			Quaternary	Pleistocene	Late/Upper Pleistocene		Cenozoic 6	Pleistocene	Late/Upper Pleistocene	Holocene	0.126	0	0.063
168819		C. Jaramillo		Lycopodium			C. Jaramillo	C. Jaramillo		55190	2007	Lynch's Crater L7 iii	6430 - 6130 cm	Australia	Queensland		801	-17.366667	145.7	stated in text	-18.06	145.52		The coordinates named by Kershaw 2007 are wrong (Lynch's crater 17°37'S	145°70'E). We take the data published by Kershaw 1976.	Quaternary	Pleistocene	Middle Pleistocene		Cenozoic 6	Pleistocene	Pleistocene		2.588	0.012	1.3
168822		C. Jaramillo		Lycopodium			C. Jaramillo	C. Jaramillo		55190	2007	Lynch's Crater L7 ii	6130 - 5800 cm	Australia	Queensland		801	-17.366667	145.7	stated in text	-18.06	145.52		The coordinates named by Kershaw 2007 are wrong (Lynch's crater 17°37&#8242,S, 145°70&#8242,E). We take the data published by Kershaw 1976.	Quaternary	Pleistocene	Middle Pleistocene		Cenozoic 6	Pleistocene	Pleistocene		2.588	0.012	1.3
168889		C. Jaramillo		Lycopodium			C. Jaramillo	C. Jaramillo		55190	2007	Lynch's Crater L6	5360 - 4075 cm	Australia	Queensland		801	-17.366667	145.7	stated in text	-18.06	145.52		The coordinates named by Kershaw 2007 are wrong (Lynch's crater 17°37&#8242,S, 145°70&#8242,E). We take the data published by Kershaw 1976.	Quaternary	Pleistocene	Middle Pleistocene		Cenozoic 6	Pleistocene	Pleistocene		2.588	0.012	1.3
168890		C. Jaramillo		Lycopodium			C. Jaramillo	C. Jaramillo		55190	2007	Lynch's Crater L5 iii	4075 - 3800 cm	Australia	Queensland		801	-17.366667	145.7	stated in text	-18.06	145.52		The coordinates named by Kershaw 2007 are wrong (Lynch's crater 17°37&#8242,S, 145°70&#8242,E). We take the data published by Kershaw 1976.	Quaternary	Pleistocene			Cenozoic 6	Pleistocene	Pleistocene		2.588	0.012	1.3
168891		C. Jaramillo		Lycopodium			C. Jaramillo	C. Jaramillo		55190	2007	Lynch's Crater L5 ii	3800 - 2675 cm	Australia	Queensland		801	-17.366667	145.7	stated in text	-18.06	145.52		The coordinates named by Kershaw 2007 are wrong (Lynch's crater 17°37&#8242,S, 145°70&#8242,E). We take the data published by Kershaw 1976.	Quaternary	Pleistocene	Late/Upper Pleistocene		Cenozoic 6	Pleistocene	Pleistocene		2.588	0.012	1.3
168892		C. Jaramillo		Lycopodium			C. Jaramillo	C. Jaramillo		55190	2007	Lynch's Crater L5 i	2675 - 2350 cm	Australia	Queensland		801	-17.366667	145.7	stated in text	-18.06	145.52		The coordinates named by Kershaw 2007 are wrong (Lynch's crater 17°37&#8242,S, 145°70&#8242,E). We take the data published by Kershaw 1976.	Quaternary	Pleistocene	Late/Upper Pleistocene		Cenozoic 6	Pleistocene	Pleistocene		2.588	0.012	1.3
169164		C. Jaramillo		Lycopodium			C. Jaramillo	C. Jaramillo		55233	2014	Foulden Hills Palynology 179.78-156.15 m		New Zealand			807	-45.5271	170.2218	stated in text	-50.9	-177.97		Foulden Hills	near Middlemarch	Otago. The specimens were collected from mining pits in the middle Foulden Hills Diatomite (I43/f8503: NZ Map Grid Infomap I43 reference 929166: 45.5271ºS	170.2218ºE).	Neogene	Miocene	Early/Lower Miocene	Aquitanian	Cenozoic 5	Lower Miocene	Early/Lower Miocene		23.03	15.97	19.5
169358		C. Jaramillo		Lycopodium			C. Jaramillo			55273	1999	Arroyo de los Mineros		Argentina	Tierra del Fuego		291	-52.867222	-68.406389	estimated from map	-55.31	-58.31	local area	Coordinates taken from collection #153449. Samples were collected from the north-eastern part of Tierra del Fuego	from the lower- most Cullen Fm	which crops out along the coast of the Gulf of San Sebastian	near the Arroyo de los Mineros (Ustream of the minersU) adjacent to Canadon Beta.	Paleogene	Eocene	Middle Eocene			48.6	37.2	42.9
10907	PaleoDB	P. Gensel		Leclercqia			M. Kotyk	C. Bernard		4050	1992	Pingyipu Formation	Yanmenba Village	Jiangyou	Sichuan		China	Sichuan	Jiangyou	611	32	105	estimated from map	-2.4	133.49	local area	Approximately 800m northwest of Yanmenba Village	Jiangyou	northern Sichuan	Devonian	Early/Lower Devonian					Early/Lower Devonian		416	391.9	403.95
20768	PaleoDB	W. Stein		Leclercqia			N. Smith	A. Kinchloe		6409	1972	Brown Mountain	Gilboa		United States	New York	Schoharie	101	42.433333	-74.433333	based on political unit	-37.61	-22.42	outcrop	Banks (1972	p.20): . . .found in the newly-cut vertical cliff in the west flank of Brown Mountain (Gilboa	NY 7.5' Quadrangle map	1945	at approximately 890	000 ft. N. by 469	000 ft. E.).	Devonian	Middle Devonian		Givetian	Devonian 3	Givetian	Givetian		388.1	383.7	385.9
21169	PaleoDB	W. Stein		Leclercqia			N. Smith	W. Stein		6486	1994	Locality 4 Cano Colorado	Hacienda El Reposo	Venezuela	Zulia State	Sierra de Perija	224	12.4	-73.333333	stated in text	-15.23	-71.5		The outcrops are in the Rio Cachiri/ Rio Pescado area of the Sierra de Perija	close to the Colmbian border in the extreme west of Venezuela. The specimens were located in the east gutter of the new road to Rio Socuy at the first corner some 200 m north of the entrance to the hacienda 'El Reposo'.	Devonian	Middle Devonian			Devonian 3		Early/Lower Givetian	Eifelian	388.1	388.1	388.1
21172	PaleoDB	W. Stein		Leclercqia			J. Kao	M. Gonzalez		6422	1988	SUNY-B 329 Brown Mountain	Blenheim-Gilboa Power plant	Schoharie River	NY	United States	New York	Schoharie	101	42.433333	-74.433333	estimated from map	-37.61	-22.42	outcrop	Bonamo, Banks, and Grierson (1988, p. 222): "specimens found during the construction of the Blenheim-Gilboa Pumped Storage Power Plant... at the west flank of Brown Mountain on the bank of the Schoharie River."	Devonian	Middle Devonian		Givetian	Devonian 3	Givetian	Givetian		388.1	383.7	385.9
21172	PaleoDB	W. Stein		Leclercqia			J. Kao	M. Gonzalez		6422	1988	SUNY-B 329 Brown Mountain	Blenheim-Gilboa Power plant	Schoharie River	NY	United States	New York	Schoharie	101	42.433333	-74.433333	estimated from map	-37.61	-22.42	outcrop	Bonamo, Banks, and Grierson (1988, p. 222): "specimens found during the construction of the Blenheim-Gilboa Pumped Storage Power Plant... at the west flank of Brown Mountain on the bank of the Schoharie River."	Devonian	Middle Devonian		Givetian	Devonian 3	Givetian	Givetian		388.1	383.7	385.9
23701	PaleoDB	W. Stein		Leclercqia			D. Horvath	N. Smith		6745	1932	Kronprinzenallee	Elberfeld		Germany	Elberfeld		315	51.266667	7.133333	based on political unit	-22.16	7.12	outcrop	Kronprinzenallee is possibly a street (A. R. 2002)	Devonian	Middle Devonian		Givetian	Devonian 3	Givetian	Givetian		388.1	383.7	385.9
26176	PaleoDB	P. Gensel		Leclercqia			P. Gensel	P. Gensel	10626	7258	1984	Beartooth Butte 2		United States	Wyoming	Park County	101	44.95	-109.616667	estimated from map	-28.2	-47.07	outcrop		Devonian	Early/Lower Devonian		Emsian	Devonian 2	Emsian	Emsian		409.1	391.9	400.5
28246	PaleoDB	W. Stein		Leclercqia			M. Gonzalez	M. Gonzalez		6895	2002	SUNY-B 411 Blenheim-Gilboa Power plant		United States	New York	Schoharie	101	42.433333	-74.433333	estimated from map	-37.61	-22.42	outcrop	Original description was vague	fossils appear to have come from construction site of the Blenheim-Gilboa Pumped Storage Power plant. On the west flank of Brown mountain.	Devonian	Middle Devonian		Givetian	Devonian 3	Givetian	Givetian		388.1	383.7	385.9
28295	PaleoDB	W. Stein		Leclercqia			M. Gonzalez	M. Gonzalez		6895	2002	SUNY-B 334 Blenheim-Gilboa Power Plant		United States	New York	Schoharie	101	42.433333	-74.433333	estimated from map	-37.98	-22.36	outcrop	Construction site of the Blenheim-Gilboa Pumped Storage Power plant. On the west flank of Brown mountain.	Devonian	Middle Devonian		Givetian	Devonian 3	Givetian	Early/Lower Givetian		388.1	383.7	385.9
28612	PaleoDB	W. Stein		Leclercqia			M. Gonzalez	M. Gonzalez		6421	1977	SUNY-B 335 Brown mountain	Blenheim-Gilboa Power Plant		United States	New York	Schoharie	101	42.433333	-74.433333	estimated from map	-37.61	-22.42	outcrop	Construction site of the Blenheim-Gilboa Pumped Storage Power plant. On the west flank of Brown mountain.	Devonian	Middle Devonian		Givetian	Devonian 3	Givetian	Givetian		388.1	383.7	385.9
31025	PaleoDB	W. Stein		Leclercqia			M. Gonzalez	M. Gonzalez		6895	2002	SUNY-B 429 Centerville	route 212		United States	New York	Ulster	101	42.084167	-74.013611	based on nearby landmark	-39.04	-21.89	outcrop	Coordinates of Centerville town	the exact locality is unclear.	Devonian	Middle Devonian			Devonian 3		Middle Devonian		391.9	383.7	387.8
106001	Fossilworks	J. Alroy		Leclercqia			J. Alroy	J. Alroy		35359	1988	Brown Mountain Gilboa		United States	New York	Schoharie	101	42.4	-74.45	based on nearby landmark	-39.72	-22.02	small collection	"near Gilboa" (basis of coordinate)	Devonian	Middle Devonian		Eifelian	Devonian 3	Eifelian	Eifelian		391.9	388.1	390
10907	PaleoDB	P. Gensel		Leclercqia			M. Kotyk	C. Bernard		4050	1992	Pingyipu Formation	Yanmenba Village	Jiangyou	Sichuan		China	Sichuan	Jiangyou	611	32	105	estimated from map	-2.4	133.49	local area	Approximately 800m northwest of Yanmenba Village	Jiangyou	northern Sichuan	Devonian	Early/Lower Devonian					Early/Lower Devonian		416	391.9	403.95
20768	PaleoDB	W. Stein		Leclercqia			N. Smith	A. Kinchloe		6409	1972	Brown Mountain	Gilboa		United States	New York	Schoharie	101	42.433333	-74.433333	based on political unit	-37.61	-22.42	outcrop	Banks (1972	p.20): . . .found in the newly-cut vertical cliff in the west flank of Brown Mountain (Gilboa	NY 7.5' Quadrangle map	1945	at approximately 890	000 ft. N. by 469	000 ft. E.).	Devonian	Middle Devonian		Givetian	Devonian 3	Givetian	Givetian		388.1	383.7	385.9
21169	PaleoDB	W. Stein		Leclercqia			N. Smith	W. Stein		6486	1994	Locality 4 Cano Colorado	Hacienda El Reposo	Venezuela	Zulia State	Sierra de Perija	224	12.4	-73.333333	stated in text	-15.23	-71.5		The outcrops are in the Rio Cachiri/ Rio Pescado area of the Sierra de Perija	close to the Colmbian border in the extreme west of Venezuela. The specimens were located in the east gutter of the new road to Rio Socuy at the first corner some 200 m north of the entrance to the hacienda 'El Reposo'.	Devonian	Middle Devonian			Devonian 3		Early/Lower Givetian	Eifelian	388.1	388.1	388.1
21172	PaleoDB	W. Stein		Leclercqia			J. Kao	M. Gonzalez		6422	1988	SUNY-B 329 Brown Mountain	Blenheim-Gilboa Power plant	Schoharie River	NY	United States	New York	Schoharie	101	42.433333	-74.433333	estimated from map	-37.61	-22.42	outcrop	Bonamo, Banks, and Grierson (1988, p. 222): "specimens found during the construction of the Blenheim-Gilboa Pumped Storage Power Plant... at the west flank of Brown Mountain on the bank of the Schoharie River."	Devonian	Middle Devonian		Givetian	Devonian 3	Givetian	Givetian		388.1	383.7	385.9
21172	PaleoDB	W. Stein		Leclercqia			J. Kao	M. Gonzalez		6422	1988	SUNY-B 329 Brown Mountain	Blenheim-Gilboa Power plant	Schoharie River	NY	United States	New York	Schoharie	101	42.433333	-74.433333	estimated from map	-37.61	-22.42	outcrop	Bonamo, Banks, and Grierson (1988, p. 222): "specimens found during the construction of the Blenheim-Gilboa Pumped Storage Power Plant... at the west flank of Brown Mountain on the bank of the Schoharie River."	Devonian	Middle Devonian		Givetian	Devonian 3	Givetian	Givetian		388.1	383.7	385.9
23701	PaleoDB	W. Stein		Leclercqia			D. Horvath	N. Smith		6745	1932	Kronprinzenallee	Elberfeld		Germany	Elberfeld		315	51.266667	7.133333	based on political unit	-22.16	7.12	outcrop	Kronprinzenallee is possibly a street (A. R. 2002)	Devonian	Middle Devonian		Givetian	Devonian 3	Givetian	Givetian		388.1	383.7	385.9
26176	PaleoDB	P. Gensel		Leclercqia			P. Gensel	P. Gensel	10626	7258	1984	Beartooth Butte 2		United States	Wyoming	Park County	101	44.95	-109.616667	estimated from map	-28.2	-47.07	outcrop		Devonian	Early/Lower Devonian		Emsian	Devonian 2	Emsian	Emsian		409.1	391.9	400.5
28246	PaleoDB	W. Stein		Leclercqia			M. Gonzalez	M. Gonzalez		6895	2002	SUNY-B 411 Blenheim-Gilboa Power plant		United States	New York	Schoharie	101	42.433333	-74.433333	estimated from map	-37.61	-22.42	outcrop	Original description was vague	fossils appear to have come from construction site of the Blenheim-Gilboa Pumped Storage Power plant. On the west flank of Brown mountain.	Devonian	Middle Devonian		Givetian	Devonian 3	Givetian	Givetian		388.1	383.7	385.9
28295	PaleoDB	W. Stein		Leclercqia			M. Gonzalez	M. Gonzalez		6895	2002	SUNY-B 334 Blenheim-Gilboa Power Plant		United States	New York	Schoharie	101	42.433333	-74.433333	estimated from map	-37.98	-22.36	outcrop	Construction site of the Blenheim-Gilboa Pumped Storage Power plant. On the west flank of Brown mountain.	Devonian	Middle Devonian		Givetian	Devonian 3	Givetian	Early/Lower Givetian		388.1	383.7	385.9
28612	PaleoDB	W. Stein		Leclercqia			M. Gonzalez	M. Gonzalez		6421	1977	SUNY-B 335 Brown mountain	Blenheim-Gilboa Power Plant		United States	New York	Schoharie	101	42.433333	-74.433333	estimated from map	-37.61	-22.42	outcrop	Construction site of the Blenheim-Gilboa Pumped Storage Power plant. On the west flank of Brown mountain.	Devonian	Middle Devonian		Givetian	Devonian 3	Givetian	Givetian		388.1	383.7	385.9
31025	PaleoDB	W. Stein		Leclercqia			M. Gonzalez	M. Gonzalez		6895	2002	SUNY-B 429 Centerville	route 212		United States	New York	Ulster	101	42.084167	-74.013611	based on nearby landmark	-39.04	-21.89	outcrop	Coordinates of Centerville town	the exact locality is unclear.	Devonian	Middle Devonian			Devonian 3		Middle Devonian		391.9	383.7	387.8
106001	Fossilworks	J. Alroy		Leclercqia			J. Alroy	J. Alroy		35359	1988	Brown Mountain Gilboa		United States	New York	Schoharie	101	42.4	-74.45	based on nearby landmark	-39.72	-22.02	small collection	"near Gilboa" (basis of coordinate)	Devonian	Middle Devonian		Eifelian	Devonian 3	Eifelian	Eifelian		391.9	388.1	390
23200	PaleoDB	P. Gensel		Estinnophyton			A. Tuell	P. Gensel		6577	1940	Carriere (Quarry) Bois D'Aveau at Rouveroy		Belgium	Rouveroy		315	50.583333	4.083333	based on nearby landmark	-27.15	2.24	small collection	This location is described as situated on the right bank of the Trouille	1.7m south of the route of Bois-Bourdon to Binche.	Devonian	Early/Lower Devonian					Pragian	Early/Lower Emsian	412.3	402.5	407.4
23260	PaleoDB	P. Gensel		Estinnophyton			A. Tuell	P. Gensel		6577	1940	Carriere of Bois de Bescaille-Location 2b	Pond location	e layer	Belgium	territoire d'Estinnes-au-Monts		315	50.666667	4.133333	based on nearby landmark	-27.67	6.87	small collection	This location is described as the quarry of Bois de Bescaille at Estinnes-au-Mont. It is described as the e-layer of this location.	Devonian						Early/Lower Devonian	Middle Devonian	416	383.7	399.85
23200	PaleoDB	P. Gensel		Estinnophyton			A. Tuell	P. Gensel		6577	1940	Carriere (Quarry) Bois D'Aveau at Rouveroy		Belgium	Rouveroy		315	50.583333	4.083333	based on nearby landmark	-27.15	2.24	small collection	This location is described as situated on the right bank of the Trouille	1.7m south of the route of Bois-Bourdon to Binche.	Devonian	Early/Lower Devonian					Pragian	Early/Lower Emsian	412.3	402.5	407.4
23260	PaleoDB	P. Gensel		Estinnophyton			A. Tuell	P. Gensel		6577	1940	Carriere of Bois de Bescaille-Location 2b	Pond location	e layer	Belgium	territoire d'Estinnes-au-Monts		315	50.666667	4.133333	based on nearby landmark	-27.67	6.87	small collection	This location is described as the quarry of Bois de Bescaille at Estinnes-au-Mont. It is described as the e-layer of this location.	Devonian						Early/Lower Devonian	Middle Devonian	416	383.7	399.85
34478	PaleoDB	H. Sims		Clwydia			A. McGowan	A. McGowan		3949	1995	Moel Hirraddug Flora		United Kingdom	Wales		315	53	-3	based on nearby landmark	-7.17	0.61	outcrop	This Lower Carboniferous site consists of two small quarries south of Dyserth	North Wales (SJ 0617 783).	Carboniferous	Middle Mississippian		Visean		Visean	Visean		345.3	326.4	335.85
13089	PaleoDB	R. Gastaldo		Lycopodites			J. Allen	J. Allen		4360	1873	Plants of the Horton Series or Lower Carboniferous Coal Measures		Canada	New Brunswick		108	45	-64	based on political unit	-16.41	-14.09		This formation is found in southern Cape Breton	in the county of Sydney	in Hants	at Horton Bluff	at Hillsborough	and other locations in southern New Brunswick.	Carboniferous						Mississippian		360.7	318.1	339.4
22645	ETE	A. Behrensmeyer		Lycopodites			A. Behrensmeyer	M. Carrano		52560	1878	Sainte-Barbe coal mine	Bernissart	ETE Locality 1519	Cran du Midi	Cran du Nord	Belgium	Sauerland		315	50.466667	3.633333	based on nearby landmark	40.68	13.68	outcrop	Sainte-Barbe coal seam near Bernissart	between Mons and Tourney (= Tournai) near the French border. Accessed through several wells and shafts	including Cran du Nord	Cran du Midi	Cran aux Iguanodons	Cretaceous	Early/Lower Cretaceous					Barremian	Early/Lower Aptian	130	122.46	126.23
24212	ETE	A. Rees		Lycopodites			A. Rees	A. Rees		6843	1985	Wrack Hills	North Yorkshire		United Kingdom	England	Yorkshire	315	54.5	-0.75	stated in text	44.01	9.21	outcrop	Wrack Hills	near Runswick Bay	North Yorkshire	Jurassic	Middle Jurassic					Bajocian	Middle Jurassic	171.6	161.2	166.4
24235	ETE	A. Rees		Lycopodites			A. Rees	A. Rees		6852	1979	Lower Saltwick Fmn	Yorkshire		United Kingdom	England	Yorkshire	315	54.3	-0.4		42.87	9.62	local area	Composite of many localities	mainly coastal north and south of Scarborough	Jurassic	Middle Jurassic		Aalenian	Jurassic 3	Aalenian	Early/Lower Aalenian	Middle Aalenian	175.6	171.6	173.6
24264	ETE	A. Rees		Lycopodites			A. Rees	A. Rees		6852	1979	Gristhorpe Member	Yorkshire		United Kingdom	England	Yorkshire	315	54.3	-0.4		43.4	9.6	local area	Composite of many localities	mainly coastal north and south of Scarborough	Jurassic	Middle Jurassic		Bajocian	Jurassic 4	Bajocian	Early/Lower Bajocian	Late/Upper Bajocian	171.6	167.7	169.65
25046	ETE	A. Rees		Lycopodites			A. Rees	A. Rees		6929	1994	Scania		Sweden	Scania		301	56	13.5	estimated from map	45.6	14.8	local area	Composite of many localities in southern Sweden (Scania/Skane)							Rhaetian	Early/Lower Jurassic	205.6	175.6	190.6
29459	PGAP	A. Rees		Lycopodites			A. Rees			8181	1978	Rosewood Colliery	PGAP 819	Australia	Queensland		801	-27.6	152.6	estimated from map	-67.59	92.16			Jurassic	Middle Jurassic					Middle Jurassic		175.6	161.2	168.4
29630	PGAP	A. Rees		Lycopodites			A. Rees			8295	1978	Lingxi	PGAP 199	China	Liaoning		628	44.8	119.4	estimated from map	46.59	122.8			Jurassic	Late/Upper Jurassic					Late/Upper Jurassic		161.2	145.5	153.35
29674	PGAP	A. Rees		Lycopodites			A. Rees			8291	1978	Qinghualongan	PGAP 158	China	Jilin		628	44.2	126	estimated from map	46.05	129.62			Jurassic	Late/Upper Jurassic					Late/Upper Jurassic		161.2	145.5	153.35
29685	PGAP	A. Rees		Lycopodites			A. Rees			8295	1978	Ranghuangqi	PGAP 191	China	Liaoning		604	43	118.4	estimated from map	45.75	123.52			Jurassic	Middle Jurassic					Middle Jurassic		175.6	161.2	168.4
30036	PGAP	A. Rees		Lycopodites			A. Rees			8295	1978	Qanghuangqi	PGAP 200	China	Liaoning		604	42.1	120	estimated from map	43.38	122.99			Jurassic	Late/Upper Jurassic					Late/Upper Jurassic		161.2	145.5	153.35
30089	PGAP	A. Rees		Lycopodites			A. Rees			8295	1978	Weichangjianping	PGAP 189	China	Liaoning		604	41.8	120.8	estimated from map	49.12	130.36			Jurassic	Early/Lower Jurassic					Early/Lower Jurassic		201.6	175.6	188.6
30216	PGAP	A. Rees		Lycopodites			A. Rees			8099	1980	Ili River (1)	PGAP 449	Kazakstan			402	45.3	75	estimated from map	46.3	78.01		Subsurface graben structure	Jurassic	Middle Jurassic					Aalenian	Bajocian	175.6	167.7	171.65
30217	PGAP	A. Rees		Lycopodites			A. Rees			8152	1961	Borolday	PGAP 782	Kazakstan			402	42.8	70.2	estimated from map	47.62	72.69		Karatau	Jurassic	Early/Lower Jurassic					Early/Lower Jurassic		201.6	175.6	188.6
30234	PGAP	A. Rees		Lycopodites			A. Rees			8099	1980	Ili River (2)	PGAP 450	Kazakstan			402	45.3	75	estimated from map	46.3	78.01		Subsurface graben structure	Jurassic	Middle Jurassic					Aalenian	Bajocian	175.6	167.7	171.65
30240	PGAP	A. Rees		Lycopodites			A. Rees			8160	1961	Alakol'	PGAP 794	Kazakstan			402	46	82.2	estimated from map	57.2	81.01		Southern Kazakhstan	Jurassic	Early/Lower Jurassic			Jurassic 1		Hettangian	Sinemurian	201.6	189.6	195.6
30240	PGAP	A. Rees		Lycopodites			A. Rees			8160	1961	Alakol'	PGAP 794	Kazakstan			402	46	82.2	estimated from map	57.2	81.01		Southern Kazakhstan	Jurassic	Early/Lower Jurassic			Jurassic 1		Hettangian	Sinemurian	201.6	189.6	195.6
30244	PGAP	A. Rees		Lycopodites			A. Rees			8097	1961	Maykuben'	PGAP 796	Kazakstan			402	51.2	75.6	estimated from map	53.9	75.28		central part	Jurassic						Pliensbachian	Bajocian	189.6	167.7	178.65
30293	PGAP	A. Rees		Lycopodites			A. Rees			8239	1985	Dzereg	PGAP 413	Mongolia			401	47	95.9	estimated from map	51.2	98.19		Dzereg depression	Jurassic	Middle Jurassic		Bathonian	Jurassic 4	Bathonian	Bathonian		167.7	164.7	166.2
30351	PGAP	A. Rees		Lycopodites			A. Rees			8271	1934	Waikawa	PGAP 493	New Zealand			807	-46.7	169.2	estimated from map	-78.27	41.39		Southland	Jurassic	Middle Jurassic			Jurassic 4		Bajocian	Bathonian	171.6	164.7	168.15
30395	PGAP	A. Rees		Lycopodites			A. Rees			8197	1974	Chusovitino	PGAP 536	Russian Federation			401	54.5	87	estimated from map	59.14	84.59		Siberia	Jurassic	Early/Lower Jurassic		Toarcian	Jurassic 3	Toarcian	Toarcian		183	175.6	179.3
30437	PGAP	A. Rees		Lycopodites			A. Rees			8277	1964	Chernyi Etap	PGAP 597	Russian Federation			401	54.5	87.4	estimated from map	60.52	84.3		Siberia	Jurassic	Early/Lower Jurassic					Pliensbachian	Toarcian	189.6	175.6	182.6
30444	PGAP	A. Rees		Lycopodites			A. Rees			8197	1974	Chusovitino	PGAP 537	Russian Federation			401	54.5	87	estimated from map	57.49	85.03		Siberia	Jurassic	Middle Jurassic					Aalenian	Bajocian	175.6	167.7	171.65
30446	PGAP	A. Rees		Lycopodites			A. Rees			8197	1974	Chusovitino	PGAP 535	Russian Federation			401	54.5	87	estimated from map	64.47	80.35		Siberia	Jurassic	Early/Lower Jurassic					Hettangian	Pliensbachian	201.6	183	192.3
30485	PGAP	A. Rees		Lycopodites			A. Rees			8277	1964	Kyzyl	PGAP 586	Russian Federation			401	51.7	94.4	estimated from map	56.36	94.43		Tuva	Jurassic	Middle Jurassic					Aalenian	Bajocian	175.6	167.7	171.65
30493	PGAP	A. Rees		Lycopodites			A. Rees			8113	1976	Markha River	PGAP 701	Russian Federation			401	63.5	118.8	estimated from map	68.48	112.17		Northeastern Siberia	Jurassic	Late/Upper Jurassic					Kimmeridgian	Tithonian	155.7	145.5	150.6
30539	PGAP	A. Rees		Lycopodites			A. Rees			8058	1978	Tuyuc and Chaartash	PGAP 840	Russian Federation			402	41	74	estimated from map	41.97	78.74		Eastern Fergana	Jurassic	Middle Jurassic					Aalenian	Bajocian	175.6	167.7	171.65
30552	PGAP	A. Rees		Lycopodites			A. Rees			8277	1964	Ust'-Balei	PGAP 595	Russian Federation			401	52.6	104	estimated from map	62.55	104.99		Southern Siberia	Jurassic	Early/Lower Jurassic					Pliensbachian	Toarcian	189.6	175.6	182.6
30552	PGAP	A. Rees		Lycopodites			A. Rees			8277	1964	Ust'-Balei	PGAP 595	Russian Federation			401	52.6	104	estimated from map	62.55	104.99		Southern Siberia	Jurassic	Early/Lower Jurassic					Pliensbachian	Toarcian	189.6	175.6	182.6
30560	PGAP	A. Rees		Lycopodites			A. Rees			8140	1971	Orsk	PGAP 375	Russian Federation			301	51.2	58.6	estimated from map	50.37	58.62		Or' basin	Jurassic	Early/Lower Jurassic					Pliensbachian	Toarcian	189.6	175.6	182.6
30584	PGAP	A. Rees		Lycopodites			A. Rees			8031	1985	Chernyi Etap	PGAP 706	Russian Federation			401	54.5	87.4	estimated from map	62.51	82.73		Siberia	Jurassic	Early/Lower Jurassic		Pliensbachian	Jurassic 2	Pliensbachian	Pliensbachian		189.6	183	186.3
30589	PGAP	A. Rees		Lycopodites			A. Rees			8031	1985	Chernyi Etap	PGAP 705	Russian Federation			401	54.5	87.4	estimated from map	62.51	82.73		Siberia	Jurassic	Early/Lower Jurassic		Pliensbachian	Jurassic 2	Pliensbachian	Pliensbachian		189.6	183	186.3
30590	PGAP	A. Rees		Lycopodites			A. Rees			8140	1971	Orsk	PGAP 406	Russian Federation			301	51.2	58.6	estimated from map	48.38	60.08		Or' basin	Jurassic	Middle Jurassic					Middle Jurassic		175.6	161.2	168.4
30590	PGAP	A. Rees		Lycopodites			A. Rees			8140	1971	Orsk	PGAP 406	Russian Federation			301	51.2	58.6	estimated from map	48.38	60.08		Or' basin	Jurassic	Middle Jurassic					Middle Jurassic		175.6	161.2	168.4
30591	PGAP	A. Rees		Lycopodites			A. Rees			8028	1961	Ust'-Umal'ta	PGAP 764	Russian Federation			628	51.6	133.3	estimated from map	53.59	136.59		Far East	Jurassic	Late/Upper Jurassic		Tithonian	Jurassic 6	Portlandian	Tithonian		150.8	145.5	148.15
30656	PGAP	A. Rees		Lycopodites			A. Rees			7965	1967	Zhigansk	PGAP 525	Russian Federation			401	66.7	123.3	estimated from map	74.57	114.56		Siberia	Jurassic	Middle Jurassic		Bathonian	Jurassic 4	Bathonian	Bathonian		167.7	164.7	166.2
30671	PGAP	A. Rees		Lycopodites			A. Rees			8248	1973	Umal'ta River	PGAP 687	Russian Federation			628	51.6	133.3	estimated from map	53.6	138.15		Bureya River	Jurassic				Jurassic 5		Callovian	Oxfordian	164.7	155.7	160.2
30676	PGAP	A. Rees		Lycopodites			A. Rees			8248	1973	Alanap	PGAP 686	Russian Federation			628	50	132.1	estimated from map	52	135.04		Primor'ye							Tithonian	Berriasian	150.8	140.2	145.5
30679	PGAP	A. Rees		Lycopodites			A. Rees			7968	1966	Ust'-Balei	PGAP 465	Russian Federation			401	52.6	104	estimated from map	61.71	105.04		Siberia	Jurassic						Pliensbachian	Bajocian	189.6	167.7	178.65
30679	PGAP	A. Rees		Lycopodites			A. Rees			7968	1966	Ust'-Balei	PGAP 465	Russian Federation			401	52.6	104	estimated from map	61.71	105.04		Siberia	Jurassic						Pliensbachian	Bajocian	189.6	167.7	178.65
30702	PGAP	A. Rees		Lycopodites			A. Rees			8276	1971	Borzya	PGAP 380	Russian Federation			401	50.4	116.5	estimated from map	61.26	121.66		East Zabaykalye	Jurassic	Early/Lower Jurassic		Toarcian	Jurassic 3	Toarcian	Toarcian		183	175.6	179.3
30705	PGAP	A. Rees		Lycopodites			A. Rees			8280	1975	Bokhto	PGAP 454	Russian Federation			401	51.1	118.2	estimated from map	62.21	123.5		Eastern TransBaykal	Jurassic	Early/Lower Jurassic		Toarcian	Jurassic 3	Toarcian	Toarcian		183	175.6	179.3
30714	PGAP	A. Rees		Lycopodites			A. Rees			8282	1970	Nazarovo	PGAP 760	Russian Federation			401	56	90.4	estimated from map	62.61	86.22		Western Siberia	Jurassic	Early/Lower Jurassic					Pliensbachian	Toarcian	189.6	175.6	182.6
30744	PGAP	A. Rees		Lycopodites			A. Rees			8091	1964	Maksimovshchina	PGAP 582	Russian Federation			401	52.6	104.5	estimated from map	58.91	104.86		Irkutsk basin	Jurassic	Middle Jurassic					Aalenian	Bathonian	175.6	164.7	170.15
30745	PGAP	A. Rees		Lycopodites			A. Rees			8091	1964	Ust'-Balei	PGAP 583	Russian Federation			401	52.6	104	estimated from map	62.55	104.99		Irkutsk basin	Jurassic	Early/Lower Jurassic					Pliensbachian	Toarcian	189.6	175.6	182.6
30745	PGAP	A. Rees		Lycopodites			A. Rees			8091	1964	Ust'-Balei	PGAP 583	Russian Federation			401	52.6	104	estimated from map	62.55	104.99		Irkutsk basin	Jurassic	Early/Lower Jurassic					Pliensbachian	Toarcian	189.6	175.6	182.6
30746	PGAP	A. Rees		Lycopodites			A. Rees			8282	1970	Pakul'	PGAP 741	Russian Federation			401	56.8	93.3	estimated from map	60.04	90.11		Siberia	Jurassic	Middle Jurassic					Bajocian	Callovian	171.6	161.2	166.4
30760	PGAP	A. Rees		Lycopodites			A. Rees			8282	1970	Achinsk	PGAP 746	Russian Federation			401	56.3	90.5	estimated from map	59.45	87.47		Siberia	Jurassic	Middle Jurassic					Middle Jurassic		175.6	161.2	168.4
30808	PGAP	A. Rees		Lycopodites			A. Rees			8034	1965	Kyzyl	PGAP 611	Russian Federation			401	51.7	94.4	estimated from map	55.65	94.38		Tuva	Jurassic	Middle Jurassic			Jurassic 4		Bajocian	Bathonian	171.6	164.7	168.15
30810	PGAP	A. Rees		Lycopodites			A. Rees			8035	1964	Saldam	PGAP 658	Russian Federation			401	52.5	96.1	estimated from map	57.46	95.76		Tuva	Jurassic	Middle Jurassic					Aalenian	Bajocian	175.6	167.7	171.65
30814	PGAP	A. Rees		Lycopodites			A. Rees			8076	1988	Kabaktinsk	PGAP 470	Russian Federation			401	57	125	estimated from map	63.65	124.82		South Yakutia	composite	Jurassic	Late/Upper Jurassic			Jurassic 5		Oxfordian	Kimmeridgian	161.2	150.8	156
30816	PGAP	A. Rees		Lycopodites			A. Rees			8076	1988	Duraisk	PGAP 468	Russian Federation			401	57	125	estimated from map	66.5	126.96		South Yakutia	composite	Jurassic	Middle Jurassic					Aalenian	Bathonian	175.6	164.7	170.15
30817	PGAP	A. Rees		Lycopodites			A. Rees			8076	1988	Kabaktinsk	PGAP 469	Russian Federation			401	57	125	estimated from map	65.1	125.89		South Yakutia	composite	Jurassic	Middle Jurassic		Callovian	Jurassic 5	Callovian	Callovian		164.7	161.2	162.95
30830	PGAP	A. Rees		Lycopodites			A. Rees			8064	1987	Pizha River	PGAP 2242	Russian Federation			401	51.5	87.1	estimated from map	63.59	67.37		Gornii Altai	Triassic	Late/Upper Triassic					Carnian	Rhaetian	235	201.6	218.3
30841	PGAP	A. Rees		Lycopodites			A. Rees			8107	1970	Abanskaya	PGAP 813	Russian Federation			401	56.8	96	estimated from map	67.18	90.16		Siberia	Jurassic	Early/Lower Jurassic					Early/Lower Jurassic		201.6	175.6	188.6
30925	PGAP	A. Rees		Lycopodites			A. Rees			8267	1987	Mianadu	PGAP 629	Tajikistan			514	38.9	70.6	estimated from map	43.71	75.35		Gissar Ridge	Jurassic	Early/Lower Jurassic		Pliensbachian	Jurassic 2	Pliensbachian	Pliensbachian		189.6	183	186.3
31176	PaleoDB	C. Looy		Lycopodites			F. Verbruggen	C. Looy		8394	1950	Scania dark shale below lower coal bed		Sweden			301	56.083333	12.9	based on nearby landmark	43.91	9.22	local area	shafts in Hyllinge and Bjuv (Olstorp shaft)	Triassic	Late/Upper Triassic		Rhaetian	Triassic 4	Rhaetian	Rhaetian		205.6	201.6	203.6
31176	PaleoDB	C. Looy	?	Lycopodites			F. Verbruggen	C. Looy		8394	1950	Scania dark shale below lower coal bed		Sweden			301	56.083333	12.9	based on nearby landmark	43.91	9.22	local area	shafts in Hyllinge and Bjuv (Olstorp shaft)	Triassic	Late/Upper Triassic		Rhaetian	Triassic 4	Rhaetian	Rhaetian		205.6	201.6	203.6
32216	PaleoDB	P. Gensel		Lycopodites			P. Gensel	P. Gensel		8678	1968	Plan Incline de Ronquieres		Belgium	Ronquieres		315	50	4	based on nearby landmark	-24.34	6.12	outcrop	Strata range from Eifelian to Givetian. This collection comes from the Givetian.	Devonian						Givetian	Early/Lower Frasnian	388.1	382.4	385.25
34471	PaleoDB	H. Sims		Lycopodites			A. McGowan	A. McGowan		3949	1995	Glencartholm		United Kingdom	Scotland	Dumfries and Galloway	313	55	-2	based on nearby landmark	-5.1	0.87	outcrop	Lower Carboniferous rocks in the bed of the River Esk	about 4kn north-west of Canonbie.	Carboniferous	Middle Mississippian		Visean		Visean	Visean		345.3	326.4	335.85
21226	PaleoDB	W. Stein		Phytokneme			N. Smith	N. Smith		6514	1971	KY Route 206 Roadcut	Columbia	United States	Kentucky	Adair	101	37.188611	-85.126667	stated in text	-34.81	-34.55	outcrop	Found in a road cut along KY Highway 206 south of the bridge crossing the Green River north of Coumbia in the Knifley quadrangle	south-central Adair County.	Devonian	Late/Upper Devonian					Late/Upper Devonian		383.7	360.7	372.2
10646	PaleoDB	H. Sims		Lepidostrobus			J. Allen	J. Cassara		3947	1984	Pettycur Regional Flora		United Kingdom	Scotland	Fife	313	56.64	-3.19	based on nearby landmark	-3.3	0.26	local area	UK National Grid Co-ordinates NT 261 863	Carboniferous	Middle Mississippian		Visean	Carboniferous 2	Visean	Asbian		339.4	336	337.7
10646	PaleoDB	H. Sims		Lepidostrobus			J. Allen	J. Cassara		3947	1984	Pettycur Regional Flora		United Kingdom	Scotland	Fife	313	56.64	-3.19	based on nearby landmark	-3.3	0.26	local area	UK National Grid Co-ordinates NT 261 863	Carboniferous	Middle Mississippian		Visean	Carboniferous 2	Visean	Asbian		339.4	336	337.7
10659	PaleoDB	H. Sims		Lepidostrobus			J. Allen	A. McGowan		3947	1984	Esnost Locality		France	Esnost	Massif Central	305	47.425	-4.358	estimated from map	-12.96	4.77	local area		Carboniferous						Mississippian		360.7	318.1	339.4
10660	PaleoDB	H. Sims		Lepidostrobus			J. Allen	A. McGowan		3947	1984	Roannais Locality		France	Roannis		301	45.944	-4.194	based on nearby landmark	-15	0.55	local area		Carboniferous						Mississippian		360.7	318.1	339.4
10663	PaleoDB	H. Sims		Lepidostrobus			J. Allen	A. McGowan		3947	1984	Montagne Noire		France	Montagne Noire		304	43.467	-3.175	estimated from map	-15.77	7.31	local area	From a series of localities along about 3km of strike	Carboniferous						Mississippian		360.7	318.1	339.4
10663	PaleoDB	H. Sims		Lepidostrobus			J. Allen	A. McGowan		3947	1984	Montagne Noire		France	Montagne Noire		304	43.467	-3.175	estimated from map	-15.77	7.31	local area	From a series of localities along about 3km of strike	Carboniferous						Mississippian		360.7	318.1	339.4
10885	PaleoDB	R. Gastaldo		Lepidostrobus			J. Allen	J. Allen		4003	1949	Saginaw and St. Charles Locality Michigan Coal Basin		United States	Michigan		101	42	-85		-5.73	-21.35		Plant materials were collected from various mines in the area. Standard Mine in Bridgeport Township	Chief No. 8 Mine	and the St. Charles-Garfield Mine at Eastwood.	Carboniferous						Pennsylvanian		318.1	298.9	308.5
10888	PaleoDB	R. Gastaldo		Lepidostrobus			J. Allen	J. Allen		4003	1949	Williamston Locality Michigan Coal Basin		United States	Michigan		101	42	-84		-6.04	-20.67		Michigan Clay Products Co. quarry on the southside of the highway just east of the town of Williamston.	Carboniferous						Pennsylvanian		318.1	298.9	308.5
10889	PaleoDB	R. Gastaldo		Lepidostrobus			J. Allen	J. Allen		4003	1949	Grand Ledge Locality Michigan Coal Basin		United States	Michigan		101	42.75	-85.416667		-4.92	-21.3		Grand Ledge Clay Products Co. quarry.	Carboniferous						Pennsylvanian		318.1	298.9	308.5
11203	PaleoDB	H. Sims		Lepidostrobus			S. Ostrowski	A. McGowan		4132	1985	Jellico EKP 1		United States	Kentucky	Clay	101	37.083333	-83.7	based on nearby landmark	-15.41	-27.65	outcrop	Ogle 7 1/2-minute quad. 17,750ft from the western quad boundary, 11, 750ft from the northern boundary). Figure 1 has more detail of spatial relationship among the outcrops	Carboniferous						Carboniferous		360.7	298.9	329.8
11205	PaleoDB	H. Sims		Lepidostrobus			S. Ostrowski	A. McGowan		4133	1980	Fountain Formation		United States	Colorado	Fremont	101	38.4	-105.216667	based on nearby landmark	-1.2	-37.12		USGS co-ords Cooper Mountain 7 1/2' Quad NE 1/4	SE 1/4	NE 1/4 Sec. 4 T17S	R70W NE 1/4	SW 1/4	NE 1/4 Sec. 4 T17S	R70W Phantom Canyon Quad NE 1/4 SW 1/4 SE 1/4 Sec. 18 T 17S R 68E The material from the 3 localities is not clearly separated in the text	Carboniferous		318.1	311.45	314.775
11206	PaleoDB	H. Sims		Lepidostrobus			S. Ostrowski	A. McGowan		4134	1934	Evans Peak		United States	Colorado		101	38.25	-106.3	based on nearby landmark	-0.04	-37.04	outcrop	These localities are almost due east of Leadville	on the flanks of Evans Peak. USGS Locality 8049	Carboniferous						Bashkirian	Gzhelian	318.1	298.9	308.5
11209	PaleoDB	H. Sims		Lepidostrobus			S. Ostrowski	A. McGowan		4137	1967	Manning Canyon		United States	Utah		101	40.28	-112.148056	based on nearby landmark	-2.76	-47.1	outcrop		Carboniferous						Mississippian		360.7	318.1	339.4
11209	PaleoDB	H. Sims		Lepidostrobus			S. Ostrowski	A. McGowan		4137	1967	Manning Canyon		United States	Utah		101	40.28	-112.148056	based on nearby landmark	-2.76	-47.1	outcrop		Carboniferous						Mississippian		360.7	318.1	339.4
12033	PaleoDB	R. Gastaldo		Lepidostrobus			J. Allen	C. Visaggi		4049	1940	Stellarton Series	Poctou Coalfield		Canada	Nova Scotia		108	45.666667	-62.7	based on nearby landmark	-6.28	-4.31	local area	Entire study area of the Pictou Coalfield is located in the north-central part of Pictou county	with its northern border within 6 miles of Pictou Harbor and Northumberland Strait	with a total area of about 64 square miles.	Carboniferous						Westphalian	Carboniferous	318.1	298.9	308.5
12426	PaleoDB	R. Gastaldo		Lepidostrobus			J. Allen	J. Allen		4242	1962	Pennsylvanian Pictou Group of New Brunswick		Canada	New Brunswick		108	46	-66	based on political unit	-11.39	-11.82		Collection comes from central and southeastern New Brunswick. Plant remains are from the Minto and Clifton formations and from shales at Beersville. The Minto plant beds are 215 feet above the base of the Minto formation.	Carboniferous						Carboniferous		360.7	298.9	329.8
12667	PaleoDB	R. Gastaldo		Lepidostrobus			J. Allen	J. Allen		4251	1970	Lewis Creek Coal Ball 2124		United States	Kentucky	Leslie	101	36.783333	-85.45	based on political unit	-15.03	-29.08			Carboniferous						Carboniferous		360.7	298.9	329.8
12696	PaleoDB	R. Gastaldo		Lepidostrobus			J. Allen	J. Allen		4242	1962	Flora From Minto Area		Canada	New Brunswick	Sunbury	108	46.083333	-66.083333	stated in text	-11.3	-11.86		Plants were collected from the upper Minto formation and from the roof shales of the Minto coal seam. Minto plant beds are located 215 feet above the base of the Minto formation.	Carboniferous						Carboniferous		360.7	298.9	329.8
12721	PaleoDB	R. Gastaldo		Lepidostrobus			J. Allen	J. Allen		4242	1962	Flora From Clifton Formation		Canada	New Brunswick		101	48	-66	stated in text	-9.43	-11.42	outcrop	Collection comes from roof shales of an 8-inch coal seam from outcrops on Chaleur Bay shore.	Carboniferous						Carboniferous		360.7	298.9	329.8
12722	PaleoDB	R. Gastaldo		Lepidostrobus			J. Allen	J. Allen		4242	1962	Pictou Group From Napadogan Map-area		Canada	New Brunswick	York	101	48	-66	stated in text	-9.43	-11.42		Collection from Napadogan and Burtts Corner map-areas.	Carboniferous						Carboniferous		360.7	298.9	329.8
12919	PaleoDB	R. Gastaldo		Lepidostrobus			J. Allen	J. Allen		4286	1989	Roof Shale of the Springfield Coal (Illinois Basin)		United States	Illinois	Wabash	101	38.35	-87.866667		-12.72	-30.02		Collection from the Springfield (No. 5) Coal Member in the AMAX Coal Company Wabash Mine	Wabash County	Illinois	7-1/2 Keensburg Quad. Sec. 9	T. 2S.	R. 13W	Carboniferous						Carboniferous		360.7	298.9	329.8
13145	PaleoDB	R. Gastaldo		Lepidostrobus			J. Allen	J. Allen		4360	1873	The Middle Coal Formation		Canada	Nova Scotia		108	45	-64	based on political unit	-12.63	-10.6			Carboniferous						Carboniferous		360.7	298.9	329.8
13145	PaleoDB	R. Gastaldo		Lepidostrobus			J. Allen	J. Allen		4360	1873	The Middle Coal Formation		Canada	Nova Scotia		108	45	-64	based on political unit	-12.63	-10.6			Carboniferous						Carboniferous		360.7	298.9	329.8
13145	PaleoDB	R. Gastaldo		Lepidostrobus			J. Allen	J. Allen		4360	1873	The Middle Coal Formation		Canada	Nova Scotia		108	45	-64	based on political unit	-12.63	-10.6			Carboniferous						Carboniferous		360.7	298.9	329.8
13145	PaleoDB	R. Gastaldo		Lepidostrobus			J. Allen	J. Allen		4360	1873	The Middle Coal Formation		Canada	Nova Scotia		108	45	-64	based on political unit	-12.63	-10.6			Carboniferous						Carboniferous		360.7	298.9	329.8
13145	PaleoDB	R. Gastaldo		Lepidostrobus			J. Allen	J. Allen		4360	1873	The Middle Coal Formation		Canada	Nova Scotia		108	45	-64	based on political unit	-12.63	-10.6			Carboniferous						Carboniferous		360.7	298.9	329.8
13145	PaleoDB	R. Gastaldo		Lepidostrobus		Lepidophyllum	J. Allen	J. Allen		4360	1873	The Middle Coal Formation		Canada	Nova Scotia		108	45	-64	based on political unit	-12.63	-10.6			Carboniferous						Carboniferous		360.7	298.9	329.8
13358	PaleoDB	R. Gastaldo		Lepidostrobus			J. Allen	J. Allen		5995	1974	Flora of Rock Island County	Illinois		United States	Illinois	Rock Island	101	41.45	-90.566667	based on political unit	-4.3	-25.3		Fossils collected from the Allied Stone Company quarry on Vandruff Island	Milan	Rock Island County	Illinois.	Carboniferous						Pennsylvanian		318.1	298.9	308.5
14221	PaleoDB	W. Stein		Lepidostrobus			W. Stein	N. Smith		6293	1939	Locality 5 Cambell Hollow &Steele Hollow		United States	Pennsylvania	McKean County	101	41.816667	-78.283333	based on political unit	-32.33	-26.67			Devonian	Late/Upper Devonian					Late/Upper Devonian		383.7	360.7	372.2
20976	PaleoDB	W. Stein		Lepidostrobus			J. Kao	J. Kao	21168	6427	1939	Junction City	Locality 1	Read 1939	New Albany Shale	United States	Kentucky	Boyle County	101	37.583333	-84.8	based on political unit	-32.57	-34.09			Devonian	Late/Upper Devonian		Famennian	Devonian 5	Famennian	Famennian		376.1	360.7	368.4
21032	PaleoDB	W. Stein		Lepidostrobus			J. Kao	M. Gonzalez		6427	1939	Pine Lick	Locality 6	Read 1939		United States	Kentucky		101	37.383333	-84.8	estimated from map	-32.75	-34.19			Devonian	Late/Upper Devonian		Famennian	Devonian 5	Famennian	Famennian		376.1	360.7	368.4
21168	PaleoDB	W. Stein		Lepidostrobus			J. Kao	J. Kao		6428	1936	Junction City Locality	New Albany Shale	United States	Kentucky	Boyle County	101	37.583333	-84.8	based on political unit	-32.57	-34.09	local area		Devonian	Late/Upper Devonian		Famennian	Devonian 5	Famennian	Famennian		376.1	360.7	368.4
21177	PaleoDB	W. Stein		Lepidostrobus			J. Kao	J. Kao	21168	6429	1936	Harrodsburg Quadrangle (Blue Licks) Locality	Junction City	KY	United States	Kentucky	Boyle County	101	37.583333	-84.8	based on political unit	-32.57	-34.09	small collection	Read (1936, p. 149): "from a locality in the Harrodsburg quadrangle half a mile west of Junction City, KY."	Devonian	Late/Upper Devonian		Famennian	Devonian 5	Famennian	Famennian		376.1	360.7	368.4
21231	PaleoDB	W. Stein		Lepidostrobus			J. Kao	W. Stein		6522	1882	Scaumenac Bay Locality		Canada	Quebec		101	48.116667	-66.633333	estimated from map	-27.48	-16.11	small collection	Dawson (1882, p. 98): from the "upper Erian or Pterichthys beds of Scaumenac Bay, opposite Dalhousie."	Devonian	Late/Upper Devonian					Late/Upper Devonian		383.7	360.7	372.2
21314	ETE	H. Sims		Lepidostrobus			R. Bateman	J. Cassara	10646	4490	1987	Pettycur	Kingswood End	Basal Kingswood Sediments	ETE Locality 112	Kingswood	United Kingdom	SE Scotland	Fife	313	56.65	-3.199	based on nearby landmark	-3.29	0.26	outcrop		Carboniferous	Middle Mississippian		Visean	Carboniferous 2	Visean	Asbian		339.4	336	337.7
21319	ETE	H. Sims		Lepidostrobus			R. Bateman	J. Cassara		4497	1954	Laggan	ETE Locality 117	Arran	Laggan	United Kingdom	SW Scotland	Arran	Inner Hebrides	313	55.707	-5.213	based on nearby landmark	-4.67	-1.05	outcrop	cliffs 700m SE of Laggan Cottage, NE Arran, 1 exposure, 3 plant-bearing horizons	Carboniferous	Middle Mississippian		Visean		Visean	Visean		345.3	326.4	335.85
21319	ETE	H. Sims		Lepidostrobus			R. Bateman	J. Cassara		4497	1954	Laggan	ETE Locality 117	Arran	Laggan	United Kingdom	SW Scotland	Arran	Inner Hebrides	313	55.707	-5.213	based on nearby landmark	-4.67	-1.05	outcrop	cliffs 700m SE of Laggan Cottage, NE Arran, 1 exposure, 3 plant-bearing horizons	Carboniferous	Middle Mississippian		Visean		Visean	Visean		345.3	326.4	335.85
21319	ETE	H. Sims		Lepidostrobus			R. Bateman	J. Cassara		4497	1954	Laggan	ETE Locality 117	Arran	Laggan	United Kingdom	SW Scotland	Arran	Inner Hebrides	313	55.707	-5.213	based on nearby landmark	-4.67	-1.05	outcrop	cliffs 700m SE of Laggan Cottage, NE Arran, 1 exposure, 3 plant-bearing horizons	Carboniferous	Middle Mississippian		Visean		Visean	Visean		345.3	326.4	335.85
24654	PaleoDB	H. Sims		Lepidostrobus			H. Lindon	H. Lindon		4123	1947	Tell City		United States	Indiana	Perry	101	37.933333	-86.783333	based on nearby landmark	-13.51	-29.47	small collection		Carboniferous						Carboniferous		360.7	298.9	329.8
24731	ETE	A. Rees		Lepidostrobus			A. Rees	A. Rees		6929	1994	Bubenhausen		Germany		Zweibrucken	305	48.9	7.3	estimated from map	13.41	19.5	local area	"near Zweibrucken in Paris Basin" (p. 291)	Triassic	Early/Lower Triassic			Triassic 1	Scythian	Early/Lower Triassic		252.3	247.2	249.75
27825	PaleoDB	R. Gastaldo		Lepidostrobus			J. Allen	J. Allen		7641	1985	Kozlu Formation- Dilaver Member		Turkey			511	41.45	31.816667	based on nearby landmark	41.45	31.82		Most fully developed in teh Zonguldak area and Amasra region	has also been identified in the Pelitova and Azdavy areas.	Carboniferous						Carboniferous		360.7	298.9	329.8
28982	PaleoDB	R. Gastaldo		Lepidostrobus			R. Gastaldo	R. Gastaldo		8334	2001	Blue Creek Coal mire 07/14/00		United States	Alabama	Walker	101	33.816667	-87.416667	unpublished field data	-16.83	-32.05	outcrop		Carboniferous						Carboniferous		360.7	298.9	329.8
28984	PaleoDB	R. Gastaldo		Lepidostrobus			R. Gastaldo	R. Gastaldo		8334	2001	Blue Creek Coal mire 07/31/00		United States	Alabama		101	33	-87	unpublished field data	-17.71	-32.16	outcrop	Cedrum Mine	Drummond Brothers Coal Company	Walker County	Alabama	Carboniferous						Carboniferous		360.7	298.9	329.8
28985	PaleoDB	R. Gastaldo		Lepidostrobus			R. Gastaldo	R. Gastaldo		8334	2001	Blue Creek coal mire 08/18/00		United States	Alabama		101	33	-87		-17.71	-32.16	outcrop	Cedrum Mine	Drummond Brothers Coal Company	Walker County	Alabama	Carboniferous						Carboniferous		360.7	298.9	329.8
28987	PaleoDB	R. Gastaldo		Lepidostrobus			R. Gastaldo	R. Gastaldo		8334	2001	Blue Creeek coal mire 09/02/00		United States	Alabama		101	33	-87		-17.71	-32.16	outcrop	Cedrum Mine	Drummond Brothers Coal Company	Walker County	Alabama	Carboniferous						Carboniferous		360.7	298.9	329.8
28988	PaleoDB	R. Gastaldo		Lepidostrobus			R. Gastaldo	R. Gastaldo		8334	2001	Blue Creek coal mire 09/03/00		United States	Alabama		101	33	-87		-17.71	-32.16	outcrop	Cedrum Mine	Drummond Brothers Coal Company	Walker County	Alabama	Carboniferous						Carboniferous		360.7	298.9	329.8
28989	PaleoDB	R. Gastaldo		Lepidostrobus			R. Gastaldo	R. Gastaldo		8334	2001	Blue Creek coal mire 09/30/00		United States	Alabama		101	33	-87		-17.71	-32.16	outcrop	Cedrum Mine	Drummond Brothers Coal Company	Walker County	Alabama	Carboniferous						Carboniferous		360.7	298.9	329.8
28990	PaleoDB	R. Gastaldo		Lepidostrobus			R. Gastaldo	R. Gastaldo		8334	2001	Blue Creek coal mire 10/02/00		United States	Alabama		101	33	-87		-17.71	-32.16	outcrop	Cedrum Mine	Drummond Brothers Coal Company	Walker County	Alabama	Carboniferous						Carboniferous		360.7	298.9	329.8
28991	PaleoDB	R. Gastaldo		Lepidostrobus			R. Gastaldo	R. Gastaldo		8334	2001	Blue Creek coal mire 11/06/00		United States	Alabama		101	33	-87		-17.71	-32.16	outcrop	Cedrum Mine	Drummond Brothers Coal Company	Walker County	Alabama	Carboniferous						Carboniferous		360.7	298.9	329.8
28992	PaleoDB	R. Gastaldo		Lepidostrobus			R. Gastaldo	R. Gastaldo		8334	2001	Blue Creek coal mire 11/07/00		United States	Alabama		101	33	-87	unpublished field data	-17.71	-32.16	outcrop	Cedrum Mine	Drummond Brothers Coal Company	Walker County	Alabama	Carboniferous						Carboniferous		360.7	298.9	329.8
30054	PaleoDB	A. Rees		Lepidostrobus			A. Rees			525	1978	Baotou	PGAP 11126	China	Nei Mongol		604	40.6	110	estimated from map	25.55	85.66		N China Basin	Permian	Cisuralian			Permian 2		Artinskian	Kungurian	290.1	272.5	281.3
30156	PGAP	A. Rees		Lepidostrobus			A. Rees			8166	1991	Kashmir	PGAP 13311	India			501	34.1	74.9	estimated from map	-51.44	59.8		Himalayan Foothills	Permian	Cisuralian			Permian 2		Artinskian	Kungurian	290.1	272.5	281.3
31028	PaleoDB	R. Gastaldo		Lepidostrobus			R. Gastaldo	R. Gastaldo		8339	2001	Blue Creek Coal Mire 07/21/00		United States	Alabama		101	33	-87	stated in text	-17.71	-32.16	outcrop	Cedrum Mine	Drummond Brothers Coal Company	Walker County	Alabama	Carboniferous						Carboniferous		360.7	298.9	329.8
31029	PaleoDB	R. Gastaldo		Lepidostrobus			R. Gastaldo	R. Gastaldo		8339	2001	Blue Creek Coal mire 08/06/00		United States	Alabama		101	33	-87		-17.71	-32.16	outcrop	Cedrum Mine	Drummond Brothers Coal Company	Walker County	Alabama	Carboniferous						Carboniferous		360.7	298.9	329.8
31030	PaleoDB	R. Gastaldo		Lepidostrobus			R. Gastaldo	R. Gastaldo		8339	2001	Blue Creek Coal Mire 09/22/00		United States	Alabama		101	33	-87		-17.71	-32.16	outcrop	Cedrum Mine	Drummond Brothers Coal Company	Walker County	Alabama	Carboniferous						Carboniferous		360.7	298.9	329.8
31031	PaleoDB	R. Gastaldo		Lepidostrobus			R. Gastaldo	R. Gastaldo		8339	2001	Blue Creek Coal Mire 09/23/00		United States	Alabama		101	33	-87		-17.71	-32.16	outcrop	Cedrum Mine	Drummond Brothers Coal Company	Walker County	Alabama	Carboniferous						Carboniferous		360.7	298.9	329.8
31032	PaleoDB	R. Gastaldo		Lepidostrobus			R. Gastaldo	R. Gastaldo		8339	2001	Blue Creek Coal Mire 10/05/00		United States	Alabama		101	33	-87		-17.71	-32.16	outcrop	Cedrum Mine	Drummond Brothers Coal Company	Walker County	Alabama	Carboniferous						Carboniferous		360.7	298.9	329.8
31033	PaleoDB	R. Gastaldo		Lepidostrobus			R. Gastaldo	R. Gastaldo		8339	2001	Blue Creek Coal Mire 10/06/00		United States	Alabama		101	33	-87		-17.71	-32.16	outcrop	Cedrum Mine	Drummond Brothers Coal Company	Walker County	Alabama	Carboniferous						Carboniferous		360.7	298.9	329.8
31034	PaleoDB	R. Gastaldo		Lepidostrobus			R. Gastaldo	R. Gastaldo		8339	2001	Blue Creek Coal Mire 11/24/00		United States	Alabama		101	33	-87		-17.71	-32.16	outcrop	Cedrum Mine	Drummond Brothers Coal Company	Walker County	Alabama	Carboniferous						Carboniferous		360.7	298.9	329.8
31035	PaleoDB	R. Gastaldo		Lepidostrobus			R. Gastaldo	R. Gastaldo		8339	2001	Blue Creek Coal Mire 11/25/00		United States	Alabama		101	33	-87		-17.71	-32.16	outcrop	Cedrum Mine	Drummond Brothers Coal Company	Walker County	Alabama	Carboniferous						Carboniferous		360.7	298.9	329.8
33316	PaleoDB	H. Sims		Lepidostrobus			A. McGowan	A. McGowan		4132	1985	Jellico EKP 2		United States	Kentucky	Clay	101	37.083333	-83.7	based on nearby landmark	-10.61	-22.53	outcrop	Ogle 7 1/2-minute quad. 17,750ft from the western quad boundary, 12, 500ft from the northern boundary). Figure 1 has more detail of spatial relationship among the outcrops	Carboniferous						Pennsylvanian		318.1	298.9	308.5
33318	PaleoDB	H. Sims		Lepidostrobus			A. McGowan	A. McGowan		4132	1985	Jellico EKP 5		United States	Kentucky	Clay	101	37.083333	-83.7	based on nearby landmark	-10.61	-22.53	outcrop	Ogle 7 1/2-minute quad. 15,750ft from the western quad boundary, 9, 785ft from the northern boundary). Figure 1 has more detail of spatial relationship among the outcrops	Carboniferous						Bashkirian	Gzhelian	318.1	298.9	308.5
33320	PaleoDB	H. Sims		Lepidostrobus			A. McGowan	A. McGowan		4132	1985	Jellico EKP 6		United States	Kentucky	Clay	101	37.083333	-83.7	based on nearby landmark	-10.61	-22.53	outcrop	Ogle 7 1/2-minute quad. 17,500ft from the western quad boundary, 13,875ft from the northern boundary). Figure 1 has more detail of spatial relationship among the outcrops	Carboniferous						Bashkirian	Gzhelian	318.1	298.9	308.5
34471	PaleoDB	H. Sims		Lepidostrobus			A. McGowan	A. McGowan		3949	1995	Glencartholm		United Kingdom	Scotland	Dumfries and Galloway	313	55	-2	based on nearby landmark	-5.1	0.87	outcrop	Lower Carboniferous rocks in the bed of the River Esk	about 4kn north-west of Canonbie.	Carboniferous	Middle Mississippian		Visean		Visean	Visean		345.3	326.4	335.85
35920	PaleoDB	H. Sims		Lepidostrobus			J. Cassara	J. Cassara	10646	4490	1987	Pettycur	Pettycur Beach	Pettycur Limestone		United Kingdom	SE Scotland	Fife	313	56.05	-3.166667	based on nearby landmark	-3.88	0.37	outcrop	below Pettycur Cliff (NS260863)	Carboniferous	Middle Mississippian		Visean	Carboniferous 2	Visean	Asbian		339.4	336	337.7
37359	PaleoDB	H. Sims		Lepidostrobus			J. Cassara	J. Cassara		10023	1997	"First" or "Six inch" coal		United Kingdom	England	Cheshire	315	53.333333	-2	estimated from map	-0.04	7.77	local area	Stalybridge and Hough Hill	Cheshire	Carboniferous	Early/Lower Pennsylvanian		Bashkirian	Carboniferous 4	Bashkirian	Westphalian A		318.1	314.6	316.35
37359	PaleoDB	H. Sims		Lepidostrobus			J. Cassara	J. Cassara		10023	1997	"First" or "Six inch" coal		United Kingdom	England	Cheshire	315	53.333333	-2	estimated from map	-0.04	7.77	local area	Stalybridge and Hough Hill	Cheshire	Carboniferous	Early/Lower Pennsylvanian		Bashkirian	Carboniferous 4	Bashkirian	Westphalian A		318.1	314.6	316.35
37369	PaleoDB	H. Sims		Lepidostrobus			J. Cassara	J. Cassara		10023	1997	Union seam		United Kingdom	England	Lancashire	315	53.666667	-2.166667	estimated from map	0.28	7.62	local area	includes multiple "localities around Burnley and north of Bacup: Northwood, Hapton Valley, Rowley, Townley, Dynely, Black Clough, Deerplay, Nabb Colliery, Hill Top, South Graine and Clough Foot-Dulesgate." (Galtier 1997)	Carboniferous	Early/Lower Pennsylvanian		Bashkirian	Carboniferous 4	Bashkirian	Westphalian A		318.1	314.6	316.35
37376	PaleoDB	H. Sims		Lepidostrobus			J. Cassara	J. Cassara		10023	1997	Upper Foot seam	Bullion seam	United Kingdom	England	Lancashire	315	53.5	-2	estimated from map	0.13	7.74	local area	"Shore-Littleborough and Moorside near Oldham" (Galtier 1997)	Carboniferous	Early/Lower Pennsylvanian		Bashkirian	Carboniferous 4	Bashkirian	Westphalian A		318.1	314.6	316.35
37382	PaleoDB	H. Sims		Lepidostrobus			J. Cassara	J. Cassara		10023	1997	Halifax Hard seam		United Kingdom	England	Yorkshire	315	53.726	-1.856	based on nearby landmark	0.36	7.79	local area	"In Yorkshire, the Halifax Hard coal seam, containing coal balls, extended between Halifax and Sheffield. There is no detailed record of the different localities, however, the name Halifax has been generally used by the authors." (Galtier 1997)	Carboniferous	Early/Lower Pennsylvanian		Bashkirian	Carboniferous 4	Bashkirian	Westphalian A		318.1	314.6	316.35
37382	PaleoDB	H. Sims		Lepidostrobus			J. Cassara	J. Cassara		10023	1997	Halifax Hard seam		United Kingdom	England	Yorkshire	315	53.726	-1.856	based on nearby landmark	0.36	7.79	local area	"In Yorkshire, the Halifax Hard coal seam, containing coal balls, extended between Halifax and Sheffield. There is no detailed record of the different localities, however, the name Halifax has been generally used by the authors." (Galtier 1997)	Carboniferous	Early/Lower Pennsylvanian		Bashkirian	Carboniferous 4	Bashkirian	Westphalian A		318.1	314.6	316.35
37495	PaleoDB	H. Sims		Lepidostrobus			J. Cassara	J. Cassara		10023	1997	Bouxharmont seam	Assise du Chatelet	Belgium			315	50.4	4.517	based on nearby landmark	-2.13	12.28		"The Bouxharmont seam, Assise du Chatelet, at Werister...Belgium" (Galtier 1997)	Carboniferous	Early/Lower Pennsylvanian		Bashkirian	Carboniferous 4	Bashkirian	Westphalian A		318.1	314.6	316.35
37497	PaleoDB	H. Sims		Lepidostrobus			J. Cassara	J. Cassara		10023	1997	Finefrau-Nebenbank seam	Domaniale mine		Netherlands			315	50.867	6.67	based on nearby landmark	-1.34	13.49		"The Finefrau-Nebenbank seam at the Domaniale mine, Kerkrade, the Netherlands" (Galtier 1997)	Carboniferous	Early/Lower Pennsylvanian		Bashkirian	Carboniferous 4	Bashkirian	Westphalian A		318.1	314.6	316.35
37497	PaleoDB	H. Sims		Lepidostrobus			J. Cassara	J. Cassara		10023	1997	Finefrau-Nebenbank seam	Domaniale mine		Netherlands			315	50.867	6.67	based on nearby landmark	-1.34	13.49		"The Finefrau-Nebenbank seam at the Domaniale mine, Kerkrade, the Netherlands" (Galtier 1997)	Carboniferous	Early/Lower Pennsylvanian		Bashkirian	Carboniferous 4	Bashkirian	Westphalian A		318.1	314.6	316.35
37497	PaleoDB	H. Sims		Lepidostrobus			J. Cassara	J. Cassara		10023	1997	Finefrau-Nebenbank seam	Domaniale mine		Netherlands			315	50.867	6.67	based on nearby landmark	-1.34	13.49		"The Finefrau-Nebenbank seam at the Domaniale mine, Kerkrade, the Netherlands" (Galtier 1997)	Carboniferous	Early/Lower Pennsylvanian		Bashkirian	Carboniferous 4	Bashkirian	Westphalian A		318.1	314.6	316.35
37501	PaleoDB	H. Sims		Lepidostrobus			J. Cassara	J. Cassara		10023	1997	Finefrau-Nebenbank seam	Rheinepreussen		Germany			315	51	7	based on nearby landmark	-1.15	13.65		"The Finefrau-Nebenbank seam at...Rheinepreussen, Ruhr, Germany" (Galtier 1997). Could not find coordinates for Rheinepreussen or Ruhr, those given are for nearby Cologne.	Carboniferous	Early/Lower Pennsylvanian		Bashkirian	Carboniferous 4	Bashkirian	Westphalian A		318.1	314.6	316.35
37501	PaleoDB	H. Sims		Lepidostrobus			J. Cassara	J. Cassara		10023	1997	Finefrau-Nebenbank seam	Rheinepreussen		Germany			315	51	7	based on nearby landmark	-1.15	13.65		"The Finefrau-Nebenbank seam at...Rheinepreussen, Ruhr, Germany" (Galtier 1997). Could not find coordinates for Rheinepreussen or Ruhr, those given are for nearby Cologne.	Carboniferous	Early/Lower Pennsylvanian		Bashkirian	Carboniferous 4	Bashkirian	Westphalian A		318.1	314.6	316.35
37506	PaleoDB	H. Sims		Lepidostrobus			J. Cassara	J. Cassara		10023	1997	Katharina seam	Vollmond mine	Maria mine	Germany			315	51	7	based on nearby landmark	-1.15	13.65	local area	"The Katharina seam (Westphalian A-B) in the Ruhr (near Bochum, Wuerm), including sites in the Vollmond mine at Langendreer (Felix, 1886) and the Maria mine near Aachen, Germany (see also Kukuk, 1909, 1938)." (Galtier 1997) The coordinates given here are based on Langendreer.	Carboniferous				Carboniferous 4		Westphalian A	Westphalian B	318.1	314.6	316.35
81525	PaleoDB	M. Uhen		Lepidostrobus			M. Uhen	M. Clapham		27502	2005	Union Chapel Mine	Steven C. Minkin Paleozoic Footprint Site	United States	Alabama	Walker	101	33.813611	-87.166666	unpublished field data	-12.7	-27.05	local area		Carboniferous				Carboniferous 4		Westphalian		318.1	306.95	312.525
92396	Fossilworks	J. Alroy		Lepidostrobus			J. Alroy			31141	1992	MNA 1024-1	Granite Park	United States	Arizona	Mojave	101	35.930556	-113.3	stated in text	0.08	-45.05	small collection	"east side of unnamed canyon tributary to Granite Park Canyon from the south, 1.5 mi (2.4 km) east of mouth of Fall Canyon and Colorado River"	Carboniferous						Late/Upper Mississippian	Early/Lower Pennsylvanian	326.4	314.6	320.5
92397	Fossilworks	J. Alroy		Lepidostrobus			J. Alroy			31141	1992	MNA 1041	Granite Park	United States	Arizona	Mojave	101	35.933333	-113.291667	stated in text	0.08	-45.04	small collection	"west side of Granite Park Canyon about 0.25 mi (0.4 k) west of main stream bed and due west of point where stream bends abruptly from SW to NW trend after crossing Granite Park fault, 2 mi (3.2 km) east of mouth of Fall Canyon and Colorado River"	Carboniferous						Late/Upper Mississippian	Early/Lower Pennsylvanian	326.4	314.6	320.5
10893	PaleoDB	P. Gensel	n. gen.	Cervicornus			M. Kotyk			4041	1985	Unit 5	Zhichang Section	Posongchong Fm.	southeastern Yunnan	China		China	Yunnan	Wenshan district	611	23.283333	104.25		3.52	128.08	outcrop	southeastern slope of hill 350m west of Zhichang village	Gumu	Zhuang-Miao Autonomous Prefecture	Wenshan district Adjacent to highway. Also found 150 m west of Zhichang.	Devonian						Pragian	Middle Devonian	412.3	383.7	398
21219	PaleoDB	W. Stein		Minarodendron			N. Smith	W. Stein		6509	1990	Longhuashan		China	Yunnan	Zhanyi District	611	25.6	103.816667	estimated from map	0.12	120.95	local area	Li (1990	p. 98): the same strata in the same locality as the earliest specimens described by Halle (1936) and as the holotype	paratype (Schweitzer & Cai 1987).	Devonian	Middle Devonian		Givetian	Devonian 3	Givetian	Givetian		388.1	383.7	385.9
23079	PaleoDB	W. Stein		Longostachys			N. Smith	N. Smith		6638	1996	Shanmen Reservoir	Li Xian		China	Hunan		611	30.466667	111.5	estimated from map	-7.28	107.13	outcrop	Found at the Shanmen Reservoir	about 44 km northwest to Li Xian	Devonian						Givetian	Late/Upper Devonian	388.1	360.7	374.4
21137	PaleoDB	P. Gensel		Protolepidodendropsis			A. Tuell	P. Gensel		6435	1942	Mimer Valley-Location 2	Planteryggen	Norway	Svalbard		311	78.833333	18	estimated from map	1.05	-7.02	outcrop	This valley is located along the Billefjorden Bay. The location is described as in the inner part of the valley. It is described as the Southeast side of Torfjellet	North of Planteklofta and at the foot of Torfjellet.	Devonian	Middle Devonian			Devonian 3		Middle Devonian		391.9	383.7	387.8
22854	PaleoDB	P. Gensel		Protolepidodendropsis			A. Tuell	P. Gensel		6435	1942	Mimer Valley-Location 3	Planteklofta	Norway	Svalbard		311	78.833333	18	based on nearby landmark	1.05	-7.02	outcrop	This valley is located along the Billefjorden Bay. The location is described as in the inner part of the valley. It is described as the ravine on the east side of plateau between Fiskelofta and Torfjellet.	Devonian	Middle Devonian			Devonian 3		Middle Devonian		391.9	383.7	387.8
22857	PaleoDB	P. Gensel		Protolepidodendropsis			A. Tuell	P. Gensel		6435	1942	Mimer valley-Location 5	Side of Fiskelofta	Norway	Svalbard		311	78.833333	18	estimated from map	1.05	-7.02	outcrop	This valley is located along the Billefjorden Bay. This location is described as being on the side of the Fiskelofta Ravine.	Devonian	Middle Devonian			Devonian 3		Middle Devonian		391.9	383.7	387.8
21137	PaleoDB	P. Gensel		Bergeria			A. Tuell	P. Gensel		6435	1942	Mimer Valley-Location 2	Planteryggen	Norway	Svalbard		311	78.833333	18	estimated from map	1.05	-7.02	outcrop	This valley is located along the Billefjorden Bay. The location is described as in the inner part of the valley. It is described as the Southeast side of Torfjellet	North of Planteklofta and at the foot of Torfjellet.	Devonian	Middle Devonian			Devonian 3		Middle Devonian		391.9	383.7	387.8
22854	PaleoDB	P. Gensel		Bergeria			A. Tuell	P. Gensel		6435	1942	Mimer Valley-Location 3	Planteklofta	Norway	Svalbard		311	78.833333	18	based on nearby landmark	1.05	-7.02	outcrop	This valley is located along the Billefjorden Bay. The location is described as in the inner part of the valley. It is described as the ravine on the east side of plateau between Fiskelofta and Torfjellet.	Devonian	Middle Devonian			Devonian 3		Middle Devonian		391.9	383.7	387.8
22857	PaleoDB	P. Gensel		Bergeria			A. Tuell	P. Gensel		6435	1942	Mimer valley-Location 5	Side of Fiskelofta	Norway	Svalbard		311	78.833333	18	estimated from map	1.05	-7.02	outcrop	This valley is located along the Billefjorden Bay. This location is described as being on the side of the Fiskelofta Ravine.	Devonian	Middle Devonian			Devonian 3		Middle Devonian		391.9	383.7	387.8
30000	PGAP	A. Rees		Bergeria			A. Rees			8312	1987	Huishui	PGAP 13007	China	Guizhou		611	26.2	106.6	estimated from map	5.9	96.19		W Yangtze Platform	Permian	Lopingian		Changhsingian	Permian 4	Tatarian	Changhsingian		254	252.3	253.15
20976	PaleoDB	W. Stein		Lycopogenia			J. Kao	J. Kao	21168	6427	1939	Junction City	Locality 1	Read 1939	New Albany Shale	United States	Kentucky	Boyle County	101	37.583333	-84.8	based on political unit	-32.57	-34.09			Devonian	Late/Upper Devonian		Famennian	Devonian 5	Famennian	Famennian		376.1	360.7	368.4
21168	PaleoDB	W. Stein		Lycopogenia			J. Kao	J. Kao		6428	1936	Junction City Locality	New Albany Shale	United States	Kentucky	Boyle County	101	37.583333	-84.8	based on political unit	-32.57	-34.09	local area		Devonian	Late/Upper Devonian		Famennian	Devonian 5	Famennian	Famennian		376.1	360.7	368.4
21366	ETE	H. Sims		Trabicaulis			R. Bateman	A. McGowan		3947	1984	DUPLICATE	ETE Locality 174	Pfaffenburg	Saalfeld		Germany	Thuringia		305	51.267	11		-10.1	13.86		A compilation of up to six localities	separated little stratigraphically but by a considerable distance geographically	Carboniferous	Early/Lower Mississippian		Tournaisian	Carboniferous 1	Tournaisian	Tournaisian		360.7	345.3	353
6996	Fossilworks	J. Alroy		Lepidodendron			M. Sommers	C. Visaggi		437	1971	Price formation (overview)		United States	Virginia	Washington	101	36.75	-82.25	stated in text	-24.89	-31.22	local area	Area appx 78.5 sq. mi. bounded by long 82 07' 30"" and 82 15'00"" W, lat 36 45'00"" N, and the VA-TN state line.	Carboniferous						Osagean	Chadian	353.8	345	349.4
10644	PaleoDB	H. Sims		Lepidodendron			J. Allen	A. McGowan		3947	1984	Glenarbuck		United Kingdom	Scotland		313	55.943	-4.478	based on nearby landmark	-10.55	-2.53	local area	UK National Grid co-ordinates NS 452 747	Carboniferous	Early/Lower Mississippian		Tournaisian	Carboniferous 1	Tournaisian	Hastarian	Ivorian	360.7	345.3	353
10646	PaleoDB	H. Sims		Lepidodendron			J. Allen	J. Cassara		3947	1984	Pettycur Regional Flora		United Kingdom	Scotland	Fife	313	56.64	-3.19	based on nearby landmark	-3.3	0.26	local area	UK National Grid Co-ordinates NT 261 863	Carboniferous	Middle Mississippian		Visean	Carboniferous 2	Visean	Asbian		339.4	336	337.7
10648	PaleoDB	H. Sims		Lepidodendron			J. Allen	H. Sims		3947	1984	Oxroad Bay Locality	NT 599 848	United Kingdom	Scotland		313	56.57	-2.644		-4.35	-0.21			Carboniferous						Mississippian		360.7	318.1	339.4
10652	PaleoDB	H. Sims		Lepidodendron			J. Allen	A. McGowan		3947	1984	Cove Locality		United Kingdom	Scotland		313	55.939	-2.336		-6.75	-0.41	local area	NT 791 715-NT785 791	Carboniferous						Tournaisian	Visean	360.7	326.4	343.55
10656	PaleoDB	H. Sims		Lepidodendron			J. Allen	A. McGowan		3947	1984	Langton Burn Locality	Hanna's Bridge	Gavinton	United Kingdom	Scotland		313	55.765	-2.364	based on nearby landmark	-6.92	-0.39	local area	UK National Grid co-ordinates NT 772 526	Carboniferous						Tournaisian	Visean	360.7	326.4	343.55
10657	PaleoDB	H. Sims		Lepidodendron			J. Allen	A. McGowan		3947	1984	Edrom Locality		United Kingdom	Scotland	Berwickshire	313	55.797	-2.287	based on nearby landmark	-10.37	-1.29	local area	UK National Grid Co-ordinates NT 821 560	Carboniferous	Early/Lower Mississippian		Tournaisian	Carboniferous 1	Tournaisian	Tournaisian		360.7	345.3	353
10658	PaleoDB	H. Sims		Lepidodendron			J. Allen	A. McGowan		3947	1984	Foulden Locality		United Kingdom	Scotland		313	55.789	-2.125	based on nearby landmark	-5.07	0.21		UK National Grid Co-ordinates NT 921 552. Numerous sections ...along the banks of the Crooked Burn	Foulden	a tributary of the River Whiteadder	N of Hutton Bridge.	Carboniferous						Mississippian		360.7	318.1	339.4
10659	PaleoDB	H. Sims		Lepidodendron			J. Allen	A. McGowan		3947	1984	Esnost Locality		France	Esnost	Massif Central	305	47.425	-4.358	estimated from map	-12.96	4.77	local area		Carboniferous						Mississippian		360.7	318.1	339.4
10659	PaleoDB	H. Sims		Lepidodendron			J. Allen	A. McGowan		3947	1984	Esnost Locality		France	Esnost	Massif Central	305	47.425	-4.358	estimated from map	-12.96	4.77	local area		Carboniferous						Mississippian		360.7	318.1	339.4
10659	PaleoDB	H. Sims		Lepidodendron			J. Allen	A. McGowan		3947	1984	Esnost Locality		France	Esnost	Massif Central	305	47.425	-4.358	estimated from map	-12.96	4.77	local area		Carboniferous						Mississippian		360.7	318.1	339.4
10660	PaleoDB	H. Sims		Lepidodendron			J. Allen	A. McGowan		3947	1984	Roannais Locality		France	Roannis		301	45.944	-4.194	based on nearby landmark	-15	0.55	local area		Carboniferous						Mississippian		360.7	318.1	339.4
10731	PaleoDB	H. Sims		Lepidodendron			H. Lindon	H. Lindon		3946	1995	Eby Pit compression flora site 4B	USNM 38369B	United States	Indiana	Warrick	101	38.1	-87.183333	estimated from map	-7.9	-24.03	small collection	Eby Pit	Lynnville Mine	Peabody Coal Company	Warrick County	Indiana	Carboniferous	Middle Pennsylvanian		Moscovian	Carboniferous 4	Moscovian	Westphalian D		311.45	306.95	309.2
10732	PaleoDB	H. Sims		Lepidodendron			H. Lindon	H. Lindon		3946	1995	Eby Pit compression flora site 5	USNM 38371	United States	Indiana	Warrick	101	38.1	-87.183333	estimated from map	-7.9	-24.03	small collection	Eby Pit	Lynnville Mine	Peabody Coal company	Warrick County	Indiana	Carboniferous	Middle Pennsylvanian		Moscovian	Carboniferous 4	Moscovian	Westphalian D		311.45	306.95	309.2
10756	PaleoDB	R. Gastaldo		Lepidodendron			J. Allen	J. Allen		3999	1968	Upper Freeport Coal Southeastern Ohio		United States	Ohio	Athens	101	39.333333	-82.1		-9.06	-20.43		Near Kimberly	northern Athens County	southeastern Ohio	Carboniferous						Pennsylvanian		318.1	298.9	308.5
10756	PaleoDB	R. Gastaldo		Lepidodendron			J. Allen	J. Allen		3999	1968	Upper Freeport Coal Southeastern Ohio		United States	Ohio	Athens	101	39.333333	-82.1		-9.06	-20.43		Near Kimberly	northern Athens County	southeastern Ohio	Carboniferous						Pennsylvanian		318.1	298.9	308.5
10756	PaleoDB	R. Gastaldo		Lepidodendron			J. Allen	J. Allen		3999	1968	Upper Freeport Coal Southeastern Ohio		United States	Ohio	Athens	101	39.333333	-82.1		-9.06	-20.43		Near Kimberly	northern Athens County	southeastern Ohio	Carboniferous						Pennsylvanian		318.1	298.9	308.5
10756	PaleoDB	R. Gastaldo		Lepidodendron			J. Allen	J. Allen		3999	1968	Upper Freeport Coal Southeastern Ohio		United States	Ohio	Athens	101	39.333333	-82.1		-9.06	-20.43		Near Kimberly	northern Athens County	southeastern Ohio	Carboniferous						Pennsylvanian		318.1	298.9	308.5
10756	PaleoDB	R. Gastaldo		Lepidodendron			J. Allen	J. Allen		3999	1968	Upper Freeport Coal Southeastern Ohio		United States	Ohio	Athens	101	39.333333	-82.1		-9.06	-20.43		Near Kimberly	northern Athens County	southeastern Ohio	Carboniferous						Pennsylvanian		318.1	298.9	308.5
10756	PaleoDB	R. Gastaldo		Lepidodendron			J. Allen	J. Allen		3999	1968	Upper Freeport Coal Southeastern Ohio		United States	Ohio	Athens	101	39.333333	-82.1		-9.06	-20.43		Near Kimberly	northern Athens County	southeastern Ohio	Carboniferous						Pennsylvanian		318.1	298.9	308.5
10756	PaleoDB	R. Gastaldo		Lepidodendron			J. Allen	J. Allen		3999	1968	Upper Freeport Coal Southeastern Ohio		United States	Ohio	Athens	101	39.333333	-82.1		-9.06	-20.43		Near Kimberly	northern Athens County	southeastern Ohio	Carboniferous						Pennsylvanian		318.1	298.9	308.5
10885	PaleoDB	R. Gastaldo		Lepidodendron			J. Allen	J. Allen		4003	1949	Saginaw and St. Charles Locality Michigan Coal Basin		United States	Michigan		101	42	-85		-5.73	-21.35		Plant materials were collected from various mines in the area. Standard Mine in Bridgeport Township	Chief No. 8 Mine	and the St. Charles-Garfield Mine at Eastwood.	Carboniferous						Pennsylvanian		318.1	298.9	308.5
10885	PaleoDB	R. Gastaldo		Lepidodendron			J. Allen	J. Allen		4003	1949	Saginaw and St. Charles Locality Michigan Coal Basin		United States	Michigan		101	42	-85		-5.73	-21.35		Plant materials were collected from various mines in the area. Standard Mine in Bridgeport Township	Chief No. 8 Mine	and the St. Charles-Garfield Mine at Eastwood.	Carboniferous						Pennsylvanian		318.1	298.9	308.5
10885	PaleoDB	R. Gastaldo		Lepidodendron			J. Allen	J. Allen		4003	1949	Saginaw and St. Charles Locality Michigan Coal Basin		United States	Michigan		101	42	-85		-5.73	-21.35		Plant materials were collected from various mines in the area. Standard Mine in Bridgeport Township	Chief No. 8 Mine	and the St. Charles-Garfield Mine at Eastwood.	Carboniferous						Pennsylvanian		318.1	298.9	308.5
10885	PaleoDB	R. Gastaldo		Lepidodendron			J. Allen	J. Allen		4003	1949	Saginaw and St. Charles Locality Michigan Coal Basin		United States	Michigan		101	42	-85		-5.73	-21.35		Plant materials were collected from various mines in the area. Standard Mine in Bridgeport Township	Chief No. 8 Mine	and the St. Charles-Garfield Mine at Eastwood.	Carboniferous						Pennsylvanian		318.1	298.9	308.5
10885	PaleoDB	R. Gastaldo		Lepidodendron			J. Allen	J. Allen		4003	1949	Saginaw and St. Charles Locality Michigan Coal Basin		United States	Michigan		101	42	-85		-5.73	-21.35		Plant materials were collected from various mines in the area. Standard Mine in Bridgeport Township	Chief No. 8 Mine	and the St. Charles-Garfield Mine at Eastwood.	Carboniferous						Pennsylvanian		318.1	298.9	308.5
10886	PaleoDB	R. Gastaldo		Lepidodendron			J. Allen	J. Allen		4003	1949	Bay County Locality Michigan Coal Basin		United States	Michigan		101	42	-84		-6.04	-20.67		Specimens from United City Mine at West Bay City.	Carboniferous						Pennsylvanian		318.1	298.9	308.5
10888	PaleoDB	R. Gastaldo		Lepidodendron			J. Allen	J. Allen		4003	1949	Williamston Locality Michigan Coal Basin		United States	Michigan		101	42	-84		-6.04	-20.67		Michigan Clay Products Co. quarry on the southside of the highway just east of the town of Williamston.	Carboniferous						Pennsylvanian		318.1	298.9	308.5
10888	PaleoDB	R. Gastaldo		Lepidodendron			J. Allen	J. Allen		4003	1949	Williamston Locality Michigan Coal Basin		United States	Michigan		101	42	-84		-6.04	-20.67		Michigan Clay Products Co. quarry on the southside of the highway just east of the town of Williamston.	Carboniferous						Pennsylvanian		318.1	298.9	308.5
10889	PaleoDB	R. Gastaldo		Lepidodendron			J. Allen	J. Allen		4003	1949	Grand Ledge Locality Michigan Coal Basin		United States	Michigan		101	42.75	-85.416667		-4.92	-21.3		Grand Ledge Clay Products Co. quarry.	Carboniferous						Pennsylvanian		318.1	298.9	308.5
10889	PaleoDB	R. Gastaldo		Lepidodendron			J. Allen	J. Allen		4003	1949	Grand Ledge Locality Michigan Coal Basin		United States	Michigan		101	42.75	-85.416667		-4.92	-21.3		Grand Ledge Clay Products Co. quarry.	Carboniferous						Pennsylvanian		318.1	298.9	308.5
10889	PaleoDB	R. Gastaldo		Lepidodendron			J. Allen	J. Allen		4003	1949	Grand Ledge Locality Michigan Coal Basin		United States	Michigan		101	42.75	-85.416667		-4.92	-21.3		Grand Ledge Clay Products Co. quarry.	Carboniferous						Pennsylvanian		318.1	298.9	308.5
10889	PaleoDB	R. Gastaldo		Lepidodendron			J. Allen	J. Allen		4003	1949	Grand Ledge Locality Michigan Coal Basin		United States	Michigan		101	42.75	-85.416667		-4.92	-21.3		Grand Ledge Clay Products Co. quarry.	Carboniferous						Pennsylvanian		318.1	298.9	308.5
10889	PaleoDB	R. Gastaldo		Lepidodendron			J. Allen	J. Allen		4003	1949	Grand Ledge Locality Michigan Coal Basin		United States	Michigan		101	42.75	-85.416667		-4.92	-21.3		Grand Ledge Clay Products Co. quarry.	Carboniferous						Pennsylvanian		318.1	298.9	308.5
11054	PaleoDB	H. Sims	aff.	Lepidodendron			H. Lindon	H. Lindon		4066	1998	Eby Pit upper bench coal site 7	UI(26965-26966)	United States	Indiana	Warrick County	101	38.184444	-87.327222	based on nearby landmark	-8.02	-24.34	small collection	Indiana highway 61 between the towns of Boonville and Lynnville. Degonia Springs 7.5' Quadrangle	E1/2 Section 6	T5N R7W.	Carboniferous						Desmoinesian		313.8	305.9	309.85
11058	PaleoDB	H. Sims		Lepidodendron			H. Lindon	H. Lindon		4066	1998	Eby Pit upper bench coal site 8-4	UI 28406-28414	United States	Indiana	Warrick County	101	38.184444	-87.327222	based on nearby landmark	-8.02	-24.34	small collection	Indiana highway 61 between the towns of Boonville and Lynnville. Degonia Springs 7.5' Quadrangle	E1/2 Section 6	T5N R7W	Carboniferous						Desmoinesian		313.8	305.9	309.85
11104	PaleoDB	H. Sims		Lepidodendron			H. Lindon	H. Lindon		4066	1998	Eby Pit upper bench coal site 9-2	UI (28387	28367	28388)	United States	Indiana	Warrick County	101	38.184444	-87.327222	based on nearby landmark	-8.02	-24.34	small collection	Indiana highway 61 between the towns of Boonville and Lynnville. Degonia Springs 7.5' Quadrangle, E1/2, section 6, T5N, R7W.	Carboniferous						Desmoinesian		313.8	305.9	309.85
11105	PaleoDB	H. Sims		Lepidodendron			H. Lindon	H. Lindon		4066	1998	Eby Pit upper bench coal site 9-3	UI 28389	28391	28367	28388	United States	Indiana	Warrick County	101	38.184444	-87.327222	based on nearby landmark	-8.02	-24.34	small collection	Indiana highway 61 between the towns Boonville and Lynnville. Degonia Springs 7.5' Quadrangle	E1/2	Section 6	T5N	R7W.	Carboniferous						Desmoinesian		313.8	305.9	309.85
11107	PaleoDB	H. Sims		Lepidodendron			H. Lindon	H. Lindon		4066	1998	Eby Pit upper bench coal site 12-1	UI 36859-36916	United States	Indiana	Warrick County	101	38.184444	-87.327222	based on nearby landmark	-8.02	-24.34	small collection	Indiana highway 61 between the towns of Boonville and Lynnville. Degonia Springs 7.5' Quadrangle	E1/2	section 6	T5n	R7W.	Carboniferous						Desmoinesian		313.8	305.9	309.85
11108	PaleoDB	H. Sims		Lepidodendron			H. Lindon	H. Lindon		4066	1998	Eby Pit upper bench coal site12-2	UI 36930-36774	United States	Indiana	Warrick County	101	38.184444	-87.327222	based on nearby landmark	-8.02	-24.34	outcrop	Indiana highway 61 between the towns Boonville and Lynnville. Degonia Springs 7.5' Quadrangle	E1/2	section 6	T5N	R7W.	Carboniferous						Desmoinesian		313.8	305.9	309.85
11180	PaleoDB	H. Sims		Lepidodendron			S. Ostrowski	H. Sims		4120	1985	Henarejos 3093		Spain	Cuenca	Henarejos	304	40	-2		-8.58	11.81			Carboniferous	Late/Upper Pennsylvanian			Carboniferous 5		Stephanian		306.95	298.9	302.925
11189	PaleoDB	H. Sims		Lepidodendron			S. Ostrowski	A. Kinchloe		4126	1979	Mazon Creek		United States	Illinois	Grundy	101	41	-88	based on nearby landmark	-6.17	-24.34	basin		Carboniferous				Carboniferous 4		Westphalian		318.1	306.95	312.525
11192	PaleoDB	H. Sims		Lepidodendron			S. Ostrowski	A. McGowan		4127	1981	Chinook		United States	Indiana		101	39	-87		-7.41	-23.74			Carboniferous						Desmoinesian	Myachkovian	313.8	306.95	310.375
11193	PaleoDB	H. Sims		Lepidodendron			S. Ostrowski	J. Cassara		4123	1947	Murphysboro		United States	Illinois	Jackson	101	37.766667	-89.333333	based on nearby landmark	-6.39	-24.74	small collection	The following floras	collected from the roof of the Murphysboro Illinois	is characteristic of Zone 6.	Carboniferous						Podolskian	Carboniferous	311.45	298.9	305.175
11197	PaleoDB	H. Sims		Lepidodendron			S. Ostrowski	J. Cassara		4129	1963	Stanley Cemetery		United States	Indiana	Greene	101	39.133333	-87.016667	based on nearby landmark	-12.37	-29.03	small collection	The locations of the mines that provided the flora are as follows: Long and Price Mine....SW1/4	NE1/4	sec. 7	T. 8 N.	R. 5 W. Hannum Mine............NE1/2 SE1/4 sec. 7	T. 8 N.	R. 5 W. Ray Mine...............NE1/4 SW1/4 sec. 7	T. 8 N.	R. 5 W. Michaels Mine..........E1/2 SW1/4 sec. 12	360.7	298.9	329.8
11197	PaleoDB	H. Sims		Lepidodendron			S. Ostrowski	J. Cassara		4129	1963	Stanley Cemetery		United States	Indiana	Greene	101	39.133333	-87.016667	based on nearby landmark	-12.37	-29.03	small collection	The locations of the mines that provided the flora are as follows: Long and Price Mine....SW1/4	NE1/4	sec. 7	T. 8 N.	R. 5 W. Hannum Mine............NE1/2 SE1/4 sec. 7	T. 8 N.	R. 5 W. Ray Mine...............NE1/4 SW1/4 sec. 7	T. 8 N.	R. 5 W. Michaels Mine..........E1/2 SW1/4 sec. 12	360.7	298.9	329.8
11197	PaleoDB	H. Sims		Lepidodendron			S. Ostrowski	J. Cassara		4129	1963	Stanley Cemetery		United States	Indiana	Greene	101	39.133333	-87.016667	based on nearby landmark	-12.37	-29.03	small collection	The locations of the mines that provided the flora are as follows: Long and Price Mine....SW1/4	NE1/4	sec. 7	T. 8 N.	R. 5 W. Hannum Mine............NE1/2 SE1/4 sec. 7	T. 8 N.	R. 5 W. Ray Mine...............NE1/4 SW1/4 sec. 7	T. 8 N.	R. 5 W. Michaels Mine..........E1/2 SW1/4 sec. 12	360.7	298.9	329.8
11197	PaleoDB	H. Sims		Lepidodendron			S. Ostrowski	J. Cassara		4129	1963	Stanley Cemetery		United States	Indiana	Greene	101	39.133333	-87.016667	based on nearby landmark	-12.37	-29.03	small collection	The locations of the mines that provided the flora are as follows: Long and Price Mine....SW1/4	NE1/4	sec. 7	T. 8 N.	R. 5 W. Hannum Mine............NE1/2 SE1/4 sec. 7	T. 8 N.	R. 5 W. Ray Mine...............NE1/4 SW1/4 sec. 7	T. 8 N.	R. 5 W. Michaels Mine..........E1/2 SW1/4 sec. 12	360.7	298.9	329.8
11197	PaleoDB	H. Sims		Lepidodendron			S. Ostrowski	J. Cassara		4129	1963	Stanley Cemetery		United States	Indiana	Greene	101	39.133333	-87.016667	based on nearby landmark	-12.37	-29.03	small collection	The locations of the mines that provided the flora are as follows: Long and Price Mine....SW1/4	NE1/4	sec. 7	T. 8 N.	R. 5 W. Hannum Mine............NE1/2 SE1/4 sec. 7	T. 8 N.	R. 5 W. Ray Mine...............NE1/4 SW1/4 sec. 7	T. 8 N.	R. 5 W. Michaels Mine..........E1/2 SW1/4 sec. 12	360.7	298.9	329.8
11197	PaleoDB	H. Sims		Lepidodendron			S. Ostrowski	J. Cassara		4129	1963	Stanley Cemetery		United States	Indiana	Greene	101	39.133333	-87.016667	based on nearby landmark	-12.37	-29.03	small collection	The locations of the mines that provided the flora are as follows: Long and Price Mine....SW1/4	NE1/4	sec. 7	T. 8 N.	R. 5 W. Hannum Mine............NE1/2 SE1/4 sec. 7	T. 8 N.	R. 5 W. Ray Mine...............NE1/4 SW1/4 sec. 7	T. 8 N.	R. 5 W. Michaels Mine..........E1/2 SW1/4 sec. 12	360.7	298.9	329.8
11197	PaleoDB	H. Sims		Lepidodendron			S. Ostrowski	J. Cassara		4129	1963	Stanley Cemetery		United States	Indiana	Greene	101	39.133333	-87.016667	based on nearby landmark	-12.37	-29.03	small collection	The locations of the mines that provided the flora are as follows: Long and Price Mine....SW1/4	NE1/4	sec. 7	T. 8 N.	R. 5 W. Hannum Mine............NE1/2 SE1/4 sec. 7	T. 8 N.	R. 5 W. Ray Mine...............NE1/4 SW1/4 sec. 7	T. 8 N.	R. 5 W. Michaels Mine..........E1/2 SW1/4 sec. 12	360.7	298.9	329.8
11197	PaleoDB	H. Sims		Lepidodendron			S. Ostrowski	J. Cassara		4129	1963	Stanley Cemetery		United States	Indiana	Greene	101	39.133333	-87.016667	based on nearby landmark	-12.37	-29.03	small collection	The locations of the mines that provided the flora are as follows: Long and Price Mine....SW1/4	NE1/4	sec. 7	T. 8 N.	R. 5 W. Hannum Mine............NE1/2 SE1/4 sec. 7	T. 8 N.	R. 5 W. Ray Mine...............NE1/4 SW1/4 sec. 7	T. 8 N.	R. 5 W. Michaels Mine..........E1/2 SW1/4 sec. 12	360.7	298.9	329.8
11197	PaleoDB	H. Sims		Lepidodendron			S. Ostrowski	J. Cassara		4129	1963	Stanley Cemetery		United States	Indiana	Greene	101	39.133333	-87.016667	based on nearby landmark	-12.37	-29.03	small collection	The locations of the mines that provided the flora are as follows: Long and Price Mine....SW1/4	NE1/4	sec. 7	T. 8 N.	R. 5 W. Hannum Mine............NE1/2 SE1/4 sec. 7	T. 8 N.	R. 5 W. Ray Mine...............NE1/4 SW1/4 sec. 7	T. 8 N.	R. 5 W. Michaels Mine..........E1/2 SW1/4 sec. 12	360.7	298.9	329.8
11198	PaleoDB	H. Sims		Lepidodendron			S. Ostrowski	A. McGowan		4127	1981	Cuticle Coal Gray Shale		United States	Indiana		101	39	-87		-8.66	-24.98		Can't get Roaring Creek co-ords online. These need to be updated	Carboniferous				Carboniferous 4		Atokan		318.1	311.45	314.775
11199	PaleoDB	H. Sims		Lepidodendron			S. Ostrowski	A. McGowan		4127	1981	Roaring Creek Coal/Black Shale Flora		United States	Indiana		101	39	-87		-8.66	-24.98	outcrop	Can't get Roaring Creek co-ords online. These need to be updated	Carboniferous				Carboniferous 4		Atokan		318.1	311.45	314.775
11199	PaleoDB	H. Sims		Lepidodendron			S. Ostrowski	A. McGowan		4127	1981	Roaring Creek Coal/Black Shale Flora		United States	Indiana		101	39	-87		-8.66	-24.98	outcrop	Can't get Roaring Creek co-ords online. These need to be updated	Carboniferous				Carboniferous 4		Atokan		318.1	311.45	314.775
11200	PaleoDB	H. Sims		Lepidodendron			S. Ostrowski	H. Sims		4130	1990	Tarter Coal		United States	Illinois	McDonough	101	40	-90		-5.78	-25.64			Carboniferous						Pennsylvanian		318.1	298.9	308.5
11202	PaleoDB	H. Sims		Lepidodendron			S. Ostrowski	A. McGowan		4109	1982	Near Placitas	Sandia Formation	United States	New Mexico		101	35	-105		-3.2	-38.3		there are 4 towns named Placitas in New Mexico	a map needs to be consulted. The original locality description indicates that the plants are found at the northern end of the Sandia Mountains near Placitas	Carboniferous						Pennsylvanian		318.1	298.9	308.5
11203	PaleoDB	H. Sims		Lepidodendron			S. Ostrowski	A. McGowan		4132	1985	Jellico EKP 1		United States	Kentucky	Clay	101	37.083333	-83.7	based on nearby landmark	-15.41	-27.65	outcrop	Ogle 7 1/2-minute quad. 17,750ft from the western quad boundary, 11, 750ft from the northern boundary). Figure 1 has more detail of spatial relationship among the outcrops	Carboniferous						Carboniferous		360.7	298.9	329.8
11206	PaleoDB	H. Sims		Lepidodendron			S. Ostrowski	A. McGowan		4134	1934	Evans Peak		United States	Colorado		101	38.25	-106.3	based on nearby landmark	-0.04	-37.04	outcrop	These localities are almost due east of Leadville	on the flanks of Evans Peak. USGS Locality 8049	Carboniferous						Bashkirian	Gzhelian	318.1	298.9	308.5
11209	PaleoDB	H. Sims		Lepidodendron			S. Ostrowski	A. McGowan		4137	1967	Manning Canyon		United States	Utah		101	40.28	-112.148056	based on nearby landmark	-2.76	-47.1	outcrop		Carboniferous						Mississippian		360.7	318.1	339.4
11209	PaleoDB	H. Sims		Lepidodendron			S. Ostrowski	A. McGowan		4137	1967	Manning Canyon		United States	Utah		101	40.28	-112.148056	based on nearby landmark	-2.76	-47.1	outcrop		Carboniferous						Mississippian		360.7	318.1	339.4
11209	PaleoDB	H. Sims		Lepidodendron			S. Ostrowski	A. McGowan		4137	1967	Manning Canyon		United States	Utah		101	40.28	-112.148056	based on nearby landmark	-2.76	-47.1	outcrop		Carboniferous						Mississippian		360.7	318.1	339.4
11210	PaleoDB	H. Sims		Lepidodendron			S. Ostrowski	H. Sims		4138	1981	Wyoming Hill		United States	Illinois	Rock Island	101	41	-90		-9.61	-30.08			Carboniferous						Carboniferous		360.7	298.9	329.8
11994	PaleoDB	R. Gastaldo		Lepidodendron			J. Allen	C. Visaggi		4046	1954	Vandever Shale and Rockcastle Sandstone-Northwest Georgia		United States	Georgia		101	34.859167	-85.4325	based on nearby landmark	-12.01	-24.79		All specimens from a coal mine dump	near Durham	Georgia	Carboniferous						Pennsylvanian	Carboniferous	318.1	298.9	308.5
11994	PaleoDB	R. Gastaldo		Lepidodendron			J. Allen	C. Visaggi		4046	1954	Vandever Shale and Rockcastle Sandstone-Northwest Georgia		United States	Georgia		101	34.859167	-85.4325	based on nearby landmark	-12.01	-24.79		All specimens from a coal mine dump	near Durham	Georgia	Carboniferous						Pennsylvanian	Carboniferous	318.1	298.9	308.5
11994	PaleoDB	R. Gastaldo		Lepidodendron			J. Allen	C. Visaggi		4046	1954	Vandever Shale and Rockcastle Sandstone-Northwest Georgia		United States	Georgia		101	34.859167	-85.4325	based on nearby landmark	-12.01	-24.79		All specimens from a coal mine dump	near Durham	Georgia	Carboniferous						Pennsylvanian	Carboniferous	318.1	298.9	308.5
11994	PaleoDB	R. Gastaldo		Lepidodendron			J. Allen	C. Visaggi		4046	1954	Vandever Shale and Rockcastle Sandstone-Northwest Georgia		United States	Georgia		101	34.859167	-85.4325	based on nearby landmark	-12.01	-24.79		All specimens from a coal mine dump	near Durham	Georgia	Carboniferous						Pennsylvanian	Carboniferous	318.1	298.9	308.5
12033	PaleoDB	R. Gastaldo		Lepidodendron			J. Allen	C. Visaggi		4049	1940	Stellarton Series	Poctou Coalfield		Canada	Nova Scotia		108	45.666667	-62.7	based on nearby landmark	-6.28	-4.31	local area	Entire study area of the Pictou Coalfield is located in the north-central part of Pictou county	with its northern border within 6 miles of Pictou Harbor and Northumberland Strait	with a total area of about 64 square miles.	Carboniferous						Westphalian	Carboniferous	318.1	298.9	308.5
12033	PaleoDB	R. Gastaldo		Lepidodendron			J. Allen	C. Visaggi		4049	1940	Stellarton Series	Poctou Coalfield		Canada	Nova Scotia		108	45.666667	-62.7	based on nearby landmark	-6.28	-4.31	local area	Entire study area of the Pictou Coalfield is located in the north-central part of Pictou county	with its northern border within 6 miles of Pictou Harbor and Northumberland Strait	with a total area of about 64 square miles.	Carboniferous						Westphalian	Carboniferous	318.1	298.9	308.5
12033	PaleoDB	R. Gastaldo		Lepidodendron			J. Allen	C. Visaggi		4049	1940	Stellarton Series	Poctou Coalfield		Canada	Nova Scotia		108	45.666667	-62.7	based on nearby landmark	-6.28	-4.31	local area	Entire study area of the Pictou Coalfield is located in the north-central part of Pictou county	with its northern border within 6 miles of Pictou Harbor and Northumberland Strait	with a total area of about 64 square miles.	Carboniferous						Westphalian	Carboniferous	318.1	298.9	308.5
12033	PaleoDB	R. Gastaldo		Lepidodendron			J. Allen	C. Visaggi		4049	1940	Stellarton Series	Poctou Coalfield		Canada	Nova Scotia		108	45.666667	-62.7	based on nearby landmark	-6.28	-4.31	local area	Entire study area of the Pictou Coalfield is located in the north-central part of Pictou county	with its northern border within 6 miles of Pictou Harbor and Northumberland Strait	with a total area of about 64 square miles.	Carboniferous						Westphalian	Carboniferous	318.1	298.9	308.5
12421	PaleoDB	R. Gastaldo		Lepidodendron			J. Allen	J. Allen		4240	1914	Carboniferous Flora of St. John	New Brunswick		Canada	New Brunswick		108	45	-66		-16.15	-15.54		Collection comes from the point between high and low water at Lancaster	1 mile W of Carleton	New Brunswick to beds 1 to 1.5 miles around the coast toward and extending just beyond Duck Cove. Species also found E of St. John Harbour	inland beds to the west	and outcrops at Musquash harbour continuing across the the pennisula to the Southeastern head of Lepreau harbour	Carboniferous						Mississippian		360.7	318.1	339.4
12426	PaleoDB	R. Gastaldo		Lepidodendron			J. Allen	J. Allen		4242	1962	Pennsylvanian Pictou Group of New Brunswick		Canada	New Brunswick		108	46	-66	based on political unit	-11.39	-11.82		Collection comes from central and southeastern New Brunswick. Plant remains are from the Minto and Clifton formations and from shales at Beersville. The Minto plant beds are 215 feet above the base of the Minto formation.	Carboniferous						Carboniferous		360.7	298.9	329.8
12426	PaleoDB	R. Gastaldo		Lepidodendron			J. Allen	J. Allen		4242	1962	Pennsylvanian Pictou Group of New Brunswick		Canada	New Brunswick		108	46	-66	based on political unit	-11.39	-11.82		Collection comes from central and southeastern New Brunswick. Plant remains are from the Minto and Clifton formations and from shales at Beersville. The Minto plant beds are 215 feet above the base of the Minto formation.	Carboniferous						Carboniferous		360.7	298.9	329.8
12668	PaleoDB	R. Gastaldo		Lepidodendron			J. Allen	J. Allen		4252	1974	Chieftain No.20 Flora of Vigo County	Indiana		United States	Indiana	Vigo	101	39.283333	-87.533333	based on political unit	-12.04	-29.31		Chieftain No.20 Mine located 10 miles south of Terre Haute.	Carboniferous						Carboniferous		360.7	298.9	329.8
12672	PaleoDB	R. Gastaldo		Lepidodendron			J. Allen	R. Gastaldo		4256	1962	Kittanning Flora, Northern West Virginia		United States	West Virginia	Monogalia	101	39.516667	-79.916667		-14.48	-23.8		Strip-pit along Gladesville road	2	100 feet southeast of its intersection with US Route 119.	Carboniferous						Carboniferous		360.7	298.9	329.8
12694	PaleoDB	R. Gastaldo		Lepidodendron			J. Allen	J. Allen		4257	1984	New River Gourge	West Virginia		United States	West Virginia		101	37	-80		-20.45	-28.72			Carboniferous						Mississippian		360.7	318.1	339.4
12694	PaleoDB	R. Gastaldo		Lepidodendron			J. Allen	J. Allen		4257	1984	New River Gourge	West Virginia		United States	West Virginia		101	37	-80		-20.45	-28.72			Carboniferous						Mississippian		360.7	318.1	339.4
12694	PaleoDB	R. Gastaldo		Lepidodendron			J. Allen	J. Allen		4257	1984	New River Gourge	West Virginia		United States	West Virginia		101	37	-80		-20.45	-28.72			Carboniferous						Mississippian		360.7	318.1	339.4
12696	PaleoDB	R. Gastaldo		Lepidodendron			J. Allen	J. Allen		4242	1962	Flora From Minto Area		Canada	New Brunswick	Sunbury	108	46.083333	-66.083333	stated in text	-11.3	-11.86		Plants were collected from the upper Minto formation and from the roof shales of the Minto coal seam. Minto plant beds are located 215 feet above the base of the Minto formation.	Carboniferous						Carboniferous		360.7	298.9	329.8
12697	PaleoDB	R. Gastaldo		Lepidodendron			J. Allen	C. Visaggi		4259	1983	Lookout Mountain Coal Field Flora	Northwestern Georgia		United States	Georgia		101	34.977778	-85.357778	based on nearby landmark	-16.65	-29.91			Carboniferous						Carboniferous		360.7	298.9	329.8
12697	PaleoDB	R. Gastaldo		Lepidodendron			J. Allen	C. Visaggi		4259	1983	Lookout Mountain Coal Field Flora	Northwestern Georgia		United States	Georgia		101	34.977778	-85.357778	based on nearby landmark	-16.65	-29.91			Carboniferous						Carboniferous		360.7	298.9	329.8
12700	PaleoDB	R. Gastaldo		Lepidodendron			J. Allen	J. Allen		4260	1989	Crab Orchard Mountains Flora	Georgia		United States	Georgia		101	34	-85		-17.65	-30.12			Carboniferous						Carboniferous		360.7	298.9	329.8
12700	PaleoDB	R. Gastaldo		Lepidodendron			J. Allen	J. Allen		4260	1989	Crab Orchard Mountains Flora	Georgia		United States	Georgia		101	34	-85		-17.65	-30.12			Carboniferous						Carboniferous		360.7	298.9	329.8
12721	PaleoDB	R. Gastaldo		Lepidodendron			J. Allen	J. Allen		4242	1962	Flora From Clifton Formation		Canada	New Brunswick		101	48	-66	stated in text	-9.43	-11.42	outcrop	Collection comes from roof shales of an 8-inch coal seam from outcrops on Chaleur Bay shore.	Carboniferous						Carboniferous		360.7	298.9	329.8
12721	PaleoDB	R. Gastaldo		Lepidodendron			J. Allen	J. Allen		4242	1962	Flora From Clifton Formation		Canada	New Brunswick		101	48	-66	stated in text	-9.43	-11.42	outcrop	Collection comes from roof shales of an 8-inch coal seam from outcrops on Chaleur Bay shore.	Carboniferous						Carboniferous		360.7	298.9	329.8
12723	PaleoDB	R. Gastaldo		Lepidodendron			J. Allen	J. Allen		4242	1962	Pictou Group From Beersville Area		Canada	New Brunswick	Kent	108	45	-64	stated in text	-12.63	-10.6		Collection from roof shales of a thin coal seam at Beersville.	Carboniferous						Carboniferous		360.7	298.9	329.8
12769	PaleoDB	R. Gastaldo		Lepidodendron			J. Allen	C. Visaggi		4263	1991	Sector Coal and Roof Shale Flora of Enterprise	Oklahoma		United States	Oklahoma	Haskell	101	35.239167	-95.356111	estimated from map	-12.06	-36.9		Collection from the tipple of the Westhoff Brothers Enterprise Mine No. 1	near Enterprise	Haskell county	Oklahoma	NW 1/4	section 24	T. 9N	R.18E	7 1/2'Quinton North Quadrangle.	Carboniferous						Carboniferous		360.7	298.9	329.8
12780	PaleoDB	T. Olszewski		Lepidodendron			M. Gibson	J. Alroy		4278	1981	Fossils of the Great Blue Formation		United States	Utah		101	40.296944	-112.221389	estimated from map	4.54	-39.09	basin		Carboniferous						Pennsylvanian		318.1	298.9	308.5
12919	PaleoDB	R. Gastaldo		Lepidodendron			J. Allen	J. Allen		4286	1989	Roof Shale of the Springfield Coal (Illinois Basin)		United States	Illinois	Wabash	101	38.35	-87.866667		-12.72	-30.02		Collection from the Springfield (No. 5) Coal Member in the AMAX Coal Company Wabash Mine	Wabash County	Illinois	7-1/2 Keensburg Quad. Sec. 9	T. 2S.	R. 13W	Carboniferous						Carboniferous		360.7	298.9	329.8
13089	PaleoDB	R. Gastaldo		Lepidodendron			J. Allen	J. Allen		4360	1873	Plants of the Horton Series or Lower Carboniferous Coal Measures		Canada	New Brunswick		108	45	-64	based on political unit	-16.41	-14.09		This formation is found in southern Cape Breton	in the county of Sydney	in Hants	at Horton Bluff	at Hillsborough	and other locations in southern New Brunswick.	Carboniferous						Mississippian		360.7	318.1	339.4
13089	PaleoDB	R. Gastaldo		Lepidodendron			J. Allen	J. Allen		4360	1873	Plants of the Horton Series or Lower Carboniferous Coal Measures		Canada	New Brunswick		108	45	-64	based on political unit	-16.41	-14.09		This formation is found in southern Cape Breton	in the county of Sydney	in Hants	at Horton Bluff	at Hillsborough	and other locations in southern New Brunswick.	Carboniferous						Mississippian		360.7	318.1	339.4
13089	PaleoDB	R. Gastaldo		Lepidodendron			J. Allen	J. Allen		4360	1873	Plants of the Horton Series or Lower Carboniferous Coal Measures		Canada	New Brunswick		108	45	-64	based on political unit	-16.41	-14.09		This formation is found in southern Cape Breton	in the county of Sydney	in Hants	at Horton Bluff	at Hillsborough	and other locations in southern New Brunswick.	Carboniferous						Mississippian		360.7	318.1	339.4
13089	PaleoDB	R. Gastaldo		Lepidodendron			J. Allen	J. Allen		4360	1873	Plants of the Horton Series or Lower Carboniferous Coal Measures		Canada	New Brunswick		108	45	-64	based on political unit	-16.41	-14.09		This formation is found in southern Cape Breton	in the county of Sydney	in Hants	at Horton Bluff	at Hillsborough	and other locations in southern New Brunswick.	Carboniferous						Mississippian		360.7	318.1	339.4
13094	PaleoDB	R. Gastaldo		Lepidodendron			J. Allen	J. Alroy		4360	1873	The Millstone Grit Series		Canada	Nova Scotia		108	45	-64	based on political unit	-16.41	-14.09		This formation is exposed in the same localities with the Middle Coal formation	and especially in the south Joggins seciton.	Carboniferous						Mississippian		360.7	318.1	339.4
13094	PaleoDB	R. Gastaldo		Lepidodendron			J. Allen	J. Alroy		4360	1873	The Millstone Grit Series		Canada	Nova Scotia		108	45	-64	based on political unit	-16.41	-14.09		This formation is exposed in the same localities with the Middle Coal formation	and especially in the south Joggins seciton.	Carboniferous						Mississippian		360.7	318.1	339.4
13094	PaleoDB	R. Gastaldo		Lepidodendron			J. Allen	J. Alroy		4360	1873	The Millstone Grit Series		Canada	Nova Scotia		108	45	-64	based on political unit	-16.41	-14.09		This formation is exposed in the same localities with the Middle Coal formation	and especially in the south Joggins seciton.	Carboniferous						Mississippian		360.7	318.1	339.4
13145	PaleoDB	R. Gastaldo		Lepidodendron			J. Allen	J. Allen		4360	1873	The Middle Coal Formation		Canada	Nova Scotia		108	45	-64	based on political unit	-12.63	-10.6			Carboniferous						Carboniferous		360.7	298.9	329.8
13145	PaleoDB	R. Gastaldo		Lepidodendron			J. Allen	J. Allen		4360	1873	The Middle Coal Formation		Canada	Nova Scotia		108	45	-64	based on political unit	-12.63	-10.6			Carboniferous						Carboniferous		360.7	298.9	329.8
13145	PaleoDB	R. Gastaldo		Lepidodendron			J. Allen	J. Allen		4360	1873	The Middle Coal Formation		Canada	Nova Scotia		108	45	-64	based on political unit	-12.63	-10.6			Carboniferous						Carboniferous		360.7	298.9	329.8
13145	PaleoDB	R. Gastaldo		Lepidodendron			J. Allen	J. Allen		4360	1873	The Middle Coal Formation		Canada	Nova Scotia		108	45	-64	based on political unit	-12.63	-10.6			Carboniferous						Carboniferous		360.7	298.9	329.8
13145	PaleoDB	R. Gastaldo		Lepidodendron			J. Allen	J. Allen		4360	1873	The Middle Coal Formation		Canada	Nova Scotia		108	45	-64	based on political unit	-12.63	-10.6			Carboniferous						Carboniferous		360.7	298.9	329.8
13145	PaleoDB	R. Gastaldo		Lepidodendron			J. Allen	J. Allen		4360	1873	The Middle Coal Formation		Canada	Nova Scotia		108	45	-64	based on political unit	-12.63	-10.6			Carboniferous						Carboniferous		360.7	298.9	329.8
13145	PaleoDB	R. Gastaldo		Lepidodendron			J. Allen	J. Allen		4360	1873	The Middle Coal Formation		Canada	Nova Scotia		108	45	-64	based on political unit	-12.63	-10.6			Carboniferous						Carboniferous		360.7	298.9	329.8
13145	PaleoDB	R. Gastaldo		Lepidodendron			J. Allen	J. Allen		4360	1873	The Middle Coal Formation		Canada	Nova Scotia		108	45	-64	based on political unit	-12.63	-10.6			Carboniferous						Carboniferous		360.7	298.9	329.8
13145	PaleoDB	R. Gastaldo		Lepidodendron			J. Allen	J. Allen		4360	1873	The Middle Coal Formation		Canada	Nova Scotia		108	45	-64	based on political unit	-12.63	-10.6			Carboniferous						Carboniferous		360.7	298.9	329.8
13145	PaleoDB	R. Gastaldo		Lepidodendron			J. Allen	J. Allen		4360	1873	The Middle Coal Formation		Canada	Nova Scotia		108	45	-64	based on political unit	-12.63	-10.6			Carboniferous						Carboniferous		360.7	298.9	329.8
13145	PaleoDB	R. Gastaldo		Lepidodendron			J. Allen	J. Allen		4360	1873	The Middle Coal Formation		Canada	Nova Scotia		108	45	-64	based on political unit	-12.63	-10.6			Carboniferous						Carboniferous		360.7	298.9	329.8
13145	PaleoDB	R. Gastaldo		Lepidodendron			J. Allen	J. Allen		4360	1873	The Middle Coal Formation		Canada	Nova Scotia		108	45	-64	based on political unit	-12.63	-10.6			Carboniferous						Carboniferous		360.7	298.9	329.8
13145	PaleoDB	R. Gastaldo		Lepidodendron			J. Allen	J. Allen		4360	1873	The Middle Coal Formation		Canada	Nova Scotia		108	45	-64	based on political unit	-12.63	-10.6			Carboniferous						Carboniferous		360.7	298.9	329.8
13145	PaleoDB	R. Gastaldo		Lepidodendron			J. Allen	J. Allen		4360	1873	The Middle Coal Formation		Canada	Nova Scotia		108	45	-64	based on political unit	-12.63	-10.6			Carboniferous						Carboniferous		360.7	298.9	329.8
13145	PaleoDB	R. Gastaldo		Lepidodendron			J. Allen	J. Allen		4360	1873	The Middle Coal Formation		Canada	Nova Scotia		108	45	-64	based on political unit	-12.63	-10.6			Carboniferous						Carboniferous		360.7	298.9	329.8
13145	PaleoDB	R. Gastaldo		Lepidodendron			J. Allen	J. Allen		4360	1873	The Middle Coal Formation		Canada	Nova Scotia		108	45	-64	based on political unit	-12.63	-10.6			Carboniferous						Carboniferous		360.7	298.9	329.8
13146	PaleoDB	R. Gastaldo		Lepidodendron			J. Allen	J. Allen		4360	1873	The Upper Coal Formation		Canada	Nova Scotia		108	45	-64	based on nearby landmark	-12.63	-10.6			Carboniferous						Carboniferous		360.7	298.9	329.8
13357	PaleoDB	R. Gastaldo		Lepidodendron			J. Allen	J. Allen		5995	1974	Flora of Brown County	Illinois		United States	Illinois	Brown	101	40	-88		-6.51	-24.28		Fossils collected from Brown County on the La Moine River approximately 12 kilometers north-northeast of Mt. Sterling	Carboniferous						Pennsylvanian		318.1	298.9	308.5
13358	PaleoDB	R. Gastaldo		Lepidodendron			J. Allen	J. Allen		5995	1974	Flora of Rock Island County	Illinois		United States	Illinois	Rock Island	101	41.45	-90.566667	based on political unit	-4.3	-25.3		Fossils collected from the Allied Stone Company quarry on Vandruff Island	Milan	Rock Island County	Illinois.	Carboniferous						Pennsylvanian		318.1	298.9	308.5
13511	PaleoDB	R. Gastaldo		Lepidodendron			J. Allen	J. Allen		5996	1977	Spencer Farm Flora		United States	Illinois	Brown	101	40	-90		-14.06	-34.39		Fossils were collected from northeastern Brown County, Illinois (Rushville, Illinois 15-Min. Quad., NW 1/4 SW 1/4 NW 1/4 SW 1/4 Sec. 12, and NE 1/4 SE 1/4 NE 1/4 SE 1/4 Sec. 11, T. 1 N., R. 3 W.), on the bluffs of the La Moine River (formerly "Crooked Creek").	Carboniferous						Mississippian		360.7	318.1	339.4
14328	PaleoDB	H. Sims		Lepidodendron			H. Lindon	J. Cassara		6188	1985	Brandhoek (Bra 111)		South Africa	Northern Cape		701	-31.5	19	estimated from map	-56.99	-40.54			Permian	Cisuralian		Kungurian	Permian 2	Kungurian	Kungurian		279.5	272.5	276
20902	PaleoDB	W. Stein		Lepidodendron			J. Kao	J. Kao		6314	1963	Franklin	Locality 24	Grierson 1963		United States	New York	Delaware County	101	42.333333	-75.166667	based on political unit	-34.73	-23.59			Devonian	Late/Upper Devonian		Frasnian	Devonian 4	Frasnian	Frasnian		383.7	376.1	379.9
20953	PaleoDB	H. Sims		Lepidodendron			H. Lindon	A. McGowan		6451	1964	Dongola Quadrangle Locality A		United States	Illinois	Union County	101	37	-89		-12.87	-30.86	small collection	Lacey & Eggert 1964, Bluff about 1-1.25 miles N.E. of Newton School on a line to Union Chruch, Union County (Sec 11, T 12 S, R 1 E).	Carboniferous	Late/Upper Mississippian		Serpukhovian	Carboniferous 3	Serpukhovian	Serpukhovian		326.4	318.1	322.25
20960	PaleoDB	H. Sims	cf.	Lepidodendron			H. Lindon	A. McGowan		6451	1964	Dongola Quadrangle Locality B		United States	Illinois	Union County	101	37	-89		-16.12	-34.93	small collection	Head of an E. Flowing creek	about 1.5 miles E. of McLane School. Union County (Sec. $	T 13 S	R 1 E)	Carboniferous	Middle Mississippian		Visean		Visean	Visean		345.3	326.4	335.85
20963	PaleoDB	H. Sims		Lepidodendron			H. Lindon	A. McGowan		6451	1964	Dongola Quadrangle Locality C		United States	Illinois	Union Co and Johnson Co	101	37	-89		-12.87	-30.86	small collection	Creek bed	runnin N. W. by W. about .5 mile E. of Moscow on the boundry of Union and Johnson Counties (Sec. 1	T 13 S	R 1 E and Sec 6	T 13 S	R 2 E)	Carboniferous	Late/Upper Mississippian		Serpukhovian	Carboniferous 3	Serpukhovian	Serpukhovian		326.4	318.1	322.25
20965	PaleoDB	H. Sims		Lepidodendron			H. Lindon	A. McGowan		6451	1964	Dongola Quadrangle Locality D		United States	Illinois	Johnson County	101	37	-88		-13.27	-30.16	small collection	Lacey and Eggert 1964, Creek bed, flowing N. E. about 1/5 mile N. of Pisgah School, Johnson County (Sec. 5, T 13 S, R 2 E)	Carboniferous	Late/Upper Mississippian		Serpukhovian	Carboniferous 3	Serpukhovian	Serpukhovian		326.4	318.1	322.25
20976	PaleoDB	W. Stein		Lepidodendron			J. Kao	J. Kao	21168	6427	1939	Junction City	Locality 1	Read 1939	New Albany Shale	United States	Kentucky	Boyle County	101	37.583333	-84.8	based on political unit	-32.57	-34.09			Devonian	Late/Upper Devonian		Famennian	Devonian 5	Famennian	Famennian		376.1	360.7	368.4
20976	PaleoDB	W. Stein		Lepidodendron			J. Kao	J. Kao	21168	6427	1939	Junction City	Locality 1	Read 1939	New Albany Shale	United States	Kentucky	Boyle County	101	37.583333	-84.8	based on political unit	-32.57	-34.09			Devonian	Late/Upper Devonian		Famennian	Devonian 5	Famennian	Famennian		376.1	360.7	368.4
21032	PaleoDB	W. Stein		Lepidodendron			J. Kao	M. Gonzalez		6427	1939	Pine Lick	Locality 6	Read 1939		United States	Kentucky		101	37.383333	-84.8	estimated from map	-32.75	-34.19			Devonian	Late/Upper Devonian		Famennian	Devonian 5	Famennian	Famennian		376.1	360.7	368.4
21033	PaleoDB	W. Stein		Lepidodendron			J. Kao	J. Kao		6427	1939	Nodule Bed	Locality 7	Read 1939	New Albany	IN	United States	Indiana		101	38.283333	-85.816667	based on political unit	-31.6	-34.59			Devonian	Late/Upper Devonian		Famennian	Devonian 5	Famennian	Famennian		376.1	360.7	368.4
21167	PaleoDB	W. Stein		Lepidodendron			J. Kao	J. Kao	14214	6423	1982	Spring Creek Locality	Alden	NY	United States	New York	Erie County	101	42.9	-78.5	estimated from map	-36.5	-25.95	small collection	Stein (1982, p. 607): from "Spring Creek, half mile northeast of Alden, Erie County, NY."	Devonian	Middle Devonian		Givetian	Devonian 3	Givetian	Givetian		388.1	383.7	385.9
21168	PaleoDB	W. Stein		Lepidodendron			J. Kao	J. Kao		6428	1936	Junction City Locality	New Albany Shale	United States	Kentucky	Boyle County	101	37.583333	-84.8	based on political unit	-32.57	-34.09	local area		Devonian	Late/Upper Devonian		Famennian	Devonian 5	Famennian	Famennian		376.1	360.7	368.4
21221	PaleoDB	W. Stein		Lepidodendron			J. Kao	W. Stein		6511	1977	Harrisburg Quadrangle		United States	Illinois	Saline	101	37.716667	-88.6		-8.85	-26.31	small collection	Eggert and Kanemoto (1977, p. 103): "all specimens come from coal balls collected at the Sahara no. 6 Mine (sec. 30, T 9 S, R 4 E, Harrisburg Quadrangle) in southern Illinois."	Carboniferous				Carboniferous 4		Westphalian		318.1	306.95	312.525
21312	ETE	H. Sims		Lepidodendron			R. Bateman	A. McGowan		3954	1990	Wooler Water	ETE Locality 110	Wooler Water		United Kingdom	NE England	Northumberland	315	55.533	-1.997		-10.58	-1.05	local area	right bank of Wooler Water ca. 100m below foot- bridge at Haugh Head, 2km S of Wooler, exposures unknown	Carboniferous	Early/Lower Mississippian		Tournaisian	Carboniferous 1	Tournaisian	Tournaisian		360.7	345.3	353
21313	ETE	H. Sims		Lepidodendron			R. Bateman	J. Cassara	10646	4490	1987	Pettycur	Pettycur Cliff	Zygopterid Limestone	ETE Locality 111	Pettycur Cliff	United Kingdom	SE Scotland	Fife	313	56.05	-3.166667	based on nearby landmark	-3.88	0.37	outcrop	cliff immediately S of railway	100m W of bridge to caravan site: 2(?) exposures. UK National Grid co-ordinates NS 260 863.	Carboniferous	Middle Mississippian		Visean	Carboniferous 2	Visean	Asbian		339.4	336	337.7
21315	ETE	H. Sims		Lepidodendron			R. Bateman	A. McGowan		4493	1833	Lennel Braes	ETE Locality 113	Lennel Braes		United Kingdom	NE England	Berwickshire	313	55.661	-2.232	based on nearby landmark	-10.49	-1.22	local area	exposure in N bank of R. Tweed, exposed only when discharge is low, 1 exposure, 1 plant-bearing hor-izon	Carboniferous	Early/Lower Mississippian		Tournaisian	Carboniferous 1	Tournaisian	Tournaisian		360.7	345.3	353
21324	ETE	H. Sims		Lepidodendron			R. Bateman	A. McGowan		4597	1988	Castleton Bay		United Kingdom	SE Scotland	East Lothian	313	56.6	-2.653	based on nearby landmark	-9.65	-1.71	local area	Bay <0.5km NW of Tantallon Castle: 2 exposures, each of single plant-bearing horizon, 1 exposure is low scarp of foreshore, other is at base of GinHead volcanic vent	Carboniferous	Early/Lower Mississippian		Tournaisian	Carboniferous 1	Tournaisian	Tournaisian		360.7	345.3	353
21325	ETE	H. Sims		Lepidodendron			R. Bateman	A. McGowan		4522	1990	Weeklaw	ETE Locality 123	Gullane	Weak Law	Weaklaw	Weeklaw		United Kingdom	SE Scotland	East Lothian	313	56.65	-2.8	based on nearby landmark	-3.54	0.15		several exposures on foreshore below Weeklaw rocks-- close to low-tide line	at Gullane	Carboniferous	Middle Mississippian		Visean		Visean	Visean		345.3	326.4	335.85
21366	ETE	H. Sims		Lepidodendron			R. Bateman	A. McGowan		3947	1984	DUPLICATE	ETE Locality 174	Pfaffenburg	Saalfeld		Germany	Thuringia		305	51.267	11		-10.1	13.86		A compilation of up to six localities	separated little stratigraphically but by a considerable distance geographically	Carboniferous	Early/Lower Mississippian		Tournaisian	Carboniferous 1	Tournaisian	Tournaisian		360.7	345.3	353
23920	PaleoDB	H. Sims		Lepidodendron			H. Lindon	A. McGowan		4160	1984	Tar Springs Formation Loc. 5		United States	Illinois		101	37.45	-88.866667	based on political unit	-16.69	-35.04	small collection	SW 1/4 SE 1/4 SE 1/4 sec. 10	T.13S	R.3E	Johnson Co. Illinois (Bloomfield Quadrangle) in sandstone exposed in upper part of west-flowing creek	Carboniferous						Tournaisian	Serpukhovian	360.7	318.1	339.4
23925	PaleoDB	H. Sims		Lepidodendron			H. Lindon	A. McGowan		4160	1984	Walche's Cut Loc. 7		United States	Kentucky	Caldwell	101	37.066667	-87.816667	based on nearby landmark	-13.85	-30.64	small collection	Shale exposed above thin coal in Walche's Cut approximately 4 mi (6 km) east southeast of Princeton	Caldwell Co.	Kentucky (Princeton East Quadrangle)	Carboniferous						Carboniferous		360.7	298.9	329.8
23933	PaleoDB	H. Sims		Lepidodendron			H. Lindon	A. McGowan		4160	1984	Makanda Quad. Loc. 12		United States	Illinois	Union	101	37.666667	-89.216667	based on political unit	-12.77	-31.31	small collection	NW1/4 NE1/4 SW1/4 sec. 9	T.11S	R.1W	Union Co.	Illinois (Makanda Quadrangle) in sandstone overlying Kinkaid Limestone in ICGRR cut	Carboniferous						Carboniferous		360.7	298.9	329.8
24644	PaleoDB	H. Sims		Lepidodendron			H. Lindon	H. Sims		4122	1963	Kanwaka		United States	Kansas	Douglas	101	38	-95	based on nearby landmark	-5.5	-30.02	small collection		Carboniferous						Pennsylvanian		318.1	298.9	308.5
24652	PaleoDB	H. Sims		Lepidodendron			H. Lindon	H. Lindon		4123	1947	Tarter Collection 3		United States	Illinois	Fayette	101	39.183333	-89.133333	based on nearby landmark	-11.51	-30.46	small collection	NE. 1/4	NE 1/4 sec. 36	T. 9 N.	R. 1 W.	Avon Quadrangle Illinois	Carboniferous						Carboniferous		360.7	298.9	329.8
24654	PaleoDB	H. Sims		Lepidodendron			H. Lindon	H. Lindon		4123	1947	Tell City		United States	Indiana	Perry	101	37.933333	-86.783333	based on nearby landmark	-13.51	-29.47	small collection		Carboniferous						Carboniferous		360.7	298.9	329.8
25069	PaleoDB	A. Raymond		Lepidodendron			C. Metz	C. Metz		7027	1962	Wide Hollow	Summit County	Utah		United States	Utah	Summit	101	40.658333	-111.266667	stated in text	1.72	-41.12	local area	Two collection sites: SE 1/4, NE 1/4, Sec. 14, T.2 S., R. 6 E. Hoyt Quad (small collection site), and NE 1/4, NE 1/4 Sec. 14. T. 2 S., R. 6 E.(Larger collection site, 1960)	Carboniferous						Visean	Carboniferous	345.3	298.9	322.1
25205	ETE	A. Rees		Lepidodendron			A. Rees	A. Rees		7039	1956	Monte-Vignale		Italy	Tuscany		307	43.8	10.5	estimated from map	-9.88	20.9	local area		Permian	Cisuralian		Asselian	Permian 1	Asselian	Autunian		298.9	295	296.95
27823	PaleoDB	R. Gastaldo		Lepidodendron			J. Allen	J. Allen		7641	1985	Alacaagzi Formation-Asma Member		Turkey			511	41.45	39.816667	based on nearby landmark	41.45	39.82		Exposures are confined to the Zonguldak and Amasra areas.	Carboniferous						Carboniferous		360.7	298.9	329.8
27823	PaleoDB	R. Gastaldo		Lepidodendron			J. Allen	J. Allen		7641	1985	Alacaagzi Formation-Asma Member		Turkey			511	41.45	39.816667	based on nearby landmark	41.45	39.82		Exposures are confined to the Zonguldak and Amasra areas.	Carboniferous						Carboniferous		360.7	298.9	329.8
28032	PaleoDB	A. Raymond		Lepidodendron			C. Metz	J. Alroy		7112	1948	Radio Tower between Searston and Larkin	Newfoundland		Canada	Newfoundland and Labrador		108	47.8333	-59.3167	based on nearby landmark	-14.02	-10.4	outcrop	Bell, 48 p. 20 "Higher Searston strata, outcropping for 4 miles from Searston to Larkin Point were only cursorily examined by the writer. altogether more than 5,000 feet of strata must be represented. In the upper part of the section, about 1000 feet north of the radio towers, specimens of Lepidodendron volkmannianum were gathered, and from a lower part, Diplotmema adiantoides." (plants collected…	Carboniferous						Mississippian		360.7	318.1	339.4
28069	Fossilworks	J. Alroy		Lepidodendron			R. Whatley	T. Liebrecht		7856	1934	Coal Mine Point, Divison 4, Section XV, coal-group 15	South Joggins, Coal Measures, Head of Bay of Fundy	Canada	Nova Scotia	Cumberland	108	45.698611	-64.451389	estimated from map	-8.02	-7.17	outcrop	Cliffs called the South Joggins (coast)	about half a mile eastward of the Coal Pier.	Carboniferous	Early/Lower Pennsylvanian		Bashkirian	Carboniferous 4	Bashkirian	Westphalian A		318.1	314.6	316.35
28343	PaleoDB	A. Raymond		Lepidodendron			C. Metz	C. Metz		7111	1960	Curry Brook - Location No. 1963	Bell (1960)		Canada	Nova Scotia	Kings	108	45.083333	-64.3	based on political unit	-16.29	-14.3	outcrop	Curry Brook	Kings county	Nova Scotia. Location coordinates are for Wallbrook	Nova Scotia.	Carboniferous						Mississippian		360.7	318.1	339.4
28860	PaleoDB	A. Raymond		Lepidodendron			C. Metz	J. Alroy		7112	1948	Crabb River - Bell (1948)	Crabbs Brook - Location No. 3654 Bell (1960)	Canada	Newfoundland and Labrador		101	48.191667	-58.816667	estimated from map	-13.69	-10.02	outcrop	"Down faulted block on Crabbs River, outcropping in places 5,500 to 8,500 feet upstream from the railway bridge." Location coordinates are for RR bridge as estimated from map.	Carboniferous						Mississippian		360.7	318.1	339.4
28982	PaleoDB	R. Gastaldo		Lepidodendron			R. Gastaldo	R. Gastaldo		8334	2001	Blue Creek Coal mire 07/14/00		United States	Alabama	Walker	101	33.816667	-87.416667	unpublished field data	-16.83	-32.05	outcrop		Carboniferous						Carboniferous		360.7	298.9	329.8
28984	PaleoDB	R. Gastaldo		Lepidodendron			R. Gastaldo	R. Gastaldo		8334	2001	Blue Creek Coal mire 07/31/00		United States	Alabama		101	33	-87	unpublished field data	-17.71	-32.16	outcrop	Cedrum Mine	Drummond Brothers Coal Company	Walker County	Alabama	Carboniferous						Carboniferous		360.7	298.9	329.8
28985	PaleoDB	R. Gastaldo		Lepidodendron			R. Gastaldo	R. Gastaldo		8334	2001	Blue Creek coal mire 08/18/00		United States	Alabama		101	33	-87		-17.71	-32.16	outcrop	Cedrum Mine	Drummond Brothers Coal Company	Walker County	Alabama	Carboniferous						Carboniferous		360.7	298.9	329.8
28985	PaleoDB	R. Gastaldo		Lepidodendron			R. Gastaldo	R. Gastaldo		8334	2001	Blue Creek coal mire 08/18/00		United States	Alabama		101	33	-87		-17.71	-32.16	outcrop	Cedrum Mine	Drummond Brothers Coal Company	Walker County	Alabama	Carboniferous						Carboniferous		360.7	298.9	329.8
28988	PaleoDB	R. Gastaldo		Lepidodendron			R. Gastaldo	R. Gastaldo		8334	2001	Blue Creek coal mire 09/03/00		United States	Alabama		101	33	-87		-17.71	-32.16	outcrop	Cedrum Mine	Drummond Brothers Coal Company	Walker County	Alabama	Carboniferous						Carboniferous		360.7	298.9	329.8
28989	PaleoDB	R. Gastaldo		Lepidodendron			R. Gastaldo	R. Gastaldo		8334	2001	Blue Creek coal mire 09/30/00		United States	Alabama		101	33	-87		-17.71	-32.16	outcrop	Cedrum Mine	Drummond Brothers Coal Company	Walker County	Alabama	Carboniferous						Carboniferous		360.7	298.9	329.8
28990	PaleoDB	R. Gastaldo		Lepidodendron			R. Gastaldo	R. Gastaldo		8334	2001	Blue Creek coal mire 10/02/00		United States	Alabama		101	33	-87		-17.71	-32.16	outcrop	Cedrum Mine	Drummond Brothers Coal Company	Walker County	Alabama	Carboniferous						Carboniferous		360.7	298.9	329.8
28991	PaleoDB	R. Gastaldo		Lepidodendron			R. Gastaldo	R. Gastaldo		8334	2001	Blue Creek coal mire 11/06/00		United States	Alabama		101	33	-87		-17.71	-32.16	outcrop	Cedrum Mine	Drummond Brothers Coal Company	Walker County	Alabama	Carboniferous						Carboniferous		360.7	298.9	329.8
28992	PaleoDB	R. Gastaldo		Lepidodendron			R. Gastaldo	R. Gastaldo		8334	2001	Blue Creek coal mire 11/07/00		United States	Alabama		101	33	-87	unpublished field data	-17.71	-32.16	outcrop	Cedrum Mine	Drummond Brothers Coal Company	Walker County	Alabama	Carboniferous						Carboniferous		360.7	298.9	329.8
28992	PaleoDB	R. Gastaldo		Lepidodendron			R. Gastaldo	R. Gastaldo		8334	2001	Blue Creek coal mire 11/07/00		United States	Alabama		101	33	-87	unpublished field data	-17.71	-32.16	outcrop	Cedrum Mine	Drummond Brothers Coal Company	Walker County	Alabama	Carboniferous						Carboniferous		360.7	298.9	329.8
29448	PGAP	A. Rees		Lepidodendron			A. Rees			7957	1958	Fitzroy sub-basin	PGAP 13145	Australia	Western Australia		801	-18	124	estimated from map	-54.48	112.75		Canning Basin	Permian	Cisuralian		Artinskian	Permian 2	Artinskian	Artinskian		290.1	279.5	284.8
29448	PGAP	A. Rees		Lepidodendron			A. Rees			7957	1958	Fitzroy sub-basin	PGAP 13145	Australia	Western Australia		801	-18	124	estimated from map	-54.48	112.75		Canning Basin	Permian	Cisuralian		Artinskian	Permian 2	Artinskian	Artinskian		290.1	279.5	284.8
29448	PGAP	A. Rees		Lepidodendron			A. Rees			7957	1958	Fitzroy sub-basin	PGAP 13145	Australia	Western Australia		801	-18	124	estimated from map	-54.48	112.75		Canning Basin	Permian	Cisuralian		Artinskian	Permian 2	Artinskian	Artinskian		290.1	279.5	284.8
29513	PGAP	A. Rees		Lepidodendron			A. Rees			8101	1982	Toba	Qamdo District	PGAP 12076	China	Xizang		612	31.3	97.7	estimated from map	-14.9	78.48		Qangtang	Permian	Lopingian		Wuchiapingian	Permian 4	Tatarian	Wuchiapingian		259	254	256.5
29513	PGAP	A. Rees		Lepidodendron			A. Rees			8101	1982	Toba	Qamdo District	PGAP 12076	China	Xizang		612	31.3	97.7	estimated from map	-14.9	78.48		Qangtang	Permian	Lopingian		Wuchiapingian	Permian 4	Tatarian	Wuchiapingian		259	254	256.5
29765	PaleoDB	A. Rees		Lepidodendron			A. Rees			525	1978	Qinshuihe	PGAP 11076	China	Nei Mongol		604	39.9	111.8	estimated from map	22.6	84.89		N China Basin	Permian	Cisuralian			Permian 1		Asselian	Sakmarian	298.9	290.1	294.5
29767	PGAP	A. Rees		Lepidodendron			A. Rees			8296	1980	Zhongwei	PGAP 11124	China	Ningxia		604	37.5	105.2	estimated from map	23.36	78.77		N China Basin	Permian	Cisuralian			Permian 1		Asselian	Sakmarian	298.9	290.1	294.5
29767	PGAP	A. Rees		Lepidodendron			A. Rees			8296	1980	Zhongwei	PGAP 11124	China	Ningxia		604	37.5	105.2	estimated from map	23.36	78.77		N China Basin	Permian	Cisuralian			Permian 1		Asselian	Sakmarian	298.9	290.1	294.5
29767	PGAP	A. Rees		Lepidodendron			A. Rees			8296	1980	Zhongwei	PGAP 11124	China	Ningxia		604	37.5	105.2	estimated from map	23.36	78.77		N China Basin	Permian	Cisuralian			Permian 1		Asselian	Sakmarian	298.9	290.1	294.5
29767	PGAP	A. Rees		Lepidodendron			A. Rees			8296	1980	Zhongwei	PGAP 11124	China	Ningxia		604	37.5	105.2	estimated from map	23.36	78.77		N China Basin	Permian	Cisuralian			Permian 1		Asselian	Sakmarian	298.9	290.1	294.5
29767	PGAP	A. Rees		Lepidodendron			A. Rees			8296	1980	Zhongwei	PGAP 11124	China	Ningxia		604	37.5	105.2	estimated from map	23.36	78.77		N China Basin	Permian	Cisuralian			Permian 1		Asselian	Sakmarian	298.9	290.1	294.5
29769	PGAP	A. Rees		Lepidodendron			A. Rees			8319	1989	Huzhou	PGAP 12187	China	Zhejiang		611	30.8	120.2	estimated from map	9.12	102.1		SE China	Permian	Guadalupian			Permian 3	Tatarian	Wordian	Capitanian	268	259	263.5
29780	PGAP	A. Rees		Lepidodendron			A. Rees			8303	1980	Qianlian	PGAP 11081	China	Qinghai		604	38.2	100.2	estimated from map	26.17	75.62		N China Basin	Permian	Cisuralian			Permian 1		Asselian	Sakmarian	298.9	290.1	294.5
29797	PGAP	A. Rees		Lepidodendron			A. Rees			8304	1987	Guangde	PGAP 12007	China	Anhui		611	30.8	119.4	estimated from map	13.05	102.14		SE China	Permian	Lopingian		Wuchiapingian	Permian 4	Tatarian	Wuchiapingian		259	254	256.5
29803	PGAP	A. Rees		Lepidodendron			A. Rees			8292	1989	Hunjiang	PGAP 11181	China	Jilin		604	41.8	126.5	estimated from map	18.85	96.25		N China Basin	Permian	Cisuralian			Permian 1		Asselian	Sakmarian	298.9	290.1	294.5
29803	PGAP	A. Rees		Lepidodendron			A. Rees			8292	1989	Hunjiang	PGAP 11181	China	Jilin		604	41.8	126.5	estimated from map	18.85	96.25		N China Basin	Permian	Cisuralian			Permian 1		Asselian	Sakmarian	298.9	290.1	294.5
29811	PGAP	A. Rees		Lepidodendron			A. Rees			8321	1989	Hanchen	PGAP 11107	China	Shaanxi		604	35.5	110.4	estimated from map	19.43	81.41		N China Basin	Permian	Cisuralian			Permian 1		Asselian	Sakmarian	298.9	290.1	294.5
29811	PGAP	A. Rees		Lepidodendron			A. Rees			8321	1989	Hanchen	PGAP 11107	China	Shaanxi		604	35.5	110.4	estimated from map	19.43	81.41		N China Basin	Permian	Cisuralian			Permian 1		Asselian	Sakmarian	298.9	290.1	294.5
29811	PGAP	A. Rees		Lepidodendron			A. Rees			8321	1989	Hanchen	PGAP 11107	China	Shaanxi		604	35.5	110.4	estimated from map	19.43	81.41		N China Basin	Permian	Cisuralian			Permian 1		Asselian	Sakmarian	298.9	290.1	294.5
29812	PGAP	A. Rees		Lepidodendron			A. Rees			8313	1988	Xingning	PGAP 12198	China	Guangdong		611	24.2	115.8	estimated from map	2.22	104.84		SE China	Permian	Guadalupian		Capitanian	Permian 3	Tatarian	Capitanian		265	259	262
29813	PGAP	A. Rees		Lepidodendron			A. Rees			8313	1988	N. Guangzhou	PGAP 12200	China	Guangdong		611	23.4	113.2	estimated from map	-0.43	103.63		SE China	Permian	Guadalupian			Permian 3	Tatarian	Wordian	Capitanian	268	259	263.5
29817	PGAP	A. Rees		Lepidodendron			A. Rees			8316	1990	Zhangyuan	PGAP 11196	China	Hubei		611	30.5	111.2	estimated from map	-1.18	94.89		SE China	Permian						Kungurian	Roadian	279.5	268	273.75
29817	PGAP	A. Rees		Lepidodendron			A. Rees			8316	1990	Zhangyuan	PGAP 11196	China	Hubei		611	30.5	111.2	estimated from map	-1.18	94.89		SE China	Permian						Kungurian	Roadian	279.5	268	273.75
29820	PGAP	A. Rees		Lepidodendron			A. Rees			8310	1990	Xuanwei	PGAP 12064	China	Yunnan		611	26.3	104.2	estimated from map	1.63	95.21		W Yangtze Platform	Permian	Lopingian			Permian 4	Tatarian	Lopingian		259	252.3	255.65
29820	PGAP	A. Rees		Lepidodendron			A. Rees			8310	1990	Xuanwei	PGAP 12064	China	Yunnan		611	26.3	104.2	estimated from map	1.63	95.21		W Yangtze Platform	Permian	Lopingian			Permian 4	Tatarian	Lopingian		259	252.3	255.65
29820	PGAP	A. Rees		Lepidodendron			A. Rees			8310	1990	Xuanwei	PGAP 12064	China	Yunnan		611	26.3	104.2	estimated from map	1.63	95.21		W Yangtze Platform	Permian	Lopingian			Permian 4	Tatarian	Lopingian		259	252.3	255.65
29821	PGAP	A. Rees		Lepidodendron			A. Rees			8306	1989	Lincheng	PGAP 11167	China	Hebei		604	37.5	114.6	estimated from map	19.41	85.57		N China Basin	Permian	Cisuralian			Permian 1		Asselian	Sakmarian	298.9	290.1	294.5
29822	PGAP	A. Rees		Lepidodendron			A. Rees			8306	1989	Beijing	PGAP 11166	China	Hebei		604	40	116.2	estimated from map	20.95	88.06		N China Basin	Permian	Cisuralian			Permian 1		Asselian	Sakmarian	298.9	290.1	294.5
29822	PGAP	A. Rees		Lepidodendron			A. Rees			8306	1989	Beijing	PGAP 11166	China	Hebei		604	40	116.2	estimated from map	20.95	88.06		N China Basin	Permian	Cisuralian			Permian 1		Asselian	Sakmarian	298.9	290.1	294.5
29822	PGAP	A. Rees		Lepidodendron			A. Rees			8306	1989	Beijing	PGAP 11166	China	Hebei		604	40	116.2	estimated from map	20.95	88.06		N China Basin	Permian	Cisuralian			Permian 1		Asselian	Sakmarian	298.9	290.1	294.5
29824	PGAP	A. Rees		Lepidodendron			A. Rees			8313	1988	Qujiang	PGAP 12207	China	Guangdong		611	24.8	113.6	estimated from map	5.18	102.8		SE China	Permian	Lopingian		Wuchiapingian	Permian 4	Tatarian	Wuchiapingian		259	254	256.5
29831	PaleoDB	A. Rees		Lepidodendron			A. Rees			525	1978	Zungeer	PGAP 11062	China	Nei Mongol		604	39.6	111	estimated from map	22.67	84.15		N China Basin	Permian	Cisuralian			Permian 1		Asselian	Sakmarian	298.9	290.1	294.5
29837	PGAP	A. Rees		Lepidodendron			A. Rees			8306	1989	Jingin	PGAP 11169	China	Hebei		604	38	114	estimated from map	21.61	86.61		N China Basin	Permian	Cisuralian			Permian 2		Artinskian	Kungurian	290.1	272.5	281.3
29842	PGAP	A. Rees		Lepidodendron			A. Rees			8306	1989	Qinhuangdao	PGAP 11172	China	Hebei		604	39.9	119.6	estimated from map	20.61	91.59		N China Basin	Permian	Cisuralian			Permian 2		Artinskian	Kungurian	290.1	272.5	281.3
29843	PGAP	A. Rees		Lepidodendron			A. Rees			8310	1990	Dequin	PGAP 12066	China	Yunnan		613	28.5	98.8	estimated from map	-21.87	77.84		W margin	S China	Permian	Lopingian		Wuchiapingian	Permian 4	Tatarian	Wuchiapingian		259	254	256.5
29844	PGAP	A. Rees		Lepidodendron			A. Rees			8306	1989	Tangshan	PGAP 12174	China	Hebei		604	39.6	118.3	estimated from map	24.72	93.98		N China Basin	Permian	Guadalupian			Permian 3		Roadian	Wordian	272.5	265	268.75
29850	PGAP	A. Rees		Lepidodendron			A. Rees			8306	1989	Pinquan	PGAP 12176	China	Hebei		604	41	118.9	estimated from map	25.73	95.16		N China Basin	Permian	Guadalupian			Permian 3		Roadian	Wordian	272.5	265	268.75
29851	PGAP	A. Rees		Lepidodendron			A. Rees			8306	1989	Qinhuangdao	PGAP 12175	China	Hebei		604	39.9	119.6	estimated from map	24.5	95.1		N China Basin	Permian	Guadalupian			Permian 3		Roadian	Wordian	272.5	265	268.75
29852	PGAP	A. Rees		Lepidodendron			A. Rees			8292	1989	Hunjiang	PGAP 11184	China	Jilin		604	41.8	126.5	estimated from map	19.32	97.34		N China Basin	Permian	Cisuralian			Permian 2		Artinskian	Kungurian	290.1	272.5	281.3
29854	PGAP	A. Rees		Lepidodendron			A. Rees			8308	1988	Songzhi	PGAP 12044	China	Hunan		611	29.4	110.2	estimated from map	-2.55	95.22		SE China	Permian						Kungurian	Roadian	279.5	268	273.75
29854	PGAP	A. Rees		Lepidodendron			A. Rees			8308	1988	Songzhi	PGAP 12044	China	Hunan		611	29.4	110.2	estimated from map	-2.55	95.22		SE China	Permian						Kungurian	Roadian	279.5	268	273.75
29858	PGAP	A. Rees		Lepidodendron			A. Rees			8320	1984	Fengxian	PGAP 11136	China	Jiangsu		604	34.7	116.6	estimated from map	16.18	85.59		N China Basin	Permian	Cisuralian			Permian 1		Asselian	Sakmarian	298.9	290.1	294.5
29858	PGAP	A. Rees		Lepidodendron			A. Rees			8320	1984	Fengxian	PGAP 11136	China	Jiangsu		604	34.7	116.6	estimated from map	16.18	85.59		N China Basin	Permian	Cisuralian			Permian 1		Asselian	Sakmarian	298.9	290.1	294.5
29861	PGAP	A. Rees		Lepidodendron			A. Rees			8306	1989	Qinhuangdao	PGAP 12180	China	Hebei		604	39.9	119.6	estimated from map	27.57	98.17		N China Basin	Permian					Tatarian	Capitanian	Wuchiapingian	265	254	259.5
29870	PGAP	A. Rees		Lepidodendron			A. Rees			8321	1989	Dancheng	PGAP 12108	China	Shaanxi		604	35.2	109.9	estimated from map	26.35	88.16		N China Basin	Permian					Tatarian	Capitanian	Wuchiapingian	265	254	259.5
29884	PGAP	A. Rees		Lepidodendron			A. Rees			8305	1989	Sunan	PGAP 11141	China	Gansu		604	38.8	99.6	estimated from map	26.93	75.58		N China Basin	Permian	Cisuralian			Permian 1		Asselian	Sakmarian	298.9	290.1	294.5
29884	PGAP	A. Rees		Lepidodendron			A. Rees			8305	1989	Sunan	PGAP 11141	China	Gansu		604	38.8	99.6	estimated from map	26.93	75.58		N China Basin	Permian	Cisuralian			Permian 1		Asselian	Sakmarian	298.9	290.1	294.5
29891	PGAP	A. Rees		Lepidodendron			A. Rees			8322	1991	Guangyuan	PGAP 11082	China	Sichuan		611	32.4	105.9	estimated from map	-6.45	89.36		W Yangtze Platform	Permian	Cisuralian			Permian 2		Artinskian	Kungurian	290.1	272.5	281.3
29895	PGAP	A. Rees		Lepidodendron			A. Rees			8308	1988	Xiaoxian	PGAP 12193	China	Hunan		611	27	113.3	estimated from map	6.58	101.07		SE China	Permian	Lopingian		Wuchiapingian	Permian 4	Tatarian	Wuchiapingian		259	254	256.5
29898	PGAP	A. Rees		Lepidodendron			A. Rees			8322	1991	Emei	PGAP 12054	China	Sichuan		611	29.6	103.5	estimated from map	2.73	92.9		W Yangtze Platform	Permian	Lopingian		Wuchiapingian	Permian 4	Tatarian	Wuchiapingian		259	254	256.5
29899	PGAP	A. Rees		Lepidodendron			A. Rees			8315	1989	Banxi	PGAP 11092	China	Liaoning		604	41.2	123.8	estimated from map	19.22	94.06		N China Basin	Permian	Cisuralian			Permian 1		Asselian	Sakmarian	298.9	290.1	294.5
29905	PGAP	A. Rees		Lepidodendron			A. Rees			8315	1989	Linyuan	PGAP 11164	China	Liaoning		604	41.6	119.7	estimated from map	21.03	91.37		N China Border Zone	Permian	Cisuralian			Permian 1		Asselian	Sakmarian	298.9	290.1	294.5
29908	PGAP	A. Rees		Lepidodendron			A. Rees			8315	1989	Jianping	PGAP 11163	China	Liaoning		604	41.8	119.6	estimated from map	21.24	91.41		N China Border Zone	Permian	Cisuralian			Permian 1		Asselian	Sakmarian	298.9	290.1	294.5
29908	PGAP	A. Rees		Lepidodendron			A. Rees			8315	1989	Jianping	PGAP 11163	China	Liaoning		604	41.8	119.6	estimated from map	21.24	91.41		N China Border Zone	Permian	Cisuralian			Permian 1		Asselian	Sakmarian	298.9	290.1	294.5
29935	PGAP	A. Rees		Lepidodendron			A. Rees			8296	1980	Alashanzuoqi	PGAP 11120	China	Ningxia		604	38.8	105.6	estimated from map	26.29	81.48		N China Basin	Permian	Cisuralian			Permian 2		Artinskian	Kungurian	290.1	272.5	281.3
29935	PGAP	A. Rees		Lepidodendron			A. Rees			8296	1980	Alashanzuoqi	PGAP 11120	China	Ningxia		604	38.8	105.6	estimated from map	26.29	81.48		N China Basin	Permian	Cisuralian			Permian 2		Artinskian	Kungurian	290.1	272.5	281.3
29937	PGAP	A. Rees		Lepidodendron			A. Rees			8296	1980	Alashanzuoqi	PGAP 12119	China	Ningxia		604	38.8	105.6	estimated from map	29	84.01		N China Basin	Permian	Guadalupian			Permian 3		Roadian	Wordian	272.5	265	268.75
29943	PGAP	A. Rees		Lepidodendron			A. Rees			8315	1989	Banxi	PGAP 12156	China	Liaoning		604	41.2	123.8	estimated from map	24.18	98.87		N China Basin	Permian	Guadalupian			Permian 3		Roadian	Wordian	272.5	265	268.75
29948	PGAP	A. Rees		Lepidodendron			A. Rees			8315	1989	Fuzhou Bay	PGAP 11161	China	Liaoning		604	39.4	121.8	estimated from map	19.25	92.78		N China Basin	Permian	Cisuralian			Permian 2		Artinskian	Kungurian	290.1	272.5	281.3
29952	PGAP	A. Rees		Lepidodendron			A. Rees			8309	1984	Fengcheng	PGAP 12020	China	Jiangxi		611	28.2	115.8	estimated from map	8.99	101.82		SE China	Permian	Lopingian		Wuchiapingian	Permian 4	Tatarian	Wuchiapingian		259	254	256.5
29953	PGAP	A. Rees		Lepidodendron			A. Rees			8315	1989	Jinxi	PGAP 11160	China	Liaoning		604	40.7	120.8	estimated from map	20.75	92.88		N China Basin	Permian	Cisuralian			Permian 2		Artinskian	Kungurian	290.1	272.5	281.3
29954	PGAP	A. Rees		Lepidodendron			A. Rees			8307	1989	Yuxian	PGAP 12138	China	Henan		604	34.2	113.5	estimated from map	21.82	87.49		N China Basin	Permian	Guadalupian			Permian 3		Roadian	Wordian	272.5	265	268.75
29957	PGAP	A. Rees		Lepidodendron			A. Rees			8320	1984	Wuxian	PGAP 12192	China	Jiangsu		611	31.3	120.6	estimated from map	14.14	102.48		SE China	Permian	Lopingian		Wuchiapingian	Permian 4	Tatarian	Wuchiapingian		259	254	256.5
29962	PGAP	A. Rees		Lepidodendron			A. Rees			8315	1989	Jianping	PGAP 11157	China	Liaoning		604	41.8	119.6	estimated from map	24.4	94.6		N China Border Zone	Permian						Kungurian	Roadian	279.5	268	273.75
29965	PGAP	A. Rees		Lepidodendron			A. Rees			8296	1980	Alashanzuoqi	PGAP 11121	China	Ningxia		604	38.8	105.6	estimated from map	24	79.68		N China Basin	Permian	Cisuralian		Asselian	Permian 1	Asselian	Asselian		298.9	295	296.95
29965	PGAP	A. Rees		Lepidodendron			A. Rees			8296	1980	Alashanzuoqi	PGAP 11121	China	Ningxia		604	38.8	105.6	estimated from map	24	79.68		N China Basin	Permian	Cisuralian		Asselian	Permian 1	Asselian	Asselian		298.9	295	296.95
29967	PGAP	A. Rees		Lepidodendron			A. Rees			8305	1989	Sunan	PGAP 12145	China	Gansu		604	38.8	99.6	estimated from map	32.47	80.64		N China Basin	Permian						Roadian	Wuchiapingian	272.5	254	263.25
29968	PGAP	A. Rees		Lepidodendron			A. Rees			8305	1989	Sunan	PGAP 11144	China	Gansu		604	38.8	99.6	estimated from map	29.33	77.46		N. China Basin	Permian	Cisuralian			Permian 2		Artinskian	Kungurian	290.1	272.5	281.3
29971	PGAP	A. Rees		Lepidodendron			A. Rees			8305	1989	Jinchang	PGAP 11147	China	Gansu		604	38.5	102.2	estimated from map	27.77	78.98		N. China	Permian	Cisuralian			Permian 2		Artinskian	Kungurian	290.1	272.5	281.3
29977	PGAP	A. Rees		Lepidodendron			A. Rees			8305	1989	Pinliang	PGAP 11151	China	Gansu		604	35.7	106.6	estimated from map	23.38	80.01		N. China Basin	Permian	Cisuralian			Permian 2		Artinskian	Kungurian	290.1	272.5	281.3
29999	PaleoDB	A. Rees		Lepidodendron			A. Rees			525	1978	Shizhiwangqi	PGAP 11134	China	Nei Mongol		604	41.5	111.7	estimated from map	23.8	85.57		N China Border Zone	Permian	Cisuralian		Asselian	Permian 1	Asselian	Asselian		298.9	295	296.95
30002	PGAP	A. Rees		Lepidodendron			A. Rees			8312	1987	Ansun	PGAP 13005	China	Guizhou		611	26.3	105.9	estimated from map	1.6	96.65		W Yangtze Platform	Permian	Lopingian		Wuchiapingian	Permian 4	Tatarian	Wuchiapingian		259	254	256.5
30005	PGAP	A. Rees		Lepidodendron			A. Rees			8312	1987	Shuicheng	PGAP 12197	China	Guizhou		611	26.7	104.8	estimated from map	5.27	94.62		W Yangtze Platform	Permian	Lopingian		Changhsingian	Permian 4	Tatarian	Changhsingian		254	252.3	253.15
30019	PGAP	A. Rees		Lepidodendron			A. Rees			8301	1981	Akesu	PGAP 12212	China	Xinjiang		601	40.7	79	estimated from map	32.24	73.7		Tarim Basin	Permian	Guadalupian			Permian 3	Tatarian	Wordian	Capitanian	268	259	263.5
30020	PGAP	A. Rees		Lepidodendron			A. Rees			8301	1981	Akesu	PGAP 11213	China	Xinjiang		601	40.7	79	estimated from map	31.33	72.12		Tarim Basin	Permian						Kungurian	Roadian	279.5	268	273.75
30022	PaleoDB	A. Rees		Lepidodendron			A. Rees			525	1978	Wulate	PGAP 11125	China	Nei Mongol		604	41.6	108.3	estimated from map	26.64	84.65		N China Basin	Permian	Cisuralian		Artinskian	Permian 2	Artinskian	Artinskian		290.1	279.5	284.8
30054	PaleoDB	A. Rees		Lepidodendron			A. Rees			525	1978	Baotou	PGAP 11126	China	Nei Mongol		604	40.6	110	estimated from map	25.55	85.66		N China Basin	Permian	Cisuralian			Permian 2		Artinskian	Kungurian	290.1	272.5	281.3
30054	PaleoDB	A. Rees		Lepidodendron			A. Rees			525	1978	Baotou	PGAP 11126	China	Nei Mongol		604	40.6	110	estimated from map	25.55	85.66		N China Basin	Permian	Cisuralian			Permian 2		Artinskian	Kungurian	290.1	272.5	281.3
30056	PaleoDB	A. Rees		Lepidodendron			A. Rees			525	1978	Baotou	PGAP 11127	China	Nei Mongol		604	40.6	110	estimated from map	23.92	84.03		N China Basin	Permian	Cisuralian			Permian 1		Asselian	Sakmarian	298.9	290.1	294.5
30065	PGAP	A. Rees		Lepidodendron			A. Rees			8299	1978	Zhibo	PGAP 11098	China	Shandong		604	36.8	118.1	estimated from map	17.43	87.76		N China Basin	Permian	Cisuralian			Permian 1		Asselian	Sakmarian	298.9	290.1	294.5
30070	PGAP	A. Rees		Lepidodendron			A. Rees			8096	1983	Zhungeerqi	eastern	PGAP 11103	China	Nei Mongol		604	39.4	111	estimated from map	22.5	84.04		N China Basin	Permian	Cisuralian			Permian 1		Asselian	Sakmarian	298.9	290.1	294.5
30070	PGAP	A. Rees		Lepidodendron			A. Rees			8096	1983	Zhungeerqi	eastern	PGAP 11103	China	Nei Mongol		604	39.4	111	estimated from map	22.5	84.04		N China Basin	Permian	Cisuralian			Permian 1		Asselian	Sakmarian	298.9	290.1	294.5
30070	PGAP	A. Rees		Lepidodendron			A. Rees			8096	1983	Zhungeerqi	eastern	PGAP 11103	China	Nei Mongol		604	39.4	111	estimated from map	22.5	84.04		N China Basin	Permian	Cisuralian			Permian 1		Asselian	Sakmarian	298.9	290.1	294.5
30073	PGAP	A. Rees		Lepidodendron			A. Rees			8096	1983	Zhungeerqi	eastern	PGAP 11102	China	Nei Mongol		604	39.4	111	estimated from map	24.14	85.5		N China Basin	Permian	Cisuralian			Permian 2		Artinskian	Kungurian	290.1	272.5	281.3
30073	PGAP	A. Rees		Lepidodendron			A. Rees			8096	1983	Zhungeerqi	eastern	PGAP 11102	China	Nei Mongol		604	39.4	111	estimated from map	24.14	85.5		N China Basin	Permian	Cisuralian			Permian 2		Artinskian	Kungurian	290.1	272.5	281.3
30073	PGAP	A. Rees		Lepidodendron			A. Rees			8096	1983	Zhungeerqi	eastern	PGAP 11102	China	Nei Mongol		604	39.4	111	estimated from map	24.14	85.5		N China Basin	Permian	Cisuralian			Permian 2		Artinskian	Kungurian	290.1	272.5	281.3
30073	PGAP	A. Rees		Lepidodendron			A. Rees			8096	1983	Zhungeerqi	eastern	PGAP 11102	China	Nei Mongol		604	39.4	111	estimated from map	24.14	85.5		N China Basin	Permian	Cisuralian			Permian 2		Artinskian	Kungurian	290.1	272.5	281.3
30073	PGAP	A. Rees		Lepidodendron			A. Rees			8096	1983	Zhungeerqi	eastern	PGAP 11102	China	Nei Mongol		604	39.4	111	estimated from map	24.14	85.5		N China Basin	Permian	Cisuralian			Permian 2		Artinskian	Kungurian	290.1	272.5	281.3
30073	PGAP	A. Rees		Lepidodendron			A. Rees			8096	1983	Zhungeerqi	eastern	PGAP 11102	China	Nei Mongol		604	39.4	111	estimated from map	24.14	85.5		N China Basin	Permian	Cisuralian			Permian 2		Artinskian	Kungurian	290.1	272.5	281.3
30099	PGAP	A. Rees		Lepidodendron			A. Rees			8306	1989	Qinhuangdao	PGAP 11168	China	Hebei		604	39.9	119.6	estimated from map	19.71	90.55		N China Basin	Permian	Cisuralian		Sakmarian	Permian 1	Sakmarian	Sakmarian		295	290.1	292.55
30182	PGAP	A. Rees		Lepidodendron			A. Rees			7993	1996	Djambi	PGAP 13406	Indonesia			619	-1.6	103.6	estimated from map	-1.6	103.6		E. Sumatra	Permian	Cisuralian		Artinskian	Permian 2	Artinskian	Artinskian		290.1	279.5	284.8
30182	PGAP	A. Rees		Lepidodendron			A. Rees			7993	1996	Djambi	PGAP 13406	Indonesia			619	-1.6	103.6	estimated from map	-1.6	103.6		E. Sumatra	Permian	Cisuralian		Artinskian	Permian 2	Artinskian	Artinskian		290.1	279.5	284.8
30182	PGAP	A. Rees		Lepidodendron			A. Rees			7993	1996	Djambi	PGAP 13406	Indonesia			619	-1.6	103.6	estimated from map	-1.6	103.6		E. Sumatra	Permian	Cisuralian		Artinskian	Permian 2	Artinskian	Artinskian		290.1	279.5	284.8
30247	PGAP	A. Rees		Lepidodendron			A. Rees			8134	1988	Pyongyang Coalfield	PGAP 13136	North Korea			604	39.7	126	estimated from map	17.55	95.5		Pyongannam-Do	P'yongnam Basin	Permian	Cisuralian		Artinskian	Permian 2	Artinskian	Artinskian		290.1	279.5	284.8
30249	PGAP	A. Rees		Lepidodendron			A. Rees			8134	1988	N. Pyongyang Coalfield	PGAP 13134	North Korea			604	39.7	126.2	estimated from map	17.38	95.5		Pyongannam-Do	P'yongnam Basin	Permian	Cisuralian					Sakmarian	Artinskian	295	279.5	287.25
30250	PGAP	A. Rees		Lepidodendron			A. Rees			8134	1988	N. Pyongyang Coalfield	PGAP 13133	North Korea			604	39.7	126.2	estimated from map	23.32	101.13		Pyongannam-Do	P'yongnam Basin	Permian						Kungurian	Changhsingian	279.5	252.3	265.9
30251	PGAP	A. Rees		Lepidodendron			A. Rees			8134	1988	Kowon Coalfield	PGAP 13132	North Korea			604	39.4	126.9	estimated from map	16.94	95.97		Hamgyongbug-Do	P'yongnam Basin	Permian	Cisuralian		Artinskian	Permian 2	Artinskian	Artinskian		290.1	279.5	284.8
30255	PGAP	A. Rees		Lepidodendron			A. Rees			8134	1988	Yongwol Coalfield	PGAP 13141	South Korea			604	37.3	128	estimated from map	14.69	95.68		Kangwon-Do	Okch'on Zone	Permian	Cisuralian		Artinskian	Permian 2	Artinskian	Artinskian		290.1	279.5	284.8
30257	PGAP	A. Rees		Lepidodendron			A. Rees			8134	1988	Pyongchang Coalfield	PGAP 13139	South Korea			604	37.6	128.5	estimated from map	14.76	96.18		Kangwon-Do	Okch'on Zone	Permian	Cisuralian		Artinskian	Permian 2	Artinskian	Artinskian		290.1	279.5	284.8
30258	PGAP	A. Rees		Lepidodendron			A. Rees			8134	1988	Mungyong Coalfield	PGAP 13138	South Korea			611	36.6	128.1	estimated from map	11.22	95.2		Chungchongbug-Do	Okch'on Zone	Permian	Cisuralian		Artinskian	Permian 2	Artinskian	Artinskian		290.1	279.5	284.8
30267	PGAP	A. Rees		Lepidodendron			A. Rees			8134	1988	Samchok Coalfield	PGAP 13143	South Korea			604	37.2	129	estimated from map	14.22	96.35		Kangwon-Do	Okch'on Zone	Permian	Cisuralian		Artinskian	Permian 2	Artinskian	Artinskian		290.1	279.5	284.8
31028	PaleoDB	R. Gastaldo		Lepidodendron			R. Gastaldo	R. Gastaldo		8339	2001	Blue Creek Coal Mire 07/21/00		United States	Alabama		101	33	-87	stated in text	-17.71	-32.16	outcrop	Cedrum Mine	Drummond Brothers Coal Company	Walker County	Alabama	Carboniferous						Carboniferous		360.7	298.9	329.8
31029	PaleoDB	R. Gastaldo		Lepidodendron			R. Gastaldo	R. Gastaldo		8339	2001	Blue Creek Coal mire 08/06/00		United States	Alabama		101	33	-87		-17.71	-32.16	outcrop	Cedrum Mine	Drummond Brothers Coal Company	Walker County	Alabama	Carboniferous						Carboniferous		360.7	298.9	329.8
31030	PaleoDB	R. Gastaldo		Lepidodendron			R. Gastaldo	R. Gastaldo		8339	2001	Blue Creek Coal Mire 09/22/00		United States	Alabama		101	33	-87		-17.71	-32.16	outcrop	Cedrum Mine	Drummond Brothers Coal Company	Walker County	Alabama	Carboniferous						Carboniferous		360.7	298.9	329.8
31030	PaleoDB	R. Gastaldo		Lepidodendron			R. Gastaldo	R. Gastaldo		8339	2001	Blue Creek Coal Mire 09/22/00		United States	Alabama		101	33	-87		-17.71	-32.16	outcrop	Cedrum Mine	Drummond Brothers Coal Company	Walker County	Alabama	Carboniferous						Carboniferous		360.7	298.9	329.8
31031	PaleoDB	R. Gastaldo		Lepidodendron			R. Gastaldo	R. Gastaldo		8339	2001	Blue Creek Coal Mire 09/23/00		United States	Alabama		101	33	-87		-17.71	-32.16	outcrop	Cedrum Mine	Drummond Brothers Coal Company	Walker County	Alabama	Carboniferous						Carboniferous		360.7	298.9	329.8
31032	PaleoDB	R. Gastaldo		Lepidodendron			R. Gastaldo	R. Gastaldo		8339	2001	Blue Creek Coal Mire 10/05/00		United States	Alabama		101	33	-87		-17.71	-32.16	outcrop	Cedrum Mine	Drummond Brothers Coal Company	Walker County	Alabama	Carboniferous						Carboniferous		360.7	298.9	329.8
31034	PaleoDB	R. Gastaldo		Lepidodendron			R. Gastaldo	R. Gastaldo		8339	2001	Blue Creek Coal Mire 11/24/00		United States	Alabama		101	33	-87		-17.71	-32.16	outcrop	Cedrum Mine	Drummond Brothers Coal Company	Walker County	Alabama	Carboniferous						Carboniferous		360.7	298.9	329.8
31034	PaleoDB	R. Gastaldo		Lepidodendron			R. Gastaldo	R. Gastaldo		8339	2001	Blue Creek Coal Mire 11/24/00		United States	Alabama		101	33	-87		-17.71	-32.16	outcrop	Cedrum Mine	Drummond Brothers Coal Company	Walker County	Alabama	Carboniferous						Carboniferous		360.7	298.9	329.8
31035	PaleoDB	R. Gastaldo		Lepidodendron			R. Gastaldo	R. Gastaldo		8339	2001	Blue Creek Coal Mire 11/25/00		United States	Alabama		101	33	-87		-17.71	-32.16	outcrop	Cedrum Mine	Drummond Brothers Coal Company	Walker County	Alabama	Carboniferous						Carboniferous		360.7	298.9	329.8
32636	PaleoDB	H. Sims		Lepidodendron			A. McGowan	A. McGowan		4127	1981	Roaring Creek Sandstone Flora		United States	Indiana		101	39	-85		-9.36	-23.58	outcrop	Can't get Roaring Creek co-ords online. These need to be updated	Carboniferous				Carboniferous 4		Atokan		318.1	311.45	314.775
33039	PaleoDB	H. Sims		Lepidodendron			A. McGowan	A. McGowan		4135	1941	Trout Creek Pass 1		United States	Colorado	Fremont	101	38.91	-105.974444	based on nearby landmark	-3.84	-41.14	local area	In the vicinity of Trout Creek Pass	Carboniferous						Carboniferous		360.7	298.9	329.8
33316	PaleoDB	H. Sims		Lepidodendron			A. McGowan	A. McGowan		4132	1985	Jellico EKP 2		United States	Kentucky	Clay	101	37.083333	-83.7	based on nearby landmark	-10.61	-22.53	outcrop	Ogle 7 1/2-minute quad. 17,750ft from the western quad boundary, 12, 500ft from the northern boundary). Figure 1 has more detail of spatial relationship among the outcrops	Carboniferous						Pennsylvanian		318.1	298.9	308.5
34465	PaleoDB	H. Sims	cf.	Lepidodendron			A. McGowan	A. McGowan		3949	1995	Teilia Quarry		United Kingdom	Wales		315	53	-3	based on nearby landmark	-9.71	-0.2	outcrop	this disused quarry north-east of Gwaenysgor	near Prestatyn	North Wales. UK National Grid Co-ordinates SJ 080 814	Carboniferous						Tournaisian	Visean	360.7	326.4	343.55
34470	PaleoDB	H. Sims		Lepidodendron			A. McGowan	A. McGowan		3949	1995	Wardie Shore		United Kingdom	Scotland		313	55	-3	based on nearby landmark	-5.19	0.3		this shoreline Oil Shale exposure east of Granton Harbour	on the Firth of Forth (NT 245 771)	Carboniferous	Middle Mississippian		Visean		Visean	Visean		345.3	326.4	335.85
34471	PaleoDB	H. Sims		Lepidodendron			A. McGowan	A. McGowan		3949	1995	Glencartholm		United Kingdom	Scotland	Dumfries and Galloway	313	55	-2	based on nearby landmark	-5.1	0.87	outcrop	Lower Carboniferous rocks in the bed of the River Esk	about 4kn north-west of Canonbie.	Carboniferous	Middle Mississippian		Visean		Visean	Visean		345.3	326.4	335.85
34478	PaleoDB	H. Sims		Lepidodendron			A. McGowan	A. McGowan		3949	1995	Moel Hirraddug Flora		United Kingdom	Wales		315	53	-3	based on nearby landmark	-7.17	0.61	outcrop	This Lower Carboniferous site consists of two small quarries south of Dyserth	North Wales (SJ 0617 783).	Carboniferous	Middle Mississippian		Visean		Visean	Visean		345.3	326.4	335.85
35517	PaleoDB	R. Gastaldo		Lepidodendron			R. Gastaldo	J. Alroy		9591	2003	Haushi-Huqf		Oman			503	22	58	estimated from map	-36	53.21	basin	Permian succession in the Haushi-Huqf area	central Oman	Permian	Guadalupian		Wordian	Permian 3	Tatarian	Wordian		268	265	266.5
35777	PaleoDB	H. Sims		Lepidodendron			J. Cassara	J. Cassara	10646	4490	1987	Pettycur	Pettycur Cliff	Ashy Limestone 1		United Kingdom	SE Scotland	Fife	313	56.05	-3.166667	based on nearby landmark	-3.88	0.37	outcrop	cliff immediately S of railway	100m W of bridge to caravan site: 2(?) exposures. UK National Grid co-ordinates NS 260 863.	Carboniferous	Middle Mississippian		Visean	Carboniferous 2	Visean	Asbian		339.4	336	337.7
35779	PaleoDB	H. Sims		Lepidodendron			J. Cassara	J. Cassara	10646	4490	1987	Pettycur	Bottle Factory	Bottle Factory Sediments		United Kingdom	SE Scotland	Fife	313	56.05	-3.166667	based on nearby landmark	-3.88	0.37	outcrop	UK National Grid Co-ordinates NS 263 865 - 267 862	Carboniferous	Middle Mississippian		Visean	Carboniferous 2	Visean	Asbian		339.4	336	337.7
35920	PaleoDB	H. Sims		Lepidodendron			J. Cassara	J. Cassara	10646	4490	1987	Pettycur	Pettycur Beach	Pettycur Limestone		United Kingdom	SE Scotland	Fife	313	56.05	-3.166667	based on nearby landmark	-3.88	0.37	outcrop	below Pettycur Cliff (NS260863)	Carboniferous	Middle Mississippian		Visean	Carboniferous 2	Visean	Asbian		339.4	336	337.7
35925	PaleoDB	H. Sims		Lepidodendron			J. Cassara	J. Cassara	10646	4490	1987	Pettycur	Railway Cutting		United Kingdom	SE Scotland	Fife	313	56.05	-3.166667	based on nearby landmark	-3.88	0.37	outcrop		Carboniferous	Middle Mississippian		Visean	Carboniferous 2	Visean	Asbian		339.4	336	337.7
37359	PaleoDB	H. Sims		Lepidodendron			J. Cassara	J. Cassara		10023	1997	"First" or "Six inch" coal		United Kingdom	England	Cheshire	315	53.333333	-2	estimated from map	-0.04	7.77	local area	Stalybridge and Hough Hill	Cheshire	Carboniferous	Early/Lower Pennsylvanian		Bashkirian	Carboniferous 4	Bashkirian	Westphalian A		318.1	314.6	316.35
37369	PaleoDB	H. Sims		Lepidodendron			J. Cassara	J. Cassara		10023	1997	Union seam		United Kingdom	England	Lancashire	315	53.666667	-2.166667	estimated from map	0.28	7.62	local area	includes multiple "localities around Burnley and north of Bacup: Northwood, Hapton Valley, Rowley, Townley, Dynely, Black Clough, Deerplay, Nabb Colliery, Hill Top, South Graine and Clough Foot-Dulesgate." (Galtier 1997)	Carboniferous	Early/Lower Pennsylvanian		Bashkirian	Carboniferous 4	Bashkirian	Westphalian A		318.1	314.6	316.35
37369	PaleoDB	H. Sims		Lepidodendron			J. Cassara	J. Cassara		10023	1997	Union seam		United Kingdom	England	Lancashire	315	53.666667	-2.166667	estimated from map	0.28	7.62	local area	includes multiple "localities around Burnley and north of Bacup: Northwood, Hapton Valley, Rowley, Townley, Dynely, Black Clough, Deerplay, Nabb Colliery, Hill Top, South Graine and Clough Foot-Dulesgate." (Galtier 1997)	Carboniferous	Early/Lower Pennsylvanian		Bashkirian	Carboniferous 4	Bashkirian	Westphalian A		318.1	314.6	316.35
37376	PaleoDB	H. Sims		Lepidodendron			J. Cassara	J. Cassara		10023	1997	Upper Foot seam	Bullion seam	United Kingdom	England	Lancashire	315	53.5	-2	estimated from map	0.13	7.74	local area	"Shore-Littleborough and Moorside near Oldham" (Galtier 1997)	Carboniferous	Early/Lower Pennsylvanian		Bashkirian	Carboniferous 4	Bashkirian	Westphalian A		318.1	314.6	316.35
37497	PaleoDB	H. Sims		Lepidodendron			J. Cassara	J. Cassara		10023	1997	Finefrau-Nebenbank seam	Domaniale mine		Netherlands			315	50.867	6.67	based on nearby landmark	-1.34	13.49		"The Finefrau-Nebenbank seam at the Domaniale mine, Kerkrade, the Netherlands" (Galtier 1997)	Carboniferous	Early/Lower Pennsylvanian		Bashkirian	Carboniferous 4	Bashkirian	Westphalian A		318.1	314.6	316.35
37497	PaleoDB	H. Sims		Lepidodendron			J. Cassara	J. Cassara		10023	1997	Finefrau-Nebenbank seam	Domaniale mine		Netherlands			315	50.867	6.67	based on nearby landmark	-1.34	13.49		"The Finefrau-Nebenbank seam at the Domaniale mine, Kerkrade, the Netherlands" (Galtier 1997)	Carboniferous	Early/Lower Pennsylvanian		Bashkirian	Carboniferous 4	Bashkirian	Westphalian A		318.1	314.6	316.35
37501	PaleoDB	H. Sims		Lepidodendron			J. Cassara	J. Cassara		10023	1997	Finefrau-Nebenbank seam	Rheinepreussen		Germany			315	51	7	based on nearby landmark	-1.15	13.65		"The Finefrau-Nebenbank seam at...Rheinepreussen, Ruhr, Germany" (Galtier 1997). Could not find coordinates for Rheinepreussen or Ruhr, those given are for nearby Cologne.	Carboniferous	Early/Lower Pennsylvanian		Bashkirian	Carboniferous 4	Bashkirian	Westphalian A		318.1	314.6	316.35
37501	PaleoDB	H. Sims		Lepidodendron			J. Cassara	J. Cassara		10023	1997	Finefrau-Nebenbank seam	Rheinepreussen		Germany			315	51	7	based on nearby landmark	-1.15	13.65		"The Finefrau-Nebenbank seam at...Rheinepreussen, Ruhr, Germany" (Galtier 1997). Could not find coordinates for Rheinepreussen or Ruhr, those given are for nearby Cologne.	Carboniferous	Early/Lower Pennsylvanian		Bashkirian	Carboniferous 4	Bashkirian	Westphalian A		318.1	314.6	316.35
37600	PaleoDB	H. Sims		Lepidodendron			J. Cassara	J. Cassara		10023	1997	Aegir seam	Emma mine		Netherlands			315	50.9	5.983	based on nearby landmark	-0.56	13.72		"the Aegir seam from the Emma mine near Heerlen, The Netherlands" (Galtier 1997)	Carboniferous	Middle Pennsylvanian		Moscovian	Carboniferous 4	Moscovian	Westphalian B	Westphalian C	314.6	311.45	313.025
37600	PaleoDB	H. Sims		Lepidodendron			J. Cassara	J. Cassara		10023	1997	Aegir seam	Emma mine		Netherlands			315	50.9	5.983	based on nearby landmark	-0.56	13.72		"the Aegir seam from the Emma mine near Heerlen, The Netherlands" (Galtier 1997)	Carboniferous	Middle Pennsylvanian		Moscovian	Carboniferous 4	Moscovian	Westphalian B	Westphalian C	314.6	311.45	313.025
55493	ETE	M. Carrano		Lepidodendron			K. Maguire	M. Clapham		35553	2007	Solite Corporation Quarry (YPM coll)	Virginia Solite Quarry	CB1	United States	North Carolina	Rockingham	109	36.5409	-79.669	based on nearby landmark	10.8	-23.46	small collection	In Leaksville Junction	straddling the VA/NC border near Edens	NC. Materials are from quarry B	in North Carolina	Triassic	Late/Upper Triassic		Norian	Triassic 4	Norian	Norian		221.5	205.6	213.55
62437	PaleoDB	N. Heim		Lepidodendron			N. Heim	S. Holland		18037	1958	3448 ft	Jackfish River Section	Mackenzie Mountains		Canada	Northwest Territories		101	61.1	-123.983333	stated in text	15.51	-34.63	outcrop	"The location of the mississippian section measured is in the LaBiche Range of the Mackenzie Mountains ... approximately 12 miles south of South Nahanni River near Jackfish River, a southern tributary of the South Nahanni." "The measured section is exposed along a valley that cuts transversely through the western limb of the Jackfish syncline."	Carboniferous	Middle Mississippian		Visean	Carboniferous 2	Visean	Meramecian		345	336	340.5
62440	PaleoDB	N. Heim		Lepidodendron			N. Heim			18037	1958	5100 ft	Jackfish River Section	Mackenzie Mountains		Canada	Northwest Territories		101	61.1	-123.983333	stated in text	19.1	-31.48	outcrop	"The location of the mississippian section measured is in the LaBiche Range of the Mackenzie Mountains ... approximately 12 miles south of South Nahanni River near Jackfish River, a southern tributary of the South Nahanni." "The measured section is exposed along a valley that cuts transversely through the western limb of the Jackfish syncline."	Carboniferous						Chesterian		339.4	318.1	328.75
81525	PaleoDB	M. Uhen		Lepidodendron			M. Uhen	M. Clapham		27502	2005	Union Chapel Mine	Steven C. Minkin Paleozoic Footprint Site	United States	Alabama	Walker	101	33.813611	-87.166666	unpublished field data	-12.7	-27.05	local area		Carboniferous				Carboniferous 4		Westphalian		318.1	306.95	312.525
81525	PaleoDB	M. Uhen		Lepidodendron			M. Uhen	M. Clapham		27502	2005	Union Chapel Mine	Steven C. Minkin Paleozoic Footprint Site	United States	Alabama	Walker	101	33.813611	-87.166666	unpublished field data	-12.7	-27.05	local area		Carboniferous				Carboniferous 4		Westphalian		318.1	306.95	312.525
92397	Fossilworks	J. Alroy		Lepidodendron			J. Alroy			31141	1992	MNA 1041	Granite Park	United States	Arizona	Mojave	101	35.933333	-113.291667	stated in text	0.08	-45.04	small collection	"west side of Granite Park Canyon about 0.25 mi (0.4 k) west of main stream bed and due west of point where stream bends abruptly from SW to NW trend after crossing Granite Park fault, 2 mi (3.2 km) east of mouth of Fall Canyon and Colorado River"	Carboniferous						Late/Upper Mississippian	Early/Lower Pennsylvanian	326.4	314.6	320.5
92397	Fossilworks	J. Alroy		Lepidodendron			J. Alroy			31141	1992	MNA 1041	Granite Park	United States	Arizona	Mojave	101	35.933333	-113.291667	stated in text	0.08	-45.04	small collection	"west side of Granite Park Canyon about 0.25 mi (0.4 k) west of main stream bed and due west of point where stream bends abruptly from SW to NW trend after crossing Granite Park fault, 2 mi (3.2 km) east of mouth of Fall Canyon and Colorado River"	Carboniferous						Late/Upper Mississippian	Early/Lower Pennsylvanian	326.4	314.6	320.5
92397	Fossilworks	J. Alroy		Lepidodendron			J. Alroy			31141	1992	MNA 1041	Granite Park	United States	Arizona	Mojave	101	35.933333	-113.291667	stated in text	0.08	-45.04	small collection	"west side of Granite Park Canyon about 0.25 mi (0.4 k) west of main stream bed and due west of point where stream bends abruptly from SW to NW trend after crossing Granite Park fault, 2 mi (3.2 km) east of mouth of Fall Canyon and Colorado River"	Carboniferous						Late/Upper Mississippian	Early/Lower Pennsylvanian	326.4	314.6	320.5
101999	PaleoDB	A. Miller		Lepidodendron			S. Kolbe			34650	1964	GSC 5806		Canada	Nunavut		106	82.35	-70.75	estimated from map	17.31	-6.41			Carboniferous						Mississippian		360.7	318.1	339.4
111659	PaleoDB	A. Miller	?	Lepidodendron			S. Kolbe	S. Kolbe		36086	1969	GSC loc. 7476		Canada	Nunavut		106	82.701389	-76.033333	estimated from map	26.98	1.59		1.6 miles northeast of Crash Point. Trettin 1969 locality 43.	Carboniferous						Pennsylvanian		318.1	298.9	308.5
111661	PaleoDB	A. Miller		Lepidodendron			S. Kolbe			36086	1969	GSC loc. 7478		Canada	Nunavut		106	82.701389	-76.033333	estimated from map	26.98	1.59		1.6 miles northeast of Crash Point. Trettin 1969 locality 43.	Carboniferous						Pennsylvanian		318.1	298.9	308.5
111665	PaleoDB	A. Miller	?	Lepidodendron			S. Kolbe	S. Kolbe		36086	1969	GSC loc. 7473		Canada	Nunavut		106	82.7	-76	estimated from map	26.97	1.59		About 1.8 miles northeast of Crash Point. Trettin 1969 locality 46.	Carboniferous						Pennsylvanian		318.1	298.9	308.5
122514	PaleoDB	M. Clapham		Lepidodendron			M. Clapham	M. Clapham		42752	2000	Piesberg quarry, "Flöz Zweibänke" (Museum am Schölerberg coll)		Germany	Lower Saxony		315	52.319	8.13	estimated from map	1.69	15.07	small collection		Carboniferous	Middle Pennsylvanian		Moscovian	Carboniferous 4	Moscovian	Westphalian C	Westphalian D	314.6	306.95	310.775
150407	PaleoDB	M. Uhen		Lepidodendron			S. Alam	S. Alam		48098	1985	Lookout Mountain		United States	Georgia	Chatooga	101	34.545556	-85.503333	stated in text	-12.27	-24.99	local area	Coal mine located on lookout Mountain in the northwest corner of Chatooga at an elevation of 400 m	Carboniferous						Pennsylvanian		318.1	298.9	308.5
154640		M. Clapham		Lepidodendron			J. Karr	M. Clapham		50092	1919	Thiers pit spoil heap	Anzin mines		France	Nord-Pas-de-Calais		315	50.405278	3.561667	based on nearby landmark	-1.99	11.93	outcrop		Carboniferous	Middle Pennsylvanian		Moscovian	Carboniferous 4	Moscovian	Westphalian B		314.6	314.6	314.6
10728	PaleoDB	H. Sims		Diaphorodendron			H. Lindon	H. Lindon		3946	1995	Eby Pit compression flora site 2	USNM 38365	United States	Indiana	Warrick	101	38.1	-87.183333	estimated from map	-7.9	-24.03	small collection	Eby Pit	Lynnville Mine	Peabody Coal Company	Warrick County	Indiana	Carboniferous	Middle Pennsylvanian		Moscovian	Carboniferous 4	Moscovian	Westphalian D		311.45	306.95	309.2
10729	PaleoDB	H. Sims		Diaphorodendron			H. Lindon	H. Lindon		3946	1995	Eby Pit compression flora site 3	USNM 38366	United States	Indiana	Warrick	101	38.1	-87.183333	estimated from map	-7.9	-24.03	small collection	Eby Pit	Lynnville Mine	Peabody Coal Company	Warrick County	Indiana	Carboniferous	Middle Pennsylvanian		Moscovian	Carboniferous 4	Moscovian	Westphalian D		311.45	306.95	309.2
10731	PaleoDB	H. Sims		Diaphorodendron			H. Lindon	H. Lindon		3946	1995	Eby Pit compression flora site 4B	USNM 38369B	United States	Indiana	Warrick	101	38.1	-87.183333	estimated from map	-7.9	-24.03	small collection	Eby Pit	Lynnville Mine	Peabody Coal Company	Warrick County	Indiana	Carboniferous	Middle Pennsylvanian		Moscovian	Carboniferous 4	Moscovian	Westphalian D		311.45	306.95	309.2
10734	PaleoDB	H. Sims		Diaphorodendron			H. Lindon	H. Lindon		3946	1995	Eby Pit compression flora site 6B	USNM 38368B	United States	Indiana	Warrick	101	38.1	-87.183333	estimated from map	-7.9	-24.03	small collection	Eby Pit	Lynnville Mine	Peabody Coal Company	Warrick County	Indiana	Carboniferous	Middle Pennsylvanian		Moscovian	Carboniferous 4	Moscovian	Westphalian D		311.45	306.95	309.2
10736	PaleoDB	H. Sims		Diaphorodendron			H. Lindon	H. Lindon		3946	1995	Eby Pit compression flora site 8	USNM 38866	United States	Indiana	Warrick	101	38.1	-87.183333	estimated from map	-7.9	-24.03	small collection	Eby Pit	Lynnville Mine	Peabody Coal Company	Warrick County	Indiana	Carboniferous	Middle Pennsylvanian		Moscovian	Carboniferous 4	Moscovian	Westphalian D		311.45	306.95	309.2
10737	PaleoDB	H. Sims		Diaphorodendron			H. Lindon	H. Lindon		3946	1995	Eby Pit compression flora site 9	USNM 38370	United States	Indiana	Warrick	101	38.1	-87.183333	estimated from map	-7.9	-24.03	small collection	Eby Pit	Lynnville Mine	Peabody Coal Company	Warrick County	Indiana	Carboniferous	Middle Pennsylvanian		Moscovian	Carboniferous 4	Moscovian	Westphalian D		311.45	306.95	309.2
12768	PaleoDB	R. Gastaldo		Diaphorodendron			J. Allen	J. Allen		4263	1991	Sector Coal and Roof Shale Floras of West Liberty	Oklahoma		United States	Oklahoma	Pittsburg	101	35	-95	based on political unit	-12.42	-36.8		Collection comes from the Westhoof Brothers Mine	near West Liberty Church	Pittsburg County	Oklahoma	SE 1/4	Section 1	T. 8N	R. 17E	7 1/2' Enterprise Quadrangle.	Carboniferous						Carboniferous		360.7	298.9	329.8
12769	PaleoDB	R. Gastaldo		Diaphorodendron			J. Allen	C. Visaggi		4263	1991	Sector Coal and Roof Shale Flora of Enterprise	Oklahoma		United States	Oklahoma	Haskell	101	35.239167	-95.356111	estimated from map	-12.06	-36.9		Collection from the tipple of the Westhoff Brothers Enterprise Mine No. 1	near Enterprise	Haskell county	Oklahoma	NW 1/4	section 24	T. 9N	R.18E	7 1/2'Quinton North Quadrangle.	Carboniferous						Carboniferous		360.7	298.9	329.8
12769	PaleoDB	R. Gastaldo		Diaphorodendron			J. Allen	C. Visaggi		4263	1991	Sector Coal and Roof Shale Flora of Enterprise	Oklahoma		United States	Oklahoma	Haskell	101	35.239167	-95.356111	estimated from map	-12.06	-36.9		Collection from the tipple of the Westhoff Brothers Enterprise Mine No. 1	near Enterprise	Haskell county	Oklahoma	NW 1/4	section 24	T. 9N	R.18E	7 1/2'Quinton North Quadrangle.	Carboniferous						Carboniferous		360.7	298.9	329.8
12769	PaleoDB	R. Gastaldo		Diaphorodendron			J. Allen	C. Visaggi		4263	1991	Sector Coal and Roof Shale Flora of Enterprise	Oklahoma		United States	Oklahoma	Haskell	101	35.239167	-95.356111	estimated from map	-12.06	-36.9		Collection from the tipple of the Westhoff Brothers Enterprise Mine No. 1	near Enterprise	Haskell county	Oklahoma	NW 1/4	section 24	T. 9N	R.18E	7 1/2'Quinton North Quadrangle.	Carboniferous						Carboniferous		360.7	298.9	329.8
12919	PaleoDB	R. Gastaldo		Diaphorodendron			J. Allen	J. Allen		4286	1989	Roof Shale of the Springfield Coal (Illinois Basin)		United States	Illinois	Wabash	101	38.35	-87.866667		-12.72	-30.02		Collection from the Springfield (No. 5) Coal Member in the AMAX Coal Company Wabash Mine	Wabash County	Illinois	7-1/2 Keensburg Quad. Sec. 9	T. 2S.	R. 13W	Carboniferous						Carboniferous		360.7	298.9	329.8
37357	PaleoDB	H. Sims		Diaphorodendron			J. Cassara	J. Cassara		10023	1997	Hauptfloez seam	St. Hubertus mine	Hauptfloz seam	Germany			315	51.383	7.83	based on nearby landmark	-2.04	12.8		"The Hauptfloez seam in the Sprockhoeveler Formation (Namurian C). Coal balls were obtained from St. Hubertus mine near Essen-Kupferdreh (Teichmueller and Schonefeld, 1955, Leggewie and Schonefeld, 1959) and near Essen-Werden (Haas, 1975), in the Ruhr basin, Germany." (Galtier, 1997)	Carboniferous						Namurian		326.4	314.6	320.5
37359	PaleoDB	H. Sims		Diaphorodendron			J. Cassara	J. Cassara		10023	1997	"First" or "Six inch" coal		United Kingdom	England	Cheshire	315	53.333333	-2	estimated from map	-0.04	7.77	local area	Stalybridge and Hough Hill	Cheshire	Carboniferous	Early/Lower Pennsylvanian		Bashkirian	Carboniferous 4	Bashkirian	Westphalian A		318.1	314.6	316.35
37369	PaleoDB	H. Sims		Diaphorodendron			J. Cassara	J. Cassara		10023	1997	Union seam		United Kingdom	England	Lancashire	315	53.666667	-2.166667	estimated from map	0.28	7.62	local area	includes multiple "localities around Burnley and north of Bacup: Northwood, Hapton Valley, Rowley, Townley, Dynely, Black Clough, Deerplay, Nabb Colliery, Hill Top, South Graine and Clough Foot-Dulesgate." (Galtier 1997)	Carboniferous	Early/Lower Pennsylvanian		Bashkirian	Carboniferous 4	Bashkirian	Westphalian A		318.1	314.6	316.35
37376	PaleoDB	H. Sims		Diaphorodendron			J. Cassara	J. Cassara		10023	1997	Upper Foot seam	Bullion seam	United Kingdom	England	Lancashire	315	53.5	-2	estimated from map	0.13	7.74	local area	"Shore-Littleborough and Moorside near Oldham" (Galtier 1997)	Carboniferous	Early/Lower Pennsylvanian		Bashkirian	Carboniferous 4	Bashkirian	Westphalian A		318.1	314.6	316.35
37382	PaleoDB	H. Sims		Diaphorodendron			J. Cassara	J. Cassara		10023	1997	Halifax Hard seam		United Kingdom	England	Yorkshire	315	53.726	-1.856	based on nearby landmark	0.36	7.79	local area	"In Yorkshire, the Halifax Hard coal seam, containing coal balls, extended between Halifax and Sheffield. There is no detailed record of the different localities, however, the name Halifax has been generally used by the authors." (Galtier 1997)	Carboniferous	Early/Lower Pennsylvanian		Bashkirian	Carboniferous 4	Bashkirian	Westphalian A		318.1	314.6	316.35
37495	PaleoDB	H. Sims		Diaphorodendron			J. Cassara	J. Cassara		10023	1997	Bouxharmont seam	Assise du Chatelet	Belgium			315	50.4	4.517	based on nearby landmark	-2.13	12.28		"The Bouxharmont seam, Assise du Chatelet, at Werister...Belgium" (Galtier 1997)	Carboniferous	Early/Lower Pennsylvanian		Bashkirian	Carboniferous 4	Bashkirian	Westphalian A		318.1	314.6	316.35
37501	PaleoDB	H. Sims		Diaphorodendron			J. Cassara	J. Cassara		10023	1997	Finefrau-Nebenbank seam	Rheinepreussen		Germany			315	51	7	based on nearby landmark	-1.15	13.65		"The Finefrau-Nebenbank seam at...Rheinepreussen, Ruhr, Germany" (Galtier 1997). Could not find coordinates for Rheinepreussen or Ruhr, those given are for nearby Cologne.	Carboniferous	Early/Lower Pennsylvanian		Bashkirian	Carboniferous 4	Bashkirian	Westphalian A		318.1	314.6	316.35
37506	PaleoDB	H. Sims		Diaphorodendron			J. Cassara	J. Cassara		10023	1997	Katharina seam	Vollmond mine	Maria mine	Germany			315	51	7	based on nearby landmark	-1.15	13.65	local area	"The Katharina seam (Westphalian A-B) in the Ruhr (near Bochum, Wuerm), including sites in the Vollmond mine at Langendreer (Felix, 1886) and the Maria mine near Aachen, Germany (see also Kukuk, 1909, 1938)." (Galtier 1997) The coordinates given here are based on Langendreer.	Carboniferous				Carboniferous 4		Westphalian A	Westphalian B	318.1	314.6	316.35
37600	PaleoDB	H. Sims		Diaphorodendron			J. Cassara	J. Cassara		10023	1997	Aegir seam	Emma mine		Netherlands			315	50.9	5.983	based on nearby landmark	-0.56	13.72		"the Aegir seam from the Emma mine near Heerlen, The Netherlands" (Galtier 1997)	Carboniferous	Middle Pennsylvanian		Moscovian	Carboniferous 4	Moscovian	Westphalian B	Westphalian C	314.6	311.45	313.025
10736	PaleoDB	H. Sims		Synchysidendron			H. Lindon	H. Lindon		3946	1995	Eby Pit compression flora site 8	USNM 38866	United States	Indiana	Warrick	101	38.1	-87.183333	estimated from map	-7.9	-24.03	small collection	Eby Pit	Lynnville Mine	Peabody Coal Company	Warrick County	Indiana	Carboniferous	Middle Pennsylvanian		Moscovian	Carboniferous 4	Moscovian	Westphalian D		311.45	306.95	309.2
11042	PaleoDB	H. Sims		Synchysidendron			H. Lindon	H. Lindon		4066	1998	Eby Pit upper bench coal site 2	UI 26792-26823	United States	Indiana	Warrick County	101	38.184444	-87.327222	based on nearby landmark	-8.02	-24.34	small collection	Indiana highway 61 between the towns of Boonville and Lynnville. Degonia Springs 7.5' Quadrangle	E1/2 Section 6	T5S R7W.	Carboniferous						Desmoinesian		313.8	305.9	309.85
11043	PaleoDB	H. Sims		Synchysidendron			H. Lindon	H. Lindon		4066	1998	Eby Pit upper bench coal site 4	UI 26828-26920	United States	Indiana	Warrick County	101	38.184444	-87.325	based on nearby landmark	-8.02	-24.34	outcrop	Indiana highway 61 between the towns of Boonville and Lynnville. Degonia Springs 7.5' Quadrangle	E1/2 Section 6	T5N R7W.	Carboniferous						Desmoinesian		313.8	305.9	309.85
11053	PaleoDB	H. Sims		Synchysidendron			H. Lindon	H. Lindon		4066	1998	Eby Pit upper bench coal site 6	UI 26935-26964	United States	Indiana	Warrick County	101	38.184444	-87.327222	based on nearby landmark	-8.02	-24.34	small collection	Indiana highway 61 between the towns of Boonville and Lynnville. Degonia Springs 7.5' Quadrangle	E 1/2 Section 6	T5N	R7W.	Carboniferous						Desmoinesian		313.8	305.9	309.85
11056	PaleoDB	H. Sims		Synchysidendron			H. Lindon	H. Lindon		4066	1998	Eby Pit upper bench coal site 8-2	UI 28384-28386	United States	Indiana	Warrick County	101	38.184444	-87.327222	based on nearby landmark	-8.02	-24.34	outcrop	Indiana highway 61 between the towns of Boonville and Lynnville. Degonia Springs 7.5' Quadrangle	E1/2 Section 6	T5N R7W.	Carboniferous						Desmoinesian		313.8	305.9	309.85
11103	PaleoDB	H. Sims		Synchysidendron			H. Lindon	H. Lindon		4066	1998	Eby Pit upper bench coal site 9-1	UI(28374	28375	28377	28381-28383)	United States	Indiana	Warrick County	101	38.184444	-87.327222	based on nearby landmark	-8.02	-24.34	small collection	Indiana highway 61 between the towns of Boonville and Lynnville. Degonia Springs 7.5' Quadrangle, E1/2, Section 6, T5N R7W	Carboniferous						Desmoinesian		313.8	305.9	309.85
11105	PaleoDB	H. Sims		Synchysidendron			H. Lindon	H. Lindon		4066	1998	Eby Pit upper bench coal site 9-3	UI 28389	28391	28367	28388	United States	Indiana	Warrick County	101	38.184444	-87.327222	based on nearby landmark	-8.02	-24.34	small collection	Indiana highway 61 between the towns Boonville and Lynnville. Degonia Springs 7.5' Quadrangle	E1/2	Section 6	T5N	R7W.	Carboniferous						Desmoinesian		313.8	305.9	309.85
11107	PaleoDB	H. Sims		Synchysidendron			H. Lindon	H. Lindon		4066	1998	Eby Pit upper bench coal site 12-1	UI 36859-36916	United States	Indiana	Warrick County	101	38.184444	-87.327222	based on nearby landmark	-8.02	-24.34	small collection	Indiana highway 61 between the towns of Boonville and Lynnville. Degonia Springs 7.5' Quadrangle	E1/2	section 6	T5n	R7W.	Carboniferous						Desmoinesian		313.8	305.9	309.85
11108	PaleoDB	H. Sims		Synchysidendron			H. Lindon	H. Lindon		4066	1998	Eby Pit upper bench coal site12-2	UI 36930-36774	United States	Indiana	Warrick County	101	38.184444	-87.327222	based on nearby landmark	-8.02	-24.34	outcrop	Indiana highway 61 between the towns Boonville and Lynnville. Degonia Springs 7.5' Quadrangle	E1/2	section 6	T5N	R7W.	Carboniferous						Desmoinesian		313.8	305.9	309.85
10644	PaleoDB	H. Sims		Lepidophloios			J. Allen	A. McGowan		3947	1984	Glenarbuck		United Kingdom	Scotland		313	55.943	-4.478	based on nearby landmark	-10.55	-2.53	local area	UK National Grid co-ordinates NS 452 747	Carboniferous	Early/Lower Mississippian		Tournaisian	Carboniferous 1	Tournaisian	Hastarian	Ivorian	360.7	345.3	353
10646	PaleoDB	H. Sims		Lepidophloios			J. Allen	J. Cassara		3947	1984	Pettycur Regional Flora		United Kingdom	Scotland	Fife	313	56.64	-3.19	based on nearby landmark	-3.3	0.26	local area	UK National Grid Co-ordinates NT 261 863	Carboniferous	Middle Mississippian		Visean	Carboniferous 2	Visean	Asbian		339.4	336	337.7
10726	PaleoDB	H. Sims		Lepidophloios			H. Lindon	H. Lindon		3946	1995	Eby Pit compression flora site 1A	USNM 38367A	United States	Indiana	Warrick	101	38.1	-87.183333	estimated from map	-7.9	-24.03	small collection	Eby Pit	Lynnville Mine	Warrick County	Indiana.	Carboniferous	Middle Pennsylvanian		Moscovian	Carboniferous 4	Moscovian	Westphalian D		311.45	306.95	309.2
10756	PaleoDB	R. Gastaldo		Lepidophloios			J. Allen	J. Allen		3999	1968	Upper Freeport Coal Southeastern Ohio		United States	Ohio	Athens	101	39.333333	-82.1		-9.06	-20.43		Near Kimberly	northern Athens County	southeastern Ohio	Carboniferous						Pennsylvanian		318.1	298.9	308.5
10756	PaleoDB	R. Gastaldo		Lepidophloios			J. Allen	J. Allen		3999	1968	Upper Freeport Coal Southeastern Ohio		United States	Ohio	Athens	101	39.333333	-82.1		-9.06	-20.43		Near Kimberly	northern Athens County	southeastern Ohio	Carboniferous						Pennsylvanian		318.1	298.9	308.5
10756	PaleoDB	R. Gastaldo		Lepidophloios			J. Allen	J. Allen		3999	1968	Upper Freeport Coal Southeastern Ohio		United States	Ohio	Athens	101	39.333333	-82.1		-9.06	-20.43		Near Kimberly	northern Athens County	southeastern Ohio	Carboniferous						Pennsylvanian		318.1	298.9	308.5
11041	PaleoDB	H. Sims		Lepidophloios			H. Lindon	H. Lindon		4066	1998	Eby Pit upper bench coal site 1	UI 26776-26791	United States	Indiana	Warrick County	101	38.184444	-87.327222	based on nearby landmark	-8.02	-24.34	small collection	On Indiana highway 61 between the towns of Boonville and Lynnville, Degonia Springs 7.5' Quadrangle, E1/2 Section 6, T5S, R7W	Carboniferous						Desmoinesian		313.8	305.9	309.85
11042	PaleoDB	H. Sims		Lepidophloios			H. Lindon	H. Lindon		4066	1998	Eby Pit upper bench coal site 2	UI 26792-26823	United States	Indiana	Warrick County	101	38.184444	-87.327222	based on nearby landmark	-8.02	-24.34	small collection	Indiana highway 61 between the towns of Boonville and Lynnville. Degonia Springs 7.5' Quadrangle	E1/2 Section 6	T5S R7W.	Carboniferous						Desmoinesian		313.8	305.9	309.85
11043	PaleoDB	H. Sims		Lepidophloios			H. Lindon	H. Lindon		4066	1998	Eby Pit upper bench coal site 4	UI 26828-26920	United States	Indiana	Warrick County	101	38.184444	-87.325	based on nearby landmark	-8.02	-24.34	outcrop	Indiana highway 61 between the towns of Boonville and Lynnville. Degonia Springs 7.5' Quadrangle	E1/2 Section 6	T5N R7W.	Carboniferous						Desmoinesian		313.8	305.9	309.85
11051	PaleoDB	H. Sims		Lepidophloios			H. Lindon	H. Lindon		4066	1998	Eby Pit upper bench coal site 5	UI 26928-26934	United States	Indiana	Warrick County	101	38.184444	-87.327222	based on nearby landmark	-8.02	-24.34	small collection	On Indiana highway 61 between the towns of Boonville and Lynnville. Degonia Sprigs 7.5' Quadrangle	E1/2 Section 6	T5N R7W.	Carboniferous						Desmoinesian		313.8	305.9	309.85
11053	PaleoDB	H. Sims		Lepidophloios			H. Lindon	H. Lindon		4066	1998	Eby Pit upper bench coal site 6	UI 26935-26964	United States	Indiana	Warrick County	101	38.184444	-87.327222	based on nearby landmark	-8.02	-24.34	small collection	Indiana highway 61 between the towns of Boonville and Lynnville. Degonia Springs 7.5' Quadrangle	E 1/2 Section 6	T5N	R7W.	Carboniferous						Desmoinesian		313.8	305.9	309.85
11054	PaleoDB	H. Sims		Lepidophloios			H. Lindon	H. Lindon		4066	1998	Eby Pit upper bench coal site 7	UI(26965-26966)	United States	Indiana	Warrick County	101	38.184444	-87.327222	based on nearby landmark	-8.02	-24.34	small collection	Indiana highway 61 between the towns of Boonville and Lynnville. Degonia Springs 7.5' Quadrangle	E1/2 Section 6	T5N R7W.	Carboniferous						Desmoinesian		313.8	305.9	309.85
11055	PaleoDB	H. Sims		Lepidophloios			H. Lindon	H. Lindon		4066	1998	Eby Pit upper bench coal site 8-1	UI 28368-28373	United States	Indiana	Warrick County	101	38.184444	-87.327222	based on nearby landmark	-8.02	-24.34	outcrop	Indiana highway 61 between the towns of Boonville and Lynnville. Degonia Springs 7.5' Quadrangle	E1/2 Section 6	T5N R7W	Carboniferous						Desmoinesian		313.8	305.9	309.85
11058	PaleoDB	H. Sims		Lepidophloios			H. Lindon	H. Lindon		4066	1998	Eby Pit upper bench coal site 8-4	UI 28406-28414	United States	Indiana	Warrick County	101	38.184444	-87.327222	based on nearby landmark	-8.02	-24.34	small collection	Indiana highway 61 between the towns of Boonville and Lynnville. Degonia Springs 7.5' Quadrangle	E1/2 Section 6	T5N R7W	Carboniferous						Desmoinesian		313.8	305.9	309.85
11103	PaleoDB	H. Sims		Lepidophloios			H. Lindon	H. Lindon		4066	1998	Eby Pit upper bench coal site 9-1	UI(28374	28375	28377	28381-28383)	United States	Indiana	Warrick County	101	38.184444	-87.327222	based on nearby landmark	-8.02	-24.34	small collection	Indiana highway 61 between the towns of Boonville and Lynnville. Degonia Springs 7.5' Quadrangle, E1/2, Section 6, T5N R7W	Carboniferous						Desmoinesian		313.8	305.9	309.85
11104	PaleoDB	H. Sims		Lepidophloios			H. Lindon	H. Lindon		4066	1998	Eby Pit upper bench coal site 9-2	UI (28387	28367	28388)	United States	Indiana	Warrick County	101	38.184444	-87.327222	based on nearby landmark	-8.02	-24.34	small collection	Indiana highway 61 between the towns of Boonville and Lynnville. Degonia Springs 7.5' Quadrangle, E1/2, section 6, T5N, R7W.	Carboniferous						Desmoinesian		313.8	305.9	309.85
11105	PaleoDB	H. Sims		Lepidophloios			H. Lindon	H. Lindon		4066	1998	Eby Pit upper bench coal site 9-3	UI 28389	28391	28367	28388	United States	Indiana	Warrick County	101	38.184444	-87.327222	based on nearby landmark	-8.02	-24.34	small collection	Indiana highway 61 between the towns Boonville and Lynnville. Degonia Springs 7.5' Quadrangle	E1/2	Section 6	T5N	R7W.	Carboniferous						Desmoinesian		313.8	305.9	309.85
11107	PaleoDB	H. Sims		Lepidophloios			H. Lindon	H. Lindon		4066	1998	Eby Pit upper bench coal site 12-1	UI 36859-36916	United States	Indiana	Warrick County	101	38.184444	-87.327222	based on nearby landmark	-8.02	-24.34	small collection	Indiana highway 61 between the towns of Boonville and Lynnville. Degonia Springs 7.5' Quadrangle	E1/2	section 6	T5n	R7W.	Carboniferous						Desmoinesian		313.8	305.9	309.85
11108	PaleoDB	H. Sims		Lepidophloios			H. Lindon	H. Lindon		4066	1998	Eby Pit upper bench coal site12-2	UI 36930-36774	United States	Indiana	Warrick County	101	38.184444	-87.327222	based on nearby landmark	-8.02	-24.34	outcrop	Indiana highway 61 between the towns Boonville and Lynnville. Degonia Springs 7.5' Quadrangle	E1/2	section 6	T5N	R7W.	Carboniferous						Desmoinesian		313.8	305.9	309.85
11189	PaleoDB	H. Sims		Lepidophloios			S. Ostrowski	A. Kinchloe		4126	1979	Mazon Creek		United States	Illinois	Grundy	101	41	-88	based on nearby landmark	-6.17	-24.34	basin		Carboniferous				Carboniferous 4		Westphalian		318.1	306.95	312.525
11190	PaleoDB	H. Sims		Lepidophloios			S. Ostrowski	H. Sims		4126	1979	Galesburg Flora		United States	Illinois	Knox	101	40	-90	based on nearby landmark	-5.78	-25.64		According to Pfefferkorn (1979)	this list is derived from collections by Jelliff housed at Knox College	Galesburg	IL. Genus level occurrence list is provided	but it is not clear from his paper what the stratigraphic or geographic resolution of the collection is. Contact Pfefferkorn and ask.	Carboniferous						Pennsylvanian		318.1	298.9	308.5
11205	PaleoDB	H. Sims		Lepidophloios			S. Ostrowski	A. McGowan		4133	1980	Fountain Formation		United States	Colorado	Fremont	101	38.4	-105.216667	based on nearby landmark	-1.2	-37.12		USGS co-ords Cooper Mountain 7 1/2' Quad NE 1/4	SE 1/4	NE 1/4 Sec. 4 T17S	R70W NE 1/4	SW 1/4	NE 1/4 Sec. 4 T17S	R70W Phantom Canyon Quad NE 1/4 SW 1/4 SE 1/4 Sec. 18 T 17S R 68E The material from the 3 localities is not clearly separated in the text	Carboniferous		318.1	311.45	314.775
11210	PaleoDB	H. Sims		Lepidophloios			S. Ostrowski	H. Sims		4138	1981	Wyoming Hill		United States	Illinois	Rock Island	101	41	-90		-9.61	-30.08			Carboniferous						Carboniferous		360.7	298.9	329.8
12668	PaleoDB	R. Gastaldo		Lepidophloios			J. Allen	J. Allen		4252	1974	Chieftain No.20 Flora of Vigo County	Indiana		United States	Indiana	Vigo	101	39.283333	-87.533333	based on political unit	-12.04	-29.31		Chieftain No.20 Mine located 10 miles south of Terre Haute.	Carboniferous						Carboniferous		360.7	298.9	329.8
12697	PaleoDB	R. Gastaldo		Lepidophloios			J. Allen	C. Visaggi		4259	1983	Lookout Mountain Coal Field Flora	Northwestern Georgia		United States	Georgia		101	34.977778	-85.357778	based on nearby landmark	-16.65	-29.91			Carboniferous						Carboniferous		360.7	298.9	329.8
12700	PaleoDB	R. Gastaldo		Lepidophloios			J. Allen	J. Allen		4260	1989	Crab Orchard Mountains Flora	Georgia		United States	Georgia		101	34	-85		-17.65	-30.12			Carboniferous						Carboniferous		360.7	298.9	329.8
12768	PaleoDB	R. Gastaldo		Lepidophloios			J. Allen	J. Allen		4263	1991	Sector Coal and Roof Shale Floras of West Liberty	Oklahoma		United States	Oklahoma	Pittsburg	101	35	-95	based on political unit	-12.42	-36.8		Collection comes from the Westhoof Brothers Mine	near West Liberty Church	Pittsburg County	Oklahoma	SE 1/4	Section 1	T. 8N	R. 17E	7 1/2' Enterprise Quadrangle.	Carboniferous						Carboniferous		360.7	298.9	329.8
12769	PaleoDB	R. Gastaldo		Lepidophloios			J. Allen	C. Visaggi		4263	1991	Sector Coal and Roof Shale Flora of Enterprise	Oklahoma		United States	Oklahoma	Haskell	101	35.239167	-95.356111	estimated from map	-12.06	-36.9		Collection from the tipple of the Westhoff Brothers Enterprise Mine No. 1	near Enterprise	Haskell county	Oklahoma	NW 1/4	section 24	T. 9N	R.18E	7 1/2'Quinton North Quadrangle.	Carboniferous						Carboniferous		360.7	298.9	329.8
12918	PaleoDB	R. Gastaldo		Lepidophloios			J. Allen	J. Allen		4263	1991	Sector Coal and Roof Shale Flore of McAlester	Oklahoma		United States	Oklahoma	Pittsburg	101	34.933333	-95.766667		-12.11	-37.36		Collection from an abandoned slope mine	belonging to Joe Lemont	near McAlester	in Pittsburg county	Oklahoma. Site located at the common corner of Sections 26	27	34	and 35	T. 5N	R.14E	7 1/2'Savana Quadrangle.	Carboniferous						Carboniferous		360.7	298.9	329.8
13094	PaleoDB	R. Gastaldo		Lepidophloios			J. Allen	J. Alroy		4360	1873	The Millstone Grit Series		Canada	Nova Scotia		108	45	-64	based on political unit	-16.41	-14.09		This formation is exposed in the same localities with the Middle Coal formation	and especially in the south Joggins seciton.	Carboniferous						Mississippian		360.7	318.1	339.4
13145	PaleoDB	R. Gastaldo		Lepidophloios			J. Allen	J. Allen		4360	1873	The Middle Coal Formation		Canada	Nova Scotia		108	45	-64	based on political unit	-12.63	-10.6			Carboniferous						Carboniferous		360.7	298.9	329.8
13145	PaleoDB	R. Gastaldo		Lepidophloios			J. Allen	J. Allen		4360	1873	The Middle Coal Formation		Canada	Nova Scotia		108	45	-64	based on political unit	-12.63	-10.6			Carboniferous						Carboniferous		360.7	298.9	329.8
13145	PaleoDB	R. Gastaldo		Lepidophloios			J. Allen	J. Allen		4360	1873	The Middle Coal Formation		Canada	Nova Scotia		108	45	-64	based on political unit	-12.63	-10.6			Carboniferous						Carboniferous		360.7	298.9	329.8
13146	PaleoDB	R. Gastaldo		Lepidophloios			J. Allen	J. Allen		4360	1873	The Upper Coal Formation		Canada	Nova Scotia		108	45	-64	based on nearby landmark	-12.63	-10.6			Carboniferous						Carboniferous		360.7	298.9	329.8
21319	ETE	H. Sims		Lepidophloios			R. Bateman	J. Cassara		4497	1954	Laggan	ETE Locality 117	Arran	Laggan	United Kingdom	SW Scotland	Arran	Inner Hebrides	313	55.707	-5.213	based on nearby landmark	-4.67	-1.05	outcrop	cliffs 700m SE of Laggan Cottage, NE Arran, 1 exposure, 3 plant-bearing horizons	Carboniferous	Middle Mississippian		Visean		Visean	Visean		345.3	326.4	335.85
28982	PaleoDB	R. Gastaldo		Lepidophloios			R. Gastaldo	R. Gastaldo		8334	2001	Blue Creek Coal mire 07/14/00		United States	Alabama	Walker	101	33.816667	-87.416667	unpublished field data	-16.83	-32.05	outcrop		Carboniferous						Carboniferous		360.7	298.9	329.8
28984	PaleoDB	R. Gastaldo		Lepidophloios			R. Gastaldo	R. Gastaldo		8334	2001	Blue Creek Coal mire 07/31/00		United States	Alabama		101	33	-87	unpublished field data	-17.71	-32.16	outcrop	Cedrum Mine	Drummond Brothers Coal Company	Walker County	Alabama	Carboniferous						Carboniferous		360.7	298.9	329.8
28985	PaleoDB	R. Gastaldo		Lepidophloios			R. Gastaldo	R. Gastaldo		8334	2001	Blue Creek coal mire 08/18/00		United States	Alabama		101	33	-87		-17.71	-32.16	outcrop	Cedrum Mine	Drummond Brothers Coal Company	Walker County	Alabama	Carboniferous						Carboniferous		360.7	298.9	329.8
28987	PaleoDB	R. Gastaldo		Lepidophloios			R. Gastaldo	R. Gastaldo		8334	2001	Blue Creeek coal mire 09/02/00		United States	Alabama		101	33	-87		-17.71	-32.16	outcrop	Cedrum Mine	Drummond Brothers Coal Company	Walker County	Alabama	Carboniferous						Carboniferous		360.7	298.9	329.8
28988	PaleoDB	R. Gastaldo		Lepidophloios			R. Gastaldo	R. Gastaldo		8334	2001	Blue Creek coal mire 09/03/00		United States	Alabama		101	33	-87		-17.71	-32.16	outcrop	Cedrum Mine	Drummond Brothers Coal Company	Walker County	Alabama	Carboniferous						Carboniferous		360.7	298.9	329.8
28989	PaleoDB	R. Gastaldo		Lepidophloios			R. Gastaldo	R. Gastaldo		8334	2001	Blue Creek coal mire 09/30/00		United States	Alabama		101	33	-87		-17.71	-32.16	outcrop	Cedrum Mine	Drummond Brothers Coal Company	Walker County	Alabama	Carboniferous						Carboniferous		360.7	298.9	329.8
28990	PaleoDB	R. Gastaldo		Lepidophloios			R. Gastaldo	R. Gastaldo		8334	2001	Blue Creek coal mire 10/02/00		United States	Alabama		101	33	-87		-17.71	-32.16	outcrop	Cedrum Mine	Drummond Brothers Coal Company	Walker County	Alabama	Carboniferous						Carboniferous		360.7	298.9	329.8
28991	PaleoDB	R. Gastaldo		Lepidophloios			R. Gastaldo	R. Gastaldo		8334	2001	Blue Creek coal mire 11/06/00		United States	Alabama		101	33	-87		-17.71	-32.16	outcrop	Cedrum Mine	Drummond Brothers Coal Company	Walker County	Alabama	Carboniferous						Carboniferous		360.7	298.9	329.8
28992	PaleoDB	R. Gastaldo		Lepidophloios			R. Gastaldo	R. Gastaldo		8334	2001	Blue Creek coal mire 11/07/00		United States	Alabama		101	33	-87	unpublished field data	-17.71	-32.16	outcrop	Cedrum Mine	Drummond Brothers Coal Company	Walker County	Alabama	Carboniferous						Carboniferous		360.7	298.9	329.8
31028	PaleoDB	R. Gastaldo		Lepidophloios			R. Gastaldo	R. Gastaldo		8339	2001	Blue Creek Coal Mire 07/21/00		United States	Alabama		101	33	-87	stated in text	-17.71	-32.16	outcrop	Cedrum Mine	Drummond Brothers Coal Company	Walker County	Alabama	Carboniferous						Carboniferous		360.7	298.9	329.8
31029	PaleoDB	R. Gastaldo		Lepidophloios			R. Gastaldo	R. Gastaldo		8339	2001	Blue Creek Coal mire 08/06/00		United States	Alabama		101	33	-87		-17.71	-32.16	outcrop	Cedrum Mine	Drummond Brothers Coal Company	Walker County	Alabama	Carboniferous						Carboniferous		360.7	298.9	329.8
31031	PaleoDB	R. Gastaldo		Lepidophloios			R. Gastaldo	R. Gastaldo		8339	2001	Blue Creek Coal Mire 09/23/00		United States	Alabama		101	33	-87		-17.71	-32.16	outcrop	Cedrum Mine	Drummond Brothers Coal Company	Walker County	Alabama	Carboniferous						Carboniferous		360.7	298.9	329.8
31034	PaleoDB	R. Gastaldo		Lepidophloios			R. Gastaldo	R. Gastaldo		8339	2001	Blue Creek Coal Mire 11/24/00		United States	Alabama		101	33	-87		-17.71	-32.16	outcrop	Cedrum Mine	Drummond Brothers Coal Company	Walker County	Alabama	Carboniferous						Carboniferous		360.7	298.9	329.8
31035	PaleoDB	R. Gastaldo		Lepidophloios			R. Gastaldo	R. Gastaldo		8339	2001	Blue Creek Coal Mire 11/25/00		United States	Alabama		101	33	-87		-17.71	-32.16	outcrop	Cedrum Mine	Drummond Brothers Coal Company	Walker County	Alabama	Carboniferous						Carboniferous		360.7	298.9	329.8
35920	PaleoDB	H. Sims		Lepidophloios			J. Cassara	J. Cassara	10646	4490	1987	Pettycur	Pettycur Beach	Pettycur Limestone		United Kingdom	SE Scotland	Fife	313	56.05	-3.166667	based on nearby landmark	-3.88	0.37	outcrop	below Pettycur Cliff (NS260863)	Carboniferous	Middle Mississippian		Visean	Carboniferous 2	Visean	Asbian		339.4	336	337.7
37359	PaleoDB	H. Sims		Lepidophloios			J. Cassara	J. Cassara		10023	1997	"First" or "Six inch" coal		United Kingdom	England	Cheshire	315	53.333333	-2	estimated from map	-0.04	7.77	local area	Stalybridge and Hough Hill	Cheshire	Carboniferous	Early/Lower Pennsylvanian		Bashkirian	Carboniferous 4	Bashkirian	Westphalian A		318.1	314.6	316.35
37369	PaleoDB	H. Sims		Lepidophloios			J. Cassara	J. Cassara		10023	1997	Union seam		United Kingdom	England	Lancashire	315	53.666667	-2.166667	estimated from map	0.28	7.62	local area	includes multiple "localities around Burnley and north of Bacup: Northwood, Hapton Valley, Rowley, Townley, Dynely, Black Clough, Deerplay, Nabb Colliery, Hill Top, South Graine and Clough Foot-Dulesgate." (Galtier 1997)	Carboniferous	Early/Lower Pennsylvanian		Bashkirian	Carboniferous 4	Bashkirian	Westphalian A		318.1	314.6	316.35
37369	PaleoDB	H. Sims		Lepidophloios			J. Cassara	J. Cassara		10023	1997	Union seam		United Kingdom	England	Lancashire	315	53.666667	-2.166667	estimated from map	0.28	7.62	local area	includes multiple "localities around Burnley and north of Bacup: Northwood, Hapton Valley, Rowley, Townley, Dynely, Black Clough, Deerplay, Nabb Colliery, Hill Top, South Graine and Clough Foot-Dulesgate." (Galtier 1997)	Carboniferous	Early/Lower Pennsylvanian		Bashkirian	Carboniferous 4	Bashkirian	Westphalian A		318.1	314.6	316.35
37376	PaleoDB	H. Sims		Lepidophloios			J. Cassara	J. Cassara		10023	1997	Upper Foot seam	Bullion seam	United Kingdom	England	Lancashire	315	53.5	-2	estimated from map	0.13	7.74	local area	"Shore-Littleborough and Moorside near Oldham" (Galtier 1997)	Carboniferous	Early/Lower Pennsylvanian		Bashkirian	Carboniferous 4	Bashkirian	Westphalian A		318.1	314.6	316.35
37376	PaleoDB	H. Sims		Lepidophloios			J. Cassara	J. Cassara		10023	1997	Upper Foot seam	Bullion seam	United Kingdom	England	Lancashire	315	53.5	-2	estimated from map	0.13	7.74	local area	"Shore-Littleborough and Moorside near Oldham" (Galtier 1997)	Carboniferous	Early/Lower Pennsylvanian		Bashkirian	Carboniferous 4	Bashkirian	Westphalian A		318.1	314.6	316.35
37495	PaleoDB	H. Sims		Lepidophloios			J. Cassara	J. Cassara		10023	1997	Bouxharmont seam	Assise du Chatelet	Belgium			315	50.4	4.517	based on nearby landmark	-2.13	12.28		"The Bouxharmont seam, Assise du Chatelet, at Werister...Belgium" (Galtier 1997)	Carboniferous	Early/Lower Pennsylvanian		Bashkirian	Carboniferous 4	Bashkirian	Westphalian A		318.1	314.6	316.35
37506	PaleoDB	H. Sims		Lepidophloios			J. Cassara	J. Cassara		10023	1997	Katharina seam	Vollmond mine	Maria mine	Germany			315	51	7	based on nearby landmark	-1.15	13.65	local area	"The Katharina seam (Westphalian A-B) in the Ruhr (near Bochum, Wuerm), including sites in the Vollmond mine at Langendreer (Felix, 1886) and the Maria mine near Aachen, Germany (see also Kukuk, 1909, 1938)." (Galtier 1997) The coordinates given here are based on Langendreer.	Carboniferous				Carboniferous 4		Westphalian A	Westphalian B	318.1	314.6	316.35
81525	PaleoDB	M. Uhen		Lepidophloios			M. Uhen	M. Clapham		27502	2005	Union Chapel Mine	Steven C. Minkin Paleozoic Footprint Site	United States	Alabama	Walker	101	33.813611	-87.166666	unpublished field data	-12.7	-27.05	local area		Carboniferous				Carboniferous 4		Westphalian		318.1	306.95	312.525
111663	PaleoDB	A. Miller		Lepidophloios			S. Kolbe	S. Kolbe		36086	1969	GSC loc. 7470		Canada	Nunavut		106	82.7	-75.916667	estimated from map	26.97	1.6		About 2.3 miles east-northeast of Crash Point, drift, probably close to source. Trettin 1969 locality 45.	Carboniferous						Pennsylvanian		318.1	298.9	308.5
111666	PaleoDB	A. Miller		Lepidophloios			S. Kolbe	S. Kolbe		36086	1969	GSC loc. 7469		Canada	Nunavut		106	82.691667	-76.666667	estimated from map	21.75	-3.12		About 0.5 mile west of M'Clintock Inlet	and 2.3 miles northwest of the mouth of Ooblooyah Creek. Trettin 1969 locality 47.	Carboniferous						Mississippian	Pennsylvanian	360.7	298.9	329.8
111667	PaleoDB	A. Miller		Lepidophloios			S. Kolbe	S. Kolbe		36086	1969	GSC loc. 7471		Canada	Nunavut		106	82.683333	-75.75	estimated from map	26.94	1.61		About 4.1 miles east-southeast of Crash Point. Trettin 1969 locality 48.	Carboniferous						Pennsylvanian		318.1	298.9	308.5
11058	PaleoDB	H. Sims		Hizemodendron			H. Lindon	H. Lindon		4066	1998	Eby Pit upper bench coal site 8-4	UI 28406-28414	United States	Indiana	Warrick County	101	38.184444	-87.327222	based on nearby landmark	-8.02	-24.34	small collection	Indiana highway 61 between the towns of Boonville and Lynnville. Degonia Springs 7.5' Quadrangle	E1/2 Section 6	T5N R7W	Carboniferous						Desmoinesian		313.8	305.9	309.85
11103	PaleoDB	H. Sims		Hizemodendron			H. Lindon	H. Lindon		4066	1998	Eby Pit upper bench coal site 9-1	UI(28374	28375	28377	28381-28383)	United States	Indiana	Warrick County	101	38.184444	-87.327222	based on nearby landmark	-8.02	-24.34	small collection	Indiana highway 61 between the towns of Boonville and Lynnville. Degonia Springs 7.5' Quadrangle, E1/2, Section 6, T5N R7W	Carboniferous						Desmoinesian		313.8	305.9	309.85
11104	PaleoDB	H. Sims		Hizemodendron			H. Lindon	H. Lindon		4066	1998	Eby Pit upper bench coal site 9-2	UI (28387	28367	28388)	United States	Indiana	Warrick County	101	38.184444	-87.327222	based on nearby landmark	-8.02	-24.34	small collection	Indiana highway 61 between the towns of Boonville and Lynnville. Degonia Springs 7.5' Quadrangle, E1/2, section 6, T5N, R7W.	Carboniferous						Desmoinesian		313.8	305.9	309.85
11105	PaleoDB	H. Sims		Hizemodendron			H. Lindon	H. Lindon		4066	1998	Eby Pit upper bench coal site 9-3	UI 28389	28391	28367	28388	United States	Indiana	Warrick County	101	38.184444	-87.327222	based on nearby landmark	-8.02	-24.34	small collection	Indiana highway 61 between the towns Boonville and Lynnville. Degonia Springs 7.5' Quadrangle	E1/2	Section 6	T5N	R7W.	Carboniferous						Desmoinesian		313.8	305.9	309.85
11107	PaleoDB	H. Sims		Hizemodendron			H. Lindon	H. Lindon		4066	1998	Eby Pit upper bench coal site 12-1	UI 36859-36916	United States	Indiana	Warrick County	101	38.184444	-87.327222	based on nearby landmark	-8.02	-24.34	small collection	Indiana highway 61 between the towns of Boonville and Lynnville. Degonia Springs 7.5' Quadrangle	E1/2	section 6	T5n	R7W.	Carboniferous						Desmoinesian		313.8	305.9	309.85
37369	PaleoDB	H. Sims		Hizemodendron			J. Cassara	J. Cassara		10023	1997	Union seam		United Kingdom	England	Lancashire	315	53.666667	-2.166667	estimated from map	0.28	7.62	local area	includes multiple "localities around Burnley and north of Bacup: Northwood, Hapton Valley, Rowley, Townley, Dynely, Black Clough, Deerplay, Nabb Colliery, Hill Top, South Graine and Clough Foot-Dulesgate." (Galtier 1997)	Carboniferous	Early/Lower Pennsylvanian		Bashkirian	Carboniferous 4	Bashkirian	Westphalian A		318.1	314.6	316.35
10885	PaleoDB	R. Gastaldo		Bothrodendron			J. Allen	J. Allen		4003	1949	Saginaw and St. Charles Locality Michigan Coal Basin		United States	Michigan		101	42	-85		-5.73	-21.35		Plant materials were collected from various mines in the area. Standard Mine in Bridgeport Township	Chief No. 8 Mine	and the St. Charles-Garfield Mine at Eastwood.	Carboniferous						Pennsylvanian		318.1	298.9	308.5
10885	PaleoDB	R. Gastaldo		Bothrodendron			J. Allen	J. Allen		4003	1949	Saginaw and St. Charles Locality Michigan Coal Basin		United States	Michigan		101	42	-85		-5.73	-21.35		Plant materials were collected from various mines in the area. Standard Mine in Bridgeport Township	Chief No. 8 Mine	and the St. Charles-Garfield Mine at Eastwood.	Carboniferous						Pennsylvanian		318.1	298.9	308.5
10886	PaleoDB	R. Gastaldo		Bothrodendron			J. Allen	J. Allen		4003	1949	Bay County Locality Michigan Coal Basin		United States	Michigan		101	42	-84		-6.04	-20.67		Specimens from United City Mine at West Bay City.	Carboniferous						Pennsylvanian		318.1	298.9	308.5
11203	PaleoDB	H. Sims		Bothrodendron			S. Ostrowski	A. McGowan		4132	1985	Jellico EKP 1		United States	Kentucky	Clay	101	37.083333	-83.7	based on nearby landmark	-15.41	-27.65	outcrop	Ogle 7 1/2-minute quad. 17,750ft from the western quad boundary, 11, 750ft from the northern boundary). Figure 1 has more detail of spatial relationship among the outcrops	Carboniferous						Carboniferous		360.7	298.9	329.8
12668	PaleoDB	R. Gastaldo		Bothrodendron			J. Allen	J. Allen		4252	1974	Chieftain No.20 Flora of Vigo County	Indiana		United States	Indiana	Vigo	101	39.283333	-87.533333	based on political unit	-12.04	-29.31		Chieftain No.20 Mine located 10 miles south of Terre Haute.	Carboniferous						Carboniferous		360.7	298.9	329.8
22893	PaleoDB	W. Stein		Bothrodendron			D. Horvath	D. Horvath		6591	1962	north- eastern Alaska	Location 2		United States	Alaska		103	67.85	-145.4	stated in text	10.11	-30.73		Christian and Arctic Quadrangles	north- eastern Alaska (Be 661)	Devonian	Late/Upper Devonian					Late/Upper Devonian		383.7	360.7	372.2
29448	PGAP	A. Rees		Bothrodendron			A. Rees			7957	1958	Fitzroy sub-basin	PGAP 13145	Australia	Western Australia		801	-18	124	estimated from map	-54.48	112.75		Canning Basin	Permian	Cisuralian		Artinskian	Permian 2	Artinskian	Artinskian		290.1	279.5	284.8
29460	PGAP	A. Rees		Bothrodendron			A. Rees			7957	1958	Fitzroy sub-basin	PGAP 13144	Australia	Western Australia		801	-18	124	estimated from map	-53.28	107.58		Canning Basin	Permian						Kungurian	Capitanian	279.5	259	269.25
34470	PaleoDB	H. Sims		Bothrodendron			A. McGowan	A. McGowan		3949	1995	Wardie Shore		United Kingdom	Scotland		313	55	-3	based on nearby landmark	-5.19	0.3		this shoreline Oil Shale exposure east of Granton Harbour	on the Firth of Forth (NT 245 771)	Carboniferous	Middle Mississippian		Visean		Visean	Visean		345.3	326.4	335.85
37356	PaleoDB	H. Sims		Bothrodendron			J. Cassara	J. Cassara		10023	1997	Koksfloez seam	Koksfloz seam	Czech Republic			305	49.85	18.433	based on nearby landmark	-1.06	21.46		"The Koksfloez seam, Ostrava Formation, Jaklovec Member in the Ostrava-Karvina basin near Orlau, Czech Republic" (Galtier 1997)	Carboniferous						Namurian		326.4	314.6	320.5
37359	PaleoDB	H. Sims		Bothrodendron			J. Cassara	J. Cassara		10023	1997	"First" or "Six inch" coal		United Kingdom	England	Cheshire	315	53.333333	-2	estimated from map	-0.04	7.77	local area	Stalybridge and Hough Hill	Cheshire	Carboniferous	Early/Lower Pennsylvanian		Bashkirian	Carboniferous 4	Bashkirian	Westphalian A		318.1	314.6	316.35
37369	PaleoDB	H. Sims		Bothrodendron			J. Cassara	J. Cassara		10023	1997	Union seam		United Kingdom	England	Lancashire	315	53.666667	-2.166667	estimated from map	0.28	7.62	local area	includes multiple "localities around Burnley and north of Bacup: Northwood, Hapton Valley, Rowley, Townley, Dynely, Black Clough, Deerplay, Nabb Colliery, Hill Top, South Graine and Clough Foot-Dulesgate." (Galtier 1997)	Carboniferous	Early/Lower Pennsylvanian		Bashkirian	Carboniferous 4	Bashkirian	Westphalian A		318.1	314.6	316.35
37376	PaleoDB	H. Sims		Bothrodendron			J. Cassara	J. Cassara		10023	1997	Upper Foot seam	Bullion seam	United Kingdom	England	Lancashire	315	53.5	-2	estimated from map	0.13	7.74	local area	"Shore-Littleborough and Moorside near Oldham" (Galtier 1997)	Carboniferous	Early/Lower Pennsylvanian		Bashkirian	Carboniferous 4	Bashkirian	Westphalian A		318.1	314.6	316.35
37382	PaleoDB	H. Sims		Bothrodendron			J. Cassara	J. Cassara		10023	1997	Halifax Hard seam		United Kingdom	England	Yorkshire	315	53.726	-1.856	based on nearby landmark	0.36	7.79	local area	"In Yorkshire, the Halifax Hard coal seam, containing coal balls, extended between Halifax and Sheffield. There is no detailed record of the different localities, however, the name Halifax has been generally used by the authors." (Galtier 1997)	Carboniferous	Early/Lower Pennsylvanian		Bashkirian	Carboniferous 4	Bashkirian	Westphalian A		318.1	314.6	316.35
37495	PaleoDB	H. Sims		Bothrodendron			J. Cassara	J. Cassara		10023	1997	Bouxharmont seam	Assise du Chatelet	Belgium			315	50.4	4.517	based on nearby landmark	-2.13	12.28		"The Bouxharmont seam, Assise du Chatelet, at Werister...Belgium" (Galtier 1997)	Carboniferous	Early/Lower Pennsylvanian		Bashkirian	Carboniferous 4	Bashkirian	Westphalian A		318.1	314.6	316.35
37506	PaleoDB	H. Sims		Bothrodendron			J. Cassara	J. Cassara		10023	1997	Katharina seam	Vollmond mine	Maria mine	Germany			315	51	7	based on nearby landmark	-1.15	13.65	local area	"The Katharina seam (Westphalian A-B) in the Ruhr (near Bochum, Wuerm), including sites in the Vollmond mine at Langendreer (Felix, 1886) and the Maria mine near Aachen, Germany (see also Kukuk, 1909, 1938)." (Galtier 1997) The coordinates given here are based on Langendreer.	Carboniferous				Carboniferous 4		Westphalian A	Westphalian B	318.1	314.6	316.35
11203	PaleoDB	H. Sims		Ulodendron			S. Ostrowski	A. McGowan		4132	1985	Jellico EKP 1		United States	Kentucky	Clay	101	37.083333	-83.7	based on nearby landmark	-15.41	-27.65	outcrop	Ogle 7 1/2-minute quad. 17,750ft from the western quad boundary, 11, 750ft from the northern boundary). Figure 1 has more detail of spatial relationship among the outcrops	Carboniferous						Carboniferous		360.7	298.9	329.8
29811	PGAP	A. Rees		Ulodendron			A. Rees			8321	1989	Hanchen	PGAP 11107	China	Shaanxi		604	35.5	110.4	estimated from map	19.43	81.41		N China Basin	Permian	Cisuralian			Permian 1		Asselian	Sakmarian	298.9	290.1	294.5
31029	PaleoDB	R. Gastaldo		Ulodendron			R. Gastaldo	R. Gastaldo		8339	2001	Blue Creek Coal mire 08/06/00		United States	Alabama		101	33	-87		-17.71	-32.16	outcrop	Cedrum Mine	Drummond Brothers Coal Company	Walker County	Alabama	Carboniferous						Carboniferous		360.7	298.9	329.8
33318	PaleoDB	H. Sims		Ulodendron			A. McGowan	A. McGowan		4132	1985	Jellico EKP 5		United States	Kentucky	Clay	101	37.083333	-83.7	based on nearby landmark	-10.61	-22.53	outcrop	Ogle 7 1/2-minute quad. 15,750ft from the western quad boundary, 9, 785ft from the northern boundary). Figure 1 has more detail of spatial relationship among the outcrops	Carboniferous						Bashkirian	Gzhelian	318.1	298.9	308.5
10644	PaleoDB	H. Sims		Paralycopodites			J. Allen	A. McGowan		3947	1984	Glenarbuck		United Kingdom	Scotland		313	55.943	-4.478	based on nearby landmark	-10.55	-2.53	local area	UK National Grid co-ordinates NS 452 747	Carboniferous	Early/Lower Mississippian		Tournaisian	Carboniferous 1	Tournaisian	Hastarian	Ivorian	360.7	345.3	353
10646	PaleoDB	H. Sims		Paralycopodites			J. Allen	J. Cassara		3947	1984	Pettycur Regional Flora		United Kingdom	Scotland	Fife	313	56.64	-3.19	based on nearby landmark	-3.3	0.26	local area	UK National Grid Co-ordinates NT 261 863	Carboniferous	Middle Mississippian		Visean	Carboniferous 2	Visean	Asbian		339.4	336	337.7
11041	PaleoDB	H. Sims		Paralycopodites			H. Lindon	H. Lindon		4066	1998	Eby Pit upper bench coal site 1	UI 26776-26791	United States	Indiana	Warrick County	101	38.184444	-87.327222	based on nearby landmark	-8.02	-24.34	small collection	On Indiana highway 61 between the towns of Boonville and Lynnville, Degonia Springs 7.5' Quadrangle, E1/2 Section 6, T5S, R7W	Carboniferous						Desmoinesian		313.8	305.9	309.85
11042	PaleoDB	H. Sims		Paralycopodites			H. Lindon	H. Lindon		4066	1998	Eby Pit upper bench coal site 2	UI 26792-26823	United States	Indiana	Warrick County	101	38.184444	-87.327222	based on nearby landmark	-8.02	-24.34	small collection	Indiana highway 61 between the towns of Boonville and Lynnville. Degonia Springs 7.5' Quadrangle	E1/2 Section 6	T5S R7W.	Carboniferous						Desmoinesian		313.8	305.9	309.85
11043	PaleoDB	H. Sims		Paralycopodites			H. Lindon	H. Lindon		4066	1998	Eby Pit upper bench coal site 4	UI 26828-26920	United States	Indiana	Warrick County	101	38.184444	-87.325	based on nearby landmark	-8.02	-24.34	outcrop	Indiana highway 61 between the towns of Boonville and Lynnville. Degonia Springs 7.5' Quadrangle	E1/2 Section 6	T5N R7W.	Carboniferous						Desmoinesian		313.8	305.9	309.85
11051	PaleoDB	H. Sims		Paralycopodites			H. Lindon	H. Lindon		4066	1998	Eby Pit upper bench coal site 5	UI 26928-26934	United States	Indiana	Warrick County	101	38.184444	-87.327222	based on nearby landmark	-8.02	-24.34	small collection	On Indiana highway 61 between the towns of Boonville and Lynnville. Degonia Sprigs 7.5' Quadrangle	E1/2 Section 6	T5N R7W.	Carboniferous						Desmoinesian		313.8	305.9	309.85
11053	PaleoDB	H. Sims		Paralycopodites			H. Lindon	H. Lindon		4066	1998	Eby Pit upper bench coal site 6	UI 26935-26964	United States	Indiana	Warrick County	101	38.184444	-87.327222	based on nearby landmark	-8.02	-24.34	small collection	Indiana highway 61 between the towns of Boonville and Lynnville. Degonia Springs 7.5' Quadrangle	E 1/2 Section 6	T5N	R7W.	Carboniferous						Desmoinesian		313.8	305.9	309.85
11054	PaleoDB	H. Sims		Paralycopodites			H. Lindon	H. Lindon		4066	1998	Eby Pit upper bench coal site 7	UI(26965-26966)	United States	Indiana	Warrick County	101	38.184444	-87.327222	based on nearby landmark	-8.02	-24.34	small collection	Indiana highway 61 between the towns of Boonville and Lynnville. Degonia Springs 7.5' Quadrangle	E1/2 Section 6	T5N R7W.	Carboniferous						Desmoinesian		313.8	305.9	309.85
11056	PaleoDB	H. Sims		Paralycopodites			H. Lindon	H. Lindon		4066	1998	Eby Pit upper bench coal site 8-2	UI 28384-28386	United States	Indiana	Warrick County	101	38.184444	-87.327222	based on nearby landmark	-8.02	-24.34	outcrop	Indiana highway 61 between the towns of Boonville and Lynnville. Degonia Springs 7.5' Quadrangle	E1/2 Section 6	T5N R7W.	Carboniferous						Desmoinesian		313.8	305.9	309.85
11058	PaleoDB	H. Sims		Paralycopodites			H. Lindon	H. Lindon		4066	1998	Eby Pit upper bench coal site 8-4	UI 28406-28414	United States	Indiana	Warrick County	101	38.184444	-87.327222	based on nearby landmark	-8.02	-24.34	small collection	Indiana highway 61 between the towns of Boonville and Lynnville. Degonia Springs 7.5' Quadrangle	E1/2 Section 6	T5N R7W	Carboniferous						Desmoinesian		313.8	305.9	309.85
11107	PaleoDB	H. Sims		Paralycopodites			H. Lindon	H. Lindon		4066	1998	Eby Pit upper bench coal site 12-1	UI 36859-36916	United States	Indiana	Warrick County	101	38.184444	-87.327222	based on nearby landmark	-8.02	-24.34	small collection	Indiana highway 61 between the towns of Boonville and Lynnville. Degonia Springs 7.5' Quadrangle	E1/2	section 6	T5n	R7W.	Carboniferous						Desmoinesian		313.8	305.9	309.85
11108	PaleoDB	H. Sims		Paralycopodites			H. Lindon	H. Lindon		4066	1998	Eby Pit upper bench coal site12-2	UI 36930-36774	United States	Indiana	Warrick County	101	38.184444	-87.327222	based on nearby landmark	-8.02	-24.34	outcrop	Indiana highway 61 between the towns Boonville and Lynnville. Degonia Springs 7.5' Quadrangle	E1/2	section 6	T5N	R7W.	Carboniferous						Desmoinesian		313.8	305.9	309.85
21311	ETE	H. Sims		Paralycopodites			R. Bateman	J. Cassara	10646	4490	1987	Pettycur	Pettycur Harbour	Harbour Peat	ETE Locality 109	Pettycur Harbour	United Kingdom	SE Scotland	Fife	313	56.05	-3.166667	based on nearby landmark	-3.88	0.37	outcrop	UK National Grid Co-ordinates NS 263 865 - 267 862	Carboniferous	Middle Mississippian		Visean	Carboniferous 2	Visean	Asbian		339.4	336	337.7
21313	ETE	H. Sims		Paralycopodites			R. Bateman	J. Cassara	10646	4490	1987	Pettycur	Pettycur Cliff	Zygopterid Limestone	ETE Locality 111	Pettycur Cliff	United Kingdom	SE Scotland	Fife	313	56.05	-3.166667	based on nearby landmark	-3.88	0.37	outcrop	cliff immediately S of railway	100m W of bridge to caravan site: 2(?) exposures. UK National Grid co-ordinates NS 260 863.	Carboniferous	Middle Mississippian		Visean	Carboniferous 2	Visean	Asbian		339.4	336	337.7
35777	PaleoDB	H. Sims		Paralycopodites			J. Cassara	J. Cassara	10646	4490	1987	Pettycur	Pettycur Cliff	Ashy Limestone 1		United Kingdom	SE Scotland	Fife	313	56.05	-3.166667	based on nearby landmark	-3.88	0.37	outcrop	cliff immediately S of railway	100m W of bridge to caravan site: 2(?) exposures. UK National Grid co-ordinates NS 260 863.	Carboniferous	Middle Mississippian		Visean	Carboniferous 2	Visean	Asbian		339.4	336	337.7
35778	PaleoDB	H. Sims		Paralycopodites			J. Cassara	J. Cassara	10646	4490	1987	Pettycur	Pettycur Cliff	Ashy Limestone 2		United Kingdom	SE Scotland	Fife	313	56.05	-3.166667	based on nearby landmark	-3.88	0.37	outcrop	cliff immediately S of railway	100m W of bridge to caravan site: 2(?) exposures. UK National Grid co-ordinates NS 260 863.	Carboniferous	Middle Mississippian		Visean	Carboniferous 2	Visean	Asbian		339.4	336	337.7
35920	PaleoDB	H. Sims		Paralycopodites			J. Cassara	J. Cassara	10646	4490	1987	Pettycur	Pettycur Beach	Pettycur Limestone		United Kingdom	SE Scotland	Fife	313	56.05	-3.166667	based on nearby landmark	-3.88	0.37	outcrop	below Pettycur Cliff (NS260863)	Carboniferous	Middle Mississippian		Visean	Carboniferous 2	Visean	Asbian		339.4	336	337.7
37369	PaleoDB	H. Sims		Paralycopodites			J. Cassara	J. Cassara		10023	1997	Union seam		United Kingdom	England	Lancashire	315	53.666667	-2.166667	estimated from map	0.28	7.62	local area	includes multiple "localities around Burnley and north of Bacup: Northwood, Hapton Valley, Rowley, Townley, Dynely, Black Clough, Deerplay, Nabb Colliery, Hill Top, South Graine and Clough Foot-Dulesgate." (Galtier 1997)	Carboniferous	Early/Lower Pennsylvanian		Bashkirian	Carboniferous 4	Bashkirian	Westphalian A		318.1	314.6	316.35
37506	PaleoDB	H. Sims		Paralycopodites			J. Cassara	J. Cassara		10023	1997	Katharina seam	Vollmond mine	Maria mine	Germany			315	51	7	based on nearby landmark	-1.15	13.65	local area	"The Katharina seam (Westphalian A-B) in the Ruhr (near Bochum, Wuerm), including sites in the Vollmond mine at Langendreer (Felix, 1886) and the Maria mine near Aachen, Germany (see also Kukuk, 1909, 1938)." (Galtier 1997) The coordinates given here are based on Langendreer.	Carboniferous				Carboniferous 4		Westphalian A	Westphalian B	318.1	314.6	316.35
32272	PaleoDB	P. Gensel		Jurinodendron		Cyclostigma	P. Gensel	P. Gensel		8688	1948	Quarry L'Ecluse d'Evieux-Esneux		Belgium	Namur		315	50.533333	5.566667	based on nearby landmark	-17.1	4.78	outcrop		Devonian	Late/Upper Devonian		Famennian	Devonian 5	Famennian	Late/Upper Famennian		364.7	360.7	362.7
33285	PaleoDB	D. Bottjer		Flemingites			C. Powers	C. Jamet		8852	1932	Pseudosageceras multilobatum subzone	Grays Range	Idaho		United States	Idaho	Caribou	101	42	-111	based on nearby landmark	11.67	-34.97		SE 1/4 sec. 36	T. 5 S.	R. 43 E.	1 1/2 mile west of old Williamsburg	about 5 miles southeast of John Grays Lake	Triassic	Early/Lower Triassic			Triassic 1	Scythian	Early/Lower Triassic		252.3	247.2	249.75
33285	PaleoDB	D. Bottjer		Flemingites			C. Powers	C. Jamet		8852	1932	Pseudosageceras multilobatum subzone	Grays Range	Idaho		United States	Idaho	Caribou	101	42	-111	based on nearby landmark	11.67	-34.97		SE 1/4 sec. 36	T. 5 S.	R. 43 E.	1 1/2 mile west of old Williamsburg	about 5 miles southeast of John Grays Lake	Triassic	Early/Lower Triassic			Triassic 1	Scythian	Early/Lower Triassic		252.3	247.2	249.75
33285	PaleoDB	D. Bottjer		Flemingites			C. Powers	C. Jamet		8852	1932	Pseudosageceras multilobatum subzone	Grays Range	Idaho		United States	Idaho	Caribou	101	42	-111	based on nearby landmark	11.67	-34.97		SE 1/4 sec. 36	T. 5 S.	R. 43 E.	1 1/2 mile west of old Williamsburg	about 5 miles southeast of John Grays Lake	Triassic	Early/Lower Triassic			Triassic 1	Scythian	Early/Lower Triassic		252.3	247.2	249.75
33286	PaleoDB	D. Bottjer		Flemingites			C. Powers	C. Jamet		8852	1932	Pseudosageceras multilobatum subzone	Schmid Ridge	Idaho		United States	Idaho	Caribou	101	42	-111	based on nearby landmark	11.67	-34.97		SW 1/4 sec. 20	T. 8 S.	R. 44 E.	1 1/2 miles east of the junction of Johnson and Slug Creeks	Triassic	Early/Lower Triassic			Triassic 1	Scythian	Early/Lower Triassic		252.3	247.2	249.75
33286	PaleoDB	D. Bottjer		Flemingites			C. Powers	C. Jamet		8852	1932	Pseudosageceras multilobatum subzone	Schmid Ridge	Idaho		United States	Idaho	Caribou	101	42	-111	based on nearby landmark	11.67	-34.97		SW 1/4 sec. 20	T. 8 S.	R. 44 E.	1 1/2 miles east of the junction of Johnson and Slug Creeks	Triassic	Early/Lower Triassic			Triassic 1	Scythian	Early/Lower Triassic		252.3	247.2	249.75
33288	PaleoDB	D. Bottjer		Flemingites			C. Powers	M. Clapham		8855	1905	Wood Canyon	Aspen Range		United States	Idaho	Caribou	101	42.69	-111.466	based on nearby landmark	12.07	-35.19		Sec 32	T. 8 S.	R. 43 E	at the head of Wood Canyon	Aspen Range	about 9 miles northeast of Soda Springs	Triassic	Early/Lower Triassic		Olenekian	Triassic 1	Scythian	Smithian		251.3	247.2	249.25
33288	PaleoDB	D. Bottjer		Flemingites			C. Powers	M. Clapham		8855	1905	Wood Canyon	Aspen Range		United States	Idaho	Caribou	101	42.69	-111.466	based on nearby landmark	12.07	-35.19		Sec 32	T. 8 S.	R. 43 E	at the head of Wood Canyon	Aspen Range	about 9 miles northeast of Soda Springs	Triassic	Early/Lower Triassic		Olenekian	Triassic 1	Scythian	Smithian		251.3	247.2	249.25
33288	PaleoDB	D. Bottjer		Flemingites			C. Powers	M. Clapham		8855	1905	Wood Canyon	Aspen Range		United States	Idaho	Caribou	101	42.69	-111.466	based on nearby landmark	12.07	-35.19		Sec 32	T. 8 S.	R. 43 E	at the head of Wood Canyon	Aspen Range	about 9 miles northeast of Soda Springs	Triassic	Early/Lower Triassic		Olenekian	Triassic 1	Scythian	Smithian		251.3	247.2	249.25
33293	PaleoDB	D. Bottjer		Flemingites			C. Powers	M. Clapham		8852	1932	Bear Lake	Pseudosageceras multilobatum subzone		United States	Idaho		101	42.115	-111.25	based on nearby landmark	11.49	-35.33		SE 1/4 sec. 13	T. 15 S.	R. 44 E.	about 1 mile northeast of Hot Springs	at the northern end of Bear Lake	Triassic	Early/Lower Triassic		Olenekian	Triassic 1	Scythian	Smithian		251.3	247.2	249.25
35920	PaleoDB	H. Sims		Flemingites			J. Cassara	J. Cassara	10646	4490	1987	Pettycur	Pettycur Beach	Pettycur Limestone		United Kingdom	SE Scotland	Fife	313	56.05	-3.166667	based on nearby landmark	-3.88	0.37	outcrop	below Pettycur Cliff (NS260863)	Carboniferous	Middle Mississippian		Visean	Carboniferous 2	Visean	Asbian		339.4	336	337.7
41669	PaleoDB	D. Bottjer		Flemingites			C. Powers	M. Clapham		11162	1973	Altimour	Paktia Province	Locality 763		Afghanistan			507	34.083333	69.366667	stated in text	-9.35	58.68	outcrop	North of the village of Altimour, 105 km south of Kaboul	Triassic	Early/Lower Triassic		Olenekian	Triassic 1	Scythian	Smithian		251.3	247.2	249.25
41669	PaleoDB	D. Bottjer		Flemingites			C. Powers	M. Clapham		11162	1973	Altimour	Paktia Province	Locality 763		Afghanistan			507	34.083333	69.366667	stated in text	-9.35	58.68	outcrop	North of the village of Altimour, 105 km south of Kaboul	Triassic	Early/Lower Triassic		Olenekian	Triassic 1	Scythian	Smithian		251.3	247.2	249.25
41670	PaleoDB	D. Bottjer		Flemingites			C. Powers	C. Jamet		11162	1973	Altimour	Paktia Province	Locality 914		Afghanistan	Paktia		507	34.1	69.483333	stated in text	-10.25	58.91	outcrop	North of the village of Altimour, 105 km south of Kaboul	Triassic	Early/Lower Triassic			Triassic 1	Scythian	Early/Lower Triassic		252.3	247.2	249.75
41671	PaleoDB	D. Bottjer		Flemingites			C. Powers	M. Clapham		11162	1973	Altimour	Paktia Province	Locality 764		Afghanistan			507	34.1	69.483333	stated in text	-9.42	58.74	outcrop	North of the village of Altimour, 105 km south of Kaboul	Triassic	Early/Lower Triassic		Olenekian	Triassic 1	Scythian	Smithian		251.3	247.2	249.25
41671	PaleoDB	D. Bottjer		Flemingites			C. Powers	M. Clapham		11162	1973	Altimour	Paktia Province	Locality 764		Afghanistan			507	34.1	69.483333	stated in text	-9.42	58.74	outcrop	North of the village of Altimour, 105 km south of Kaboul	Triassic	Early/Lower Triassic		Olenekian	Triassic 1	Scythian	Smithian		251.3	247.2	249.25
41671	PaleoDB	D. Bottjer		Flemingites			C. Powers	M. Clapham		11162	1973	Altimour	Paktia Province	Locality 764		Afghanistan			507	34.1	69.483333	stated in text	-9.42	58.74	outcrop	North of the village of Altimour, 105 km south of Kaboul	Triassic	Early/Lower Triassic		Olenekian	Triassic 1	Scythian	Smithian		251.3	247.2	249.25
41672	PaleoDB	D. Bottjer		Flemingites			C. Powers	C. Jamet		11162	1973	Altimour	Paktia Province	Locality 766		Afghanistan	Paktia		507	34.116667	69.5	stated in text	-10.25	58.93	local area	North of the village of Altimour, 105 km south of Kaboul	Triassic	Early/Lower Triassic			Triassic 1	Scythian	Early/Lower Triassic		252.3	247.2	249.75
41673	PaleoDB	D. Bottjer		Flemingites			C. Powers	C. Jamet		11162	1973	Altimour	Paktia Province	Locality 361		Afghanistan	Paktia		507	34.133333	69.5	stated in text	-10.25	58.94	outcrop	North of the village of Altimour, 105 km south of Kaboul	Triassic	Early/Lower Triassic			Triassic 1	Scythian	Early/Lower Triassic		252.3	247.2	249.75
44000	PaleoDB	A. McGowan		Flemingites			A. McGowan	A. McGowan		11557	1959	Naliling Section		China	Gunagxi	Linglo	611	24	106	based on nearby landmark	4.81	96.95	outcrop	one km NE of Lolou village in the Linglo district.	Triassic	Early/Lower Triassic		Induan	Triassic 1	Scythian	Dienerian		252.3	251.3	251.8
44000	PaleoDB	A. McGowan		Flemingites			A. McGowan	A. McGowan		11557	1959	Naliling Section		China	Gunagxi	Linglo	611	24	106	based on nearby landmark	4.81	96.95	outcrop	one km NE of Lolou village in the Linglo district.	Triassic	Early/Lower Triassic		Induan	Triassic 1	Scythian	Dienerian		252.3	251.3	251.8
44000	PaleoDB	A. McGowan		Flemingites			A. McGowan	A. McGowan		11557	1959	Naliling Section		China	Gunagxi	Linglo	611	24	106	based on nearby landmark	4.81	96.95	outcrop	one km NE of Lolou village in the Linglo district.	Triassic	Early/Lower Triassic		Induan	Triassic 1	Scythian	Dienerian		252.3	251.3	251.8
44010	PaleoDB	A. McGowan		Flemingites			A. McGowan	A. McGowan		11557	1959	Sitatsun Section		China	Guangxi		611	24	107	based on nearby landmark	7.23	97.3		Sitasun is located about 4km SW og Pakung.	Triassic	Early/Lower Triassic			Triassic 1	Scythian	Dienerian	Smithian	252.3	247.2	249.75
44011	PaleoDB	A. McGowan		Flemingites			A. McGowan	A. McGowan		11557	1959	Tsoteng Section 1		China	Guangxi	Tientung	611	23	107	based on nearby landmark	4.6	98.3	outcrop	Along the motor road 2-4km SW of Tsoteng	the Lower Triassic limestone is well exposed at three localities by cutting	Triassic	Early/Lower Triassic		Induan	Triassic 1	Scythian	Dienerian		252.3	251.3	251.8
44014	PaleoDB	A. McGowan		Flemingites			A. McGowan	A. McGowan		11557	1959	Tsoteng Section 4		China	Gunagxi	Tientung	611	23	107	based on nearby landmark	7.33	97.76	outcrop	Along motor road 2-4km SW of Tsoteng.	Triassic	Early/Lower Triassic		Olenekian	Triassic 1	Scythian	Smithian		251.3	247.2	249.25
44014	PaleoDB	A. McGowan		Flemingites		Flemingites	A. McGowan	A. McGowan		11557	1959	Tsoteng Section 4		China	Gunagxi	Tientung	611	23	107	based on nearby landmark	7.33	97.76	outcrop	Along motor road 2-4km SW of Tsoteng.	Triassic	Early/Lower Triassic		Olenekian	Triassic 1	Scythian	Smithian		251.3	247.2	249.25
44014	PaleoDB	A. McGowan		Flemingites			A. McGowan	A. McGowan		11557	1959	Tsoteng Section 4		China	Gunagxi	Tientung	611	23	107	based on nearby landmark	7.33	97.76	outcrop	Along motor road 2-4km SW of Tsoteng.	Triassic	Early/Lower Triassic		Olenekian	Triassic 1	Scythian	Smithian		251.3	247.2	249.25
44016	PaleoDB	A. McGowan		Flemingites		Flemingites	A. McGowan	A. McGowan		11557	1959	Hilltop near Tsoteng		China	Guangxi	Tientung	611	23	107	based on nearby landmark	4.6	98.3	outcrop	About 2 km SW of Tsoteng along the motor road the Lower Triassic limestone is exposed on the top of thehill	Triassic	Early/Lower Triassic		Induan	Triassic 1	Scythian	Dienerian		252.3	251.3	251.8
44044	PaleoDB	A. McGowan		Flemingites			A. McGowan	A. McGowan		11562	1969	Woondum		Australia	Queensland		801	-26.25	152.716667	based on nearby landmark	-58.05	141.55		Cutting north of Woondum Railway station	Triassic	Early/Lower Triassic		Olenekian	Triassic 1	Scythian	Smithian		251.3	247.2	249.25
44754	PaleoDB	D. Bottjer		Flemingites			M. Clapham	M. Clapham		11693	2000	Lower Bac Thuy Formation	An Chau Basin	NE Vietnam		Vietnam			611	21.75	106.5	based on nearby landmark	6.06	98.15	basin		Triassic	Early/Lower Triassic		Olenekian	Triassic 1	Scythian	Olenekian		251.3	247.2	249.25
47218	PaleoDB	W. Kiessling	"	Flemingites			S. Nurnberg	S. Nurnberg		12632	2002	Tobizin Cape in Russian Island	Bed 7		Russian Federation	Primorye		610	42.916667	131.9	estimated from map	43.68	109.98	local area	Material from localities at the Tobizin Cape (localities 59-70	within a radius of 2 km).	Triassic	Early/Lower Triassic		Olenekian	Triassic 1	Scythian	Smithian		251.3	247.2	249.25
47234	PaleoDB	W. Kiessling		Flemingites		Flemingites	S. Nurnberg	S. Nurnberg		12632	2002	Tri Kamnya Cape on the western coast of Ussuri Gulf	Bed 25		Russian Federation	Primorye		628	43.166667	132	estimated from map	39.09	111.61	local area	Material from localities between Seryj and Tri Kamnya Capes (localities 90-99	within a radius of 3 km).	Triassic	Early/Lower Triassic		Olenekian	Triassic 1	Scythian	Smithian		251.3	247.2	249.25
47241	PaleoDB	W. Kiessling		Flemingites			S. Nurnberg	S. Nurnberg		12632	2002	Artyom Town, "SMID" quarry, Bed 8		Russian Federation	Primorye		628	43.3	132.45	estimated from map	39.16	112.06	outcrop	Material from localities at the "SMID" quarry and neighbour quarry at the Artyom environs, close to Smolyaninovo (localities 741-743, within a radius of 300 m).	Triassic	Early/Lower Triassic		Olenekian	Triassic 1	Scythian	Smithian		251.3	247.2	249.25
47270	PaleoDB	W. Kiessling		Flemingites		Flemingites	S. Nurnberg	S. Nurnberg		12632	2002	Abrek Bay section at the Strait of Strelok	Bed 14		Russian Federation	Primorye		610	42.933333	132.416667	estimated from map	43.64	110.5	outcrop	Material from the Abrek Bay section at the Strelok Strait (localities 129-132	within a radius of 500 m).	Triassic	Early/Lower Triassic		Olenekian	Triassic 1	Scythian	Smithian		251.3	247.2	249.25
61961	PaleoDB	A. Hendy		Flemingites			A. Hendy			17926	2000	Zhitkov Fm - South Primorye		Russian Federation			610	42.916667	132.333333	estimated from map	43.63	110.41	local area	GENERAL LOCATION: Exposures along eastern coast of Abrek Bay	near Krym	South Primorye	Russia. LAT/LONG: Estimate based on Fig. 1 (Zakharov and Shigeta 2000).	Triassic	Early/Lower Triassic		Olenekian	Triassic 1	Scythian	Olenekian		251.3	247.2	249.25
73218	PaleoDB	A. McGowan		Flemingites			A. McGowan	A. McGowan		24526	2007	Muth MO4 Bed 15A		India	Himachal Pradesh		501	31.965278	78.024444	stated in text	-43.53	60.82	small collection		Triassic	Early/Lower Triassic		Olenekian	Triassic 1	Scythian	Olenekian		251.3	247.2	249.25
73219	PaleoDB	A. McGowan		Flemingites			A. McGowan	A. McGowan		24526	2007	Muth MO4 Bed 15C		India	Himachal Pradesh		501	31.965278	78.024444	stated in text	-43.53	60.82	small collection		Triassic	Early/Lower Triassic		Olenekian	Triassic 1	Scythian	Olenekian		251.3	247.2	249.25
73220	PaleoDB	A. McGowan		Flemingites			A. McGowan	A. McGowan		24526	2007	Muth MO4 Bed 16C		India	Himachal Pradesh		501	31.965278	78.024444	stated in text	-43.53	60.82	small collection		Triassic	Early/Lower Triassic		Olenekian	Triassic 1	Scythian	Olenekian		251.3	247.2	249.25
73239	PaleoDB	A. McGowan		Flemingites			A. McGowan	A. McGowan		24526	2007	Muth MO6 Bed 16C		India	Himachal Pradesh		501	31.965278	78.024444	stated in text	-43.53	60.82	small collection		Triassic	Early/Lower Triassic		Olenekian	Triassic 1	Scythian	Olenekian		251.3	247.2	249.25
73247	PaleoDB	A. McGowan		Flemingites			A. McGowan			24526	2007	Mud MO5 Bed 15A		India	Himachal Pradesh		501	31.967222	78.022778	stated in text	-43.53	60.82	small collection		Triassic	Early/Lower Triassic		Olenekian	Triassic 1	Scythian	Olenekian		251.3	247.2	249.25
73249	PaleoDB	M. Aberhan		Flemingites			S. Nurnberg	M. Clapham		24596	1990	Ridge north of Wadi Alwa	Wadi Alwa I	collection 117A		Oman			503	23.166667	58.391667	estimated from map	-28.22	54.52	small collection	This locality is about 50 km south of Muscat (sheet NF-40-039 Wadi Tayin	1:100 000). Wadi Alwa I. This	the largest mass of Triassic rock	is near the summit of the ridge.	Triassic	Early/Lower Triassic		Olenekian	Triassic 1	Scythian	Smithian		251.3	247.2	249.25
73250	PaleoDB	A. McGowan		Flemingites			A. McGowan	A. McGowan		24526	2007	Mud MO5 Bed 16B		India	Himachal Pradesh		501	31.967222	78.022778	stated in text	-43.53	60.82	small collection		Triassic	Early/Lower Triassic		Olenekian	Triassic 1	Scythian	Olenekian		251.3	247.2	249.25
73251	PaleoDB	A. McGowan		Flemingites			A. McGowan			24526	2007	Muth MO4 Bed 15B		India	Himachal Pradesh		501	31.965278	78.024444	stated in text	-43.53	60.82	small collection		Triassic	Early/Lower Triassic		Olenekian	Triassic 1	Scythian	Olenekian		251.3	247.2	249.25
95654	PaleoDB	M. Clapham		Flemingites			M. Clapham			32482	1981	Dalongshan Section Bed 1	Panjiaqiao	Guichi		China	Anhui		611	30.455	117.545	based on nearby landmark	16.4	100.54	small collection		Triassic	Early/Lower Triassic		Induan	Triassic 1	Scythian	Induan		252.3	251.3	251.8
97135	PaleoDB	M. Clapham		Flemingites		Flemingites	M. Clapham	C. Feng		32448	2008	Tsoteng Section T6		China	Guangxi		611	23.47	107.2	based on nearby landmark	7.82	97.62	small collection		Triassic	Early/Lower Triassic		Olenekian	Triassic 1	Scythian	Smithian		251.3	247.2	249.25
97135	PaleoDB	M. Clapham		Flemingites		Flemingites	M. Clapham	C. Feng		32448	2008	Tsoteng Section T6		China	Guangxi		611	23.47	107.2	based on nearby landmark	7.82	97.62	small collection		Triassic	Early/Lower Triassic		Olenekian	Triassic 1	Scythian	Smithian		251.3	247.2	249.25
97136	PaleoDB	M. Clapham		Flemingites		Flemingites	M. Clapham	C. Feng		32448	2008	Tsoteng Section T50		China	Guangxi		611	23.47	107.2	based on nearby landmark	7.82	97.62	small collection		Triassic	Early/Lower Triassic		Olenekian	Triassic 1	Scythian	Smithian		251.3	247.2	249.25
97136	PaleoDB	M. Clapham		Flemingites		Flemingites	M. Clapham	C. Feng		32448	2008	Tsoteng Section T50		China	Guangxi		611	23.47	107.2	based on nearby landmark	7.82	97.62	small collection		Triassic	Early/Lower Triassic		Olenekian	Triassic 1	Scythian	Smithian		251.3	247.2	249.25
97141	PaleoDB	M. Clapham		Flemingites			M. Clapham	C. Feng		32448	2008	Jinya Section Jin41		China	Guangxi		611	24.576	106.894	based on nearby landmark	8.53	96.72	small collection		Triassic	Early/Lower Triassic		Olenekian	Triassic 1	Scythian	Smithian		251.3	247.2	249.25
97144	PaleoDB	M. Clapham		Flemingites			M. Clapham	C. Feng		32448	2008	Jinya Section Jin24		China	Guangxi		611	24.576	106.894	based on nearby landmark	8.53	96.72	small collection		Triassic	Early/Lower Triassic		Olenekian	Triassic 1	Scythian	Smithian		251.3	247.2	249.25
97145	PaleoDB	M. Clapham		Flemingites			M. Clapham	C. Feng		32448	2008	Jinya Section Jin23		China	Guangxi		611	24.576	106.894	based on nearby landmark	8.53	96.72	small collection		Triassic	Early/Lower Triassic		Olenekian	Triassic 1	Scythian	Smithian		251.3	247.2	249.25
97147	PaleoDB	M. Clapham		Flemingites			M. Clapham	C. Feng		32448	2008	Jinya Section Jin21		China	Guangxi		611	24.576	106.894	based on nearby landmark	8.53	96.72	small collection		Triassic	Early/Lower Triassic		Olenekian	Triassic 1	Scythian	Smithian		251.3	247.2	249.25
97148	PaleoDB	M. Clapham		Flemingites		Flemingites	M. Clapham	C. Feng		32448	2008	Jinya Section FSB1/2		China	Guangxi		611	24.576	106.894	based on nearby landmark	8.53	96.72	small collection		Triassic	Early/Lower Triassic		Olenekian	Triassic 1	Scythian	Smithian		251.3	247.2	249.25
97148	PaleoDB	M. Clapham		Flemingites			M. Clapham	C. Feng		32448	2008	Jinya Section FSB1/2		China	Guangxi		611	24.576	106.894	based on nearby landmark	8.53	96.72	small collection		Triassic	Early/Lower Triassic		Olenekian	Triassic 1	Scythian	Smithian		251.3	247.2	249.25
97149	PaleoDB	M. Clapham		Flemingites		Flemingites	M. Clapham	C. Feng		32448	2008	Jinya Section Jin30		China	Guangxi		611	24.576	106.894	based on nearby landmark	8.53	96.72	small collection		Triassic	Early/Lower Triassic		Olenekian	Triassic 1	Scythian	Smithian		251.3	247.2	249.25
97149	PaleoDB	M. Clapham		Flemingites			M. Clapham	C. Feng		32448	2008	Jinya Section Jin30		China	Guangxi		611	24.576	106.894	based on nearby landmark	8.53	96.72	small collection		Triassic	Early/Lower Triassic		Olenekian	Triassic 1	Scythian	Smithian		251.3	247.2	249.25
97149	PaleoDB	M. Clapham		Flemingites		Flemingites	M. Clapham	C. Feng		32448	2008	Jinya Section Jin30		China	Guangxi		611	24.576	106.894	based on nearby landmark	8.53	96.72	small collection		Triassic	Early/Lower Triassic		Olenekian	Triassic 1	Scythian	Smithian		251.3	247.2	249.25
97150	PaleoDB	M. Clapham		Flemingites			M. Clapham	C. Feng		32448	2008	Jinya Section Jin29		China	Guangxi		611	24.576	106.894	based on nearby landmark	8.53	96.72	small collection		Triassic	Early/Lower Triassic		Olenekian	Triassic 1	Scythian	Smithian		251.3	247.2	249.25
97151	PaleoDB	M. Clapham		Flemingites			M. Clapham	C. Feng		32448	2008	Jinya Section Jin13		China	Guangxi		611	24.576	106.894	based on nearby landmark	8.53	96.72	small collection		Triassic	Early/Lower Triassic		Olenekian	Triassic 1	Scythian	Smithian		251.3	247.2	249.25
97153	PaleoDB	M. Clapham		Flemingites		Flemingites	M. Clapham	C. Feng		32448	2008	Jinya Section Jin4		China	Guangxi		611	24.576	106.894	based on nearby landmark	8.53	96.72	small collection		Triassic	Early/Lower Triassic		Olenekian	Triassic 1	Scythian	Smithian		251.3	247.2	249.25
97153	PaleoDB	M. Clapham		Flemingites			M. Clapham	C. Feng		32448	2008	Jinya Section Jin4		China	Guangxi		611	24.576	106.894	based on nearby landmark	8.53	96.72	small collection		Triassic	Early/Lower Triassic		Olenekian	Triassic 1	Scythian	Smithian		251.3	247.2	249.25
97153	PaleoDB	M. Clapham		Flemingites		Flemingites	M. Clapham	C. Feng		32448	2008	Jinya Section Jin4		China	Guangxi		611	24.576	106.894	based on nearby landmark	8.53	96.72	small collection		Triassic	Early/Lower Triassic		Olenekian	Triassic 1	Scythian	Smithian		251.3	247.2	249.25
97154	PaleoDB	M. Clapham		Flemingites		Flemingites	M. Clapham	C. Feng		32448	2008	Jinya Section Jin28		China	Guangxi		611	24.576	106.894	based on nearby landmark	8.53	96.72	small collection		Triassic	Early/Lower Triassic		Olenekian	Triassic 1	Scythian	Smithian		251.3	247.2	249.25
97154	PaleoDB	M. Clapham		Flemingites			M. Clapham	C. Feng		32448	2008	Jinya Section Jin28		China	Guangxi		611	24.576	106.894	based on nearby landmark	8.53	96.72	small collection		Triassic	Early/Lower Triassic		Olenekian	Triassic 1	Scythian	Smithian		251.3	247.2	249.25
97154	PaleoDB	M. Clapham		Flemingites		Flemingites	M. Clapham	C. Feng		32448	2008	Jinya Section Jin28		China	Guangxi		611	24.576	106.894	based on nearby landmark	8.53	96.72	small collection		Triassic	Early/Lower Triassic		Olenekian	Triassic 1	Scythian	Smithian		251.3	247.2	249.25
97156	PaleoDB	M. Clapham		Flemingites		Flemingites	M. Clapham	C. Feng		32448	2008	Jinya Section Jin15		China	Guangxi		611	24.576	106.894	based on nearby landmark	8.53	96.72	small collection		Triassic	Early/Lower Triassic		Olenekian	Triassic 1	Scythian	Smithian		251.3	247.2	249.25
97180	PaleoDB	M. Clapham		Flemingites			M. Clapham	P. Elliott		32448	2008	Waili cave section WSB		China	Guangxi		611	24.65	106.83	based on nearby landmark	8.55	96.62	small collection		Triassic	Early/Lower Triassic		Olenekian	Triassic 1	Scythian	Smithian		251.3	247.2	249.25
97183	PaleoDB	M. Clapham		Flemingites			M. Clapham	M. Clapham		32448	2008	Waili fall section FW4-5		China	Guangxi		611	24.65	106.83	based on nearby landmark	8.55	96.62	small collection		Triassic	Early/Lower Triassic		Olenekian	Triassic 1	Scythian	Smithian		251.3	247.2	249.25
97183	PaleoDB	M. Clapham		Flemingites		Flemingites	M. Clapham	M. Clapham		32448	2008	Waili fall section FW4-5		China	Guangxi		611	24.65	106.83	based on nearby landmark	8.55	96.62	small collection		Triassic	Early/Lower Triassic		Olenekian	Triassic 1	Scythian	Smithian		251.3	247.2	249.25
97184	PaleoDB	M. Clapham		Flemingites			M. Clapham	M. Clapham		32448	2008	Waili fall section FW2-3		China	Guangxi		611	24.65	106.83	based on nearby landmark	8.55	96.62	small collection		Triassic	Early/Lower Triassic		Olenekian	Triassic 1	Scythian	Smithian		251.3	247.2	249.25
97184	PaleoDB	M. Clapham		Flemingites		Flemingites	M. Clapham	M. Clapham		32448	2008	Waili fall section FW2-3		China	Guangxi		611	24.65	106.83	based on nearby landmark	8.55	96.62	small collection		Triassic	Early/Lower Triassic		Olenekian	Triassic 1	Scythian	Smithian		251.3	247.2	249.25
97193	PaleoDB	M. Clapham		Flemingites			M. Clapham	M. Clapham		32448	2008	Shanggan Section Sha2		China	Guangxi		611	24.812	106.546	based on nearby landmark	8.52	96.32	small collection		Triassic	Early/Lower Triassic		Olenekian	Triassic 1	Scythian	Smithian		251.3	247.2	249.25
97194	PaleoDB	M. Clapham		Flemingites			M. Clapham	C. Feng		32448	2008	Shanggan Section Sha1		China	Guangxi		611	24.812	106.546	based on nearby landmark	8.52	96.32	small collection		Triassic	Early/Lower Triassic		Olenekian	Triassic 1	Scythian	Smithian		251.3	247.2	249.25
97864	PaleoDB	M. Clapham		Flemingites			M. Clapham	M. Clapham		48229	1990	Iokun'zh Creek	Khozretishi Range		Tajikistan			514	38.38	70.2	based on nearby landmark	32.82	64.81	outcrop		Triassic	Early/Lower Triassic		Olenekian	Triassic 1	Scythian	Smithian		251.3	247.2	249.25
101745	PaleoDB	M. Clapham		Flemingites			M. Clapham			33438	1970	Osawa	Motoyoshi-cho	Motoyoshi-gun	Miyagi Prefecture		Japan			610	38.79	141.525	estimated from map	38.52	118.72	outcrop		Triassic	Early/Lower Triassic		Olenekian	Triassic 1	Scythian	Smithian		251.3	247.2	249.25
102312	PaleoDB	M. Clapham		Flemingites			M. Clapham			34752	1978	Zaluch	Bed 5	Salt Range		Pakistan			501	32.785	71.65	estimated from map	-38.91	56.99	small collection		Triassic	Early/Lower Triassic		Olenekian	Triassic 1	Scythian	Smithian		251.3	247.2	249.25
103160	PaleoDB	M. Clapham		Flemingites			M. Clapham	M. Clapham		34805	1979	Maduo Yu I-122-F-1	Maduo County		China	Qinghai		614	34.97	98.28	based on nearby landmark	11.04	82.98	outcrop	8 km northeast of Maduo	Triassic	Early/Lower Triassic			Triassic 1	Scythian	Griesbachian	Smithian	252.3	247.2	249.75
104984	PaleoDB	M. Clapham		Flemingites			M. Clapham	C. Feng		33449	2010	MUD32	Mud section	Spiti		India			501	31.965	78.25	based on nearby landmark	-45.1	60.53	small collection		Triassic	Early/Lower Triassic		Induan	Triassic 1	Scythian	Dienerian		252.3	251.3	251.8
111556	PaleoDB	M. Clapham		Flemingites			M. Clapham			36515	2011	Nammal Gorge Nam802	Salt Range		Pakistan			501	32.658	71.797	based on nearby landmark	-39.08	56.96	small collection	Newly-investigated section in the mouth of the canyon	Triassic	Early/Lower Triassic		Olenekian	Triassic 1	Scythian	Smithian		251.3	247.2	249.25
116738	PaleoDB	M. Clapham		Flemingites			M. Clapham			11562	1969	UQ L3218	Woondum		Australia	Queensland		801	-26.254	152.7288	based on nearby landmark	-58.05	141.57	small collection	Material removed from western side of first railway cutting north of Woondum rail- way station during widening of railway line in 1967.	Triassic	Early/Lower Triassic		Olenekian	Triassic 1	Scythian	Smithian		251.3	247.2	249.25
119514	PaleoDB	M. Clapham	?	Flemingites			M. Clapham			27634	1933	Ankitohazo	upper level		Madagascar			702	-13.45	48.975	estimated from map	-44.13	41.78	outcrop		Triassic	Early/Lower Triassic		Olenekian	Triassic 1	Scythian	Smithian		251.3	247.2	249.25
127404	PaleoDB	M. Clapham		Flemingites			M. Clapham			41481	2012	Jebel Safra SA3		Oman			503	22.585	57.83	based on nearby landmark	-28.77	53.9	small collection		Triassic	Early/Lower Triassic		Olenekian	Triassic 1	Scythian	Smithian		251.3	247.2	249.25
127431	PaleoDB	M. Clapham		Flemingites			M. Clapham			41481	2012	Baid-A		Oman			503	23.13	58.33	estimated from map	-28.25	54.46	small collection		Triassic	Early/Lower Triassic		Olenekian	Triassic 1	Scythian	Smithian		251.3	247.2	249.25
139067	PaleoDB	W. Kiessling	?	Flemingites			M. Krause	M. Clapham		44696	2012	Zaluch Zal50	Salt Range		Pakistan			501	32.785	71.65	estimated from map	-38.91	56.99	outcrop		Triassic	Early/Lower Triassic		Olenekian	Triassic 1	Scythian	Smithian		251.3	247.2	249.25
139080	PaleoDB	W. Kiessling		Flemingites			M. Krause	M. Clapham		44696	2012	Chiddru Chi52	Salt Range	Chhidru	Pakistan			501	32.549	71.789	estimated from map	-39.15	56.84	outcrop		Triassic	Early/Lower Triassic		Olenekian	Triassic 1	Scythian	Smithian		251.3	247.2	249.25
139141	PaleoDB	W. Kiessling		Flemingites			M. Krause	M. Clapham		44696	2012	Chiddru Chi10	Salt Range	Chhidru	Pakistan			501	32.549	71.789	estimated from map	-39.15	56.84	outcrop		Triassic	Early/Lower Triassic		Olenekian	Triassic 1	Scythian	Smithian		251.3	247.2	249.25
139143	PaleoDB	W. Kiessling		Flemingites			M. Krause	M. Clapham		44696	2012	Chiddru Chi1 (SFB)	Salt Range	Chhidru	Pakistan			501	32.549	71.789	estimated from map	-39.15	56.84	outcrop		Triassic	Early/Lower Triassic		Olenekian	Triassic 1	Scythian	Smithian		251.3	247.2	249.25
139146	PaleoDB	W. Kiessling		Flemingites			M. Krause	M. Clapham		44696	2012	Nammal Nala Nam528	Salt Range		Pakistan			501	32.658	71.797	estimated from map	-39.08	56.96	outcrop		Triassic	Early/Lower Triassic		Olenekian	Triassic 1	Scythian	Smithian		251.3	247.2	249.25
139149	PaleoDB	W. Kiessling		Flemingites			M. Krause	M. Clapham		44696	2012	Nammal Nala Nam530	Salt Range		Pakistan			501	32.658	71.797	estimated from map	-39.08	56.96	outcrop		Triassic	Early/Lower Triassic		Olenekian	Triassic 1	Scythian	Smithian		251.3	247.2	249.25
139150	PaleoDB	W. Kiessling		Flemingites			M. Krause	M. Clapham		44696	2012	Chiddru Chi2	Salt Range	Chhidru	Pakistan			501	32.549	71.789	estimated from map	-39.15	56.84	outcrop		Triassic	Early/Lower Triassic		Olenekian	Triassic 1	Scythian	Smithian		251.3	247.2	249.25
139151	PaleoDB	W. Kiessling		Flemingites			M. Krause	M. Clapham		44696	2012	Chiddru Chi7	Salt Range	Chhidru	Pakistan			501	32.549	71.789	estimated from map	-39.15	56.84	outcrop		Triassic	Early/Lower Triassic		Olenekian	Triassic 1	Scythian	Smithian		251.3	247.2	249.25
139152	PaleoDB	W. Kiessling		Flemingites			M. Krause	M. Clapham		44696	2012	Chiddru Chi15	Salt Range	Chhidru	Pakistan			501	32.549	71.789	estimated from map	-39.15	56.84	outcrop		Triassic	Early/Lower Triassic		Olenekian	Triassic 1	Scythian	Smithian		251.3	247.2	249.25
139153	PaleoDB	W. Kiessling		Flemingites			M. Krause	M. Clapham		44696	2012	Chiddru Chi56a	Salt Range	Chhidru	Pakistan			501	32.549	71.789	estimated from map	-39.15	56.84	outcrop		Triassic	Early/Lower Triassic		Olenekian	Triassic 1	Scythian	Smithian		251.3	247.2	249.25
139154	PaleoDB	W. Kiessling		Flemingites			M. Krause	M. Clapham		44696	2012	Nammal Nala Nam2	Salt Range		Pakistan			501	32.658	71.797	estimated from map	-39.08	56.96	outcrop		Triassic	Early/Lower Triassic		Olenekian	Triassic 1	Scythian	Smithian		251.3	247.2	249.25
139155	PaleoDB	W. Kiessling		Flemingites			M. Krause	M. Clapham		44696	2012	Nammal Nala Nam78	Salt Range		Pakistan			501	32.658	71.797	estimated from map	-39.08	56.96	outcrop		Triassic	Early/Lower Triassic		Olenekian	Triassic 1	Scythian	Smithian		251.3	247.2	249.25
139156	PaleoDB	W. Kiessling		Flemingites			M. Krause	M. Clapham		44696	2012	Nammal Nala Nam543	Salt Range		Pakistan			501	32.658	71.797	estimated from map	-39.08	56.96	outcrop		Triassic	Early/Lower Triassic		Olenekian	Triassic 1	Scythian	Smithian		251.3	247.2	249.25
139156	PaleoDB	W. Kiessling		Flemingites			M. Krause	M. Clapham		44696	2012	Nammal Nala Nam543	Salt Range		Pakistan			501	32.658	71.797	estimated from map	-39.08	56.96	outcrop		Triassic	Early/Lower Triassic		Olenekian	Triassic 1	Scythian	Smithian		251.3	247.2	249.25
139157	PaleoDB	W. Kiessling		Flemingites			M. Krause	M. Clapham		44696	2012	Nammal Nala Nam718	Salt Range		Pakistan			501	32.658	71.797	estimated from map	-39.08	56.96	outcrop		Triassic	Early/Lower Triassic		Olenekian	Triassic 1	Scythian	Smithian		251.3	247.2	249.25
139158	PaleoDB	W. Kiessling		Flemingites			M. Krause	M. Clapham		44696	2012	Chiddru Chi63	Salt Range	Chhidru	Pakistan			501	32.549	71.789	estimated from map	-39.15	56.84	outcrop		Triassic	Early/Lower Triassic		Olenekian	Triassic 1	Scythian	Smithian		251.3	247.2	249.25
139688	PaleoDB	W. Kiessling		Flemingites			M. Krause	M. Krause		44904	2012	Losar	sample 1013	Flemingites beds		India	Himachal Pradesh		501	32.433333	77.75	estimated from map	-43.04	61.07	outcrop		Triassic	Early/Lower Triassic		Olenekian	Triassic 1	Scythian	Smithian		251.3	247.2	249.25
139689	PaleoDB	W. Kiessling		Flemingites			M. Krause	M. Krause		44904	2012	Losar	sample 1024	Flemingites beds		India	Himachal Pradesh		501	32.433333	77.75	estimated from map	-43.04	61.07	outcrop		Triassic	Early/Lower Triassic		Olenekian	Triassic 1	Scythian	Smithian		251.3	247.2	249.25
140327	PaleoDB	W. Kiessling	?	Flemingites			M. Krause	M. Clapham		44696	2012	Nammal Nala Nam12	Salt Range		Pakistan			501	32.658	71.797	estimated from map	-39.08	56.96	outcrop		Triassic	Early/Lower Triassic		Olenekian	Triassic 1	Scythian	Smithian		251.3	247.2	249.25
140688	PaleoDB	M. Clapham		Flemingites			M. Clapham	M. Clapham		44696	2012	Nammal Nala Nam131	Salt Range		Pakistan			501	32.658	71.797	based on nearby landmark	-39.08	56.96	small collection		Triassic	Early/Lower Triassic		Olenekian	Triassic 1	Scythian	Smithian		251.3	247.2	249.25
142564	PaleoDB	M. Clapham	?	Flemingites			M. Clapham	M. Clapham		46290	2006	Mount Saikhan Undur Ovoo	bed 9		Mongolia			401	48.221111	109.630278	stated in text	61.27	74.97	outcrop	Southern ridge	small outcrops belonging to bed 9 of Zonenshain et al. (1971) and loose blocks nearby. The loose blocks were distributed in a narrow area (several meters square) on the ridge.	Triassic	Early/Lower Triassic		Olenekian	Triassic 1	Scythian	Smithian		251.3	247.2	249.25
143622	PaleoDB	M. Clapham		Flemingites			M. Clapham	M. Clapham		33112	1895	Chidroo	Stachella beds	Salt Range	Chhidru	Pakistan			501	32.55	71.78	based on nearby landmark	-39.14	56.84	outcrop		Triassic	Early/Lower Triassic		Olenekian	Triassic 1	Scythian	Smithian		251.3	247.2	249.25
143629	PaleoDB	M. Clapham		Flemingites			M. Clapham			33112	1895	Amb	Stachella beds	Salt Range		Pakistan			501	32.51	71.93	based on nearby landmark	-39.26	56.9	outcrop		Triassic	Early/Lower Triassic		Olenekian	Triassic 1	Scythian	Smithian		251.3	247.2	249.25
143630	PaleoDB	M. Clapham		Flemingites		Flemingites	M. Clapham			33112	1895	Nanga	Stachella beds	Salt Range		Pakistan			501	32.5	72	based on nearby landmark	-39.32	56.93	outcrop		Triassic	Early/Lower Triassic		Olenekian	Triassic 1	Scythian	Smithian		251.3	247.2	249.25
143630	PaleoDB	M. Clapham		Flemingites		Flemingites	M. Clapham			33112	1895	Nanga	Stachella beds	Salt Range		Pakistan			501	32.5	72	based on nearby landmark	-39.32	56.93	outcrop		Triassic	Early/Lower Triassic		Olenekian	Triassic 1	Scythian	Smithian		251.3	247.2	249.25
143821	PaleoDB	M. Clapham		Flemingites			M. Clapham	M. Clapham		33112	1895	Koofri	bed 9 (Flemingites beds)	Salt Range		Pakistan			501	32.52	72.1	estimated from map	-39.37	57.02	small collection		Triassic	Early/Lower Triassic		Olenekian	Triassic 1	Scythian	Smithian		251.3	247.2	249.25
143821	PaleoDB	M. Clapham		Flemingites		Flemingites	M. Clapham	M. Clapham		33112	1895	Koofri	bed 9 (Flemingites beds)	Salt Range		Pakistan			501	32.52	72.1	estimated from map	-39.37	57.02	small collection		Triassic	Early/Lower Triassic		Olenekian	Triassic 1	Scythian	Smithian		251.3	247.2	249.25
143824	PaleoDB	M. Clapham		Flemingites		Flemingites	M. Clapham	M. Clapham		33112	1895	Road from Varcha to Oochali	upper Ceratite Sandstone	Salt Range		Pakistan			501	32.47	71.97	based on nearby landmark	-39.31	56.88	outcrop		Triassic	Early/Lower Triassic		Olenekian	Triassic 1	Scythian	Smithian		251.3	247.2	249.25
143825	PaleoDB	M. Clapham		Flemingites			M. Clapham			33112	1895	Chidroo	upper Ceratite Sandstone (Flemingites beds)	Salt Range	Chhidru	Pakistan			501	32.55	71.78	based on nearby landmark	-39.14	56.84	outcrop		Triassic	Early/Lower Triassic		Olenekian	Triassic 1	Scythian	Smithian		251.3	247.2	249.25
143826	PaleoDB	M. Clapham		Flemingites			M. Clapham	M. Clapham		33112	1895	Varcha	upper Ceratite Sandstone (Flemingites beds)	Salt Range		Pakistan			501	32.45	71.95	estimated from map	-39.31	56.85	small collection		Triassic	Early/Lower Triassic		Olenekian	Triassic 1	Scythian	Smithian		251.3	247.2	249.25
143832	PaleoDB	M. Clapham		Flemingites			M. Clapham			33112	1895	Nanga	light gray micaceous sandstone	Salt Range		Pakistan			501	32.5	72	based on nearby landmark	-39.32	56.93	outcrop		Triassic	Early/Lower Triassic		Olenekian	Triassic 1	Scythian	Smithian		251.3	247.2	249.25
144207	PaleoDB	M. Clapham		Flemingites			M. Clapham			46629	1962	Yatyrgvarta Mountain	point 24-p		Russian Federation			511	43.85	40.62	based on nearby landmark	-12.42	55.18	outcrop	Southern slopes of Mount Yatyrgvart	Triassic	Early/Lower Triassic		Olenekian	Triassic 1	Scythian	Smithian		251.3	247.2	249.25
144207	PaleoDB	M. Clapham		Flemingites			M. Clapham			46629	1962	Yatyrgvarta Mountain	point 24-p		Russian Federation			511	43.85	40.62	based on nearby landmark	-12.42	55.18	outcrop	Southern slopes of Mount Yatyrgvart	Triassic	Early/Lower Triassic		Olenekian	Triassic 1	Scythian	Smithian		251.3	247.2	249.25
145699	PaleoDB	M. Clapham		Flemingites			M. Clapham	M. Clapham		47127	2013	Tri Kamnya Cape	Ussuri Bay (coll 801)		Russian Federation			628	43.155	132.65	estimated from map	38.99	112.21	outcrop	Western coast of Ussuri Bay	near Tri Kamnya cape	Triassic	Early/Lower Triassic		Olenekian	Triassic 1	Scythian	Smithian		251.3	247.2	249.25
145700	PaleoDB	M. Clapham		Flemingites			M. Clapham	M. Clapham		47127	2013	Tri Kamnya Cape	Ussuri Bay (coll 840	E. prynadai beds)		Russian Federation			628	43.155	132.65	estimated from map	39.08	111.67	outcrop	Western coast of Ussuri Bay	near Tri Kamnya cape	Triassic	Early/Lower Triassic		Olenekian	Triassic 1	Scythian	Smithian		251.3	247.2	249.25
149191	PaleoDB	M. Clapham		Flemingites		Flemingites	M. Clapham			36523	1987	Majiashan section	bed 24	Caoxian		China	Anhui		611	31.64	117.845	based on nearby landmark	20.11	99.77	small collection		Triassic	Early/Lower Triassic		Olenekian	Triassic 1	Scythian	Smithian		251.3	247.2	249.25
149191	PaleoDB	M. Clapham		Flemingites		Flemingites	M. Clapham			36523	1987	Majiashan section	bed 24	Caoxian		China	Anhui		611	31.64	117.845	based on nearby landmark	20.11	99.77	small collection		Triassic	Early/Lower Triassic		Olenekian	Triassic 1	Scythian	Smithian		251.3	247.2	249.25
149191	PaleoDB	M. Clapham		Flemingites			M. Clapham			36523	1987	Majiashan section	bed 24	Caoxian		China	Anhui		611	31.64	117.845	based on nearby landmark	20.11	99.77	small collection		Triassic	Early/Lower Triassic		Olenekian	Triassic 1	Scythian	Smithian		251.3	247.2	249.25
149191	PaleoDB	M. Clapham		Flemingites			M. Clapham			36523	1987	Majiashan section	bed 24	Caoxian		China	Anhui		611	31.64	117.845	based on nearby landmark	20.11	99.77	small collection		Triassic	Early/Lower Triassic		Olenekian	Triassic 1	Scythian	Smithian		251.3	247.2	249.25
149191	PaleoDB	M. Clapham		Flemingites			M. Clapham			36523	1987	Majiashan section	bed 24	Caoxian		China	Anhui		611	31.64	117.845	based on nearby landmark	20.11	99.77	small collection		Triassic	Early/Lower Triassic		Olenekian	Triassic 1	Scythian	Smithian		251.3	247.2	249.25
149192	PaleoDB	M. Clapham	"	Flemingites			M. Clapham			36523	1987	Majiashan section	bed 23	Caoxian		China	Anhui		611	31.64	117.845	based on nearby landmark	17.43	99.89	small collection		Triassic	Early/Lower Triassic		Induan	Triassic 1	Scythian	Dienerian		252.3	251.3	251.8
155480		M. Clapham		Flemingites			M. Clapham			50775	2014	BT01-03	Bac Thuy section		Vietnam			611	21.716	106.67	estimated from map	6.12	98.29	small collection		Triassic	Early/Lower Triassic		Olenekian	Triassic 1	Scythian	Smithian		251.3	247.2	249.25
155482		M. Clapham		Flemingites			M. Clapham			50775	2014	BT01-05	Bac Thuy section		Vietnam			611	21.716	106.67	estimated from map	6.12	98.29	small collection		Triassic	Early/Lower Triassic		Olenekian	Triassic 1	Scythian	Smithian		251.3	247.2	249.25
155491		M. Clapham		Flemingites			M. Clapham			50775	2014	BT02-01	Bac Thuy section		Vietnam			611	21.717	106.671	estimated from map	6.13	98.29	small collection		Triassic	Early/Lower Triassic		Olenekian	Triassic 1	Scythian	Smithian		251.3	247.2	249.25
156050		M. Clapham		Flemingites			M. Clapham			51090	2013	DV2-5	Dog Valley	Pahvant Range		United States	Utah		101	38.673	-112.522	stated in text	8.93	-37.86	small collection	No location details given by Brayard et al. (2013). Coordinates from Hofmann et al. (2014): 38°40'22.80"N, 112°31'18.20"W	Triassic	Early/Lower Triassic		Olenekian	Triassic 1	Scythian	Smithian		251.3	247.2	249.25
16542	Fossilworks	J. Alroy		Selaginella			J. Alroy	M. Uhen		3615	1988	Casa Blanca	TMM 42486, Spillway Quarry	United States	Texas	Webb	135	27.533333	-99.433333	stated in text	29.54	-89.76	outcrop	Lake Casa Blanca State Park	Paleogene	Eocene	Middle Eocene	Lutetian	Cenozoic 2	Lutetian	Late/Upper Uintan		46.2	40.4	43.3
21249	PaleoDB	B. Tiffney	?	Selaginella			B. Tiffney	B. Tiffney		6528	1961	The London Clay Flora - Bognor		United Kingdom	England		305	50.783333	-0.65	based on nearby landmark	46.25	-3	local area		Paleogene	Eocene	Early/Lower Eocene	Ypresian	Cenozoic 2	Ypresian	Ypresian		55.8	48.6	52.2
21371	ETE	S. Wing		Selaginella			S. Wing	M. Uhen		4740	1988	Haughton-Astrobleme	ETE Locality 179	Haughton-Astrobleme		Canada	Northwest Territories	Devon Island	106	75.411111	-89.430278	stated in text	75.85	-79.99	outcrop		Neogene	Miocene	Early/Lower Miocene	Aquitanian	Cenozoic 5	Lower Miocene	Aquitanian		23.03	20.43	21.73
22072	ETE	A. Behrensmeyer		Selaginella			A. Behrensmeyer	M. Kosnik		5323	1990	Matupi Cave - MAT-16	ETE Locality 893	Matupi Cave - MAT-16		Congo-Kinshasa			701	1.2314	29.8231		1.19	29.75	small collection	"Actively-growing speleothem in Matupi Cave, Mt. Hoyo."	Quaternary						Calabrian	Holocene	1.806	0	0.903
22727	ETE	A. Behrensmeyer		Selaginella			A. Behrensmeyer	M. Carrano		53066	1982	Nehden	ETE Locality 1606	Germany	Sauerland		315	51.434167	8.632222	estimated from map	41.2	17.78	outcrop	village of Nehden, near Brilon, in Sauerland, in an open-cast quarry	Cretaceous	Early/Lower Cretaceous		Aptian	Cretaceous 3	Aptian	Aptian		125.45	112.6	119.025
22778	PaleoDB	B. Tiffney		Selaginella			B. Tiffney	B. Tiffney		6556	1988	Berga bei Sangershausen (Bezirk Halle)		Germany	Thuringia		305	51.466667	11.3	based on nearby landmark	51.55	11.01	outcrop		Neogene	Pliocene	Late/Upper Pliocene	Piacenzian	Cenozoic 6	Pliocene	Piacenzian		3.6	2.588	3.094
22796	PaleoDB	H. Sims	?	Selaginella			H. Lindon	H. Lindon		6513	1991	Omi-mura Locality		Japan	Nagano		610	36.416667	138.083333	estimated from map	38.85	135.64	local area	On page 59 Ozaki gives locality information on two of the 7 distinct localities (specific information is given for the Maruyama locality and Yamazaki locality)that he collects the Sashikira flora from. However	he doesn't parse out which taxa come from which localities.	Neogene						Miocene	Pliocene	23.03	2.588	12.809
22897	PaleoDB	B. Tiffney		Selaginella			G. Smith	B. Tiffney		6592	2001	Broethen	Tongrube Forst Neukollm		Germany	Saxen		305	51.433333	14.183333	based on nearby landmark	51.75	12.93	outcrop		Neogene	Miocene	Middle Miocene	Serravallian	Cenozoic 5	Middle Miocene	Serravallian		13.65	11.608	12.629
				Selaginella																													0	0	0
22897	PaleoDB	B. Tiffney		Selaginella			G. Smith	B. Tiffney		6592	2001	Broethen	Tongrube Forst Neukollm		Germany	Saxen		305	51.433333	14.183333	based on nearby landmark	51.75	12.93	outcrop		Neogene	Miocene	Middle Miocene	Serravallian	Cenozoic 5	Middle Miocene	Serravallian		13.65	11.608	12.629
22897	PaleoDB	B. Tiffney		Selaginella			G. Smith	B. Tiffney		6592	2001	Broethen	Tongrube Forst Neukollm		Germany	Saxen		305	51.433333	14.183333	based on nearby landmark	51.75	12.93	outcrop		Neogene	Miocene	Middle Miocene	Serravallian	Cenozoic 5	Middle Miocene	Serravallian		13.65	11.608	12.629
22897	PaleoDB	B. Tiffney		Selaginella			G. Smith	B. Tiffney		6592	2001	Broethen	Tongrube Forst Neukollm		Germany	Saxen		305	51.433333	14.183333	based on nearby landmark	51.75	12.93	outcrop		Neogene	Miocene	Middle Miocene	Serravallian	Cenozoic 5	Middle Miocene	Serravallian		13.65	11.608	12.629
22897	PaleoDB	B. Tiffney		Selaginella			G. Smith	B. Tiffney		6592	2001	Broethen	Tongrube Forst Neukollm		Germany	Saxen		305	51.433333	14.183333	based on nearby landmark	51.75	12.93	outcrop		Neogene	Miocene	Middle Miocene	Serravallian	Cenozoic 5	Middle Miocene	Serravallian		13.65	11.608	12.629
22899	PaleoDB	B. Tiffney		Selaginella			G. Smith	B. Tiffney		6592	2001	Crinitz	Tongrube NW Bahnhof		Germany	Brandenburg		305	51.733333	13.766667	based on nearby landmark	52.04	12.51	outcrop		Neogene	Miocene	Middle Miocene	Serravallian	Cenozoic 5	Middle Miocene	Serravallian		13.65	11.608	12.629
22899	PaleoDB	B. Tiffney		Selaginella			G. Smith	B. Tiffney		6592	2001	Crinitz	Tongrube NW Bahnhof		Germany	Brandenburg		305	51.733333	13.766667	based on nearby landmark	52.04	12.51	outcrop		Neogene	Miocene	Middle Miocene	Serravallian	Cenozoic 5	Middle Miocene	Serravallian		13.65	11.608	12.629
22899	PaleoDB	B. Tiffney		Selaginella			G. Smith	B. Tiffney		6592	2001	Crinitz	Tongrube NW Bahnhof		Germany	Brandenburg		305	51.733333	13.766667	based on nearby landmark	52.04	12.51	outcrop		Neogene	Miocene	Middle Miocene	Serravallian	Cenozoic 5	Middle Miocene	Serravallian		13.65	11.608	12.629
23049	PaleoDB	B. Tiffney		Selaginella			G. Smith	B. Tiffney		6592	2001	Kleinleipisch	Tagebau- Fundstelle 1		Germany	Brandenburg		305	51.55	13.75	based on nearby landmark	51.84	12.3	outcrop		Neogene	Miocene	Middle Miocene	Langhian	Cenozoic 5	Middle Miocene	Langhian		15.97	13.65	14.81
23056	PaleoDB	B. Tiffney		Selaginella			G. Smith	B. Tiffney		6592	2001	Klettwitz	Tagebau- Fundstelle 2		Germany	Brandenburg		305	51.55	13.9	based on nearby landmark	51.86	12.64	outcrop		Neogene	Miocene	Middle Miocene	Serravallian	Cenozoic 5	Middle Miocene	Serravallian		13.65	11.608	12.629
23060	PaleoDB	B. Tiffney		Selaginella			G. Smith	B. Tiffney		6592	2001	Klettwitz	Tagebau- Fundpunkt 5		Germany	Brandenburg		305	51.55	13.9	based on nearby landmark	51.84	12.45	outcrop		Neogene	Miocene	Middle Miocene	Langhian	Cenozoic 5	Middle Miocene	Langhian		15.97	13.65	14.81
23611	PaleoDB	B. Tiffney		Selaginella			G. Smith	B. Tiffney		6592	2001	Klettwitz	Tagebau- Fundpunkt 10		Germany	Brandenburg		305	51.55	13.9	based on nearby landmark	51.86	12.64	outcrop		Neogene	Miocene	Middle Miocene	Serravallian	Cenozoic 5	Middle Miocene	Serravallian		13.65	11.608	12.629
23611	PaleoDB	B. Tiffney		Selaginella			G. Smith	B. Tiffney		6592	2001	Klettwitz	Tagebau- Fundpunkt 10		Germany	Brandenburg		305	51.55	13.9	based on nearby landmark	51.86	12.64	outcrop		Neogene	Miocene	Middle Miocene	Serravallian	Cenozoic 5	Middle Miocene	Serravallian		13.65	11.608	12.629
23611	PaleoDB	B. Tiffney		Selaginella			G. Smith	B. Tiffney		6592	2001	Klettwitz	Tagebau- Fundpunkt 10		Germany	Brandenburg		305	51.55	13.9	based on nearby landmark	51.86	12.64	outcrop		Neogene	Miocene	Middle Miocene	Serravallian	Cenozoic 5	Middle Miocene	Serravallian		13.65	11.608	12.629
23618	PaleoDB	B. Tiffney		Selaginella			G. Smith	B. Tiffney		6592	2001	Klettwitz	Tagebau- Fundpunkt 12		Germany	Brandenburg		305	51.55	13.9	based on nearby landmark	51.86	12.64	outcrop		Neogene	Miocene	Middle Miocene	Serravallian	Cenozoic 5	Middle Miocene	Serravallian		13.65	11.608	12.629
23618	PaleoDB	B. Tiffney		Selaginella			G. Smith	B. Tiffney		6592	2001	Klettwitz	Tagebau- Fundpunkt 12		Germany	Brandenburg		305	51.55	13.9	based on nearby landmark	51.86	12.64	outcrop		Neogene	Miocene	Middle Miocene	Serravallian	Cenozoic 5	Middle Miocene	Serravallian		13.65	11.608	12.629
23681	PaleoDB	B. Tiffney		Selaginella			G. Smith	B. Tiffney		6592	2001	Krauschwitz	Tongrube VEB Steinzeugwerk		Germany	Brandenburg		305	51.516667	14.7	based on nearby landmark	51.83	13.45	outcrop		Neogene	Miocene	Middle Miocene	Serravallian	Cenozoic 5	Middle Miocene	Serravallian		13.65	11.608	12.629
23686	PaleoDB	B. Tiffney		Selaginella			G. Smith	B. Tiffney		6592	2001	Meuro	Tagebau (Flora B)		Germany	Brandenburg		305	51.55	13.933333	based on nearby landmark	51.84	12.48	outcrop		Neogene	Miocene	Middle Miocene	Langhian	Cenozoic 5	Middle Miocene	Langhian		15.97	13.65	14.81
23686	PaleoDB	B. Tiffney		Selaginella			G. Smith	B. Tiffney		6592	2001	Meuro	Tagebau (Flora B)		Germany	Brandenburg		305	51.55	13.933333	based on nearby landmark	51.84	12.48	outcrop		Neogene	Miocene	Middle Miocene	Langhian	Cenozoic 5	Middle Miocene	Langhian		15.97	13.65	14.81
24093	PaleoDB	B. Tiffney		Selaginella			S. Pendleton	S. Pendleton		6571	1963	Chernoluch Village	Irtysh River	Lignite		Russian Federation	Omsk		402	55.216667	73.016667	based on nearby landmark	55.74	72.48	small collection		Neogene	Miocene					Late/Upper Miocene	Middle Miocene	11.608	11.608	11.608
24094	PaleoDB	B. Tiffney		Selaginella			S. Pendleton	B. Tiffney		6571	1963	Chernoluch Village	Irtysh River	Miocene Sands		Russian Federation	Omsk		402	55.216667	73.016667	based on nearby landmark	55.59	72.71	small collection		Neogene	Miocene	Late/Upper Miocene		Cenozoic 6	Upper Miocene	Late/Upper Miocene		11.608	5.332	8.47
24100	PaleoDB	B. Tiffney		Selaginella			S. Pendleton	S. Pendleton		6571	1963	Lezhanka Village	Irtysh River	Sample 3		Russian Federation	Omsk		402	55.466667	73.45	based on nearby landmark	55.84	73.14	small collection		Neogene	Miocene	Late/Upper Miocene		Cenozoic 6	Upper Miocene	Late/Upper Miocene		11.608	5.332	8.47
24179	PaleoDB	B. Tiffney		Selaginella			J. Fosdick	J. Fosdick		6836	1997	Horka 3/1962 (Zentendorf)		Germany	Sachsen		305	51.283333	15.033333	based on nearby landmark	51.25	11.78	outcrop		Paleogene	Oligocene	Late/Upper Oligocene	Chattian	Cenozoic 4	Chattian	Chattian		28.4	23.03	25.715
24183	PaleoDB	B. Tiffney		Selaginella			J. Fosdick	B. Tiffney		6836	1997	bei Jahmen NSL 42/1965		Germany	Sachsen		305	51.35	14.583333	based on nearby landmark	51.31	11.6	outcrop		Paleogene	Oligocene	Late/Upper Oligocene	Chattian	Cenozoic 4	Chattian	Chattian		28.4	23.03	25.715
24183	PaleoDB	B. Tiffney		Selaginella			J. Fosdick	B. Tiffney		6836	1997	bei Jahmen NSL 42/1965		Germany	Sachsen		305	51.35	14.583333	based on nearby landmark	51.31	11.6	outcrop		Paleogene	Oligocene	Late/Upper Oligocene	Chattian	Cenozoic 4	Chattian	Chattian		28.4	23.03	25.715
24286	PaleoDB	B. Tiffney		Selaginella			S. Pendleton	S. Pendleton		6571	1963	Isakovka Village	Irtysh River		Russian Federation	Omsk		402	55.75	74.4	based on nearby landmark	56.12	74.1	small collection		Neogene	Miocene	Late/Upper Miocene		Cenozoic 6	Upper Miocene	Late/Upper Miocene		11.608	5.332	8.47
24316	PaleoDB	H. Sims		Selaginella			H. Lindon	A. McGowan		6871	1998	Calau Bed Borehole Liebenwerda S1/60		Germany	Brandenburg	Calau	305	51.75	13.933333	estimated from map	51.98	12.18	small collection								Rupelian	Tertiary	33.9	2.588	18.244
24317	PaleoDB	B. Tiffney		Selaginella			S. Pendleton	S. Pendleton		6571	1963	Kartashevo Sample 2		Russian Federation	Omsk		402	56.116667	74.733333	based on nearby landmark	56.49	74.44	small collection		Neogene	Miocene	Late/Upper Miocene		Cenozoic 6	Upper Miocene	Late/Upper Miocene		11.608	5.332	8.47
24320	PaleoDB	B. Tiffney		Selaginella			S. Pendleton	S. Pendleton		6571	1963	Kartashevo Sample 3		Russian Federation	Omsk		402	56.116667	74.733333	based on nearby landmark	56.49	74.44	small collection		Neogene	Miocene	Late/Upper Miocene		Cenozoic 6	Upper Miocene	Late/Upper Miocene		11.608	5.332	8.47
24321	PaleoDB	B. Tiffney		Selaginella			S. Pendleton	S. Pendleton		6571	1963	Kartashevo Sample 4		Russian Federation	Omsk		402	56.116667	74.733333	based on nearby landmark	56.49	74.44	small collection		Neogene	Miocene	Late/Upper Miocene		Cenozoic 6	Upper Miocene	Late/Upper Miocene		11.608	5.332	8.47
24533	PaleoDB	B. Tiffney		Selaginella			J. Fosdick	B. Tiffney		6836	1997	bei Kringelsdorf NSL 43/1965		Germany	Sachsen		305	51.383333	14.616667	based on nearby landmark	51.35	11.64	outcrop		Paleogene	Oligocene	Late/Upper Oligocene	Chattian	Cenozoic 4	Chattian	Chattian		28.4	23.03	25.715
24534	PaleoDB	B. Tiffney		Selaginella			J. Fosdick	B. Tiffney		6836	1997	Spremberg bei Boxberg 37/1960		Germany	Sachsen		305	51.4	14.566667	based on nearby landmark	51.36	11.59	outcrop		Paleogene	Oligocene	Late/Upper Oligocene	Chattian	Cenozoic 4	Chattian	Chattian		28.4	23.03	25.715
24922	PaleoDB	B. Tiffney		Selaginella			B. Tiffney	B. Tiffney		6993	1978	Tagebau Haselbach	Basal Clays	Locality 1		Germany	Saxony		305	51.066667	12.433333	based on nearby landmark	50.86	9.14	outcrop		Paleogene	Oligocene			Cenozoic 4		Rupelian	Chattian	33.9	23.03	28.465
24923	PaleoDB	B. Tiffney		Selaginella			B. Tiffney	B. Tiffney		6993	1978	Tagebau Haselbach	River sands 1 M under Clay	Loc 2		Germany	Saxony		305	51.066667	12.433333	based on nearby landmark	50.86	9.14	outcrop		Paleogene	Oligocene			Cenozoic 4		Rupelian	Chattian	33.9	23.03	28.465
24925	PaleoDB	B. Tiffney		Selaginella			B. Tiffney	B. Tiffney		6993	1978	Tagebau Haselbach, silty & sandy Clays, Loc 3, 3a		Germany	Saxony		305	51.066667	12.433333	based on nearby landmark	50.86	9.14	outcrop		Paleogene	Oligocene			Cenozoic 4		Rupelian	Chattian	33.9	23.03	28.465
24982	PaleoDB	B. Tiffney		Selaginella			B. Tiffney	B. Tiffney		6993	1978	Tagebau Borna-Ost	locality 2		Germany	Saxony		305	51.116667	12.5	based on nearby landmark	50.91	9.2	outcrop		Paleogene	Oligocene			Cenozoic 4		Rupelian	Chattian	33.9	23.03	28.465
24983	PaleoDB	B. Tiffney		Selaginella			B. Tiffney	B. Tiffney		6993	1978	Tagebau Borna-Ost	locality 5		Germany	Saxony		305	51.116667	12.5	based on nearby landmark	50.91	9.2	outcrop		Paleogene	Oligocene			Cenozoic 4		Rupelian	Chattian	33.9	23.03	28.465
25046	ETE	A. Rees		Selaginella			A. Rees	A. Rees		6929	1994	Scania		Sweden	Scania		301	56	13.5	estimated from map	45.6	14.8	local area	Composite of many localities in southern Sweden (Scania/Skane)							Rhaetian	Early/Lower Jurassic	205.6	175.6	190.6
25591	PaleoDB	B. Tiffney		Selaginella			S. Pendleton	S. Pendleton		6993	1978	Haselbach	Profen Pit		Germany	Saxony		305	51.133333	12.216667	based on nearby landmark	50.92	8.92	outcrop		Paleogene	Oligocene			Cenozoic 4		Rupelian	Chattian	33.9	23.03	28.465
26264	PaleoDB	B. Tiffney		Selaginella			J. Fosdick	B. Tiffney		6836	1997	Spremberg bei Boxberg 9/1958		Germany	Sachsen		305	51.4	14.566667	based on nearby landmark	51.36	11.59	outcrop		Paleogene	Oligocene	Late/Upper Oligocene	Chattian	Cenozoic 4	Chattian	Chattian		28.4	23.03	25.715
26508	PaleoDB	B. Tiffney		Selaginella			J. Fosdick	J. Fosdick		6836	1997	Nochten - W 1404/1967		Germany	Sachsen		305	51.433333	14.6	based on nearby landmark	51.4	11.62	outcrop		Paleogene	Oligocene	Late/Upper Oligocene	Chattian	Cenozoic 4	Chattian	Chattian		28.4	23.03	25.715
26509	PaleoDB	B. Tiffney		Selaginella			J. Fosdick	J. Fosdick		6836	1997	Spremberg 8/1958		Germany	Sachsen		305	51.416667	14.4	based on nearby landmark	51.37	11.42	outcrop		Paleogene	Oligocene	Late/Upper Oligocene	Chattian	Cenozoic 4	Chattian	Chattian		28.4	23.03	25.715
26510	PaleoDB	B. Tiffney		Selaginella			J. Fosdick	J. Fosdick		6836	1997	bei Burg 33/1964		Germany	Sachsen		305	51.466667	14.35	based on nearby landmark	51.42	11.37	outcrop		Paleogene	Oligocene	Late/Upper Oligocene	Chattian	Cenozoic 4	Chattian	Chattian		28.4	23.03	25.715
26513	PaleoDB	B. Tiffney		Selaginella			J. Fosdick	B. Tiffney		6836	1997	Spremberg 29/1958		Germany	Brandenburg		305	51.766667	14.333333	based on nearby landmark	51.72	11.33	outcrop		Paleogene	Oligocene	Late/Upper Oligocene	Chattian	Cenozoic 4	Chattian	Chattian		28.4	23.03	25.715
26750	PaleoDB	B. Tiffney		Selaginella			J. Fosdick	B. Tiffney		6836	1997	Kleinsaubernitz 1/70		Germany	Sachsen		305	51.266667	14.6	based on nearby landmark	51.23	11.63	outcrop		Paleogene	Oligocene	Late/Upper Oligocene	Chattian	Cenozoic 4	Chattian	Chattian		28.4	23.03	25.715
27013	PaleoDB	B. Tiffney		Selaginella			J. Fosdick	B. Tiffney		6592	2001	Nochten	Tagebau Muehlrose	loc A		Germany	Brandenburg		305	51.333333	14.6	based on nearby landmark	51.65	13.35	outcrop		Neogene	Miocene	Middle Miocene	Serravallian	Cenozoic 5	Middle Miocene	Serravallian		13.65	11.608	12.629
27013	PaleoDB	B. Tiffney		Selaginella			J. Fosdick	B. Tiffney		6592	2001	Nochten	Tagebau Muehlrose	loc A		Germany	Brandenburg		305	51.333333	14.6	based on nearby landmark	51.65	13.35	outcrop		Neogene	Miocene	Middle Miocene	Serravallian	Cenozoic 5	Middle Miocene	Serravallian		13.65	11.608	12.629
27277	PaleoDB	B. Tiffney		Selaginella			J. Fosdick	J. Fosdick		6592	2001	Nochten-Ost 4803/78		Germany	Sachsen		305	51.433333	14.6	based on nearby landmark	51.59	14.12	outcrop		Neogene				Cenozoic 6		Messinian	Zanclean	7.246	3.6	5.423
27376	PaleoDB	B. Tiffney		Selaginella			J. Fosdick	J. Fosdick		6592	2001	Nochten - W 1417/67		Germany	Sachsen		305	51.433333	14.6	based on nearby landmark	51.75	13.35	outcrop		Neogene	Miocene	Middle Miocene	Serravallian	Cenozoic 5	Middle Miocene	Serravallian		13.65	11.608	12.629
27381	PaleoDB	B. Tiffney		Selaginella			J. Fosdick	J. Fosdick		6592	2001	Rietschen		Germany	Sachsen		305	51.4	14.783333	based on nearby landmark	51.72	13.54	outcrop		Neogene	Miocene	Middle Miocene	Serravallian	Cenozoic 5	Middle Miocene	Serravallian		13.65	11.608	12.629
27524	PaleoDB	B. Tiffney		Selaginella			J. Fosdick	J. Fosdick		6592	2001	Welzow C		Germany	Brandenburg		305	51.566667	14.183333	based on nearby landmark	51.88	12.93	outcrop		Neogene	Miocene	Middle Miocene	Serravallian	Cenozoic 5	Middle Miocene	Serravallian		13.65	11.608	12.629
27524	PaleoDB	B. Tiffney		Selaginella			J. Fosdick	J. Fosdick		6592	2001	Welzow C		Germany	Brandenburg		305	51.566667	14.183333	based on nearby landmark	51.88	12.93	outcrop		Neogene	Miocene	Middle Miocene	Serravallian	Cenozoic 5	Middle Miocene	Serravallian		13.65	11.608	12.629
27524	PaleoDB	B. Tiffney		Selaginella			J. Fosdick	J. Fosdick		6592	2001	Welzow C		Germany	Brandenburg		305	51.566667	14.183333	based on nearby landmark	51.88	12.93	outcrop		Neogene	Miocene	Middle Miocene	Serravallian	Cenozoic 5	Middle Miocene	Serravallian		13.65	11.608	12.629
29461	PaleoDB	A. Rees		Selaginella			A. Rees	J. Alroy		42590	1895	Talbragar Beds	PGAP 24	Australia	New South Wales		801	-32.166667	149.7	estimated from map	-73.07	84.13	outcrop		Jurassic	Late/Upper Jurassic					Oxfordian	Tithonian	161.2	145.5	153.35
31168	PaleoDB	E. Kowalski		Selaginella			E. Kowalski	J. Alroy		8389	1987	Sheroli Creek	Uscari sequence		Costa Rica			230	9	-82	based on political unit	8.54	-80.17	outcrop	In the Talamanca valley.	Neogene	Miocene					Miocene		23.03	5.332	14.181
31957	PaleoDB	K. Johnson		Selaginella			M. Reynolds	M. Reynolds		8535	2003	KJ9801a (DMNH 2133)	Kristianity	United States	Colorado	El Paso	101	38.8525	-104.655556	unpublished field data	45.48	-81.16	small collection	Elsmere	Cretaceous	Late/Upper Cretaceous		Maastrichtian	Cretaceous 8	Maastrichtian	Lancian		70.6	66.043	68.3215
32293	PaleoDB	E. Kowalski		Selaginella			E. Kowalski	E. Kowalski		8693	1969	Sample 41	Puerto Rican Lignites C		Puerto Rico			237	18.373	-66.188	based on political unit	17.48	-65.36	outcrop	On the Collazo Quebrada at the base of the second falls below the San Sebastian-Lares bridge at the 26.7 km marker. Bridge is 4.2 km from San Sebastian on highway 111.	Paleogene	Oligocene			Cenozoic 4		Oligocene	Late/Upper Oligocene	33.9	23.03	28.465
32297	PaleoDB	E. Kowalski		Selaginella			E. Kowalski	E. Kowalski		8693	1969	Sample 48	Puerto Rican Lignites C		Puerto Rico			237	18.373	-66.188	based on political unit	17.48	-65.36	outcrop	On the Collazo Quebrada at the base of the second falls below the San Sebastian-Lares bridge at the 26.7 km marker. Bridge is 4.2 km from San Sebastian on highway 111.	Paleogene	Oligocene			Cenozoic 4		Oligocene	Late/Upper Oligocene	33.9	23.03	28.465
32299	PaleoDB	E. Kowalski		Selaginella			E. Kowalski	E. Kowalski		8693	1969	Sample 50	Puerto Rican Lignites C		Puerto Rico			237	18.373	-66.188	based on political unit	17.48	-65.36	outcrop	On the Collazo Quebrada at the base of the second falls below the San Sebastian-Lares bridge at the 26.7 km marker. Bridge is 4.2 km from San Sebastian on highway 111.	Paleogene	Oligocene			Cenozoic 4		Oligocene	Late/Upper Oligocene	33.9	23.03	28.465
32310	PaleoDB	E. Kowalski		Selaginella			E. Kowalski	E. Kowalski		8696	1985	Level 223.5	Core SL-49	Gatun Fm.		Panama			230	9.133333	-79.95	stated in text	9.02	-79.34	outcrop	Core drilled into Gatun Lake.	Neogene	Pliocene			Cenozoic 6	Pliocene	Pliocene		5.332	2.588	3.96
32313	PaleoDB	M. Carrano		Selaginella			M. Carrano	P. Mannion		8699	2003	Teete Creek	Botomoiu River	Russian Federation	Yakutia		401	62.7297	117.6139	based on nearby landmark	67.29	111.22	outcrop	At Teete Creek	a tributary of the Botomooiu River in mid-course of Vilyui River	Yakutia	Russia. Approx. 90 km SW of Nyurba village. Outcrops on right bank of creek	approx. 1.8 km upstream from mouth.							Late/Upper Jurassic	Neocomian	161.2	130	145.6
32313	PaleoDB	M. Carrano		Selaginella			M. Carrano	P. Mannion		8699	2003	Teete Creek	Botomoiu River	Russian Federation	Yakutia		401	62.7297	117.6139	based on nearby landmark	67.29	111.22	outcrop	At Teete Creek	a tributary of the Botomooiu River in mid-course of Vilyui River	Yakutia	Russia. Approx. 90 km SW of Nyurba village. Outcrops on right bank of creek	approx. 1.8 km upstream from mouth.							Late/Upper Jurassic	Neocomian	161.2	130	145.6
32334	PaleoDB	E. Kowalski		Selaginella			E. Kowalski	E. Kowalski		8708	1989	Sample 16	Locality A	La Boca Fm.		Panama			230	9.066667	-79.666667	stated in text	8.33	-77.42	outcrop	At Canal Marker 1600	along the Las Cascades Reach.	Neogene	Miocene	Early/Lower Miocene		Cenozoic 5	Lower Miocene	Early/Lower Miocene		23.03	15.97	19.5
32390	PaleoDB	E. Kowalski		Selaginella			E. Kowalski	E. Kowalski		8740	1988	Level 377	Hole GH-9	Culebra Fm.		Panama			230	9.033333	-79.633333	stated in text	8.3	-77.39	outcrop	Hole No. GH-9	a site near Gold Hill on the west side of the Panama Canal.	Neogene	Miocene	Early/Lower Miocene		Cenozoic 5	Lower Miocene	Early/Lower Miocene		23.03	15.97	19.5
32391	PaleoDB	E. Kowalski		Selaginella			E. Kowalski	E. Kowalski		8740	1988	Level 407	Hole GH-9	Culebra Fm.		Panama			230	9.033333	-79.633333	stated in text	8.3	-77.39	outcrop	Hole No. GH-9	a site near Gold Hill on the west side of the Panama Canal.	Neogene	Miocene	Early/Lower Miocene		Cenozoic 5	Lower Miocene	Early/Lower Miocene		23.03	15.97	19.5
32392	PaleoDB	E. Kowalski		Selaginella			E. Kowalski	E. Kowalski		8740	1988	Level 415.5	Hole GH-9	Culebra Fm.		Panama			230	9.033333	-79.633333	stated in text	8.3	-77.39	outcrop	Hole No. GH-9	a site near Gold Hill on the west side of the Panama Canal.	Neogene	Miocene	Early/Lower Miocene		Cenozoic 5	Lower Miocene	Early/Lower Miocene		23.03	15.97	19.5
32393	PaleoDB	E. Kowalski		Selaginella			E. Kowalski	E. Kowalski		8740	1988	Level 425	Hole GH-9	Culebra Fm.		Panama			230	9.033333	-79.633333	stated in text	8.3	-77.39	outcrop	Hole No. GH-9	a site near Gold Hill on the west side of the Panama Canal.	Neogene	Miocene	Early/Lower Miocene		Cenozoic 5	Lower Miocene	Early/Lower Miocene		23.03	15.97	19.5
32394	PaleoDB	E. Kowalski		Selaginella			E. Kowalski	E. Kowalski		8740	1988	Level 456	Hole GH-9	Culebra Fm.		Panama			230	9.033333	-79.633333	stated in text	8.3	-77.39	outcrop	Hole No. GH-9	a site near Gold Hill on the west side of the Panama Canal.	Neogene	Miocene	Early/Lower Miocene		Cenozoic 5	Lower Miocene	Early/Lower Miocene		23.03	15.97	19.5
32395	PaleoDB	E. Kowalski		Selaginella			E. Kowalski	E. Kowalski		8740	1988	Level 469.8	Hole GH-9	Culebra Fm.		Panama			230	9.033333	-79.633333	stated in text	8.3	-77.39	outcrop	Hole No. GH-9	a site near Gold Hill on the west side of the Panama Canal.	Neogene	Miocene	Early/Lower Miocene		Cenozoic 5	Lower Miocene	Early/Lower Miocene		23.03	15.97	19.5
32396	PaleoDB	E. Kowalski		Selaginella			E. Kowalski	E. Kowalski		8740	1988	Level 470.6	Hole GH-9	Culebra Fm.		Panama			230	9.033333	-79.633333	stated in text	8.3	-77.39	outcrop	Hole No. GH-9	a site near Gold Hill on the west side of the Panama Canal.	Neogene	Miocene	Early/Lower Miocene		Cenozoic 5	Lower Miocene	Early/Lower Miocene		23.03	15.97	19.5
32397	PaleoDB	E. Kowalski		Selaginella			E. Kowalski	E. Kowalski		8740	1988	Level 488	Hole GH-9	Culebra Fm.		Panama			230	9.033333	-79.633333	stated in text	8.3	-77.39	outcrop	Hole No. GH-9	a site near Gold Hill on the west side of the Panama Canal.	Neogene	Miocene	Early/Lower Miocene		Cenozoic 5	Lower Miocene	Early/Lower Miocene		23.03	15.97	19.5
32399	PaleoDB	E. Kowalski		Selaginella			E. Kowalski	E. Kowalski		8740	1988	Level 490.6	Hole GH-9	Culebra Fm.		Panama			230	9.033333	-79.633333	stated in text	8.3	-77.39	outcrop	Hole No. GH-9	a site near Gold Hill on the west side of the Panama Canal.	Neogene	Miocene	Early/Lower Miocene		Cenozoic 5	Lower Miocene	Early/Lower Miocene		23.03	15.97	19.5
32400	PaleoDB	E. Kowalski		Selaginella			E. Kowalski	E. Kowalski		8740	1988	Level 491	Hole GH-9	Culebra Fm.		Panama			230	9.033333	-79.633333	stated in text	8.3	-77.39	outcrop	Hole No. GH-9	a site near Gold Hill on the west side of the Panama Canal.	Neogene	Miocene	Early/Lower Miocene		Cenozoic 5	Lower Miocene	Early/Lower Miocene		23.03	15.97	19.5
32401	PaleoDB	E. Kowalski		Selaginella			E. Kowalski	E. Kowalski		8740	1988	Level 491.6	Hole GH-9	Culebra Fm.		Panama			230	9.033333	-79.633333	stated in text	8.3	-77.39	outcrop	Hole No. GH-9	a site near Gold Hill on the west side of the Panama Canal.	Neogene	Miocene	Early/Lower Miocene		Cenozoic 5	Lower Miocene	Early/Lower Miocene		23.03	15.97	19.5
32455	PaleoDB	E. Kowalski		Selaginella			E. Kowalski	E. Kowalski		8737	1988	Sample 66	Locality C	Cucaracha Fm.		Panama			230	9.016667	-79.633333	stated in text	8.28	-77.39	outcrop	A roadside exposure along road K-2	about 0.8 km NW of the intersection with K-15 in the Gaillard Cut section of the Panama Canal.	Neogene	Miocene	Early/Lower Miocene		Cenozoic 5	Lower Miocene	Early/Lower Miocene		23.03	15.97	19.5
34886	ETE	D. Royer		Selaginella			D. Royer	D. Royer		9356	1972	Canyon de Chelly (AZ)	USGS locality 10093, Museum of Northern Arizona (MNA) locality 200	United States	Arizona		101	35	-110	estimated from map	10.44	-48.4	outcrop	Near the west boundary of Canoton de Chelly National Monument	about 70 m west of the bridge over Chinle Wash. N 1/2	SW 1/4	sec. 15	T. 32	R. 10 W.	Triassic	Late/Upper Triassic					Late/Upper Triassic		235	201.6	218.3
34921	PaleoDB	B. Tiffney		Selaginella			J. Fosdick	B. Tiffney		9378	1942	P3853	Lance Formation	Wyoming	United States	Wyoming	Niobrara	101	43.08	-104.629167	stated in text	47.8	-69.85			Cretaceous	Late/Upper Cretaceous					Late/Upper Cretaceous		99.7	66.043	82.8715
37495	PaleoDB	H. Sims		Selaginella			J. Cassara	J. Cassara		10023	1997	Bouxharmont seam	Assise du Chatelet	Belgium			315	50.4	4.517	based on nearby landmark	-2.13	12.28		"The Bouxharmont seam, Assise du Chatelet, at Werister...Belgium" (Galtier 1997)	Carboniferous	Early/Lower Pennsylvanian		Bashkirian	Carboniferous 4	Bashkirian	Westphalian A		318.1	314.6	316.35
39899	PaleoDB	P. Wilf		Selaginella			J. Sessa	J. Sessa		10820	1962	USGS locality 317 South Table Mountain	CO	Denver Fm	USGS localities 317	320	322	324	and 8063	United States	Colorado	Jefferson	101	39.75	-105.216667	based on political unit	45.47	-85.04		'southeastern flank of South Table Mnt	about 3 miles east of Golden CO'	Paleogene	Paleocene			Cenozoic 1		Paleocene		66.043	55.8	60.9215
40098	PaleoDB	P. Wilf		Selaginella			J. Sessa	J. Sessa		10820	1962	USGS locality 2420	30 miles south of Glendive	MT	middle Fort Union Fm		United States	Montana		101	47.1	-104.716667	based on political unit	52.54	-81.9		'Burns Ranch. Left bank of Yellowstone	30 miles below Glendive.'	Paleogene	Paleocene			Cenozoic 1		Paleocene		66.043	55.8	60.9215
40280	PaleoDB	P. Wilf		Selaginella			J. Sessa	J. Sessa		10820	1962	USGS locality 4031	Kern ranch	near Jordan	MT	lower Fort Union Fm		United States	Montana	Dawson	101	47.316667	-106.916667	based on political unit	53.12	-84.2		Kern Ranch about 24 miles NW of Jordan	near head of Smoke Butte Creek & 3 miles east of Chalk Butte.	Paleogene	Paleocene			Cenozoic 1		Paleocene		66.043	55.8	60.9215
46265	Fossilworks	J. Alroy		Selaginella			S. Kuemmell	J. Alroy		12335	1992	Chlihörnli 1000m	Sternenberg	Zürich		Switzerland	Zürich	Sternenberg	305	47.383056	8.916667	based on nearby landmark	47.66	7.81		Chlihörnli 1000m, Sternenberg Municipality, Zürich Canton, geocoordinates: 714250/248510	Neogene	Miocene					MN 7 + 8		12.75	11.1	11.925
46336	Fossilworks	J. Alroy		Selaginella			S. Kuemmell	S. Kuemmell		12335	1992	Hörnli 1015m	Fischenthal	Zürich		Switzerland	Zürich	Fischenthal	305	47.333056	8.916667	based on nearby landmark	47.59	7.62		Hörnli 1015m, Fischenthal Municipality, Zürich Canton, geocoordinates: 713330/247800, the hight also is mentioned as 1025m.	Neogene	Miocene					Miocene		23.03	5.332	14.181
46337	Fossilworks	J. Alroy		Selaginella			S. Kuemmell	S. Kuemmell		12335	1992	Hörnli 1000m	Fischenthal	Zürich		Switzerland	Zürich	Fischenthal	305	47.333056	8.916667	based on nearby landmark	47.59	7.62		Hörnli 1000m, Fischenthal Municipality, Zürich Canton, geocoordinates: 713450/247875, the hight also is mentioned as 1015m.	Neogene	Miocene					Miocene		23.03	5.332	14.181
51756	PaleoDB	A. Turner		Selaginella			H. O'Regan	H. O'Regan	51684	13759	2003	P10	Torre Picchio section	S. Maria di Ciciliano Fm	Montecastrilli	Umbria	Torre di Picchio	Italy	Umbria		307	42.653333	12.489444	based on nearby landmark	42.57	12.4	outcrop	Torre Picchio Section is on the northern side of a hill 6km from Montecastrilli Village (on which the co-ordinates are based)	Terni	Umbria	Central Italy.					Cenozoic 6		Pliocene	Pleistocene	5.332	0.012	2.672
53075	PaleoDB	P. Wilf		Selaginella			J. Sessa	J. Sessa		10820	1962	USGS locality 8779	Up gulch in dark shale beneath arkose	S side of Jimmy Camp		United States	Colorado		101	38.833333	-104.816667	based on political unit	44.51	-84.89		East of Colorado Springs. Up gulch	south side of Jimmy Camp Creek and 0.75 miles east of Banning - Lewis Ranch (once Richfield Springs Ranch).	Paleogene	Paleocene			Cenozoic 1		Paleocene		66.043	55.8	60.9215
53605	PaleoDB	P. Wilf		Selaginella			J. Sessa	J. Sessa		10820	1962	USGS locality 8249	2 miles southwest of Edwards	on little knoll		United States	Montana		101	47.14	-107.33	based on political unit	53.02	-84.73		2 miles southwest of Edwards	on little knoll	Paleogene	Paleocene			Cenozoic 1		Paleocene		66.043	55.8	60.9215
55857	PaleoDB	P. Wilf		Selaginella			J. Sessa			10820	1962	USGS 7004	locality NE corner of township range	Northeast Montana Coalfield		United States	Montana		101	48.918056	-105.53	estimated from map	54.43	-82		Lat and long are converted from township and range - Sec.33	T.37N	R.47E	Paleogene	Paleocene			Cenozoic 1		Paleocene		66.043	55.8	60.9215
58010	PaleoDB	P. Wilf		Selaginella			J. Sessa			10820	1962	USGS locality 6215	along Little Missouri River south of Yule	Fort Union Fm		United States	North Dakota		101	46.551111	-103.814167	estimated from map	51.85	-81.14		along Little Missouri River south of Yule	Marmarth Project. Lat and long were converted from township and range. Sec. 36	T. 136 N	R. 105 W	Paleogene	Paleocene			Cenozoic 1		Paleocene		66.043	55.8	60.9215
63218	PaleoDB	M. Uhen		Selaginella			M. Uhen	M. Uhen		18196	1986	Henry Site		United States	Michigan	Ionia	101	44.302778	-85.326389	estimated from map	44.3	-85.33		Sec. 18 T22N R8E	Quaternary	Pleistocene	Late/Upper Pleistocene		Cenozoic 6	Pleistocene	Late/Upper Pleistocene		0.126	0.012	0.069
68835	Fossilworks	J. Alroy		Selaginella			J. Alroy	J. Alroy		19874	2006	El Espinal Quarry		Mexico	Chiapas		104	16.683611	-93.460278	stated in text	14.37	-51.12	outcrop	"approximately 45 km west of Tuxtla Gutiérrez, Chiapas"	Cretaceous	Early/Lower Cretaceous		Aptian	Cretaceous 3	Aptian	Aptian		125.45	112.6	119.025
71073	Fossilworks	J. Alroy		Selaginella			J. Alroy	J. Alroy		23821	2007	Subeng Unit 1		China	Nei Mongol		628	43.533333	111.733333	estimated from map	42.86	100.24	small collection	"man-made, 0.6-m deep trench at the base of the section"	Cretaceous	Late/Upper Cretaceous		Maastrichtian	Cretaceous 8	Maastrichtian	Maastrichtian		70.6	66.043	68.3215
75232	PaleoDB	M. Uhen		Selaginella			M. Uhen			25401	2004	Lerwick Road Site	Courtenay	Canada	British Columbia		128	49.7177	-124.974	stated in text	49.72	-124.97		northeastern margin of Courtenay	Vancouver Island	British Columbia. It lies near the top of a ridge which runs from Comox Harbour to Miracle Beach.	Quaternary	Pleistocene	Late/Upper Pleistocene		Cenozoic 6	Pleistocene	Late/Upper Pleistocene		0.126	0.012	0.069
93677	Fossilworks	J. Alroy		Selaginella			J. Alroy	J. Alroy		31764	1983	Manis Mastodon Site		United States	Washington	Clallam	129	48.05	-123.116667	stated in text	48.05	-123.12	small collection	"at 165-elevation in Happy Valley, a gently sloping upland area 3 km south of Sequim, Washington (SE1/4 NE1/4, sec. 31, T. 30 N., R. 3 W...)"	Quaternary	Pleistocene	Late/Upper Pleistocene		Cenozoic 6	Pleistocene	Late/Upper Pleistocene		0.126	0.012	0.069
102070	PaleoDB	A. Miller		Selaginella			S. Kolbe			34650	1964	GCS 5851 Unites States Range		Canada	Nunavut		106	82.166667	-75.333333	estimated from map	81.22	-47.97		East of M'Clintock Glacier							Tertiary		66.043	2.588	34.3155
144662	PaleoDB	P. Mannion		Selaginella			P. Mannion	P. Mannion		46815	2007	Sawmill Sink peat	Great Abaco Island	Bahamas	Great Abaco Island		101	26.466667	-77.083333	based on nearby landmark	26.47	-77.08	small collection		Quaternary	Holocene					Holocene		0.012	0	0.006
163070		M. Clapham		Selaginella			M. Clapham	M. Clapham		53071	1961	Upton Warren	Band 3		United Kingdom	Worcestershire		315	52.303	-2.96	stated in text	52.3	-2.1	outcrop	Large gravel pit at Upton Warren (52 18' 25" N, 2 5' 40" W, National Grid Reference SO 935.673)	Quaternary	Pleistocene	Late/Upper Pleistocene		Cenozoic 6	Pleistocene	Late/Upper Pleistocene		0.126	0.012	0.069
163075		M. Clapham		Selaginella			M. Clapham			53071	1961	Upton Warren	Band 2		United Kingdom	Worcestershire		315	52.303	-2.96	stated in text	52.3	-2.1	outcrop	Large gravel pit at Upton Warren (52 18' 25" N, 2 5' 40" W, National Grid Reference SO 935.673)	Quaternary	Pleistocene	Late/Upper Pleistocene		Cenozoic 6	Pleistocene	Late/Upper Pleistocene		0.126	0.012	0.069
165562		M. Carrano	cf.	Selaginella			M. Carrano	M. Carrano		54129	1975	TMM Loc. 41541		United States	Texas	Brewster	101	29.396389	-103.203889	based on nearby landmark	36.16	-82.07	small collection	in the general vicinity of Grapevine Hills	in Big Bend National Park	TX	Cretaceous	Late/Upper Cretaceous		Maastrichtian	Cretaceous 8	Maastrichtian	Maastrichtian		70.6	66.043	68.3215
10728	PaleoDB	H. Sims		Sigillaria			H. Lindon	H. Lindon		3946	1995	Eby Pit compression flora site 2	USNM 38365	United States	Indiana	Warrick	101	38.1	-87.183333	estimated from map	-7.9	-24.03	small collection	Eby Pit	Lynnville Mine	Peabody Coal Company	Warrick County	Indiana	Carboniferous	Middle Pennsylvanian		Moscovian	Carboniferous 4	Moscovian	Westphalian D		311.45	306.95	309.2
10731	PaleoDB	H. Sims		Sigillaria			H. Lindon	H. Lindon		3946	1995	Eby Pit compression flora site 4B	USNM 38369B	United States	Indiana	Warrick	101	38.1	-87.183333	estimated from map	-7.9	-24.03	small collection	Eby Pit	Lynnville Mine	Peabody Coal Company	Warrick County	Indiana	Carboniferous	Middle Pennsylvanian		Moscovian	Carboniferous 4	Moscovian	Westphalian D		311.45	306.95	309.2
10756	PaleoDB	R. Gastaldo		Sigillaria			J. Allen	J. Allen		3999	1968	Upper Freeport Coal Southeastern Ohio		United States	Ohio	Athens	101	39.333333	-82.1		-9.06	-20.43		Near Kimberly	northern Athens County	southeastern Ohio	Carboniferous						Pennsylvanian		318.1	298.9	308.5
10756	PaleoDB	R. Gastaldo		Sigillaria			J. Allen	J. Allen		3999	1968	Upper Freeport Coal Southeastern Ohio		United States	Ohio	Athens	101	39.333333	-82.1		-9.06	-20.43		Near Kimberly	northern Athens County	southeastern Ohio	Carboniferous						Pennsylvanian		318.1	298.9	308.5
10756	PaleoDB	R. Gastaldo		Sigillaria			J. Allen	J. Allen		3999	1968	Upper Freeport Coal Southeastern Ohio		United States	Ohio	Athens	101	39.333333	-82.1		-9.06	-20.43		Near Kimberly	northern Athens County	southeastern Ohio	Carboniferous						Pennsylvanian		318.1	298.9	308.5
10756	PaleoDB	R. Gastaldo		Sigillaria			J. Allen	J. Allen		3999	1968	Upper Freeport Coal Southeastern Ohio		United States	Ohio	Athens	101	39.333333	-82.1		-9.06	-20.43		Near Kimberly	northern Athens County	southeastern Ohio	Carboniferous						Pennsylvanian		318.1	298.9	308.5
10756	PaleoDB	R. Gastaldo		Sigillaria			J. Allen	J. Allen		3999	1968	Upper Freeport Coal Southeastern Ohio		United States	Ohio	Athens	101	39.333333	-82.1		-9.06	-20.43		Near Kimberly	northern Athens County	southeastern Ohio	Carboniferous						Pennsylvanian		318.1	298.9	308.5
10756	PaleoDB	R. Gastaldo		Sigillaria			J. Allen	J. Allen		3999	1968	Upper Freeport Coal Southeastern Ohio		United States	Ohio	Athens	101	39.333333	-82.1		-9.06	-20.43		Near Kimberly	northern Athens County	southeastern Ohio	Carboniferous						Pennsylvanian		318.1	298.9	308.5
10756	PaleoDB	R. Gastaldo		Sigillaria			J. Allen	J. Allen		3999	1968	Upper Freeport Coal Southeastern Ohio		United States	Ohio	Athens	101	39.333333	-82.1		-9.06	-20.43		Near Kimberly	northern Athens County	southeastern Ohio	Carboniferous						Pennsylvanian		318.1	298.9	308.5
10756	PaleoDB	R. Gastaldo		Sigillaria			J. Allen	J. Allen		3999	1968	Upper Freeport Coal Southeastern Ohio		United States	Ohio	Athens	101	39.333333	-82.1		-9.06	-20.43		Near Kimberly	northern Athens County	southeastern Ohio	Carboniferous						Pennsylvanian		318.1	298.9	308.5
10756	PaleoDB	R. Gastaldo		Sigillaria			J. Allen	J. Allen		3999	1968	Upper Freeport Coal Southeastern Ohio		United States	Ohio	Athens	101	39.333333	-82.1		-9.06	-20.43		Near Kimberly	northern Athens County	southeastern Ohio	Carboniferous						Pennsylvanian		318.1	298.9	308.5
10756	PaleoDB	R. Gastaldo		Sigillaria			J. Allen	J. Allen		3999	1968	Upper Freeport Coal Southeastern Ohio		United States	Ohio	Athens	101	39.333333	-82.1		-9.06	-20.43		Near Kimberly	northern Athens County	southeastern Ohio	Carboniferous						Pennsylvanian		318.1	298.9	308.5
10756	PaleoDB	R. Gastaldo		Sigillaria			J. Allen	J. Allen		3999	1968	Upper Freeport Coal Southeastern Ohio		United States	Ohio	Athens	101	39.333333	-82.1		-9.06	-20.43		Near Kimberly	northern Athens County	southeastern Ohio	Carboniferous						Pennsylvanian		318.1	298.9	308.5
10756	PaleoDB	R. Gastaldo		Sigillaria			J. Allen	J. Allen		3999	1968	Upper Freeport Coal Southeastern Ohio		United States	Ohio	Athens	101	39.333333	-82.1		-9.06	-20.43		Near Kimberly	northern Athens County	southeastern Ohio	Carboniferous						Pennsylvanian		318.1	298.9	308.5
10756	PaleoDB	R. Gastaldo		Sigillaria			J. Allen	J. Allen		3999	1968	Upper Freeport Coal Southeastern Ohio		United States	Ohio	Athens	101	39.333333	-82.1		-9.06	-20.43		Near Kimberly	northern Athens County	southeastern Ohio	Carboniferous						Pennsylvanian		318.1	298.9	308.5
10756	PaleoDB	R. Gastaldo		Sigillaria			J. Allen	J. Allen		3999	1968	Upper Freeport Coal Southeastern Ohio		United States	Ohio	Athens	101	39.333333	-82.1		-9.06	-20.43		Near Kimberly	northern Athens County	southeastern Ohio	Carboniferous						Pennsylvanian		318.1	298.9	308.5
10889	PaleoDB	R. Gastaldo		Sigillaria			J. Allen	J. Allen		4003	1949	Grand Ledge Locality Michigan Coal Basin		United States	Michigan		101	42.75	-85.416667		-4.92	-21.3		Grand Ledge Clay Products Co. quarry.	Carboniferous						Pennsylvanian		318.1	298.9	308.5
10889	PaleoDB	R. Gastaldo		Sigillaria			J. Allen	J. Allen		4003	1949	Grand Ledge Locality Michigan Coal Basin		United States	Michigan		101	42.75	-85.416667		-4.92	-21.3		Grand Ledge Clay Products Co. quarry.	Carboniferous						Pennsylvanian		318.1	298.9	308.5
11147	PaleoDB	H. Sims		Sigillaria			S. Ostrowski	J. Alroy		4102	1912	McCann Quarries (Near Eddy)		United States	Oklahoma	Kay	101	36.733333	-97.466667	based on nearby landmark	1.77	-27.11	small collection	The McCann quarries in the red sandstone about 2 miles east of Eddy, in Kay County.This point, which is well up in the Enid formation, is also known as the source of some of the fossil vertebrates described by Prof. S. W. Williston JA: originally entered as 33º43' N, 99º25' W, this point isn't in Oklahoma, so I have switched the coordinate to the standard one for Eddy	Permian	Cisuralian					Asselian	Kungurian	298.9	272.5	285.7
11152	PaleoDB	H. Sims		Sigillaria			S. Ostrowski	A. McGowan		4100	1976	Fulda	USGS locality number 8877	United States	Texas	Baylor	101	33.633333	-98.95	based on nearby landmark	0.3	-29.45	small collection	The bank of the stream at the crossing of the old road	one fourth mile south of the ford of Little Wichita River	4 miles southeast of Fulda	a station in Baylor County.	Permian	Cisuralian					Sakmarian	Kungurian	295	272.5	283.75
11165	PaleoDB	H. Sims		Sigillaria			S. Ostrowski	A. McGowan		4113	1987	Geraldine Bonebed		United States	Texas	Archer	101	33.683333	-98.7	estimated from map	-3.28	-31.25	small collection	Locality is around 3km (~2miles) east of the intersection of Highway 25 and another unnamed Highway.	Permian	Cisuralian			Permian 1		Asselian	Sakmarian	298.9	290.1	294.5
11168	PaleoDB	H. Sims		Sigillaria			S. Ostrowski	A. McGowan		4102	1912	Fairplay2 White collection		United States	Colorado		101	39.216667	-106	based on nearby landmark	9.77	-30.55	small collection	"Plants were located by myself in buff and dark Carbonaceous shales nearly 4 miles southwest of Fairplay, , the locality and horizon being not far, as subsequently ascertained, from the plant bed discovered by Professor Arthur Lakes"	Permian						Permian		298.9	252.3	275.6
11169	PaleoDB	H. Sims		Sigillaria			S. Ostrowski	A. McGowan		4114	1988	Moab Potash Flora		United States	Utah		101	38.566667	-109.55	based on nearby landmark	3.51	-37.12	outcrop	Just south of the Texas Gulf Sulfur Potash processing plant on the flank of the Cane Creek anticline	Carboniferous	Late/Upper Pennsylvanian			Carboniferous 5		Late/Upper Pennsylvanian		306.95	298.9	302.925
11175	PaleoDB	H. Sims		Sigillaria			S. Ostrowski	A. McGowan		4117	1988	Hamilton		United States	Kansas		101	37	-96	based on nearby landmark	-5.91	-31.23		2 miles east of Hamilton	Carboniferous						Bashkirian	Gzhelian	318.1	298.9	308.5
11178	PaleoDB	H. Sims		Sigillaria			S. Ostrowski	H. Sims		4119	1985	Puertollano3611		Spain	Ciudad Real		304	38	-3		-9.98	10.15			Carboniferous	Late/Upper Pennsylvanian			Carboniferous 5		Stephanian		306.95	298.9	302.925
11180	PaleoDB	H. Sims		Sigillaria			S. Ostrowski	H. Sims		4120	1985	Henarejos 3093		Spain	Cuenca	Henarejos	304	40	-2		-8.58	11.81			Carboniferous	Late/Upper Pennsylvanian			Carboniferous 5		Stephanian		306.95	298.9	302.925
11188	PaleoDB	H. Sims		Sigillaria			S. Ostrowski	A. McGowan		4125	1988	7-11 Mine Dark Shale		United States	Ohio	Columbiana	101	40.616667	-80.583333	based on nearby landmark	-6.99	-17.65	outcrop	7-11 Strip Mine	N of East Liverpool. 1.16 km north of Ohio 7 and 11 S 1/2 NW 1/4 sec. 13	T10N.	R. 2 W. West Point 7 1/2' Quad. Madison Township	Carboniferous						Podolskian	Noginian	311.45	300.2	305.825
11189	PaleoDB	H. Sims		Sigillaria			S. Ostrowski	A. Kinchloe		4126	1979	Mazon Creek		United States	Illinois	Grundy	101	41	-88	based on nearby landmark	-6.17	-24.34	basin		Carboniferous				Carboniferous 4		Westphalian		318.1	306.95	312.525
11190	PaleoDB	H. Sims		Sigillaria			S. Ostrowski	H. Sims		4126	1979	Galesburg Flora		United States	Illinois	Knox	101	40	-90	based on nearby landmark	-5.78	-25.64		According to Pfefferkorn (1979)	this list is derived from collections by Jelliff housed at Knox College	Galesburg	IL. Genus level occurrence list is provided	but it is not clear from his paper what the stratigraphic or geographic resolution of the collection is. Contact Pfefferkorn and ask.	Carboniferous						Pennsylvanian		318.1	298.9	308.5
11194	PaleoDB	H. Sims		Sigillaria			S. Ostrowski	A. McGowan		4109	1982	Tijeras Canyon		United States	New Mexico		101	35	-106	based on nearby landmark	-2.68	-38.94		USGS 7.5' Map is Albequerque East based on entering Tijeras Canyon into USGS GNIS. The main locality is in a roadcut on the northern side of I-40 across from Carlito Springs. The locality was discovered in 1954 by University of New Mexico students.	Carboniferous						Pennsylvanian		318.1	298.9	308.5
11195	PaleoDB	H. Sims		Sigillaria			S. Ostrowski	H. Sims		4118	1992	Secor Coal		United States	Oklahoma		101	35	-97		-4.17	-30.18									Permian	Carboniferous	298.9	298.9	298.9
11197	PaleoDB	H. Sims		Sigillaria			S. Ostrowski	J. Cassara		4129	1963	Stanley Cemetery		United States	Indiana	Greene	101	39.133333	-87.016667	based on nearby landmark	-12.37	-29.03	small collection	The locations of the mines that provided the flora are as follows: Long and Price Mine....SW1/4	NE1/4	sec. 7	T. 8 N.	R. 5 W. Hannum Mine............NE1/2 SE1/4 sec. 7	T. 8 N.	R. 5 W. Ray Mine...............NE1/4 SW1/4 sec. 7	T. 8 N.	R. 5 W. Michaels Mine..........E1/2 SW1/4 sec. 12	360.7	298.9	329.8
11197	PaleoDB	H. Sims		Sigillaria			S. Ostrowski	J. Cassara		4129	1963	Stanley Cemetery		United States	Indiana	Greene	101	39.133333	-87.016667	based on nearby landmark	-12.37	-29.03	small collection	The locations of the mines that provided the flora are as follows: Long and Price Mine....SW1/4	NE1/4	sec. 7	T. 8 N.	R. 5 W. Hannum Mine............NE1/2 SE1/4 sec. 7	T. 8 N.	R. 5 W. Ray Mine...............NE1/4 SW1/4 sec. 7	T. 8 N.	R. 5 W. Michaels Mine..........E1/2 SW1/4 sec. 12	360.7	298.9	329.8
11197	PaleoDB	H. Sims		Sigillaria			S. Ostrowski	J. Cassara		4129	1963	Stanley Cemetery		United States	Indiana	Greene	101	39.133333	-87.016667	based on nearby landmark	-12.37	-29.03	small collection	The locations of the mines that provided the flora are as follows: Long and Price Mine....SW1/4	NE1/4	sec. 7	T. 8 N.	R. 5 W. Hannum Mine............NE1/2 SE1/4 sec. 7	T. 8 N.	R. 5 W. Ray Mine...............NE1/4 SW1/4 sec. 7	T. 8 N.	R. 5 W. Michaels Mine..........E1/2 SW1/4 sec. 12	360.7	298.9	329.8
11197	PaleoDB	H. Sims		Sigillaria			S. Ostrowski	J. Cassara		4129	1963	Stanley Cemetery		United States	Indiana	Greene	101	39.133333	-87.016667	based on nearby landmark	-12.37	-29.03	small collection	The locations of the mines that provided the flora are as follows: Long and Price Mine....SW1/4	NE1/4	sec. 7	T. 8 N.	R. 5 W. Hannum Mine............NE1/2 SE1/4 sec. 7	T. 8 N.	R. 5 W. Ray Mine...............NE1/4 SW1/4 sec. 7	T. 8 N.	R. 5 W. Michaels Mine..........E1/2 SW1/4 sec. 12	360.7	298.9	329.8
11198	PaleoDB	H. Sims		Sigillaria			S. Ostrowski	A. McGowan		4127	1981	Cuticle Coal Gray Shale		United States	Indiana		101	39	-87		-8.66	-24.98		Can't get Roaring Creek co-ords online. These need to be updated	Carboniferous				Carboniferous 4		Atokan		318.1	311.45	314.775
11199	PaleoDB	H. Sims		Sigillaria			S. Ostrowski	A. McGowan		4127	1981	Roaring Creek Coal/Black Shale Flora		United States	Indiana		101	39	-87		-8.66	-24.98	outcrop	Can't get Roaring Creek co-ords online. These need to be updated	Carboniferous				Carboniferous 4		Atokan		318.1	311.45	314.775
11205	PaleoDB	H. Sims		Sigillaria			S. Ostrowski	A. McGowan		4133	1980	Fountain Formation		United States	Colorado	Fremont	101	38.4	-105.216667	based on nearby landmark	-1.2	-37.12		USGS co-ords Cooper Mountain 7 1/2' Quad NE 1/4	SE 1/4	NE 1/4 Sec. 4 T17S	R70W NE 1/4	SW 1/4	NE 1/4 Sec. 4 T17S	R70W Phantom Canyon Quad NE 1/4 SW 1/4 SE 1/4 Sec. 18 T 17S R 68E The material from the 3 localities is not clearly separated in the text	Carboniferous		318.1	311.45	314.775
11205	PaleoDB	H. Sims		Sigillaria			S. Ostrowski	A. McGowan		4133	1980	Fountain Formation		United States	Colorado	Fremont	101	38.4	-105.216667	based on nearby landmark	-1.2	-37.12		USGS co-ords Cooper Mountain 7 1/2' Quad NE 1/4	SE 1/4	NE 1/4 Sec. 4 T17S	R70W NE 1/4	SW 1/4	NE 1/4 Sec. 4 T17S	R70W Phantom Canyon Quad NE 1/4 SW 1/4 SE 1/4 Sec. 18 T 17S R 68E The material from the 3 localities is not clearly separated in the text	Carboniferous		318.1	311.45	314.775
11205	PaleoDB	H. Sims		Sigillaria			S. Ostrowski	A. McGowan		4133	1980	Fountain Formation		United States	Colorado	Fremont	101	38.4	-105.216667	based on nearby landmark	-1.2	-37.12		USGS co-ords Cooper Mountain 7 1/2' Quad NE 1/4	SE 1/4	NE 1/4 Sec. 4 T17S	R70W NE 1/4	SW 1/4	NE 1/4 Sec. 4 T17S	R70W Phantom Canyon Quad NE 1/4 SW 1/4 SE 1/4 Sec. 18 T 17S R 68E The material from the 3 localities is not clearly separated in the text	Carboniferous		318.1	311.45	314.775
11323	PaleoDB	H. Sims		Sigillaria			S. Ostrowski	A. McGowan		4164	1992	Kinney Brick Quarry macroflora		United States	New Mexico	Bernalillo	101	34.75	-106.25	estimated from map	-0.6	-37	small collection	Material has been collected by Mamay and Watt and otehrs since 1967 from this site in the Kinney clay pit (SE 1/4, sec. 18, T.9 N., R. 6 E). Manzanita Mountains, Kinney Brick Company Quarry.							Virgilian		303.4	295	299.2
11994	PaleoDB	R. Gastaldo		Sigillaria			J. Allen	C. Visaggi		4046	1954	Vandever Shale and Rockcastle Sandstone-Northwest Georgia		United States	Georgia		101	34.859167	-85.4325	based on nearby landmark	-12.01	-24.79		All specimens from a coal mine dump	near Durham	Georgia	Carboniferous						Pennsylvanian	Carboniferous	318.1	298.9	308.5
11994	PaleoDB	R. Gastaldo		Sigillaria			J. Allen	C. Visaggi		4046	1954	Vandever Shale and Rockcastle Sandstone-Northwest Georgia		United States	Georgia		101	34.859167	-85.4325	based on nearby landmark	-12.01	-24.79		All specimens from a coal mine dump	near Durham	Georgia	Carboniferous						Pennsylvanian	Carboniferous	318.1	298.9	308.5
12033	PaleoDB	R. Gastaldo		Sigillaria			J. Allen	C. Visaggi		4049	1940	Stellarton Series	Poctou Coalfield		Canada	Nova Scotia		108	45.666667	-62.7	based on nearby landmark	-6.28	-4.31	local area	Entire study area of the Pictou Coalfield is located in the north-central part of Pictou county	with its northern border within 6 miles of Pictou Harbor and Northumberland Strait	with a total area of about 64 square miles.	Carboniferous						Westphalian	Carboniferous	318.1	298.9	308.5
12033	PaleoDB	R. Gastaldo		Sigillaria			J. Allen	C. Visaggi		4049	1940	Stellarton Series	Poctou Coalfield		Canada	Nova Scotia		108	45.666667	-62.7	based on nearby landmark	-6.28	-4.31	local area	Entire study area of the Pictou Coalfield is located in the north-central part of Pictou county	with its northern border within 6 miles of Pictou Harbor and Northumberland Strait	with a total area of about 64 square miles.	Carboniferous						Westphalian	Carboniferous	318.1	298.9	308.5
12033	PaleoDB	R. Gastaldo		Sigillaria			J. Allen	C. Visaggi		4049	1940	Stellarton Series	Poctou Coalfield		Canada	Nova Scotia		108	45.666667	-62.7	based on nearby landmark	-6.28	-4.31	local area	Entire study area of the Pictou Coalfield is located in the north-central part of Pictou county	with its northern border within 6 miles of Pictou Harbor and Northumberland Strait	with a total area of about 64 square miles.	Carboniferous						Westphalian	Carboniferous	318.1	298.9	308.5
12122	PaleoDB	R. Gastaldo		Sigillaria			J. Allen	J. Allen		4213	1893	Carboniferous Basins of Southwestern Missouri		United States	Missouri		101	37.116667	-94.583333	based on political unit	-14.39	-39.12		Collection comes from mainly McClelland's shaft near Belleville	Jasper County	Missouri. Other species in the collection come from the Hannam shaft	1 mile NE of Carterville	Jasper County	a shaft 1 mile N of Aurora	Lawrence County	from the north end of the Bay State lease near Joplin	Jasper County	and from the Bristow land 4 miles N of Joplin	Jasper County.	Carboniferous						Mississippian		360.7	318.1	339.4
12421	PaleoDB	R. Gastaldo		Sigillaria			J. Allen	J. Allen		4240	1914	Carboniferous Flora of St. John	New Brunswick		Canada	New Brunswick		108	45	-66		-16.15	-15.54		Collection comes from the point between high and low water at Lancaster	1 mile W of Carleton	New Brunswick to beds 1 to 1.5 miles around the coast toward and extending just beyond Duck Cove. Species also found E of St. John Harbour	inland beds to the west	and outcrops at Musquash harbour continuing across the the pennisula to the Southeastern head of Lepreau harbour	Carboniferous						Mississippian		360.7	318.1	339.4
12426	PaleoDB	R. Gastaldo		Sigillaria			J. Allen	J. Allen		4242	1962	Pennsylvanian Pictou Group of New Brunswick		Canada	New Brunswick		108	46	-66	based on political unit	-11.39	-11.82		Collection comes from central and southeastern New Brunswick. Plant remains are from the Minto and Clifton formations and from shales at Beersville. The Minto plant beds are 215 feet above the base of the Minto formation.	Carboniferous						Carboniferous		360.7	298.9	329.8
12668	PaleoDB	R. Gastaldo		Sigillaria			J. Allen	J. Allen		4252	1974	Chieftain No.20 Flora of Vigo County	Indiana		United States	Indiana	Vigo	101	39.283333	-87.533333	based on political unit	-12.04	-29.31		Chieftain No.20 Mine located 10 miles south of Terre Haute.	Carboniferous						Carboniferous		360.7	298.9	329.8
12668	PaleoDB	R. Gastaldo		Sigillaria			J. Allen	J. Allen		4252	1974	Chieftain No.20 Flora of Vigo County	Indiana		United States	Indiana	Vigo	101	39.283333	-87.533333	based on political unit	-12.04	-29.31		Chieftain No.20 Mine located 10 miles south of Terre Haute.	Carboniferous						Carboniferous		360.7	298.9	329.8
12696	PaleoDB	R. Gastaldo		Sigillaria			J. Allen	J. Allen		4242	1962	Flora From Minto Area		Canada	New Brunswick	Sunbury	108	46.083333	-66.083333	stated in text	-11.3	-11.86		Plants were collected from the upper Minto formation and from the roof shales of the Minto coal seam. Minto plant beds are located 215 feet above the base of the Minto formation.	Carboniferous						Carboniferous		360.7	298.9	329.8
12700	PaleoDB	R. Gastaldo		Sigillaria			J. Allen	J. Allen		4260	1989	Crab Orchard Mountains Flora	Georgia		United States	Georgia		101	34	-85		-17.65	-30.12			Carboniferous						Carboniferous		360.7	298.9	329.8
12919	PaleoDB	R. Gastaldo		Sigillaria			J. Allen	J. Allen		4286	1989	Roof Shale of the Springfield Coal (Illinois Basin)		United States	Illinois	Wabash	101	38.35	-87.866667		-12.72	-30.02		Collection from the Springfield (No. 5) Coal Member in the AMAX Coal Company Wabash Mine	Wabash County	Illinois	7-1/2 Keensburg Quad. Sec. 9	T. 2S.	R. 13W	Carboniferous						Carboniferous		360.7	298.9	329.8
12919	PaleoDB	R. Gastaldo		Sigillaria			J. Allen	J. Allen		4286	1989	Roof Shale of the Springfield Coal (Illinois Basin)		United States	Illinois	Wabash	101	38.35	-87.866667		-12.72	-30.02		Collection from the Springfield (No. 5) Coal Member in the AMAX Coal Company Wabash Mine	Wabash County	Illinois	7-1/2 Keensburg Quad. Sec. 9	T. 2S.	R. 13W	Carboniferous						Carboniferous		360.7	298.9	329.8
13145	PaleoDB	R. Gastaldo		Sigillaria			J. Allen	J. Allen		4360	1873	The Middle Coal Formation		Canada	Nova Scotia		108	45	-64	based on political unit	-12.63	-10.6			Carboniferous						Carboniferous		360.7	298.9	329.8
13145	PaleoDB	R. Gastaldo		Sigillaria			J. Allen	J. Allen		4360	1873	The Middle Coal Formation		Canada	Nova Scotia		108	45	-64	based on political unit	-12.63	-10.6			Carboniferous						Carboniferous		360.7	298.9	329.8
13145	PaleoDB	R. Gastaldo		Sigillaria			J. Allen	J. Allen		4360	1873	The Middle Coal Formation		Canada	Nova Scotia		108	45	-64	based on political unit	-12.63	-10.6			Carboniferous						Carboniferous		360.7	298.9	329.8
13145	PaleoDB	R. Gastaldo		Sigillaria			J. Allen	J. Allen		4360	1873	The Middle Coal Formation		Canada	Nova Scotia		108	45	-64	based on political unit	-12.63	-10.6			Carboniferous						Carboniferous		360.7	298.9	329.8
13145	PaleoDB	R. Gastaldo		Sigillaria			J. Allen	J. Allen		4360	1873	The Middle Coal Formation		Canada	Nova Scotia		108	45	-64	based on political unit	-12.63	-10.6			Carboniferous						Carboniferous		360.7	298.9	329.8
13145	PaleoDB	R. Gastaldo		Sigillaria			J. Allen	J. Allen		4360	1873	The Middle Coal Formation		Canada	Nova Scotia		108	45	-64	based on political unit	-12.63	-10.6			Carboniferous						Carboniferous		360.7	298.9	329.8
13145	PaleoDB	R. Gastaldo		Sigillaria			J. Allen	J. Allen		4360	1873	The Middle Coal Formation		Canada	Nova Scotia		108	45	-64	based on political unit	-12.63	-10.6			Carboniferous						Carboniferous		360.7	298.9	329.8
13145	PaleoDB	R. Gastaldo		Sigillaria			J. Allen	J. Allen		4360	1873	The Middle Coal Formation		Canada	Nova Scotia		108	45	-64	based on political unit	-12.63	-10.6			Carboniferous						Carboniferous		360.7	298.9	329.8
13145	PaleoDB	R. Gastaldo		Sigillaria			J. Allen	J. Allen		4360	1873	The Middle Coal Formation		Canada	Nova Scotia		108	45	-64	based on political unit	-12.63	-10.6			Carboniferous						Carboniferous		360.7	298.9	329.8
13145	PaleoDB	R. Gastaldo		Sigillaria			J. Allen	J. Allen		4360	1873	The Middle Coal Formation		Canada	Nova Scotia		108	45	-64	based on political unit	-12.63	-10.6			Carboniferous						Carboniferous		360.7	298.9	329.8
13145	PaleoDB	R. Gastaldo		Sigillaria			J. Allen	J. Allen		4360	1873	The Middle Coal Formation		Canada	Nova Scotia		108	45	-64	based on political unit	-12.63	-10.6			Carboniferous						Carboniferous		360.7	298.9	329.8
13145	PaleoDB	R. Gastaldo		Sigillaria			J. Allen	J. Allen		4360	1873	The Middle Coal Formation		Canada	Nova Scotia		108	45	-64	based on political unit	-12.63	-10.6			Carboniferous						Carboniferous		360.7	298.9	329.8
[truncated: 973 more rows]
